# Supplementary material for: Marine heatwaves disrupt ecosystem structure and function via altered food webs and energy flux
Source: Nat Commun. 2024 Mar 13;15:1988. doi: 10.1038/s41467-024-46263-2 (PMC10937662; doi:10.1038/s41467-024-46263-2)
Supplement: Supplementary file 4 — Supplementary Data 1 [file 41467_2024_46263_MOESM4_ESM.xlsx]

## Sheet: Sheet1
		Pre-MHW			Post-MHW			Shared parameters
		(1999 - 2012)			(2014 - 2022)
	Functional Group	TL	Biomass	EE	TL	Biomass	EE	PB	CB
1	large phytoplankton	1	34.938	0.965	1	45.753	0.98	215
2	small phytoplankton	1	4.757	0.973	1	6.23	0.945	215
3	micro-zooplankton	2	13.94	0.9	2	16.219	0.9	150	428.57
4	large copepods	2.6	2.834	0.86	2.25	6.552	0.744	15	60
5	small copepods	2.6	8.325	0.948	2.35	26.443	0.419	37	148
6	small invertebrate larvae	2.4	8.178	0.842	2.35	4.813	0.573	37	148
7	pteropods	2.51	2.929	0.649	2.53	0.272	0.759	15	50
8	pelagic amphipods	2.58	2.174	0.85	2.65	0.662	0.732	14	56
9	pelagic shrimp	3.1	7.494	0.85	3.27	18.939	0.885	3	12
10	other macro-zooplankton	2.87	6.128	0.763	2.88	6.309	0.725	10	40
11	small jellyfish (mesh-feeders)	2.37	2.818	0.509	2.4	1.671	0.021	45	150
12	small jellyfish (carnivores)	3.33	1.91	0.509	3.48	0.054	0.023	20	66.67
13	large jellyfish	3.21	3.748	0.021	3.08	0.101	0.079	15	60
14	pyrosomes	2.08	1e-05	0.694	2.08	15.976	0.001	45	150
15	E. pacifica (adult & juveniles)	2.24	70.723	0.329	2.3	32.294	0.931	6	24
16	T. spinifera (adult & juveniles)	2.23	22.414	0.399	2.3	10.234	0.799	7	28
17	small cephalopods	3.53	2.116	0.85	3.63	2.64	0.85	3	12
18	Humboldt squid	4.3	0.005	0.785	4.36	0.005	0.969	2.75	11
19	smelt aggregate	3.57	1.846	0.91	3.65	7.383	0.819	1.8	7.2
20	shad	3.37	0.102	0.854	3.34	2.081	0.9	1.13	4.53
21	sardine	2.91	15.203	0.877	3.11	1.841	0.966	1.13	4.53
22	herring	2.94	2.613	0.911	3.17	4.099	0.943	1.8	7.2
23	anchovy	3.22	4.339	0.91	3.19	3.038	0.888	1.8	7.2
24	saury	3.7	0.032	0.843	3.75	0.13	0.792	1.13	4.53
25	coho yearling	4.35	0.06	0.909	4.28	0.222	0.933	1.8	7.2
26	Chinook yearling	4.37	0.08	0.531	4.22	0.119	0.937	1.8	7.2
27	Chinook subyearling	4.13	0.035	0.909	4.04	0.059	0.956	1.8	7.2
28	other juvenile salmon	3.46	0.011	0.909	3.41	0.028	0.855	1.8	7.2
29	mesopelagic fish aggregate	3.33	1	0.797	3.36	1.245	0.85	1.75	7
30	planktivorous rockfish	3.72	3.152	0.908	3.76	6.42	0.952	0.13	1.25
31	coho	3.98	0.24	0.893	4.17	0.23	0.739	1.8	10.59
32	Chinook	3.91	0.138	0.918	4.07	0.112	0.892	0.75	4.41
33	other salmon aggregate	3.92	0.018	0.93	3.98	0.019	0.756	1.9	11.18
34	shark aggregate	4.46	0.037	0.611	4.73	0.017	0.788	0.2	3.33
35	jack mackerel	3.56	1.389	0.626	3.64	21.395	0.103	0.23	2.3
36	Pacific mackerel	3.56	0.436	0.637	3.49	0.857	0.848	0.76	7.6
37	piscivorous rockfish	3.79	3.398	0.948	3.88	3.072	0.98	0.17	1.72
38	dogfish aggregate	3.9	2.33	0.64	4.2	3.475	0.272	0.2	2.5
39	hake	3.62	21.808	0.94	3.65	18.5	0.987	0.35	3.54
40	tuna aggregate	4.08	0.2	0.84	4.29	0.2	0.893	0.3	3
41	sablefish	4.06	1.358	0.838	4.16	1.787	0.952	0.23	2.3
42	hexagrammidae (lingcod greenling)	4.4	0.688	0.891	4.43	0.722	0.905	0.3	3
43	flatfish (water-column feeders)	4.25	2.833	0.919	4.29	3.797	0.817	0.28	1.38
44	skates & rays	3.88	1.017	0.729	3.71	2.769	0.266	0.23	2.3
45	misc. small benthic fishes	3.48	11.109	0.85	3.33	8.9	0.9	0.4	4
46	benthivorous rockfish	3.89	2.845	0.845	3.67	7.987	0.811	0.07	0.7
47	gadidae (cod haddock pollock)	3.62	0.926	0.85	3.48	0.12	0.838	0.35	3.5
48	flatfish (benthic feeders)	3.3	4.188	0.908	3.16	11.878	0.684	0.3	3
49	flatfish (small)	3.62	3.08	0.937	3.45	7.968	0.919	0.38	1.9
50	grenadier	3.73	0.277	0.833	3.62	1.206	0.066	0.2	1
51	juvenile rockfish	3.59	1.809	0.85	3.51	1.202	0.933	2.7	10.8
52	juvenile fish (other)	3.37	3.044	0.85	3.26	5.991	0.692	2.7	10.8
53	juvenile fish (chondrichthys)	3.47	0.427	0.85	3.44	0.535	0.85	2.7	10.8
54	infauna	2	80	0.607	2	80	0.973	4.5	18
55	Pandalus spp.	3.01	3.873	0.85	2.91	14.257	0.903	3	12
56	other epibenthic shrimp	2.81	7.237	0.85	2.81	12.948	0.85	4.2	16.8
57	mysids	2.89	1.323	0.85	2.83	2.637	0.85	22	110
58	echinoderms	2.05	11.18	0.85	2.07	21.359	0.85	1.21	6.05
59	other benthic crustaceans	2.05	3.804	0.85	2.05	7.157	0.85	21.5	107.5
60	bivalves	2.03	31.667	0.85	2.03	64.443	0.85	1.3	6.5
61	suspension-feeding epifauna	2.14	1.625	0.85	2.14	3.827	0.85	7.4	37
62	Dungeness crab	3.4	1.017	0.951	3.27	5.109	0.952	1.5	6
63	Tanner crab	3	0.27	0.944	2.99	0.869	0.939	1	4
64	other carnivorous epifauna	2.73	16.515	0.85	2.67	31.546	0.85	3	15
65	sooty shearwaters	4.1	0.039	0.105	4.31	0.017	0.014	0.1	73
66	common murre	4.22	0.041	0.447	4.37	0.015	0.21	0.17	72
67	gulls & terns	3.66	0.005	0.52	3.79	0.001	0.774	0.17	73
68	alcids	3.86	0.001	0.411	3.9	0.001	0.084	0.17	110
69	large pelagic seabirds	4.06	0.003	0.754	4.08	0.001	0.128	0.07	75
70	other pelagic seabirds	4.08	0.001	0.702	4.29	0.001	0.046	0.1	73
71	coastal seabirds (divers)	4.14	0.001	0.411	4.29	0.001	0.218	0.16	73
72	storm-petrels	3.74	0.0001	0.411	3.86	0.0001	0.072	0.12	144
73	gray whales	3.73	0.146	0.044	3.72	0.146	0.002	0.06	8.9
74	baleen whales	3.72	0.572	0.036	3.69	0.572	0.002	0.04	7.6
75	small pinnipeds	4.6	0.023	0.632	4.55	0.024	0.034	0.08	8.3
76	large pinnipeds	4.48	0.105	0.666	4.56	0.111	0.245	0.07	24
77	small toothed whales	4.29	0.072	0.57	4.44	0.072	0.112	0.1	25.8
78	large toothed whales	4.46	0.067	0.052	4.57	0.067	0.003	0.05	6.61
79	killer whales	4.79	0.007	0	5.11	0.005	0	0.03	11.16
80	invertebrate eggs	1	1.9e-05	0.763	1	1.8e-05	0.225	-	-
81	fish eggs	1	0.234	0.995	1	1.906	0.422	-	-
82	pelagic detritus	1	10	0.368	1	10	0.524	-	-
83	fishery offal	1	5	0.555	1	5	0.684	-	-
84	benthic detritus	1	10	0.808	1	10	0.884	-	-
85	Commercial	4.52	-	-	4.58	-	-	-	-
86	recreational fishery	5.01	-	-	5.07	-	-	-	-
