# Supplementary material for: Marine heatwaves disrupt ecosystem structure and function via altered food webs and energy flux
Source: Nat Commun. 2024 Mar 13;15:1988. doi: 10.1038/s41467-024-46263-2 (PMC10937662; doi:10.1038/s41467-024-46263-2)
Supplement: Supplementary file 6 — Source Data [file 41467_2024_46263_MOESM6_ESM.zip]

Archive with 11 entries (11 files):
- Fig1.csv
- Fig1_attributes.txt
- Fig1_network.txt
- Fig2a.csv
- Fig2b.csv
- Fig3.csv
- FigS1.csv
- FigS2.csv
- FigS3.csv
- FigS4.csv
- FigS5.csv
