# Supplementary material for: Marine heatwaves disrupt ecosystem structure and function via altered food webs and energy flux
Source: Nat Commun. 2024 Mar 13;15:1988. doi: 10.1038/s41467-024-46263-2 (PMC10937662; doi:10.1038/s41467-024-46263-2)
Supplement: Supplementary file 6 — Source Data [file 41467_2024_46263_MOESM6_ESM.zip › Fig1.csv]

from.node	to.node	link.weight	from.node.size
3	1	0.24015979424285	0.771717627418214
3	82	-0.0666545020625425	0.771717627418214
3	2	0.0406380435268999	0.771717627418214
4	1	-0.101291995244357	1.19760182797218
4	3	0.0107751159738444	1.19760182797218
4	2	-0.0124509613669796	1.19760182797218
5	3	-0.151224339519056	1.42939784003334
5	2	-0.131132110241847	1.42939784003334
5	1	-0.897368497331183	1.42939784003334
6	2	0.0108124831929256	0.992943806310879
6	3	0.126858527565866	0.992943806310879
6	1	0.121170085033801	0.992943806310879
7	6	0.00753495987874905	2.46682180646064
7	3	0.00899095364778649	2.46682180646064
7	82	0.000282691113217297	2.46682180646064
7	1	0.0348394698607574	2.46682180646064
7	2	0.00474381500895475	2.46682180646064
7	5	0.00639396450762698	2.46682180646064
7	4	0.000927341925706367	2.46682180646064
8	3	0.0105303230912894	1.45527077771602
8	80	0.000873364048442802	1.45527077771602
8	6	0.00351113180073879	1.45527077771602
8	13	7.44029951629473e-05	1.45527077771602
8	82	9.97396271079763e-05	1.45527077771602
8	12	0.000642636687114154	1.45527077771602
8	4	0.000189469900574826	1.45527077771602
8	2	0.00273186398789956	1.45527077771602
8	81	3.42623727540478e-05	1.45527077771602
8	1	0.0200635692937169	1.45527077771602
8	5	0.000460934226663991	1.45527077771602
8	7	-1.55989682616308e-05	1.45527077771602
8	11	0.00220374952185588	1.45527077771602
9	12	0.000473731964156643	1.26046687619561
9	6	-0.000797403099187112	1.26046687619561
9	3	-0.00043096746169649	1.26046687619561
9	57	-0.000411341682138079	1.26046687619561
9	8	-0.000129042842256954	1.26046687619561
9	15	-0.0033595430713529	1.26046687619561
9	82	4.61187191574832e-05	1.26046687619561
9	13	3.91119020639958e-05	1.26046687619561
9	2	0.000381183944215567	1.26046687619561
9	81	-0.000305840304247179	1.26046687619561
9	1	0.00279973084443482	1.26046687619561
9	10	-0.00303588975370323	1.26046687619561
9	16	-4.71369902854808e-05	1.26046687619561
9	5	-0.0399706285679839	1.26046687619561
9	4	-0.00865794661135797	1.26046687619561
9	80	-0.00277803651250452	1.26046687619561
9	7	0.000523215863064299	1.26046687619561
9	11	0.00155464237621158	1.26046687619561
10	81	-0.000212531034011178	0.707800147420552
10	6	0.0120113247561105	0.707800147420552
10	3	0.00304553419060041	0.707800147420552
10	8	0.000186506979399584	0.707800147420552
10	2	0.000243900975461058	0.707800147420552
10	82	8.76459368914233e-05	0.707800147420552
10	4	-0.00117349363091979	0.707800147420552
10	1	0.0017929464687604	0.707800147420552
10	11	0.00443332424228967	0.707800147420552
10	5	-0.0173304093127072	0.707800147420552
10	7	0.00061125137341318	0.707800147420552
10	15	-0.000498523344049769	0.707800147420552
10	12	0.00129389590130975	0.707800147420552
10	16	0.000339069431727302	0.707800147420552
10	80	0.00136367517352054	0.707800147420552
10	13	6.664096877885e-05	0.707800147420552
10	9	-0.00178829801988772	0.707800147420552
10	57	-6.86130301411611e-06	0.707800147420552
11	8	0.000440727734540591	0.988336075711549
11	10	0.000886355995102727	0.988336075711549
11	1	0.0539727566324954	0.988336075711549
11	4	-0.00046311232794371	0.988336075711549
11	6	0.00416394785926577	0.988336075711549
11	82	5.0380338715266e-05	0.988336075711549
11	3	0.0291902799252008	0.988336075711549
11	7	0.00060181608764206	0.988336075711549
11	80	0.00093840362761901	0.988336075711549
11	5	-0.0065922439496046	0.988336075711549
11	2	0.00734862496143813	0.988336075711549
12	81	0.000378776131458048	3.60087784654097
12	82	-1.02466896523116e-05	3.60087784654097
12	80	0.00788956802749656	3.60087784654097
12	9	0.00264206605623495	3.60087784654097
12	15	0.0018524590935179	3.60087784654097
12	8	0.0019600671993674	3.60087784654097
12	4	0.0020430939373303	3.60087784654097
12	11	0.00232765792413122	3.60087784654097
12	5	0.0146217050538249	3.60087784654097
12	7	0.00296547809417228	3.60087784654097
12	10	0.00379824611717829	3.60087784654097
12	16	0.000758853076377098	3.60087784654097
12	6	0.0153538673144856	3.60087784654097
13	81	0.000962320668029145	3.63749127307871
13	5	0.0324251427921196	3.63749127307871
13	7	0.00321512375193061	3.63749127307871
13	82	-7.92368838660699e-06	3.63749127307871
13	4	0.00355226529544482	3.63749127307871
13	12	0.00522381984406636	3.63749127307871
13	6	0.00624702760388374	3.63749127307871
13	10	0.00500693807043066	3.63749127307871
13	80	0.021833573952224	3.63749127307871
13	9	-0.000198189200021621	3.63749127307871
13	8	0.00477115733848422	3.63749127307871
13	11	0.0179560706759792	3.63749127307871
14	3	-0.0668625253031806	14.284020899686
14	1	-1	14.284020899686
14	2	-0.105588967070023	14.284020899686
15	3	0.0718942881162536	1.16002087493677
15	80	0.0282884263738385	1.16002087493677
15	6	0.0142369310322297	1.16002087493677
15	1	0.242761339450924	1.16002087493677
15	2	0.0365539543392164	1.16002087493677
15	5	-0.000252398662753669	1.16002087493677
15	81	0.000292172914797844	1.16002087493677
15	4	-0.00699852503077906	1.16002087493677
15	82	0.0180482669849039	1.16002087493677
15	7	0.000318130633333545	1.16002087493677
16	81	0.000108027238718144	1.16002080305622
16	3	0.0265820039054451	1.16002080305622
16	84	0.00096845306797337	1.16002080305622
16	80	0.00985295212042814	1.16002080305622
16	2	0.0106783090596909	1.16002080305622
16	5	-0.000751225028614789	1.16002080305622
16	1	0.074639642441015	1.16002080305622
16	82	0.00484108142567799	1.16002080305622
16	6	0.0062281751910717	1.16002080305622
16	4	-0.00297217136188145	1.16002080305622
16	7	0.000100708229754107	1.16002080305622
17	15	0.000895534743242295	0.80982795186736
17	56	9.44164345067053e-07	0.80982795186736
17	9	-0.000450964849997726	0.80982795186736
17	29	9.07970192133624e-05	0.80982795186736
17	5	-0.000828280934256499	0.80982795186736
17	26	-8.73058036143001e-07	0.80982795186736
17	21	0.000156111568449559	0.80982795186736
17	55	1.65046394323909e-05	0.80982795186736
17	4	-7.27197685685372e-05	0.80982795186736
17	10	0.00122896668313236	0.80982795186736
17	6	0.000171433137429893	0.80982795186736
17	28	1.74523171735497e-07	0.80982795186736
17	16	0.000687606151596643	0.80982795186736
17	7	0.00136454932980411	0.80982795186736
17	20	-1.93745562306803e-05	0.80982795186736
17	19	-5.68011692817146e-05	0.80982795186736
17	22	-9.22676061353159e-06	0.80982795186736
17	8	0.000825683646266508	0.80982795186736
17	27	-1.55860047938537e-07	0.80982795186736
17	64	-0.000575523317532923	0.80982795186736
17	51	5.85438482291457e-05	0.80982795186736
17	25	-6.74276462141809e-07	0.80982795186736
17	24	-8.09972549368658e-07	0.80982795186736
17	23	0.000175586029810332	0.80982795186736
17	52	-0.000387781893564148	0.80982795186736
18	28	1.70880902065555e-10	0.693147180559945
18	37	1.23943553063688e-07	0.693147180559945
18	46	9.242270753619e-08	0.693147180559945
18	20	-1.52278255084011e-07	0.693147180559945
18	7	1.03881276786706e-06	0.693147180559945
18	48	-2.63745242211119e-08	0.693147180559945
18	15	-1.49763189153523e-07	0.693147180559945
18	13	2.22474038728303e-08	0.693147180559945
18	16	1.48594802980118e-07	0.693147180559945
18	11	3.0158638252864e-08	0.693147180559945
18	22	-6.79270418704821e-07	0.693147180559945
18	30	4.88595174057927e-08	0.693147180559945
18	26	-5.85528940477293e-09	0.693147180559945
18	8	5.28805688307169e-07	0.693147180559945
18	21	9.4020528014928e-07	0.693147180559945
18	10	2.70414166487915e-07	0.693147180559945
18	9	-2.46316324778237e-07	0.693147180559945
18	24	-2.41228877583925e-09	0.693147180559945
18	55	4.04080526946836e-08	0.693147180559945
18	12	1.14807256512234e-08	0.693147180559945
18	35	4.07257578021561e-08	0.693147180559945
18	39	5.48135681252721e-07	0.693147180559945
18	27	-2.14088859759342e-09	0.693147180559945
18	6	-1.85344653492907e-07	0.693147180559945
18	19	-3.57453958795909e-07	0.693147180559945
18	4	-1.0576934377576e-07	0.693147180559945
18	51	6.1449390255348e-09	0.693147180559945
18	5	-1.01831805674971e-06	0.693147180559945
18	25	-1.47560457334224e-08	0.693147180559945
18	29	2.64882857928018e-08	0.693147180559945
18	49	2.57828272279133e-09	0.693147180559945
18	53	4.08517877639464e-10	0.693147180559945
18	36	-9.28983921537903e-09	0.693147180559945
18	23	4.28181014575076e-07	0.693147180559945
18	52	3.85481188004088e-09	0.693147180559945
18	17	1.2449418917895e-06	0.693147180559945
19	15	-0.00410170924228772	1.6094379124341
19	12	4.78237035145501e-05	1.6094379124341
19	7	8.91805507623801e-05	1.6094379124341
19	9	-0.00416166988629776	1.6094379124341
19	80	-2.08193711752152e-05	1.6094379124341
19	4	-0.000373434291849958	1.6094379124341
19	52	-0.000195547919775882	1.6094379124341
19	11	-4.96681966617019e-06	1.6094379124341
19	8	0.000413175165159322	1.6094379124341
19	16	-0.000988197630343396	1.6094379124341
19	5	-0.00380190594184477	1.6094379124341
19	64	-1.99407364632784e-06	1.6094379124341
19	6	-0.000172623187589328	1.6094379124341
19	10	-0.00346016779627644	1.6094379124341
20	8	-9.297124220613e-07	3.06232802947889
20	17	-1.46692866617981e-05	3.06232802947889
20	6	-0.000214549727544749	3.06232802947889
20	5	-0.00163202756933662	3.06232802947889
20	9	-1.94524615371268e-05	3.06232802947889
20	7	-6.01199090070207e-06	3.06232802947889
20	16	-0.000388011707444725	3.06232802947889
20	15	-0.00143281959652956	3.06232802947889
20	4	-0.000141671445052465	3.06232802947889
20	10	-1.74468933919085e-05	3.06232802947889
21	64	-7.71715901919684e-08	2.22529424584642
21	16	0.00295754311621018	2.22529424584642
21	2	3.0614320286596e-05	2.22529424584642
21	52	2.87488378695875e-05	2.22529424584642
21	5	0.00213183436561527	2.22529424584642
21	1	0.0106781749043932	2.22529424584642
21	9	0.000670834523929371	2.22529424584642
21	6	0.00251182049449981	2.22529424584642
21	55	-6.25768559432969e-08	2.22529424584642
21	11	0.000130444456715316	2.22529424584642
21	4	0.000309170301337105	2.22529424584642
21	80	0.000289133143745574	2.22529424584642
21	81	1.95218094319612e-05	2.22529424584642
21	15	0.00681412038972471	2.22529424584642
21	7	0.000330327201615162	2.22529424584642
21	12	3.92313163980938e-05	2.22529424584642
21	10	0.00117573928644796	2.22529424584642
21	8	0.000148901853022459	2.22529424584642
21	61	-4.55433842723908e-09	2.22529424584642
21	54	-9.90624484450168e-10	2.22529424584642
22	16	-0.000693453037759466	0.943419812372934
22	7	0.000204301544112633	0.943419812372934
22	2	7.983717842852e-05	0.943419812372934
22	5	-0.000737887770462255	0.943419812372934
22	64	-3.0111670851749e-05	0.943419812372934
22	9	-0.000102111073381446	0.943419812372934
22	15	-0.00346104072063623	0.943419812372934
22	54	-2.93114954417909e-07	0.943419812372934
22	1	0.000586444487139571	0.943419812372934
22	4	-5.113949337526e-05	0.943419812372934
22	52	2.04082746437156e-05	0.943419812372934
22	55	-7.89541687987902e-06	0.943419812372934
22	61	-6.28996306136998e-08	0.943419812372934
22	11	-6.99711475380889e-06	0.943419812372934
22	6	0.000482975406748453	0.943419812372934
22	57	-2.9515623396886e-06	0.943419812372934
22	12	-9.57346915518825e-08	0.943419812372934
22	19	-2.47839610138308e-05	0.943419812372934
22	80	1.79688872711888e-06	0.943419812372934
22	45	-1.35784506059459e-05	0.943419812372934
22	10	-5.88789919453186e-05	0.943419812372934
22	81	6.10536015174866e-06	0.943419812372934
22	8	8.97026322937623e-05	0.943419812372934
22	62	-3.20376480088224e-08	0.943419812372934
22	17	-1.90501741280701e-06	0.943419812372934
23	55	-6.63210289435413e-05	0.887188902556727
23	1	0.000273906094159695	0.887188902556727
23	5	-6.33880581915505e-05	0.887188902556727
23	80	5.0730242882769e-05	0.887188902556727
23	14	-4.71769754622879e-07	0.887188902556727
23	12	0.000117634445762438	0.887188902556727
23	16	0.000802283060564677	0.887188902556727
23	81	7.08863895133828e-05	0.887188902556727
23	15	0.000928534707766336	0.887188902556727
23	2	-9.76855218478032e-05	0.887188902556727
23	11	0.000369771596041323	0.887188902556727
23	49	-7.76745770748432e-05	0.887188902556727
23	10	-3.28687424672803e-05	0.887188902556727
23	9	0.000287410990983206	0.887188902556727
23	7	4.16615705185814e-05	0.887188902556727
23	52	1.02807040993164e-05	0.887188902556727
23	64	-4.29602604365651e-07	0.887188902556727
23	8	1.93780120242603e-05	0.887188902556727
23	4	7.43598594043473e-05	0.887188902556727
23	17	2.45065268328639e-05	0.887188902556727
23	6	0.00194767771744838	0.887188902556727
23	61	-3.99781296991907e-07	0.887188902556727
24	81	-2.07337858497177e-06	1.6094379185906
24	7	1.57611679624285e-06	1.6094379185906
24	9	-3.54962275503341e-06	1.6094379185906
24	52	-1.44792829951988e-05	1.6094379185906
24	61	-1.71862589731955e-09	1.6094379185906
24	15	-2.86637518659746e-05	1.6094379185906
24	6	-5.10330638168505e-06	1.6094379185906
24	54	-1.59596398446539e-09	1.6094379185906
24	5	-4.83516208762679e-05	1.6094379185906
24	10	-4.14297919784465e-06	1.6094379185906
24	11	6.10085174007723e-07	1.6094379185906
24	62	-1.2878593229861e-06	1.6094379185906
24	4	-4.86937665657628e-06	1.6094379185906
24	51	-7.42737045872317e-06	1.6094379185906
24	19	-3.84793418875906e-06	1.6094379185906
24	80	-1.44167437948546e-06	1.6094379185906
24	16	-6.42186330637229e-06	1.6094379185906
24	45	-6.22099149068301e-06	1.6094379185906
24	12	3.46992276237551e-07	1.6094379185906
24	8	2.19552705717505e-07	1.6094379185906
25	19	-2.17706125062182e-06	1.55144905224501
25	27	-3.02138600336659e-07	1.55144905224501
25	16	-4.3840317508966e-07	1.55144905224501
25	15	-1.49910689365435e-06	1.55144905224501
25	23	-2.35239628829528e-05	1.55144905224501
25	52	-0.0001911818096341	1.55144905224501
25	51	-0.000181345198064657	1.55144905224501
25	22	-1.3481106699291e-05	1.55144905224501
25	10	-7.34487712663945e-05	1.55144905224501
25	64	-2.49993377729609e-07	1.55144905224501
25	17	-2.03008003056235e-07	1.55144905224501
25	28	-2.0122671170388e-08	1.55144905224501
25	8	-5.00310588251884e-07	1.55144905224501
25	5	-5.15795457429869e-07	1.55144905224501
26	15	-1.01510218251319e-05	0.906829975652888
26	52	-0.000119116184828131	0.906829975652888
26	57	2.731912836218e-06	0.906829975652888
26	5	-2.69057612859728e-07	0.906829975652888
26	56	-4.47614186278086e-08	0.906829975652888
26	29	3.70777947560181e-06	0.906829975652888
26	59	-4.81598606202543e-09	0.906829975652888
26	17	1.38522456360236e-05	0.906829975652888
26	22	5.11348633868524e-06	0.906829975652888
26	7	-1.09791979092011e-06	0.906829975652888
26	51	-2.17004870652036e-06	0.906829975652888
26	16	-1.15578825170764e-05	0.906829975652888
26	10	2.42340754427084e-05	0.906829975652888
26	81	-4.63101118784416e-08	0.906829975652888
26	4	-1.55722393998757e-06	0.906829975652888
26	64	-1.09099044013551e-07	0.906829975652888
26	19	-2.48419266764775e-06	0.906829975652888
26	12	2.57710435821703e-08	0.906829975652888
26	6	-1.14570568773575e-05	0.906829975652888
26	25	1.16376294294826e-07	0.906829975652888
26	27	5.77215875625565e-08	0.906829975652888
26	55	-5.95257468656165e-07	0.906829975652888
26	28	1.94560763169002e-08	0.906829975652888
26	23	7.95871285819215e-06	0.906829975652888
26	8	-2.18751088813902e-06	0.906829975652888
26	11	8.70706861579316e-08	0.906829975652888
27	22	-1.01285420384722e-06	0.990499401827361
27	52	-3.75705211057151e-05	0.990499401827361
27	29	-1.24209344688384e-07	0.990499401827361
27	57	-3.04831440237117e-07	0.990499401827361
27	7	-5.54963553735871e-07	0.990499401827361
27	4	-7.51436913680542e-07	0.990499401827361
27	15	-5.46525384143994e-06	0.990499401827361
27	5	-3.36026478330437e-07	0.990499401827361
27	17	1.0478101482881e-07	0.990499401827361
27	59	-3.38015383588142e-09	0.990499401827361
27	28	2.1096490935466e-09	0.990499401827361
27	55	-1.76087148112998e-07	0.990499401827361
27	56	-2.57209712537549e-08	0.990499401827361
27	16	-1.44024113988053e-06	0.990499401827361
27	10	-3.39124566796598e-06	0.990499401827361
27	6	-7.17153576793692e-06	0.990499401827361
27	23	-1.98719480640166e-06	0.990499401827361
27	25	-9.77985363891179e-09	0.990499401827361
27	19	7.42340484459378e-07	0.990499401827361
27	64	-3.19585670696314e-07	0.990499401827361
27	81	-2.33321502143731e-08	0.990499401827361
27	8	-2.79486393799237e-06	0.990499401827361
27	51	-3.37621311122386e-06	0.990499401827361
28	12	2.88313737695276e-07	1.25475307908501
28	5	-1.90774261362563e-06	1.25475307908501
28	11	3.6665856989828e-07	1.25475307908501
28	25	-5.56746791044683e-09	1.25475307908501
28	15	-9.30381007538101e-06	1.25475307908501
28	6	-3.87177015817852e-06	1.25475307908501
28	59	-4.54771773148508e-09	1.25475307908501
28	57	-3.1644852458031e-07	1.25475307908501
28	19	-2.09781928878708e-08	1.25475307908501
28	27	-8.07297935419962e-09	1.25475307908501
28	4	-6.0442516658808e-06	1.25475307908501
28	16	-6.86387476153482e-06	1.25475307908501
28	56	-7.66533914028563e-09	1.25475307908501
28	51	-1.84477089507251e-07	1.25475307908501
28	81	-3.20572628392525e-06	1.25475307908501
28	64	-5.40999323716565e-07	1.25475307908501
28	80	-6.44364981165118e-08	1.25475307908501
28	10	-5.49966835105962e-06	1.25475307908501
28	23	-5.88403028831103e-07	1.25475307908501
28	22	-3.32649145540034e-07	1.25475307908501
28	8	-6.10045496052208e-07	1.25475307908501
28	52	-5.43472918162182e-06	1.25475307908501
29	51	-2.23688878854684e-06	0.80875490483006
29	4	2.49546861908571e-06	0.80875490483006
29	11	4.86830273039754e-05	0.80875490483006
29	8	8.25170598277706e-05	0.80875490483006
29	16	-0.000609715187445751	0.80875490483006
29	10	-7.89609172747866e-05	0.80875490483006
29	7	-8.3071462525618e-05	0.80875490483006
29	12	2.03111925284403e-05	0.80875490483006
29	6	2.42019572884377e-05	0.80875490483006
29	52	-2.2527128005982e-06	0.80875490483006
29	5	-7.00487883017621e-05	0.80875490483006
29	15	8.28617699833836e-05	0.80875490483006
30	5	-4.65810750153636e-05	1.11088904831033
30	15	-0.000546950237759791	1.11088904831033
30	51	1.57424769613695e-06	1.11088904831033
30	8	4.72292640011949e-05	1.11088904831033
30	45	-2.42150388731115e-06	1.11088904831033
30	17	-3.82444871645537e-06	1.11088904831033
30	11	1.49813062261329e-06	1.11088904831033
30	56	-5.03567112514773e-06	1.11088904831033
30	12	8.61494013332698e-07	1.11088904831033
30	16	-9.4944731579113e-05	1.11088904831033
30	7	-0.0001291586143564	1.11088904831033
30	57	-5.96650294395635e-07	1.11088904831033
30	64	-1.17185471006532e-05	1.11088904831033
30	29	-8.32615452713159e-05	1.11088904831033
30	55	-2.35113083796379e-05	1.11088904831033
30	52	-6.73061917562571e-05	1.11088904831033
30	10	-0.00014217159478148	1.11088904831033
30	4	-1.07370871926571e-06	1.11088904831033
30	9	-0.000348707176660063	1.11088904831033
30	6	-5.20842162784391e-06	1.11088904831033
31	12	1.71454773891754e-06	0.713086130615666
31	16	1.31752816875743e-05	0.713086130615666
31	26	-1.84314754328535e-06	0.713086130615666
31	19	-8.7887036246089e-05	0.713086130615666
31	51	2.63593404610068e-06	0.713086130615666
31	24	-6.39737427774305e-07	0.713086130615666
31	23	0.000122337398501699	0.713086130615666
31	27	-4.03194660146712e-07	0.713086130615666
31	25	-4.23946279589233e-06	0.713086130615666
31	9	-2.63669672101361e-06	0.713086130615666
31	52	-1.87718925698288e-05	0.713086130615666
31	21	0.00027472489970885	0.713086130615666
31	22	-0.000112488337066999	0.713086130615666
31	11	4.56414920091914e-06	0.713086130615666
31	10	-3.73698217382955e-06	0.713086130615666
31	28	1.0295721072869e-07	0.713086130615666
31	7	4.23328511823679e-07	0.713086130615666
31	17	2.35299420504308e-05	0.713086130615666
31	20	-4.55911618884899e-05	0.713086130615666
31	15	-6.50016350879993e-06	0.713086130615666
32	20	-9.31892835349788e-06	0.803859487400829
32	22	-3.62325092282688e-05	0.803859487400829
32	26	-3.09063040527172e-07	0.803859487400829
32	15	5.03229793037177e-06	0.803859487400829
32	52	3.05717246427941e-06	0.803859487400829
32	45	3.11701497444805e-08	0.803859487400829
32	17	7.19385751779186e-07	0.803859487400829
32	27	-3.6194012817066e-08	0.803859487400829
32	9	7.00454957937138e-07	0.803859487400829
32	19	-1.5458274428077e-05	0.803859487400829
32	51	3.29506071205585e-06	0.803859487400829
32	16	7.102966809371e-06	0.803859487400829
32	39	6.37016445206174e-07	0.803859487400829
32	28	3.52440629297974e-08	0.803859487400829
32	24	-1.03298743851005e-07	0.803859487400829
32	13	3.37112989287766e-08	0.803859487400829
32	23	3.57703019515975e-05	0.803859487400829
32	10	6.9862609635587e-07	0.803859487400829
32	7	3.37912115514301e-07	0.803859487400829
32	21	6.88249232099981e-05	0.803859487400829
32	25	-7.88684768061922e-07	0.803859487400829
33	20	-1.91884773847913e-06	0.709791606090045
33	21	9.26927615928714e-06	0.709791606090045
33	24	-3.0462168254202e-08	0.709791606090045
33	8	4.46957957208405e-06	0.709791606090045
33	7	7.08804884385202e-06	0.709791606090045
33	22	-8.62357635472395e-06	0.709791606090045
33	10	-2.26728003027095e-06	0.709791606090045
33	16	3.42801577357121e-07	0.709791606090045
33	51	-9.46272107188811e-08	0.709791606090045
33	13	1.40377845077786e-06	0.709791606090045
33	5	-1.14726156897681e-05	0.709791606090045
33	9	-1.30969420462852e-08	0.709791606090045
33	15	-9.54018298550557e-07	0.709791606090045
33	25	-1.88458943167584e-07	0.709791606090045
33	28	2.50440923796289e-09	0.709791606090045
33	19	-4.02171605853239e-06	0.709791606090045
33	23	5.17999852949437e-06	0.709791606090045
33	26	-8.62901927169618e-08	0.709791606090045
33	4	-1.01319270315095e-06	0.709791606090045
33	17	4.38211218408657e-06	0.709791606090045
33	29	-1.03522847847713e-07	0.709791606090045
33	6	2.2307023989253e-06	0.709791606090045
33	52	-1.12656506328237e-07	0.709791606090045
33	27	-2.29241002966432e-08	0.709791606090045
33	11	2.87604744679629e-06	0.709791606090045
33	12	1.12828002821513e-06	0.709791606090045
34	22	5.15325796261102e-07	1.15290906824964
34	48	2.18578802657575e-07	1.15290906824964
34	44	-8.34009889435889e-09	1.15290906824964
34	50	-3.93303836780285e-09	1.15290906824964
34	13	1.11932453536005e-07	1.15290906824964
34	15	2.65197707179086e-07	1.15290906824964
34	47	2.81089243296913e-08	1.15290906824964
34	67	-1.61119639972972e-11	1.15290906824964
34	7	-1.15003397578989e-17	1.15290906824964
34	46	1.14476677906472e-07	1.15290906824964
34	33	1.5752642409122e-07	1.15290906824964
34	42	1.65302492097189e-07	1.15290906824964
34	8	-3.97182851965687e-09	1.15290906824964
34	6	-4.95249694344087e-16	1.15290906824964
34	37	5.05812320423137e-07	1.15290906824964
34	40	-1.50408818619653e-06	1.15290906824964
34	18	-1.64722746469833e-06	1.15290906824964
34	71	-1.66790082521483e-11	1.15290906824964
34	20	-2.57351337065238e-07	1.15290906824964
34	66	-3.76521916191359e-10	1.15290906824964
34	21	8.29075500541995e-06	1.15290906824964
34	70	-2.58510724202655e-11	1.15290906824964
34	5	-2.72100110602152e-15	1.15290906824964
34	35	3.28120700654933e-07	1.15290906824964
34	43	1.59559337841641e-06	1.15290906824964
34	17	1.69158881271529e-07	1.15290906824964
34	52	1.31753330792621e-06	1.15290906824964
34	68	-1.84873830016911e-11	1.15290906824964
34	69	-2.04899537720319e-11	1.15290906824964
34	49	3.07804118915501e-07	1.15290906824964
34	31	1.80693132941259e-06	1.15290906824964
34	72	-8.74089883095369e-13	1.15290906824964
34	23	3.61774640866737e-06	1.15290906824964
34	11	8.94707193376075e-08	1.15290906824964
34	38	1.10616124289227e-07	1.15290906824964
34	30	6.14530923854e-07	1.15290906824964
34	12	2.58980905239454e-08	1.15290906824964
34	16	1.20732750853664e-07	1.15290906824964
34	64	-1.5878880900316e-10	1.15290906824964
34	53	1.48831830729585e-08	1.15290906824964
34	41	3.79562859468173e-08	1.15290906824964
34	39	9.34158232752633e-06	1.15290906824964
34	26	2.33412989204356e-08	1.15290906824964
34	51	1.15515719051646e-06	1.15290906824964
34	19	-1.74741250941399e-06	1.15290906824964
34	10	2.56480706048557e-07	1.15290906824964
34	25	1.63330018384872e-08	1.15290906824964
34	9	-2.87655788151863e-08	1.15290906824964
34	45	-1.40195274575652e-11	1.15290906824964
34	29	3.48160047630433e-07	1.15290906824964
34	24	-1.20471154175254e-08	1.15290906824964
34	77	-2.23216234022137e-07	1.15290906824964
34	76	-3.38814705345077e-07	1.15290906824964
34	4	-2.82621094261516e-16	1.15290906824964
34	36	1.17409481866623e-06	1.15290906824964
34	28	7.32874842005903e-09	1.15290906824964
34	27	2.01891672248245e-08	1.15290906824964
34	32	4.85990106882328e-07	1.15290906824964
34	65	-4.51078088959605e-10	1.15290906824964
35	82	-6.41444564691172e-05	2.79758810208226
35	8	-0.000473476845836818	2.79758810208226
35	6	-3.75383140756611e-05	2.79758810208226
35	7	2.17427234363088e-05	2.79758810208226
35	16	-0.0017671640716674	2.79758810208226
35	64	-6.19957439654375e-05	2.79758810208226
35	21	0.000124333759772467	2.79758810208226
35	59	-1.38329580579837e-07	2.79758810208226
35	52	-0.000181569262534985	2.79758810208226
35	24	-9.1198128132572e-06	2.79758810208226
35	48	-1.24973746337782e-05	2.79758810208226
35	80	-0.000151301352018717	2.79758810208226
35	62	-1.96930400415205e-05	2.79758810208226
35	29	-9.05051520443545e-05	2.79758810208226
35	5	-0.000563166513502472	2.79758810208226
35	51	-6.48776002951509e-05	2.79758810208226
35	42	-8.84416743857336e-06	2.79758810208226
35	17	-0.000106784305331893	2.79758810208226
35	56	-1.03173340413915e-05	2.79758810208226
35	57	-5.24800936080273e-09	2.79758810208226
35	53	-3.76661071541501e-05	2.79758810208226
35	22	-0.000111622457640166	2.79758810208226
35	11	-2.25790590626509e-06	2.79758810208226
35	23	-9.42555556400527e-05	2.79758810208226
35	25	-1.88029102298276e-05	2.79758810208226
35	54	-6.21281236138107e-08	2.79758810208226
35	19	-0.00116330201588595	2.79758810208226
35	81	-9.42210095752716e-05	2.79758810208226
35	15	-0.00663250872383303	2.79758810208226
35	4	-0.000179100530198829	2.79758810208226
35	27	-6.80749542181646e-06	2.79758810208226
35	45	-1.91591227583982e-06	2.79758810208226
35	20	-5.48375330677248e-05	2.79758810208226
35	9	-0.00161159803869327	2.79758810208226
35	28	-9.59389104768138e-06	2.79758810208226
35	55	-0.000884458317051851	2.79758810208226
35	10	-0.00201922371209755	2.79758810208226
35	49	-6.55162280777985e-07	2.79758810208226
35	39	-1.72980734992545e-06	2.79758810208226
35	26	-1.12794921001399e-05	2.79758810208226
35	12	6.09386204358942e-07	2.79758810208226
36	82	-2.12289923383319e-05	1.08773722350531
36	6	3.8095038107413e-05	1.08773722350531
36	54	-7.43159324736323e-10	1.08773722350531
36	24	-4.22020120014178e-07	1.08773722350531
36	19	-5.04899755490848e-05	1.08773722350531
36	11	3.42011097408203e-07	1.08773722350531
36	59	-3.29319241599332e-08	1.08773722350531
36	21	4.16711659849525e-05	1.08773722350531
36	7	7.45033996432269e-06	1.08773722350531
36	56	-4.04432321959363e-07	1.08773722350531
36	4	-1.97179085310099e-05	1.08773722350531
36	62	-6.84201134374845e-06	1.08773722350531
36	17	3.50915274254988e-05	1.08773722350531
36	64	-1.08488890794428e-06	1.08773722350531
36	53	1.32127352300205e-07	1.08773722350531
36	5	-7.89630342793124e-05	1.08773722350531
36	16	-0.000126378223488662	1.08773722350531
36	15	-0.000737921511092284	1.08773722350531
36	45	-2.17890848743181e-06	1.08773722350531
36	20	-7.57463757817162e-06	1.08773722350531
36	25	-7.16929752433727e-07	1.08773722350531
36	51	1.86779052155768e-06	1.08773722350531
36	8	3.42602803515843e-06	1.08773722350531
36	55	-2.22139161928826e-05	1.08773722350531
36	22	-3.28361996569887e-05	1.08773722350531
36	23	1.94978545212732e-05	1.08773722350531
36	28	1.47843320390162e-08	1.08773722350531
36	26	-3.17153100384964e-07	1.08773722350531
36	12	3.27639667684606e-06	1.08773722350531
36	10	-1.60694056432215e-05	1.08773722350531
36	27	-7.46315520321644e-08	1.08773722350531
36	39	-2.70843010360282e-05	1.08773722350531
36	9	-1.1990897481546e-05	1.08773722350531
36	52	3.03123492504992e-06	1.08773722350531
37	8	-1.36361274014147e-05	0.744811124123532
37	14	-2.58357334243973e-05	0.744811124123532
37	6	9.58632609532692e-07	0.744811124123532
37	23	0.00016718601396763	0.744811124123532
37	21	0.000327932556251418	0.744811124123532
37	5	-5.50194797086909e-07	0.744811124123532
37	56	9.44952564195758e-08	0.744811124123532
37	24	-6.46287838540844e-07	0.744811124123532
37	19	-9.10534951538111e-05	0.744811124123532
37	53	3.03295888959593e-07	0.744811124123532
37	20	-4.9559304363556e-05	0.744811124123532
37	22	2.40146730282555e-05	0.744811124123532
37	51	7.78351129587777e-06	0.744811124123532
37	43	6.25536375574105e-06	0.744811124123532
37	64	-2.0919139740182e-08	0.744811124123532
37	30	5.26737280461509e-06	0.744811124123532
37	29	1.79911220790249e-06	0.744811124123532
37	15	5.89309517394608e-06	0.744811124123532
37	25	-4.4691543804419e-06	0.744811124123532
37	10	0.000151843697028034	0.744811124123532
37	16	9.25402520311026e-05	0.744811124123532
37	7	-7.74621026477132e-09	0.744811124123532
37	9	-9.61283248187085e-05	0.744811124123532
37	46	-1.38664729712133e-06	0.744811124123532
37	26	-1.88249667925381e-06	0.744811124123532
37	45	2.74328534793046e-07	0.744811124123532
37	47	2.75993137428996e-07	0.744811124123532
37	48	4.62842982676123e-07	0.744811124123532
37	49	2.11895340639137e-06	0.744811124123532
37	27	-3.55670714023009e-07	0.744811124123532
37	28	1.373084629093e-07	0.744811124123532
37	55	-1.19022682838825e-05	0.744811124123532
37	17	1.24379361287624e-06	0.744811124123532
37	4	-1.34041636985172e-08	0.744811124123532
37	52	-0.000149829103882096	0.744811124123532
38	53	3.10064241106448e-05	0.912829562216785
38	13	1.43961773577349e-05	0.912829562216785
38	43	-2.82666206807991e-05	0.912829562216785
38	57	-2.92609021044231e-09	0.912829562216785
38	35	-3.13901918134433e-05	0.912829562216785
38	8	8.20562371031652e-06	0.912829562216785
38	37	1.52602833879068e-05	0.912829562216785
38	64	6.77249138324173e-06	0.912829562216785
38	23	-0.000656029348257804	0.912829562216785
38	22	-0.000290299134070999	0.912829562216785
38	48	-2.41446366001854e-05	0.912829562216785
38	58	1.18337015486639e-05	0.912829562216785
38	44	-8.292793285532e-07	0.912829562216785
38	7	1.22836057431122e-05	0.912829562216785
38	19	5.93258036091754e-06	0.912829562216785
38	30	4.9827695289477e-06	0.912829562216785
38	20	-0.00011640131765541	0.912829562216785
38	83	1.01839472019572e-05	0.912829562216785
38	63	-1.10984499479163e-06	0.912829562216785
38	62	-1.530995019448e-05	0.912829562216785
38	60	2.18951871058601e-07	0.912829562216785
38	26	-3.31192889413408e-07	0.912829562216785
38	21	0.000144146035378519	0.912829562216785
38	9	5.883921013866e-05	0.912829562216785
38	16	0.000112707951949928	0.912829562216785
38	24	4.13492339956052e-07	0.912829562216785
38	25	1.03024077061423e-06	0.912829562216785
38	11	-5.5783797379054e-06	0.912829562216785
38	84	-8.95553226509098e-06	0.912829562216785
38	28	1.81160875978164e-07	0.912829562216785
38	5	-1.60390293876139e-11	0.912829562216785
38	15	0.000239913458970523	0.912829562216785
38	47	-1.3967908922247e-07	0.912829562216785
38	27	4.26667665579193e-07	0.912829562216785
38	42	1.74325543158779e-06	0.912829562216785
38	54	1.32097254408689e-05	0.912829562216785
38	45	-1.86339899242048e-05	0.912829562216785
38	46	-2.34062346749891e-06	0.912829562216785
38	10	2.49215112570994e-05	0.912829562216785
38	14	-2.71695656187349e-06	0.912829562216785
38	51	6.90027101807683e-05	0.912829562216785
38	39	-0.000126432501864249	0.912829562216785
38	36	-3.18923070773774e-05	0.912829562216785
38	49	-5.33673782369805e-05	0.912829562216785
38	4	-4.01760612611483e-12	0.912829562216785
38	52	-0.000168353649040907	0.912829562216785
38	12	1.09365966389439e-05	0.912829562216785
38	17	3.16563492726516e-05	0.912829562216785
39	35	-0.000118319399604582	0.778786448447384
39	56	7.02871893982221e-05	0.778786448447384
39	13	0.000177563333649444	0.778786448447384
39	10	0.000374685240619225	0.778786448447384
39	23	0.000376915300407091	0.778786448447384
39	82	-0.000156605866498683	0.778786448447384
39	8	-2.54683873081161e-05	0.778786448447384
39	11	0.000834239633483749	0.778786448447384
39	5	-0.00017604254909057	0.778786448447384
39	48	3.58404140740427e-06	0.778786448447384
39	51	0.000654992370333581	0.778786448447384
39	53	-3.56099016493182e-05	0.778786448447384
39	57	9.28396441205406e-06	0.778786448447384
39	19	-0.00145268437951136	0.778786448447384
39	84	-1.56321244819481e-06	0.778786448447384
39	22	0.000415398405498086	0.778786448447384
39	64	1.2539665612801e-05	0.778786448447384
39	47	1.7698702212046e-05	0.778786448447384
39	24	-1.22155380211472e-05	0.778786448447384
39	6	-0.00176043330871983	0.778786448447384
39	59	1.78643220491244e-06	0.778786448447384
39	36	-0.00012021202826114	0.778786448447384
39	16	0.0025328017576556	0.778786448447384
39	29	5.76692618295721e-06	0.778786448447384
39	43	2.22139486429978e-05	0.778786448447384
39	45	9.79843619376595e-05	0.778786448447384
39	83	-2.22539387445819e-05	0.778786448447384
39	21	0.00269174673458056	0.778786448447384
39	27	-4.9649250005874e-06	0.778786448447384
39	14	-3.20398912765869e-06	0.778786448447384
39	20	-0.00034409976199299	0.778786448447384
39	52	7.99143927109011e-05	0.778786448447384
39	17	0.00028114998517276	0.778786448447384
39	25	-7.38009890543946e-05	0.778786448447384
39	4	-0.000182040586940716	0.778786448447384
39	49	1.45947425851722e-05	0.778786448447384
39	12	0.000244452615106573	0.778786448447384
39	15	0.00320011446681758	0.778786448447384
39	9	1.04684193460863e-05	0.778786448447384
39	55	-0.000706753146545703	0.778786448447384
39	28	-1.35498024274252e-06	0.778786448447384
39	26	-2.81970670078997e-05	0.778786448447384
40	8	1.47958654696959e-06	0.693147180559945
40	43	5.22769516477934e-08	0.693147180559945
40	20	-1.53469497420905e-05	0.693147180559945
40	21	8.52245649662727e-05	0.693147180559945
40	46	3.47812068775814e-08	0.693147180559945
40	56	-2.34739048847095e-07	0.693147180559945
40	23	4.63729232971206e-05	0.693147180559945
40	13	2.42974869174923e-07	0.693147180559945
40	7	-7.30168282973012e-07	0.693147180559945
40	35	4.52057167633778e-08	0.693147180559945
40	25	-1.44834469069458e-06	0.693147180559945
40	16	3.70626226137235e-07	0.693147180559945
40	28	3.07825386739645e-08	0.693147180559945
40	30	7.74462584697155e-08	0.693147180559945
40	15	-3.25283411304591e-07	0.693147180559945
40	19	-3.02685452543506e-05	0.693147180559945
40	26	-6.38912895717012e-07	0.693147180559945
40	55	8.42305065897771e-08	0.693147180559945
40	51	4.77937997383179e-08	0.693147180559945
40	29	5.12239661635884e-07	0.693147180559945
40	37	1.7957538029348e-07	0.693147180559945
40	24	-2.22844848638526e-07	0.693147180559945
40	39	4.67656872342356e-08	0.693147180559945
40	9	4.30430418693004e-07	0.693147180559945
40	52	1.29496787657408e-08	0.693147180559945
40	10	1.19138752127322e-06	0.693147180559945
40	27	-1.48338028649082e-07	0.693147180559945
40	22	-6.63407745520151e-05	0.693147180559945
40	36	-8.81026149966232e-09	0.693147180559945
40	17	4.158527880848e-06	0.693147180559945
41	24	-1.74488218514066e-07	0.839841706918924
41	21	0.000140805295037156	0.839841706918924
41	54	1.28601302859414e-06	0.839841706918924
41	51	1.87119285922024e-05	0.839841706918924
41	33	2.73859748565333e-07	0.839841706918924
41	9	-3.44429379227462e-06	0.839841706918924
41	16	-6.99250989953322e-06	0.839841706918924
41	12	3.20631114494624e-06	0.839841706918924
41	5	-1.12736811123165e-05	0.839841706918924
41	84	6.37942533409629e-07	0.839841706918924
41	53	6.4577982309856e-06	0.839841706918924
41	46	-2.93330152573847e-05	0.839841706918924
41	69	-2.64696883352938e-12	0.839841706918924
41	2	-5.56488854303285e-08	0.839841706918924
41	45	-3.70472795910982e-06	0.839841706918924
41	13	9.94858293544486e-06	0.839841706918924
41	83	4.49630730375751e-06	0.839841706918924
41	22	-0.000133135385802586	0.839841706918924
41	48	-9.33272249956236e-06	0.839841706918924
41	1	-4.08673151699411e-07	0.839841706918924
41	25	-1.28366858242207e-06	0.839841706918924
41	64	5.08796296609903e-07	0.839841706918924
41	68	-2.38826668582243e-12	0.839841706918924
41	30	-7.36150009316331e-05	0.839841706918924
41	72	-1.12918320820666e-13	0.839841706918924
41	56	8.71201902321681e-07	0.839841706918924
41	47	1.59099740381679e-06	0.839841706918924
41	14	-9.04884730487991e-05	0.839841706918924
41	49	-1.00102316051593e-05	0.839841706918924
41	58	-3.76490522251799e-07	0.839841706918924
41	62	-3.8861991761011e-07	0.839841706918924
41	32	1.00254007317302e-06	0.839841706918924
41	50	3.60158406139055e-06	0.839841706918924
41	71	-2.15466128735039e-12	0.839841706918924
41	65	-5.8272167741869e-11	0.839841706918924
41	37	6.2421712618279e-06	0.839841706918924
41	39	-2.35098927861528e-05	0.839841706918924
41	44	-2.39110841075305e-06	0.839841706918924
41	28	9.99647784888345e-08	0.839841706918924
41	26	-4.13480256752291e-07	0.839841706918924
41	60	-1.11402452773887e-08	0.839841706918924
41	8	3.39992791450501e-06	0.839841706918924
41	10	4.62925488938245e-06	0.839841706918924
41	63	-2.18157999926668e-06	0.839841706918924
41	57	-2.92039540260217e-09	0.839841706918924
41	11	4.63053335304932e-06	0.839841706918924
41	29	-9.48802015432334e-06	0.839841706918924
41	4	-1.17096023230769e-06	0.839841706918924
41	55	5.15295155963082e-06	0.839841706918924
41	20	-2.95275090071709e-05	0.839841706918924
41	31	2.33583022160454e-06	0.839841706918924
41	42	1.80359426985745e-06	0.839841706918924
41	17	3.2549410391988e-05	0.839841706918924
41	6	-2.05192815786289e-06	0.839841706918924
41	52	1.98755451340176e-05	0.839841706918924
41	67	-2.08141279893251e-12	0.839841706918924
41	27	4.38658710843824e-08	0.839841706918924
41	70	-3.33953766517166e-12	0.839841706918924
41	19	-2.82662198433794e-05	0.839841706918924
41	23	8.19687211060625e-05	0.839841706918924
41	7	5.73086100663828e-06	0.839841706918924
41	15	-5.32395009360998e-05	0.839841706918924
41	66	-4.864073385458e-11	0.839841706918924
41	59	-2.6416775133584e-09	0.839841706918924
42	6	-5.58565451653525e-08	0.7175035003995
42	28	3.10365482439841e-08	0.7175035003995
42	37	-1.90189671627333e-05	0.7175035003995
42	30	-3.87708701463748e-05	0.7175035003995
42	54	-2.64546029708953e-08	0.7175035003995
42	55	1.06818365423527e-05	0.7175035003995
42	23	2.14685532466299e-05	0.7175035003995
42	39	-1.54006331365199e-05	0.7175035003995
42	64	-5.30954522587695e-06	0.7175035003995
42	17	9.41818281184911e-05	0.7175035003995
42	4	-3.1875269880716e-08	0.7175035003995
42	19	-2.57335679036492e-06	0.7175035003995
42	43	-9.50933811506988e-06	0.7175035003995
42	53	5.91306091907127e-07	0.7175035003995
42	5	-3.06886207985106e-07	0.7175035003995
42	12	-8.126976307191e-10	0.7175035003995
42	21	3.2988709061591e-05	0.7175035003995
42	59	-8.83067555516212e-09	0.7175035003995
42	20	-9.25799268359342e-06	0.7175035003995
42	60	-1.03675015608643e-08	0.7175035003995
42	22	-4.43902631196846e-05	0.7175035003995
42	46	-1.93213757186217e-06	0.7175035003995
42	10	-6.8435979694212e-07	0.7175035003995
42	47	-6.68472345261398e-07	0.7175035003995
42	41	-3.1802266917464e-05	0.7175035003995
42	24	-3.70791129038736e-09	0.7175035003995
42	3	-3.92761655364397e-08	0.7175035003995
42	61	2.85771102147114e-08	0.7175035003995
42	45	1.15479522694507e-05	0.7175035003995
42	8	-1.02837156881886e-07	0.7175035003995
42	56	4.62312768120366e-07	0.7175035003995
42	44	-1.61892162987884e-07	0.7175035003995
42	13	-2.837188978704e-08	0.7175035003995
42	51	8.10411391873587e-06	0.7175035003995
42	7	-1.2970606949903e-09	0.7175035003995
42	11	-5.93988784529797e-08	0.7175035003995
42	63	2.20876563090986e-07	0.7175035003995
42	9	-7.44787791949206e-07	0.7175035003995
42	26	-2.76860283036181e-08	0.7175035003995
42	57	-6.12416101091381e-09	0.7175035003995
42	25	-1.91292611110594e-07	0.7175035003995
42	48	-1.94413587811451e-06	0.7175035003995
42	58	-1.28637130364382e-08	0.7175035003995
42	62	4.24403387247224e-06	0.7175035003995
42	52	8.977262752781e-06	0.7175035003995
42	27	4.54652005991622e-08	0.7175035003995
42	49	3.08276276274618e-06	0.7175035003995
43	59	9.01398036258728e-07	0.850331877402307
43	19	-8.00531378130287e-05	0.850331877402307
43	8	7.28529295802616e-07	0.850331877402307
43	56	-4.52298459282632e-06	0.850331877402307
43	53	5.36859033316927e-07	0.850331877402307
43	18	1.19301480343803e-06	0.850331877402307
43	30	-4.23344439063767e-05	0.850331877402307
43	37	-3.61497988511691e-06	0.850331877402307
43	29	-2.29979820863809e-05	0.850331877402307
43	51	1.86030795536889e-05	0.850331877402307
43	25	-3.04246737289711e-06	0.850331877402307
43	84	-1.01439187173189e-06	0.850331877402307
43	24	-6.31754301559167e-07	0.850331877402307
43	62	-5.89480770708987e-07	0.850331877402307
43	63	-5.54131554927159e-08	0.850331877402307
43	23	7.39899331512717e-06	0.850331877402307
43	15	6.84489169513227e-06	0.850331877402307
43	31	-1.43770808491783e-05	0.850331877402307
43	45	-1.6995571161504e-05	0.850331877402307
43	42	-1.08660610256978e-06	0.850331877402307
43	64	-4.59091754233158e-06	0.850331877402307
43	21	0.000164760389231535	0.850331877402307
43	46	-3.26600077014557e-07	0.850331877402307
43	50	3.10069562540823e-06	0.850331877402307
43	41	2.42424460235788e-05	0.850331877402307
43	20	-3.46153962812092e-05	0.850331877402307
43	33	2.36637358003052e-07	0.850331877402307
43	9	2.90138293749833e-06	0.850331877402307
43	48	-7.49283627453066e-06	0.850331877402307
43	7	1.80210046055187e-07	0.850331877402307
43	16	9.38328300471918e-06	0.850331877402307
43	10	1.07622391886219e-06	0.850331877402307
43	49	-3.2963704976096e-05	0.850331877402307
43	32	5.4100091006096e-06	0.850331877402307
43	22	-0.000144096559620009	0.850331877402307
43	55	-1.88839305525015e-05	0.850331877402307
43	26	-1.42421161874273e-06	0.850331877402307
43	58	1.93461217029133e-06	0.850331877402307
43	28	2.56257981225222e-08	0.850331877402307
43	57	-3.69551878396837e-06	0.850331877402307
43	52	-9.72645134564919e-06	0.850331877402307
43	17	-4.48424624483941e-06	0.850331877402307
43	54	4.38687915600025e-07	0.850331877402307
43	39	3.96234802159709e-05	0.850331877402307
43	27	-4.05746946492091e-07	0.850331877402307
44	49	-8.24268685527362e-05	1.31446835922884
44	19	-5.68477706410765e-06	1.31446835922884
44	55	-9.56086772231003e-06	1.31446835922884
44	56	-2.05897425348769e-05	1.31446835922884
44	17	-3.97472443494028e-06	1.31446835922884
44	27	-4.97982828445376e-08	1.31446835922884
44	39	-3.60601169525564e-05	1.31446835922884
44	62	-3.32654273570544e-06	1.31446835922884
44	52	-2.82722567857649e-05	1.31446835922884
44	64	-3.42586909913849e-05	1.31446835922884
44	58	8.29706087954995e-06	1.31446835922884
44	53	-1.67168307340305e-05	1.31446835922884
44	43	-1.12804229124943e-05	1.31446835922884
44	61	9.89103007224549e-07	1.31446835922884
44	45	-6.72349508262226e-06	1.31446835922884
44	59	1.62366450421277e-06	1.31446835922884
44	28	-4.98418628250675e-09	1.31446835922884
44	26	-1.29428646035063e-07	1.31446835922884
44	20	-2.06773935903213e-06	1.31446835922884
44	60	-2.94497923967006e-05	1.31446835922884
44	23	2.06167430388533e-06	1.31446835922884
44	84	-1.79922052908249e-05	1.31446835922884
44	63	-1.52392501951753e-06	1.31446835922884
44	24	-4.76323996445933e-08	1.31446835922884
44	48	-1.31819229675586e-05	1.31446835922884
44	25	-2.44985256857375e-07	1.31446835922884
44	54	-1.14306907966e-06	1.31446835922884
44	21	2.09178502079986e-06	1.31446835922884
44	51	-5.61213998550339e-06	1.31446835922884
44	22	-1.11660686222095e-05	1.31446835922884
44	57	-2.50018871954972e-05	1.31446835922884
45	64	5.93069094984232e-05	0.810148800284672
45	19	-2.74131173037367e-05	0.810148800284672
45	17	1.13366732790089e-05	0.810148800284672
45	20	-7.83653532237702e-06	0.810148800284672
45	23	5.95347316635281e-05	0.810148800284672
45	84	-8.85182301057952e-05	0.810148800284672
45	51	5.04219497859282e-05	0.810148800284672
45	58	1.03518029204952e-05	0.810148800284672
45	22	-1.03986217031967e-05	0.810148800284672
45	24	-3.47441984169401e-07	0.810148800284672
45	55	9.69679503771709e-05	0.810148800284672
45	56	4.58540070065997e-05	0.810148800284672
45	52	9.44536122551046e-05	0.810148800284672
45	21	5.13307577194952e-05	0.810148800284672
45	25	-1.59173091381209e-07	0.810148800284672
45	54	4.13738986977513e-05	0.810148800284672
45	28	5.59328156166133e-08	0.810148800284672
45	49	-3.60279761730191e-05	0.810148800284672
45	62	1.3275629721558e-05	0.810148800284672
45	26	-2.58611672687052e-07	0.810148800284672
45	53	2.57258548133555e-06	0.810148800284672
45	59	5.73412834230756e-06	0.810148800284672
45	63	3.14129489899591e-07	0.810148800284672
45	60	6.60032355774289e-07	0.810148800284672
45	27	-7.86665745553041e-08	0.810148800284672
45	57	9.24373826807811e-05	0.810148800284672
46	22	-4.36733936132987e-06	1.33684556507622
46	26	-5.21180590754662e-08	1.33684556507622
46	20	-8.27034836384687e-07	1.33684556507622
46	7	4.58161871212193e-06	1.33684556507622
46	23	7.90137100151839e-07	1.33684556507622
46	6	-4.84548910730138e-07	1.33684556507622
46	25	-9.83857516759494e-08	1.33684556507622
46	5	-3.06303793737545e-05	1.33684556507622
46	43	-7.74519878099953e-07	1.33684556507622
46	64	-5.80293771088045e-05	1.33684556507622
46	48	-2.95428220873826e-07	1.33684556507622
46	37	-1.58378482105478e-06	1.33684556507622
46	49	-8.99268113874164e-07	1.33684556507622
46	10	-6.51194307779294e-05	1.33684556507622
46	14	-1.39496478040307e-05	1.33684556507622
46	84	-1.34877726199946e-05	1.33684556507622
46	11	5.58400727073848e-07	1.33684556507622
46	21	8.7015128389398e-07	1.33684556507622
46	17	-3.80738000404101e-07	1.33684556507622
46	12	4.32835947352202e-07	1.33684556507622
46	19	-2.286990107388e-06	1.33684556507622
46	27	-2.00622407255811e-08	1.33684556507622
46	51	-9.23895255013813e-06	1.33684556507622
46	4	-2.971166205694e-06	1.33684556507622
46	30	-1.16357235015561e-06	1.33684556507622
46	8	-7.56839649509395e-06	1.33684556507622
46	55	-0.000117730199214395	1.33684556507622
46	45	-5.46262050062697e-06	1.33684556507622
46	28	-2.05283412736532e-09	1.33684556507622
46	29	-2.55763514255341e-05	1.33684556507622
46	52	-3.84590803462149e-06	1.33684556507622
46	9	-1.90840460550921e-05	1.33684556507622
46	15	-4.28178954734454e-06	1.33684556507622
46	56	-2.49287234206855e-05	1.33684556507622
46	24	-1.91967467055876e-08	1.33684556507622
46	16	-8.82685845070112e-07	1.33684556507622
47	6	1.41679701616145e-05	2.16634385069773
47	59	3.2891326043246e-07	2.16634385069773
47	15	0.000256891458466568	2.16634385069773
47	20	-5.14944931130659e-07	2.16634385069773
47	45	4.13555947166801e-06	2.16634385069773
47	5	1.16761745062391e-05	2.16634385069773
47	19	6.92403737603441e-06	2.16634385069773
47	84	9.45442597811804e-07	2.16634385069773
47	23	2.22439262914063e-05	2.16634385069773
47	64	1.3819547239358e-05	2.16634385069773
47	51	4.06913222146779e-06	2.16634385069773
47	7	1.53586239150072e-06	2.16634385069773
47	16	0.000109581662601359	2.16634385069773
47	17	2.67924829542981e-05	2.16634385069773
47	43	6.03513588592199e-06	2.16634385069773
47	25	1.98115630524669e-07	2.16634385069773
47	22	8.78332980627133e-06	2.16634385069773
47	52	8.98123158604673e-06	2.16634385069773
47	62	1.06539273043019e-05	2.16634385069773
47	56	1.53369366765104e-05	2.16634385069773
47	57	8.68374801560514e-06	2.16634385069773
47	61	1.22623587200332e-07	2.16634385069773
47	4	1.71030639433287e-06	2.16634385069773
47	49	1.42564833050195e-06	2.16634385069773
47	63	7.29541015119794e-07	2.16634385069773
47	83	-5.21902297962008e-07	2.16634385069773
47	28	4.60196214837878e-08	2.16634385069773
47	21	4.92672335466235e-05	2.16634385069773
47	12	2.21093631657936e-06	2.16634385069773
47	24	7.95386007983255e-08	2.16634385069773
47	60	7.24125382931512e-07	2.16634385069773
47	55	5.6258567902869e-05	2.16634385069773
47	54	3.28484753676872e-06	2.16634385069773
47	27	1.41458840870035e-07	2.16634385069773
47	10	1.96224456573371e-06	2.16634385069773
47	9	-1.37060200069982e-07	2.16634385069773
47	58	1.04060027515071e-06	2.16634385069773
47	11	7.43879216850315e-06	2.16634385069773
47	8	1.01939492175951e-06	2.16634385069773
47	26	1.92989406359535e-07	2.16634385069773
48	6	1.45569791322757e-05	1.34445144387886
48	11	1.72488332887915e-06	1.34445144387886
48	83	-1.00555397207823e-05	1.34445144387886
48	57	-0.000115653759227831	1.34445144387886
48	64	-0.000178619376569557	1.34445144387886
48	49	-6.04598386196795e-06	1.34445144387886
48	63	-8.15567009453004e-07	1.34445144387886
48	54	-0.000373531792301828	1.34445144387886
48	5	-0.000171292060697079	1.34445144387886
48	84	-9.37996162725879e-05	1.34445144387886
48	62	-1.9951117941821e-06	1.34445144387886
48	4	-1.59020771582879e-05	1.34445144387886
48	56	-0.0001186281343562	1.34445144387886
48	12	1.35953137343039e-06	1.34445144387886
48	7	-9.58121680797718e-07	1.34445144387886
48	55	-5.58428297764445e-05	1.34445144387886
49	6	2.44087739009113e-05	1.27727488134282
49	64	-9.10967310139524e-05	1.27727488134282
49	84	-4.10367075925081e-05	1.27727488134282
49	25	-1.66596939449912e-06	1.27727488134282
49	19	-9.98809034870585e-05	1.27727488134282
49	22	-8.14795136398605e-05	1.27727488134282
49	51	-1.00770322115262e-05	1.27727488134282
49	59	-1.26996782137209e-06	1.27727488134282
49	20	-1.74531050362024e-05	1.27727488134282
49	23	3.21153951518662e-05	1.27727488134282
49	7	1.12923129316679e-05	1.27727488134282
49	9	-2.36804066784235e-05	1.27727488134282
49	63	-4.73698984462418e-07	1.27727488134282
49	13	2.58624090398062e-06	1.27727488134282
49	16	-5.46048543542207e-05	1.27727488134282
49	15	-0.000278394515738399	1.27727488134282
49	61	-3.79053841418698e-07	1.27727488134282
49	5	-0.000277380736425486	1.27727488134282
49	57	-0.000115742665929537	1.27727488134282
49	24	-9.47245798122542e-07	1.27727488134282
49	83	-4.29236297465958e-06	1.27727488134282
49	8	3.52802537527984e-06	1.27727488134282
49	14	-0.000170296734482433	1.27727488134282
49	58	-1.10219049973107e-06	1.27727488134282
49	21	1.09829933083561e-05	1.27727488134282
49	54	-3.04151798369367e-05	1.27727488134282
49	26	-1.05715288592948e-06	1.27727488134282
49	27	-8.86126823158951e-07	1.27727488134282
49	52	-2.28607137654977e-05	1.27727488134282
49	17	-4.1451297744981e-06	1.27727488134282
49	4	-2.5716385229466e-05	1.27727488134282
49	60	-7.29898381828364e-07	1.27727488134282
49	56	-6.46619763588927e-05	1.27727488134282
49	10	-1.6535830734314e-05	1.27727488134282
49	55	-5.46101767798844e-05	1.27727488134282
49	62	-8.67956143089499e-07	1.27727488134282
49	28	-9.38497605954667e-08	1.27727488134282
49	45	-4.96838448482849e-06	1.27727488134282
50	84	-5.81612162474958e-06	1.67835741773973
50	39	3.2467406268018e-06	1.67835741773973
50	45	-2.69330287653716e-06	1.67835741773973
50	29	-1.93467419772529e-05	1.67835741773973
50	64	-5.10839623126957e-06	1.67835741773973
50	54	-3.95267454114569e-06	1.67835741773973
50	17	-5.21614333658992e-05	1.67835741773973
50	56	-2.70307147573543e-06	1.67835741773973
50	57	-6.769863700691e-06	1.67835741773973
50	55	-2.7855282443576e-06	1.67835741773973
51	16	9.82654805082406e-05	0.918048282506248
51	9	0.000302459337188009	0.918048282506248
51	11	7.88056716185307e-05	0.918048282506248
51	8	0.000363318041676337	0.918048282506248
51	15	0.000126883265742479	0.918048282506248
51	52	4.49806225346641e-05	0.918048282506248
51	4	1.84494508091974e-05	0.918048282506248
51	7	0.000657184695032674	0.918048282506248
51	80	2.99691622976024e-05	0.918048282506248
51	10	0.000332468718749079	0.918048282506248
51	5	-0.000591236517253978	0.918048282506248
51	6	0.00182535334323709	0.918048282506248
51	12	2.71363108875676e-05	0.918048282506248
52	12	2.94884607619029e-05	1.08794243452892
52	2	-0.000199853489112289	1.08794243452892
52	1	-0.00146760620772629	1.08794243452892
52	11	5.27769911402365e-05	1.08794243452892
52	54	-1.10492729464685e-05	1.08794243452892
52	15	-0.000475461175440473	1.08794243452892
52	4	-0.00095581179123342	1.08794243452892
52	7	0.000357382220818463	1.08794243452892
52	8	0.000139110155285061	1.08794243452892
52	5	-0.0107201260547743	1.08794243452892
52	64	-4.77108330954075e-05	1.08794243452892
52	56	-1.02487281894852e-05	1.08794243452892
52	80	-0.000147587181682255	1.08794243452892
52	6	0.0018647467844407	1.08794243452892
52	57	-2.40534379196206e-05	1.08794243452892
52	9	-0.00058442084004535	1.08794243452892
52	51	-8.27842705516821e-05	1.08794243452892
52	10	-0.000389236190535386	1.08794243452892
52	16	-7.98288087611483e-05	1.08794243452892
52	81	-8.46391730833084e-05	1.08794243452892
53	83	-1.78461340532438e-06	0.812602576112658
53	84	-4.99944368080353e-09	0.812602576112658
53	15	-5.18703433113843e-05	0.812602576112658
53	63	-4.3950623449602e-07	0.812602576112658
53	7	7.04093396670968e-05	0.812602576112658
53	61	-3.32692096796838e-06	0.812602576112658
53	57	-8.11781397578571e-06	0.812602576112658
53	9	-3.98901000750866e-05	0.812602576112658
53	5	-0.000187526315328831	0.812602576112658
53	80	-5.15553467091513e-07	0.812602576112658
53	59	-6.35841169216256e-06	0.812602576112658
53	81	-2.21729744246639e-07	0.812602576112658
53	56	-4.25516476681726e-06	0.812602576112658
53	60	-2.28913692303447e-06	0.812602576112658
53	8	3.3651913456553e-05	0.812602576112658
53	58	-7.63569429453859e-06	0.812602576112658
53	10	8.63730188439634e-07	0.812602576112658
53	54	-2.78712109492822e-06	0.812602576112658
53	64	-8.15495503205584e-06	0.812602576112658
53	62	5.55981613159934e-06	0.812602576112658
53	4	-1.60270179960922e-05	0.812602576112658
53	6	4.9391806205124e-05	0.812602576112658
53	55	-2.4511890539535e-06	0.812602576112658
53	16	3.30139761237256e-06	0.812602576112658
54	84	-0.00715900700282262	0.693147180559945
55	5	-0.00723420909232115	1.54357778096951
55	15	-0.00226802844232446	1.54357778096951
55	84	-0.000980649228024592	1.54357778096951
55	8	3.50635234341153e-05	1.54357778096951
55	64	-0.00010676544509312	1.54357778096951
55	10	-0.000666688382152284	1.54357778096951
55	6	-0.00101701027272966	1.54357778096951
55	59	-1.86700567819437e-05	1.54357778096951
55	56	-0.000437085925018347	1.54357778096951
55	61	-2.88792939500316e-05	1.54357778096951
55	82	-0.000780556859462029	1.54357778096951
55	7	0.000256909551686662	1.54357778096951
55	54	-0.000746079652250403	1.54357778096951
55	80	-0.00027609959449301	1.54357778096951
55	57	-0.00126932757736667	1.54357778096951
55	16	-0.000272575930845708	1.54357778096951
55	9	-0.00165266686089371	1.54357778096951
55	58	-4.32273420831703e-05	1.54357778096951
55	60	-8.67521041566475e-05	1.54357778096951
55	4	-0.00063349423777282	1.54357778096951
55	81	-0.000167043467637071	1.54357778096951
56	59	-0.000660356377049534	1.02576713163552
56	84	-0.000989711034688412	1.02576713163552
56	54	-0.000963312620804132	1.02576713163552
56	57	-0.000690138931129448	1.02576713163552
56	16	-0.000251312093717731	1.02576713163552
56	52	-0.000191467784850152	1.02576713163552
56	61	-9.40275268836893e-06	1.02576713163552
56	15	-0.00174641667731018	1.02576713163552
56	64	-0.000237879239559277	1.02576713163552
56	60	-0.000213945564405428	1.02576713163552
57	54	-0.00102712392663959	1.0963733810603
57	6	0.00176246336232968	1.0963733810603
57	60	-6.52062182708782e-05	1.0963733810603
57	8	0.000315220763102837	1.0963733810603
57	7	0.00061116924646846	1.0963733810603
57	80	-0.000639799990033782	1.0963733810603
57	61	-1.39381261328218e-05	1.0963733810603
57	5	-0.0113306048554282	1.0963733810603
57	56	-0.000176349719518669	1.0963733810603
57	59	-0.000478554203162046	1.0963733810603
57	84	-0.00163522151061971	1.0963733810603
57	4	-0.00101885546115811	1.0963733810603
57	64	-0.000172033409653276	1.0963733810603
57	16	-0.00088100921318111	1.0963733810603
57	58	-9.92124957926649e-06	1.0963733810603
57	9	-0.00101340388989412	1.0963733810603
57	15	-0.00521113864485445	1.0963733810603
57	10	-1.58262985864425e-05	1.0963733810603
57	81	0.000136947935900042	1.0963733810603
58	84	-0.00102998132804965	1.06828650941961
58	2	-0.000370124010522799	1.06828650941961
58	59	-0.000103367371463213	1.06828650941961
58	1	-0.00271796147584644	1.06828650941961
59	84	-0.0115250431018823	1.05838864880908
59	64	-1.75142752934165e-05	1.05838864880908
59	61	-1.75226743021208e-05	1.05838864880908
59	54	-0.000607857142229776	1.05838864880908
60	1	-0.00188061081073529	1.11021464776092
60	84	-0.00689356125426969	1.11021464776092
60	3	-0.00165558526267171	1.11021464776092
60	82	0.00105552171399853	1.11021464776092
60	2	-0.000256094405237161	1.11021464776092
61	5	-0.000180527626551131	1.21046985830464
61	57	-0.000118007226452787	1.21046985830464
61	84	-0.00227652661481074	1.21046985830464
61	15	-0.000141874060058268	1.21046985830464
61	82	-4.59393620726979e-05	1.21046985830464
61	4	-1.64993124183583e-05	1.21046985830464
61	3	-0.000228321958641424	1.21046985830464
61	6	2.16387863476969e-05	1.21046985830464
61	64	-0.000130013423786723	1.21046985830464
61	80	-0.000180433185296089	1.21046985830464
61	56	-4.88249041100023e-05	1.21046985830464
61	59	-2.58930388780235e-05	1.21046985830464
61	1	-0.00035961240480824	1.21046985830464
61	55	-5.57281251530376e-05	1.21046985830464
61	7	-1.0420175250004e-06	1.21046985830464
61	2	-4.89701061078457e-05	1.21046985830464
61	16	-2.78384184375724e-05	1.21046985830464
62	57	-0.000122255643278318	1.79613885980544
62	15	-2.29322701368068e-05	1.79613885980544
62	51	3.35888089771047e-05	1.79613885980544
62	24	-3.06768906050073e-09	1.79613885980544
62	54	-3.9999488978804e-05	1.79613885980544
62	20	-9.0112506361577e-08	1.79613885980544
62	23	3.31828831452424e-05	1.79613885980544
62	53	1.75484159761331e-05	1.79613885980544
62	63	-2.1744220966357e-07	1.79613885980544
62	60	-0.000203361169130875	1.79613885980544
62	83	2.23423669141399e-06	1.79613885980544
62	64	-0.00013303740323437	1.79613885980544
62	45	2.10371561168793e-06	1.79613885980544
62	52	4.81831919164489e-05	1.79613885980544
62	61	-0.000206792650986573	1.79613885980544
62	21	-1.69819265986993e-07	1.79613885980544
62	19	1.39192193819847e-05	1.79613885980544
62	56	-4.90746907326716e-05	1.79613885980544
62	22	2.00085506565098e-05	1.79613885980544
62	84	-0.000102240284998217	1.79613885980544
62	25	4.59456002022691e-07	1.79613885980544
62	17	2.57985999742903e-05	1.79613885980544
62	59	-2.51303378595543e-05	1.79613885980544
62	58	-7.5606794259413e-05	1.79613885980544
62	16	-1.68019500852012e-06	1.79613885980544
62	26	-2.78405111045053e-12	1.79613885980544
62	27	2.50185424195073e-07	1.79613885980544
62	28	7.44435408419437e-08	1.79613885980544
62	42	-3.65026841314363e-06	1.79613885980544
62	49	6.13338977739351e-06	1.79613885980544
63	54	-2.90564176074473e-05	1.438494618478
63	61	-5.57895107517091e-06	1.438494618478
63	56	-1.40781719293305e-06	1.438494618478
63	58	-3.31930329771107e-06	1.438494618478
63	60	-2.21569745838924e-05	1.438494618478
63	57	-3.48199538860026e-06	1.438494618478
63	83	3.96241884351969e-07	1.438494618478
63	64	-1.56046758794444e-05	1.438494618478
63	59	-1.45420916763014e-06	1.438494618478
63	84	-1.01948002222193e-05	1.438494618478
64	55	-0.00239440823036406	1.06820183599839
64	61	-0.000371778538499126	1.06820183599839
64	56	-0.000415129375378492	1.06820183599839
64	58	-0.000618227815824903	1.06820183599839
64	57	-0.000650072671328419	1.06820183599839
64	54	-0.0010054980469648	1.06820183599839
64	63	-1.74397237008013e-05	1.06820183599839
64	60	-0.00101314591124184	1.06820183599839
64	84	-0.00364987166266113	1.06820183599839
64	59	-0.000756961551106192	1.06820183599839
65	10	3.46801567805327e-05	1.18504451874475
65	20	-2.59410233517831e-05	1.18504451874475
65	22	-4.06980903607575e-05	1.18504451874475
65	83	3.04361877391128e-06	1.18504451874475
65	27	6.49855128373401e-07	1.18504451874475
65	28	3.36153316619619e-07	1.18504451874475
65	19	-1.41713834596253e-05	1.18504451874475
65	25	-1.04776530680077e-06	1.18504451874475
65	26	1.97647443477148e-07	1.18504451874475
65	17	0.000138423786446081	1.18504451874475
65	21	0.000445189253915755	1.18504451874475
65	23	0.000211309710493494	1.18504451874475
65	16	3.99101181530232e-06	1.18504451874475
65	9	6.37269350153657e-06	1.18504451874475
65	24	6.05068894886689e-08	1.18504451874475
65	8	1.74907591041905e-05	1.18504451874475
65	15	6.54221694002872e-06	1.18504451874475
66	25	-3.2639204363252e-07	1.31013602272161
66	45	2.4934667410332e-06	1.31013602272161
66	52	-3.67410708448505e-05	1.31013602272161
66	8	5.58034889964761e-06	1.31013602272161
66	21	0.000377881653060682	1.31013602272161
66	20	-1.77598320371119e-05	1.31013602272161
66	22	-1.05225949426611e-05	1.31013602272161
66	42	9.86181026183415e-06	1.31013602272161
66	6	-6.85127489990657e-08	1.31013602272161
66	15	7.99782410559854e-06	1.31013602272161
66	24	1.41466891193574e-07	1.31013602272161
66	19	-1.41561253616459e-06	1.31013602272161
66	23	0.000176869993333603	1.31013602272161
66	10	2.10409837840928e-05	1.31013602272161
66	5	-3.76421098682203e-07	1.31013602272161
66	27	6.76132432040741e-07	1.31013602272161
66	26	4.74381154254877e-07	1.31013602272161
66	16	3.91785369529889e-06	1.31013602272161
66	17	0.000202072282608665	1.31013602272161
66	4	-3.90976091934012e-08	1.31013602272161
66	7	1.40549687168647e-05	1.31013602272161
66	28	3.01086699168082e-07	1.31013602272161
66	47	3.35501507587335e-05	1.31013602272161
66	9	4.7636383683268e-06	1.31013602272161
66	39	7.61773032712532e-06	1.31013602272161
66	49	1.52061133383109e-05	1.31013602272161
67	25	8.40830990135472e-08	1.76286444625033
67	60	1.64536416929261e-07	1.76286444625033
67	72	9.38166668951852e-10	1.76286444625033
67	49	2.12434642321924e-07	1.76286444625033
67	68	2.11806542881924e-08	1.76286444625033
67	22	4.61535318605799e-06	1.76286444625033
67	21	3.57184172124533e-05	1.76286444625033
67	45	9.18533799938488e-08	1.76286444625033
67	27	8.88995586014839e-08	1.76286444625033
67	64	8.02949047615505e-08	1.76286444625033
67	24	4.07741322736884e-08	1.76286444625033
67	62	-2.84995993221886e-09	1.76286444625033
67	10	1.27006128616171e-06	1.76286444625033
67	26	1.07060580466456e-07	1.76286444625033
67	83	1.00260685475855e-05	1.76286444625033
67	84	2.86956707586276e-07	1.76286444625033
67	71	2.18627411948379e-08	1.76286444625033
67	17	6.33012967652343e-06	1.76286444625033
67	9	4.64366571558297e-07	1.76286444625033
67	15	6.92757810112967e-07	1.76286444625033
67	28	3.14963690341553e-08	1.76286444625033
67	16	3.19588557536512e-07	1.76286444625033
67	8	7.46458142551787e-07	1.76286444625033
67	20	-6.84052365104866e-07	1.76286444625033
67	19	3.06959350709729e-06	1.76286444625033
67	23	1.6201944805586e-05	1.76286444625033
67	66	9.84401584233548e-07	1.76286444625033
68	21	-1.25367085364153e-06	0.858462092085731
68	5	-5.71197543154862e-06	0.858462092085731
68	10	-1.47878504635685e-07	0.858462092085731
68	45	2.57662496406689e-08	0.858462092085731
68	24	-1.60763991689041e-07	0.858462092085731
68	23	9.83772744083128e-06	0.858462092085731
68	42	4.31521097276852e-08	0.858462092085731
68	16	1.18396743259262e-07	0.858462092085731
68	19	-1.33852520180049e-05	0.858462092085731
68	20	-6.6524640736655e-07	0.858462092085731
68	25	3.98309635327855e-08	0.858462092085731
68	28	-3.64366501498917e-09	0.858462092085731
68	57	-1.06812281946415e-08	0.858462092085731
68	49	-2.70043275134323e-08	0.858462092085731
68	26	-6.76603522128202e-08	0.858462092085731
68	15	-3.22578387962759e-06	0.858462092085731
68	13	8.11676402932228e-08	0.858462092085731
68	8	5.0186495036601e-07	0.858462092085731
68	22	3.06690151610752e-06	0.858462092085731
68	41	3.26800904939775e-08	0.858462092085731
68	17	5.36701270136049e-08	0.858462092085731
68	27	-1.00669049256867e-07	0.858462092085731
68	4	-2.59602779097366e-06	0.858462092085731
68	56	-5.09542478271907e-09	0.858462092085731
68	9	-1.09096662770942e-06	0.858462092085731
68	39	7.17594769443913e-08	0.858462092085731
69	25	9.1784239208364e-10	1.41093867989712
69	10	2.07448143498275e-06	1.41093867989712
69	19	1.27732996547795e-06	1.41093867989712
69	15	1.5424646996075e-06	1.41093867989712
69	82	-2.1196436622315e-07	1.41093867989712
69	24	1.06442070392932e-08	1.41093867989712
69	21	1.21504852739356e-05	1.41093867989712
69	28	1.07349019891844e-08	1.41093867989712
69	8	1.27097594669164e-06	1.41093867989712
69	16	7.98665392887916e-07	1.41093867989712
69	26	2.30128339684114e-08	1.41093867989712
69	17	4.69323044503132e-05	1.41093867989712
69	22	3.48555671763198e-06	1.41093867989712
69	23	5.43379193367158e-06	1.41093867989712
69	9	-5.45930025398105e-07	1.41093867989712
69	27	2.60367258783281e-08	1.41093867989712
69	20	-5.06877452976895e-07	1.41093867989712
69	13	7.11340494671068e-08	1.41093867989712
69	84	1.11414832820106e-08	1.41093867989712
69	81	2.52328286850272e-07	1.41093867989712
69	83	6.43299703624555e-06	1.41093867989712
70	26	-5.61210512620609e-08	0.780229492067357
70	7	-1.57105561539782e-09	0.780229492067357
70	10	8.10351394115705e-07	0.780229492067357
70	15	-1.2613165249879e-07	0.780229492067357
70	6	1.34796940639785e-07	0.780229492067357
70	5	-3.7171438615201e-07	0.780229492067357
70	27	-8.25721459041566e-09	0.780229492067357
70	17	2.90091987731057e-06	0.780229492067357
70	19	-3.32484890829284e-06	0.780229492067357
70	28	5.43542003906263e-09	0.780229492067357
70	16	4.64199968549309e-08	0.780229492067357
70	4	3.56136069431562e-07	0.780229492067357
70	24	-2.38531506972269e-08	0.780229492067357
70	20	-1.511258077219e-06	0.780229492067357
70	83	4.53764242846928e-08	0.780229492067357
70	8	4.30845190877658e-07	0.780229492067357
70	23	5.8129603029904e-06	0.780229492067357
70	22	-2.82316451916285e-06	0.780229492067357
70	21	8.51775745848168e-06	0.780229492067357
70	9	-4.83718618946594e-07	0.780229492067357
70	25	-1.39040233020921e-07	0.780229492067357
71	10	6.35340276486519e-07	1.06565275669962
71	45	5.44131538874571e-07	1.06565275669962
71	49	4.01642890147258e-07	1.06565275669962
71	52	-1.51800544932028e-06	1.06565275669962
71	27	1.35312538793754e-08	1.06565275669962
71	28	9.13946789043072e-09	1.06565275669962
71	17	4.64597599997604e-07	1.06565275669962
71	26	-7.70430012794572e-09	1.06565275669962
71	83	2.08043151963347e-07	1.06565275669962
71	48	6.51154317557708e-08	1.06565275669962
71	16	6.01321297620528e-08	1.06565275669962
71	35	-3.40499223620019e-07	1.06565275669962
71	21	1.30103504765824e-05	1.06565275669962
71	20	-9.52110858960647e-07	1.06565275669962
71	9	1.29257042525452e-07	1.06565275669962
71	25	-5.54068018646975e-08	1.06565275669962
71	19	-1.13032185403724e-06	1.06565275669962
71	57	3.64030479870502e-08	1.06565275669962
71	22	-2.28356945316895e-06	1.06565275669962
71	47	2.51279134101339e-07	1.06565275669962
71	8	-4.52206966726192e-08	1.06565275669962
71	15	7.62127534269734e-08	1.06565275669962
71	23	6.26780331952953e-06	1.06565275669962
71	24	-4.37795369327567e-09	1.06565275669962
71	39	4.14233040167816e-08	1.06565275669962
72	7	-3.04984686433291e-09	0.765906534842374
72	6	-3.64713062252901e-08	0.765906534842374
72	11	2.17260748909275e-08	0.765906534842374
72	27	-3.8538781238385e-09	0.765906534842374
72	19	-5.29284651451029e-07	0.765906534842374
72	28	3.58346560726988e-11	0.765906534842374
72	24	-6.92680884070395e-09	0.765906534842374
72	23	5.3431254172784e-07	0.765906534842374
72	4	6.64943795360888e-07	0.765906534842374
72	20	-4.25904736739428e-08	0.765906534842374
72	22	1.15716954412718e-07	0.765906534842374
72	10	9.71737120175186e-08	0.765906534842374
72	17	1.19419879353602e-08	0.765906534842374
72	9	-2.06059928734619e-07	0.765906534842374
72	25	3.02217205294769e-09	0.765906534842374
72	16	-4.26400731732452e-08	0.765906534842374
72	5	-7.21599330330636e-07	0.765906534842374
72	26	-3.04108007323145e-09	0.765906534842374
72	81	1.12632302316959e-07	0.765906534842374
72	15	-3.1846058321403e-07	0.765906534842374
72	12	8.71250938165631e-09	0.765906534842374
72	21	-8.02626418613642e-08	0.765906534842374
72	8	6.97787582452094e-08	0.765906534842374
73	58	5.93767184671493e-09	0.693147180559945
73	57	1.21365999062928e-06	0.693147180559945
73	16	1.95878886696167e-06	0.693147180559945
73	9	-3.21473368122155e-05	0.693147180559945
73	56	-4.17294113711195e-07	0.693147180559945
73	64	-2.44946080718577e-07	0.693147180559945
73	60	2.64276600215297e-09	0.693147180559945
73	55	3.0788692409813e-06	0.693147180559945
73	81	2.85768199836366e-08	0.693147180559945
73	59	-6.4588805495468e-07	0.693147180559945
73	61	-3.45944375429424e-08	0.693147180559945
73	10	4.24096347136258e-05	0.693147180559945
73	15	-1.93415039068929e-06	0.693147180559945
73	54	-1.9377373737899e-07	0.693147180559945
73	8	-4.43876927030439e-06	0.693147180559945
74	53	1.66660923695275e-10	0.693147180559945
74	16	1.51273072901119e-05	0.693147180559945
74	52	2.76220856722235e-08	0.693147180559945
74	11	2.14367120110127e-05	0.693147180559945
74	57	-6.55110323849377e-05	0.693147180559945
74	51	2.9493920574327e-07	0.693147180559945
74	6	-6.47807295114053e-07	0.693147180559945
74	21	0.00036714051046638	0.693147180559945
74	35	-4.33076828594746e-06	0.693147180559945
74	55	-3.06569168415038e-05	0.693147180559945
74	10	-9.22167725426376e-06	0.693147180559945
74	4	-4.57990573151571e-06	0.693147180559945
74	5	-4.72577023813146e-05	0.693147180559945
74	36	-8.50889927555583e-06	0.693147180559945
74	9	-1.42220572599701e-05	0.693147180559945
74	28	2.89002014912593e-07	0.693147180559945
74	17	-9.72314241086572e-07	0.693147180559945
74	22	-2.46195875221387e-05	0.693147180559945
74	19	4.92784839779487e-06	0.693147180559945
74	20	-1.98074611510951e-05	0.693147180559945
74	23	0.000174483388448243	0.693147180559945
74	27	6.19953806070413e-07	0.693147180559945
74	25	-5.02258579003967e-07	0.693147180559945
74	15	-0.000185978316004014	0.693147180559945
74	7	3.35267626070246e-05	0.693147180559945
74	12	9.03558106182759e-06	0.693147180559945
74	13	3.76824772034785e-05	0.693147180559945
74	8	1.44170987040514e-05	0.693147180559945
74	56	3.38073354406744e-06	0.693147180559945
74	24	1.94542051191449e-07	0.693147180559945
74	26	3.63539360584992e-07	0.693147180559945
75	45	-1.11871004803612e-06	0.702363621724939
75	46	2.72039550447188e-07	0.702363621724939
75	62	9.83594797624108e-08	0.702363621724939
75	36	-6.77651356714313e-08	0.702363621724939
75	26	-9.15361241406815e-08	0.702363621724939
75	64	-1.45375497626833e-08	0.702363621724939
75	63	4.53350443314351e-09	0.702363621724939
75	49	2.37686513622625e-07	0.702363621724939
75	37	1.31279885035231e-06	0.702363621724939
75	52	-4.8692444412717e-09	0.702363621724939
75	30	1.12024889687198e-07	0.702363621724939
75	17	3.93434326054134e-07	0.702363621724939
75	28	6.03947949710719e-09	0.702363621724939
75	27	-4.67218927900517e-06	0.702363621724939
75	42	1.92453250990939e-06	0.702363621724939
75	43	2.41639769167345e-06	0.702363621724939
75	55	-1.0846719477837e-07	0.702363621724939
75	38	1.44625324259637e-07	0.702363621724939
75	48	2.11849570898919e-07	0.702363621724939
75	25	2.51822693733385e-08	0.702363621724939
75	29	-8.66326440064553e-08	0.702363621724939
75	22	-3.01787713825501e-06	0.702363621724939
75	23	1.38338187519503e-06	0.702363621724939
75	24	1.65793348380111e-08	0.702363621724939
75	19	-1.61584881731184e-06	0.702363621724939
75	47	1.48897116566768e-06	0.702363621724939
75	44	1.90638075425124e-07	0.702363621724939
75	56	-6.71735571625741e-10	0.702363621724939
75	21	4.20473810088277e-06	0.702363621724939
75	32	6.20002325828187e-07	0.702363621724939
75	31	2.29120513165453e-07	0.702363621724939
75	18	4.42191259134364e-08	0.702363621724939
75	39	1.83290541377426e-06	0.702363621724939
75	41	-3.17597321724309e-09	0.702363621724939
75	33	-5.38539835904056e-07	0.702363621724939
75	20	-1.72680167717489e-06	0.702363621724939
76	28	4.32554047907343e-09	0.723036264592109
76	17	-0.000208177056366739	0.723036264592109
76	48	4.83075417655856e-07	0.723036264592109
76	42	3.94216952372824e-06	0.723036264592109
76	45	-3.34239761150408e-06	0.723036264592109
76	27	-7.0136760924753e-08	0.723036264592109
76	24	1.81435616430044e-07	0.723036264592109
76	14	-2.9355511962013e-06	0.723036264592109
76	46	1.95182866428273e-06	0.723036264592109
76	36	4.12545355064493e-05	0.723036264592109
76	63	1.49679877556538e-06	0.723036264592109
76	37	1.69564207227891e-05	0.723036264592109
76	34	-1.11434668341492e-07	0.723036264592109
76	19	3.64771129214771e-06	0.723036264592109
76	18	-5.79081657346737e-07	0.723036264592109
76	21	5.90823732588492e-05	0.723036264592109
76	49	-2.96701556486732e-07	0.723036264592109
76	22	-2.64518587183779e-06	0.723036264592109
76	30	-4.62103261618974e-07	0.723036264592109
76	43	2.4315062600236e-06	0.723036264592109
76	16	-9.0150338104246e-07	0.723036264592109
76	23	2.34971641190876e-05	0.723036264592109
76	35	5.27056049819445e-05	0.723036264592109
76	56	-1.540747576083e-06	0.723036264592109
76	44	4.83218299061085e-06	0.723036264592109
76	38	3.57382057548411e-05	0.723036264592109
76	33	2.84921333482873e-06	0.723036264592109
76	31	4.48644878551399e-05	0.723036264592109
76	32	6.07851180698906e-06	0.723036264592109
76	62	2.04571128329061e-05	0.723036264592109
76	25	-2.36922301287701e-07	0.723036264592109
76	29	-1.05575749511013e-05	0.723036264592109
76	58	8.3234901142603e-06	0.723036264592109
76	64	-3.75251411547544e-06	0.723036264592109
76	15	-3.2471352789526e-06	0.723036264592109
76	26	-1.12239044885645e-06	0.723036264592109
76	53	-7.49354776093856e-06	0.723036264592109
76	20	-5.91157215818175e-06	0.723036264592109
76	39	3.75914578854943e-05	0.723036264592109
76	47	-3.15477132405044e-08	0.723036264592109
77	40	9.85871672933719e-09	0.693147180559945
77	19	-5.62380986047557e-05	0.693147180559945
77	17	4.52958043238096e-05	0.693147180559945
77	33	-6.6723249120891e-08	0.693147180559945
77	37	-2.25363856867163e-08	0.693147180559945
77	22	-0.000120674018496287	0.693147180559945
77	51	-6.01490972723781e-08	0.693147180559945
77	21	0.000130534713936455	0.693147180559945
77	30	-5.58678681329383e-08	0.693147180559945
77	25	-2.63711374034147e-06	0.693147180559945
77	39	2.0973213325155e-07	0.693147180559945
77	28	3.57333027609492e-08	0.693147180559945
77	29	-7.49171150901075e-06	0.693147180559945
77	52	-7.29930328065375e-08	0.693147180559945
77	24	-4.25590623021269e-07	0.693147180559945
77	36	-2.54013293291259e-07	0.693147180559945
77	26	-1.20602431776322e-06	0.693147180559945
77	46	8.19609240600558e-09	0.693147180559945
77	20	-2.68861005239527e-05	0.693147180559945
77	27	-3.19094623367504e-07	0.693147180559945
77	23	7.2873084038569e-05	0.693147180559945
77	13	7.37929674369269e-05	0.693147180559945
77	35	1.57293226871472e-06	0.693147180559945
77	31	-1.31790673241685e-06	0.693147180559945
77	32	3.83987325049826e-06	0.693147180559945
77	18	4.55962732722331e-07	0.693147180559945
77	53	-3.28266434442049e-08	0.693147180559945
78	36	3.43168127945842e-07	0.693147180559945
78	40	1.87327836069758e-08	0.693147180559945
78	46	4.3148734507799e-07	0.693147180559945
78	49	2.30358621087651e-08	0.693147180559945
78	51	2.10985109564723e-08	0.693147180559945
78	45	-4.00805459614825e-09	0.693147180559945
78	30	-1.03581090136213e-06	0.693147180559945
78	34	1.55183739814494e-08	0.693147180559945
78	17	3.36591643679379e-05	0.693147180559945
78	19	-8.61793176463827e-06	0.693147180559945
78	22	-1.2329054910262e-05	0.693147180559945
78	43	1.86548240001199e-07	0.693147180559945
78	41	3.08720486767761e-07	0.693147180559945
78	52	1.67693990020421e-08	0.693147180559945
78	21	1.82203126119084e-05	0.693147180559945
78	29	9.15896801614386e-07	0.693147180559945
78	27	-1.1861990221746e-07	0.693147180559945
78	37	2.51032538988963e-07	0.693147180559945
78	38	2.46323511867446e-08	0.693147180559945
78	44	3.19442796505896e-08	0.693147180559945
78	48	-3.85592447647843e-09	0.693147180559945
78	25	-1.35084027125614e-07	0.693147180559945
78	24	-6.67077591810407e-08	0.693147180559945
78	23	9.45307725573681e-06	0.693147180559945
78	32	4.05710572861084e-07	0.693147180559945
78	18	8.64686429573728e-08	0.693147180559945
78	28	-7.36229665406297e-09	0.693147180559945
78	35	4.4298227160456e-07	0.693147180559945
78	33	9.4973242558989e-08	0.693147180559945
78	26	-3.85230335960821e-08	0.693147180559945
78	20	-2.95232503628926e-06	0.693147180559945
78	53	3.56252441129235e-09	0.693147180559945
78	39	1.63129997571245e-06	0.693147180559945
78	31	-1.13772580850056e-07	0.693147180559945
79	37	3.70107984481018e-07	0.895996911179209
79	43	-3.45553208228658e-07	0.895996911179209
79	28	2.65395915898962e-09	0.895996911179209
79	46	4.5150218550966e-08	0.895996911179209
79	17	3.28175895199044e-06	0.895996911179209
79	40	3.44155778102276e-07	0.895996911179209
79	70	3.50355866298674e-08	0.895996911179209
79	19	4.61655085768097e-07	0.895996911179209
79	36	1.80518831817032e-06	0.895996911179209
79	30	2.57336187863466e-07	0.895996911179209
79	74	3.34385068943005e-07	0.895996911179209
79	23	1.26723886764991e-06	0.895996911179209
79	31	5.74202233702792e-06	0.895996911179209
79	21	2.84481892853075e-06	0.895996911179209
79	24	5.11549094033687e-09	0.895996911179209
79	75	3.36523978627363e-07	0.895996911179209
79	34	9.78246836365202e-07	0.895996911179209
79	66	9.64229587878524e-08	0.895996911179209
79	69	6.76456551719227e-08	0.895996911179209
79	73	6.74097072820588e-08	0.895996911179209
79	35	1.79268936495917e-06	0.895996911179209
79	25	1.57947768535418e-08	0.895996911179209
79	78	6.48306627793873e-08	0.895996911179209
79	48	4.67324878957842e-09	0.895996911179209
79	44	4.1134593431611e-07	0.895996911179209
79	22	6.65668535908336e-07	0.895996911179209
79	38	2.28025863855227e-07	0.895996911179209
79	42	-1.6177324493499e-06	0.895996911179209
79	18	6.22118090152031e-08	0.895996911179209
79	67	2.31139989143541e-08	0.895996911179209
79	32	-1.14750374507988e-05	0.895996911179209
79	50	1.09677489444335e-07	0.895996911179209
79	41	1.68203905264699e-07	0.895996911179209
79	77	1.73138970577005e-06	0.895996911179209
79	33	-2.62996789975204e-06	0.895996911179209
79	27	8.30670117167358e-09	0.895996911179209
79	65	1.75097764800281e-07	0.895996911179209
79	20	-1.63270867110696e-09	0.895996911179209
79	76	1.3697117123154e-06	0.895996911179209
79	26	1.3530376302604e-08	0.895996911179209
79	39	2.40473410622433e-06	0.895996911179209
79	47	3.56071493137581e-08	0.895996911179209
80	9	-0.00240537291150902	0.727378412733524
80	6	0.00809551261986748	0.727378412733524
80	15	0.0398311715159584	0.727378412733524
80	16	0.0112783725698168	0.727378412733524
80	4	-0.00589195725311624	0.727378412733524
80	5	-0.0966318747691477	0.727378412733524
80	8	0.00187046113657158	0.727378412733524
80	7	0.00393180071866697	0.727378412733524
80	10	2.80164077676335e-05	0.727378412733524
81	17	0.000194025912941879	2.21348778060248
81	43	-1.54550527230186e-05	2.21348778060248
81	49	-7.72468422306524e-05	2.21348778060248
81	48	-6.84117650203702e-05	2.21348778060248
81	42	8.80564850721581e-07	2.21348778060248
81	29	-2.44139771897017e-05	2.21348778060248
81	19	-0.00105930369911035	2.21348778060248
81	22	-0.000181908790775223	2.21348778060248
81	20	-0.000216968362084008	2.21348778060248
81	45	2.75568788849685e-05	2.21348778060248
81	23	0.000247384539526534	2.21348778060248
81	24	-8.71632334204552e-06	2.21348778060248
81	41	-5.67289365427471e-06	2.21348778060248
81	47	3.53560859192741e-05	2.21348778060248
82	79	2.31155264538389e-06	0.693147180559945
82	77	2.2174778284206e-05	0.693147180559945
82	78	8.23305087901613e-06	0.693147180559945
82	11	0.00762658221779759	0.693147180559945
82	3	0.0503313655724117	0.693147180559945
82	73	1.72804807705504e-06	0.693147180559945
82	2	-0.022911745374066	0.693147180559945
83	85	1.28683928049114e-05	0.693147180559945
84	34	6.34514632981209e-06	0.693147180559945
84	49	-0.000231740526691958	0.693147180559945
84	78	2.27872326351064e-07	0.693147180559945
84	69	1.61132283959114e-05	0.693147180559945
84	25	-0.000104882902276159	0.693147180559945
84	81	-0.00229248686544385	0.693147180559945
84	38	-0.00024537282107127	0.693147180559945
84	62	-0.000217224736722446	0.693147180559945
84	37	7.96717532054496e-05	0.693147180559945
84	58	-0.00169253435716339	0.693147180559945
84	59	-0.00279853550469457	0.693147180559945
84	6	0.0323820504794698	0.693147180559945
84	63	-1.98238800262266e-05	0.693147180559945
84	65	0.00015818818102204	0.693147180559945
84	15	0.159324686063834	0.693147180559945
84	73	-6.24845239834874e-09	0.693147180559945
84	42	2.22626014778647e-06	0.693147180559945
84	77	-1.07842970569064e-06	0.693147180559945
84	61	-0.000888832570036928	0.693147180559945
84	76	1.25382787441804e-05	0.693147180559945
84	68	-2.95967961779552e-06	0.693147180559945
84	83	1.47091096975526e-05	0.693147180559945
84	9	-0.0105516609820572	0.693147180559945
84	1	0.0352423325721755	0.693147180559945
84	11	0.00762658221779759	0.693147180559945
84	8	0.00748184454628632	0.693147180559945
84	60	-0.00221504574550551	0.693147180559945
84	16	0.0451134902792671	0.693147180559945
84	43	-4.63974456227912e-05	0.693147180559945
84	31	9.09076470610684e-06	0.693147180559945
84	54	0.00156128116422964	0.693147180559945
84	67	2.02434752742122e-05	0.693147180559945
84	39	0.00152851486052297	0.693147180559945
84	5	-0.38652749907659	0.693147180559945
84	50	-4.63804682639207e-05	0.693147180559945
84	72	-7.20793375890111e-08	0.693147180559945
84	41	-1.96380884492099e-05	0.693147180559945
84	22	-0.000568204267611199	0.693147180559945
84	80	-0.107107027435422	0.693147180559945
84	18	1.56407098426516e-06	0.693147180559945
84	74	5.42917710901011e-05	0.693147180559945
84	20	-0.000650905086252024	0.693147180559945
84	51	0.000910896052324469	0.693147180559945
84	46	-9.04853373107474e-05	0.693147180559945
84	56	-0.00141563664737149	0.693147180559945
84	64	-0.0025080719570364	0.693147180559945
84	26	3.06682949032236e-06	0.693147180559945
84	47	0.000106196042301428	0.693147180559945
84	32	1.27670129489244e-05	0.693147180559945
84	7	0.0157258463442693	0.693147180559945
84	55	-0.00401151942060799	0.693147180559945
84	36	-0.000188749202089735	0.693147180559945
84	66	0.00016428734003683	0.693147180559945
84	29	-7.32419315691102e-05	0.693147180559945
84	48	-0.000205235295061111	0.693147180559945
84	23	0.00073201153753716	0.693147180559945
84	12	0.019615037956832	0.693147180559945
84	45	8.2670636654906e-05	0.693147180559945
84	17	0.000582860213434026	0.693147180559945
84	57	-0.00480369205440912	0.693147180559945
84	13	0.0449461576501768	0.693147180559945
84	71	3.51175337561518e-06	0.693147180559945
84	53	-4.28633684772088e-05	0.693147180559945
84	40	6.63888162048304e-06	0.693147180559945
84	70	2.01730949932225e-06	0.693147180559945
84	82	0.0607811859036302	0.693147180559945
84	21	0.0064513599581732	0.693147180559945
84	28	-1.08649372637197e-05	0.693147180559945
84	33	-8.83042304281957e-07	0.693147180559945
84	30	-0.000292555104633426	0.693147180559945
84	75	3.51714672596944e-07	0.693147180559945
84	79	2.58980117196669e-08	0.693147180559945
84	14	-0.585902221538945	0.693147180559945
84	27	-1.29394957287154e-05	0.693147180559945
84	10	-0.000143135774171064	0.693147180559945
84	52	-0.00417697702866724	0.693147180559945
84	44	-0.000107940562304678	0.693147180559945
84	24	-2.61489700261366e-05	0.693147180559945
84	19	-0.00317791109733104	0.693147180559945
84	4	-0.0235678290124648	0.693147180559945
84	35	-0.0048293755705218	0.693147180559945
85	45	-9.3489175057551e-09	NA
85	48	-1.10182402627345e-07	NA
85	35	3.22328465665686e-07	NA
85	19	4.885112369144e-07	NA
85	43	4.7334222686895e-06	NA
85	63	-2.24545798870061e-08	NA
85	30	2.34460893895542e-07	NA
85	49	6.29283810455648e-08	NA
85	60	-1.91501025405607e-06	NA
85	62	2.96167316747533e-06	NA
85	42	-1.47886407384137e-06	NA
85	22	3.65393707738336e-06	NA
85	40	1.48752418583284e-06	NA
85	37	5.63944855917468e-07	NA
85	34	4.77385986695131e-09	NA
85	47	1.24520109534771e-06	NA
85	56	-3.49047039030817e-08	NA
85	21	0.0002666784990579	NA
85	55	1.22259606161264e-05	NA
85	58	1.61615110194394e-08	NA
85	23	1.80468111380112e-06	NA
85	36	1.60586940592311e-06	NA
85	31	9.58274842320518e-06	NA
85	20	-5.60346029810014e-07	NA
85	46	3.31572232066365e-07	NA
85	33	3.26131848046525e-06	NA
85	61	-9.04948566754365e-10	NA
85	39	0.00066480539104951	NA
85	44	4.44585771045254e-07	NA
85	41	-5.33856229434519e-06	NA
85	32	4.40102972873042e-06	NA
85	50	3.35823477419561e-07	NA
85	17	-7.57641867289116e-07	NA
85	38	4.03040617300501e-07	NA
86	19	1.65153420543397e-10	NA
86	45	-4.43246455205938e-12	NA
86	30	1.73479226499844e-08	NA
86	35	1.6104451103161e-10	NA
86	22	1.3504023472064e-10	NA
86	48	-6.33049249898713e-13	NA
86	49	3.17372507874953e-10	NA
86	40	4.69741764467944e-07	NA
86	60	-4.71705409231864e-09	NA
86	64	-3.23192415575459e-12	NA
86	62	-2.07747793719117e-07	NA
86	44	2.43697850922287e-11	NA
86	33	4.3658962477553e-11	NA
86	41	3.6278874237643e-09	NA
86	36	3.44848383500241e-10	NA
86	43	4.25654704515118e-07	NA
86	42	8.53083868131691e-08	NA
86	34	4.31934088214216e-08	NA
86	39	1.5757870293493e-10	NA
86	47	5.11983228575291e-09	NA
86	21	6.93130608472377e-11	NA
86	46	2.25133164316266e-08	NA
86	32	1.56217738332559e-07	NA
86	31	8.06686477478928e-07	NA
86	38	1.437685596378e-11	NA
86	37	4.76524655957204e-07	NA
