# Supplementary material for: Marine heatwaves disrupt ecosystem structure and function via altered food webs and energy flux
Source: Nat Commun. 2024 Mar 13;15:1988. doi: 10.1038/s41467-024-46263-2 (PMC10937662; doi:10.1038/s41467-024-46263-2)
Supplement: Supplementary file 6 — Source Data [file 41467_2024_46263_MOESM6_ESM.zip › Fig1_attributes.txt]

$Edgelist
$Edgelist$from
   [1]  3  4  5  6  7  8  9 10 11 14 15 16 21 22 23 41 52 58 60 61 84  3  4  5  6  7  8  9 10 11 14 15 16
  [34] 21 22 23 41 52 58 60 61 82  4  5  6  7  8  9 10 11 14 15 16 42 60 61 82  7  8  9 10 11 12 13 15 16
  [67] 17 18 19 20 21 22 23 24 26 27 28 29 30 33 34 35 36 37 38 39 41 42 46 47 48 49 51 52 53 55 57 61 66
 [100] 68 70 72 74 80 84  7  8  9 10 11 12 13 15 16 17 18 19 20 21 22 23 24 25 26 27 28 29 30 33 34 35 36
 [133] 37 38 39 41 42 46 47 48 49 51 52 53 55 57 61 66 68 70 72 74 80 84  7  8  9 10 11 12 13 15 16 17 18
 [166] 19 20 21 22 23 24 26 27 28 29 30 33 34 35 36 37 39 41 42 46 47 48 49 51 52 53 55 57 61 66 70 72 74
 [199] 80 84  8  9 10 11 12 13 15 16 17 18 19 20 21 22 23 24 26 27 29 30 31 32 33 34 35 36 37 38 40 41 42
 [232] 43 46 47 48 49 51 52 53 55 57 61 66 70 72 74 80 84  9 10 11 12 13 17 18 19 20 21 22 23 24 25 26 27
 [265] 28 29 30 33 34 35 36 37 38 39 40 41 42 43 46 47 49 51 52 53 55 57 65 66 67 68 69 70 71 72 73 74 80
 [298] 84 10 12 13 17 18 19 20 21 22 23 24 30 31 32 33 34 35 36 37 38 39 40 41 42 43 46 47 49 51 52 53 55
 [331] 57 65 66 67 68 69 70 71 72 73 74 80 84  9 11 12 13 17 18 19 20 21 22 23 24 25 26 27 28 29 30 31 32
 [364] 33 34 35 36 37 38 39 40 41 42 43 46 47 49 51 52 53 55 57 65 66 67 68 69 70 71 72 73 74 80 84  8  9
 [397] 10 12 13 18 19 21 22 23 24 26 28 29 30 31 33 34 35 36 38 39 41 42 46 47 48 51 52 72 74 82 84  8  9
 [430] 10 13 18 19 21 22 23 24 26 28 29 30 31 33 34 35 36 38 39 41 42 46 47 48 51 52 72 74 84  8  9 10 18
 [463] 32 33 34 38 39 40 41 42 49 68 69 74 77 84 23 37 38 39 41 46 49 76 84  9 10 12 17 18 19 20 21 22 23
 [496] 24 25 26 27 28 29 30 31 32 33 34 35 36 37 38 39 40 41 43 46 47 49 51 52 53 55 56 57 61 62 65 66 67
 [529] 68 69 70 71 72 73 74 76 80 84  9 10 12 17 18 19 20 21 22 23 24 25 26 27 28 29 30 31 32 33 34 35 36
 [562] 37 38 39 40 41 43 46 47 49 51 52 53 55 56 57 61 62 65 66 67 68 69 70 71 72 73 74 76 80 84 18 20 22
 [595] 23 25 26 27 30 31 32 33 34 35 36 37 38 39 40 41 42 43 44 45 46 47 49 50 62 65 66 67 68 69 70 71 72
 [628] 74 75 76 77 78 79 81 84 85 34 43 75 76 77 78 79 84 17 18 22 24 25 26 27 28 31 32 33 34 35 36 37 38
 [661] 39 40 41 42 43 44 45 46 47 49 62 65 66 67 68 69 70 71 72 74 75 76 77 78 79 81 84 85 86 17 18 31 32
 [694] 33 34 35 36 37 38 39 40 41 42 43 44 45 46 47 49 62 65 66 67 68 69 70 71 72 74 75 76 77 78 79 81 84
 [727] 85 17 18 31 32 33 34 35 36 37 38 39 40 41 42 43 44 45 46 47 49 62 65 66 67 68 69 70 71 72 74 75 76
 [760] 77 78 79 84 85 86 17 18 25 26 27 28 31 32 33 34 35 36 37 38 39 40 41 42 43 44 45 46 47 49 62 65 66
 [793] 67 68 69 70 71 72 74 75 76 77 78 79 81 84 85 86 17 18 25 26 27 28 31 32 33 34 35 36 37 38 39 40 41
 [826] 42 43 44 45 46 47 49 62 65 66 67 68 69 70 71 72 74 75 76 77 78 79 81 84 85 17 18 31 32 33 34 35 36
 [859] 37 38 39 40 41 42 43 44 45 46 47 49 62 65 66 67 68 69 70 71 72 74 75 76 77 78 79 81 84 17 18 26 27
 [892] 28 31 32 33 34 35 36 37 38 39 40 41 42 43 44 45 46 47 49 62 65 66 67 68 69 70 71 72 74 75 76 77 78
 [925] 79 84 17 18 31 32 33 34 35 36 37 38 39 40 41 42 43 44 45 46 47 49 62 65 66 67 68 69 70 71 72 74 75
 [958] 76 77 78 79 84 17 18 25 26 28 31 32 33 34 35 36 37 38 39 40 41 42 43 44 45 46 47 49 62 65 66 67 68
 [991] 69 70 71 72 74 75 76 77 78 79 84 17 18 25 26 27 31 32 33 34 35 36 37 38 39 40 41 42 43 44 45 46 47
[1024] 49 62 65 66 67 68 69 70 71 72 74 75 76 77 78 79 84 17 18 26 27 30 33 34 35 37 39 40 41 43 46 50 75
[1057] 76 77 78 81 84 18 34 37 38 40 41 42 43 46 75 76 77 78 79 84 85 86 34 41 43 75 76 77 78 79 84 85 86
[1090] 34 41 43 75 76 77 78 79 84 85 86 34 41 43 75 76 77 78 79 84 85 86 76 78 79 84 85 86 18 34 38 39 40
[1123] 71 74 76 77 78 79 84 85 86 18 34 38 39 40 74 75 76 77 78 79 84 85 86 18 34 38 40 41 42 43 46 75 76
[1156] 77 78 79 84 85 86 34 75 76 78 79 84 85 86 18 32 34 35 36 38 40 41 42 43 44 50 66 68 71 75 76 77 78
[1189] 79 84 85 86 34 77 78 79 84 85 86 34 42 43 68 75 78 79 81 84 85 86 34 35 38 41 43 62 66 68 75 76 79
[1222] 81 84 85 86 34 37 38 39 40 42 44 46 47 75 76 78 79 81 84 85 86 34 38 41 42 75 76 78 79 84 85 86 22
[1255] 24 30 32 34 35 36 37 38 39 41 42 43 44 46 47 49 50 62 66 67 68 71 75 76 78 81 84 85 86 18 34 37 38
[1288] 40 41 42 43 75 76 77 78 79 84 85 86 34 37 38 39 41 42 66 71 75 76 79 81 84 85 86 18 34 35 37 38 39
[1321] 41 42 43 44 46 71 75 76 78 79 81 84 85 86 18 23 34 35 37 38 39 41 42 43 44 45 46 47 48 62 66 67 68
[1354] 71 75 76 78 81 84 85 86 34 41 43 79 84 85 17 18 24 25 26 27 28 29 30 31 32 33 34 35 36 37 38 39 40
[1387] 41 42 43 44 45 46 47 49 52 62 74 77 78 84 17 18 19 21 22 23 24 25 26 27 28 29 30 31 32 33 34 35 36
[1420] 37 38 39 40 41 42 43 44 45 46 47 49 51 56 62 66 71 74 75 77 78 84 18 34 35 36 37 38 39 41 42 43 44
[1453] 45 62 74 76 77 78 84 21 22 24 35 36 38 41 42 43 44 45 47 48 49 50 52 53 55 56 57 59 62 63 64 73 84
[1486] 17 18 21 22 23 26 27 30 35 36 37 39 40 41 42 43 44 45 46 47 48 49 50 53 61 64 73 74 75 84 85 17 26
[1519] 27 28 30 35 36 37 39 40 41 42 43 44 45 46 47 48 49 50 52 53 55 57 61 62 63 64 68 73 74 75 76 84 85
[1552]  9 10 22 26 27 28 30 35 38 39 41 42 43 44 45 47 48 49 50 52 53 55 56 61 62 63 64 68 71 73 74 84 38
[1585] 41 42 43 44 45 47 49 53 55 57 62 63 64 73 76 84 85 26 27 28 35 36 39 41 42 43 44 45 47 49 53 55 56
[1618] 57 58 61 62 63 64 73 84 38 41 42 44 45 47 49 53 55 56 57 62 63 64 67 73 84 85 86 21 22 23 24 42 44
[1651] 47 49 53 55 56 57 59 62 63 64 73 84 85 22 24 35 36 38 41 42 43 44 45 47 48 49 53 67 75 76 84 85 86
[1684] 38 41 42 43 44 45 47 48 49 53 62 64 75 76 84 85 17 19 21 22 23 25 26 27 28 30 34 35 36 37 38 39 41
[1717] 42 43 44 45 46 47 48 49 50 52 53 55 56 57 59 61 62 63 67 73 75 76 84 86 34 41 79 84 34 41 67 79 84
[1750] 34 41 79 84 34 41 67 84 34 41 79 84 34 41 79 84 34 41 67 84 34 41 67 84 79 82 84 79 84 79 84 34 79
[1783] 84 34 79 82 84 79 82 84 82 84  8  9 10 11 12 13 15 16 19 21 22 23 24 28 35 51 52 53 55 57 61 84  8
[1816]  9 10 12 13 15 16 21 22 23 24 26 27 28 35 52 53 55 57 69 72 73 84  3  7  8  9 10 11 12 13 15 16 35
[1849] 36 39 55 60 61 69 84 38 39 41 47 48 49 53 62 63 65 67 69 70 71 84 16 38 39 41 43 44 45 46 47 48 49
[1882] 50 53 54 55 56 57 58 59 60 61 62 63 64 67 69 83

$Edgelist$to
   [1]  1  1  1  1  1  1  1  1  1  1  1  1  1  1  1  1  1  1  1  1  1  2  2  2  2  2  2  2  2  2  2  2  2
  [34]  2  2  2  2  2  2  2  2  2  3  3  3  3  3  3  3  3  3  3  3  3  3  3  3  4  4  4  4  4  4  4  4  4
  [67]  4  4  4  4  4  4  4  4  4  4  4  4  4  4  4  4  4  4  4  4  4  4  4  4  4  4  4  4  4  4  4  4  4
 [100]  4  4  4  4  4  4  5  5  5  5  5  5  5  5  5  5  5  5  5  5  5  5  5  5  5  5  5  5  5  5  5  5  5
 [133]  5  5  5  5  5  5  5  5  5  5  5  5  5  5  5  5  5  5  5  5  5  5  6  6  6  6  6  6  6  6  6  6  6
 [166]  6  6  6  6  6  6  6  6  6  6  6  6  6  6  6  6  6  6  6  6  6  6  6  6  6  6  6  6  6  6  6  6  6
 [199]  6  6  7  7  7  7  7  7  7  7  7  7  7  7  7  7  7  7  7  7  7  7  7  7  7  7  7  7  7  7  7  7  7
 [232]  7  7  7  7  7  7  7  7  7  7  7  7  7  7  7  7  7  8  8  8  8  8  8  8  8  8  8  8  8  8  8  8  8
 [265]  8  8  8  8  8  8  8  8  8  8  8  8  8  8  8  8  8  8  8  8  8  8  8  8  8  8  8  8  8  8  8  8  8
 [298]  8  9  9  9  9  9  9  9  9  9  9  9  9  9  9  9  9  9  9  9  9  9  9  9  9  9  9  9  9  9  9  9  9
 [331]  9  9  9  9  9  9  9  9  9  9  9  9  9 10 10 10 10 10 10 10 10 10 10 10 10 10 10 10 10 10 10 10 10
 [364] 10 10 10 10 10 10 10 10 10 10 10 10 10 10 10 10 10 10 10 10 10 10 10 10 10 10 10 10 10 10 10 11 11
 [397] 11 11 11 11 11 11 11 11 11 11 11 11 11 11 11 11 11 11 11 11 11 11 11 11 11 11 11 11 11 11 11 12 12
 [430] 12 12 12 12 12 12 12 12 12 12 12 12 12 12 12 12 12 12 12 12 12 12 12 12 12 12 12 12 12 13 13 13 13
 [463] 13 13 13 13 13 13 13 13 13 13 13 13 13 13 14 14 14 14 14 14 14 14 14 15 15 15 15 15 15 15 15 15 15
 [496] 15 15 15 15 15 15 15 15 15 15 15 15 15 15 15 15 15 15 15 15 15 15 15 15 15 15 15 15 15 15 15 15 15
 [529] 15 15 15 15 15 15 15 15 15 15 16 16 16 16 16 16 16 16 16 16 16 16 16 16 16 16 16 16 16 16 16 16 16
 [562] 16 16 16 16 16 16 16 16 16 16 16 16 16 16 16 16 16 16 16 16 16 16 16 16 16 16 16 16 16 16 17 17 17
 [595] 17 17 17 17 17 17 17 17 17 17 17 17 17 17 17 17 17 17 17 17 17 17 17 17 17 17 17 17 17 17 17 17 17
 [628] 17 17 17 17 17 17 17 17 17 18 18 18 18 18 18 18 18 19 19 19 19 19 19 19 19 19 19 19 19 19 19 19 19
 [661] 19 19 19 19 19 19 19 19 19 19 19 19 19 19 19 19 19 19 19 19 19 19 19 19 19 19 19 19 19 20 20 20 20
 [694] 20 20 20 20 20 20 20 20 20 20 20 20 20 20 20 20 20 20 20 20 20 20 20 20 20 20 20 20 20 20 20 20 20
 [727] 20 21 21 21 21 21 21 21 21 21 21 21 21 21 21 21 21 21 21 21 21 21 21 21 21 21 21 21 21 21 21 21 21
 [760] 21 21 21 21 21 21 22 22 22 22 22 22 22 22 22 22 22 22 22 22 22 22 22 22 22 22 22 22 22 22 22 22 22
 [793] 22 22 22 22 22 22 22 22 22 22 22 22 22 22 22 22 23 23 23 23 23 23 23 23 23 23 23 23 23 23 23 23 23
 [826] 23 23 23 23 23 23 23 23 23 23 23 23 23 23 23 23 23 23 23 23 23 23 23 23 23 24 24 24 24 24 24 24 24
 [859] 24 24 24 24 24 24 24 24 24 24 24 24 24 24 24 24 24 24 24 24 24 24 24 24 24 24 24 24 24 25 25 25 25
 [892] 25 25 25 25 25 25 25 25 25 25 25 25 25 25 25 25 25 25 25 25 25 25 25 25 25 25 25 25 25 25 25 25 25
 [925] 25 25 26 26 26 26 26 26 26 26 26 26 26 26 26 26 26 26 26 26 26 26 26 26 26 26 26 26 26 26 26 26 26
 [958] 26 26 26 26 26 27 27 27 27 27 27 27 27 27 27 27 27 27 27 27 27 27 27 27 27 27 27 27 27 27 27 27 27
 [991] 27 27 27 27 27 27 27 27 27 27 27 28 28 28 28 28 28 28 28 28 28 28 28 28 28 28 28 28 28 28 28 28 28
[1024] 28 28 28 28 28 28 28 28 28 28 28 28 28 28 28 28 28 29 29 29 29 29 29 29 29 29 29 29 29 29 29 29 29
[1057] 29 29 29 29 29 30 30 30 30 30 30 30 30 30 30 30 30 30 30 30 30 30 31 31 31 31 31 31 31 31 31 31 31
[1090] 32 32 32 32 32 32 32 32 32 32 32 33 33 33 33 33 33 33 33 33 33 33 34 34 34 34 34 34 35 35 35 35 35
[1123] 35 35 35 35 35 35 35 35 35 36 36 36 36 36 36 36 36 36 36 36 36 36 36 37 37 37 37 37 37 37 37 37 37
[1156] 37 37 37 37 37 37 38 38 38 38 38 38 38 38 39 39 39 39 39 39 39 39 39 39 39 39 39 39 39 39 39 39 39
[1189] 39 39 39 39 40 40 40 40 40 40 40 41 41 41 41 41 41 41 41 41 41 41 42 42 42 42 42 42 42 42 42 42 42
[1222] 42 42 42 42 43 43 43 43 43 43 43 43 43 43 43 43 43 43 43 43 43 44 44 44 44 44 44 44 44 44 44 44 45
[1255] 45 45 45 45 45 45 45 45 45 45 45 45 45 45 45 45 45 45 45 45 45 45 45 45 45 45 45 45 45 46 46 46 46
[1288] 46 46 46 46 46 46 46 46 46 46 46 46 47 47 47 47 47 47 47 47 47 47 47 47 47 47 47 48 48 48 48 48 48
[1321] 48 48 48 48 48 48 48 48 48 48 48 48 48 48 49 49 49 49 49 49 49 49 49 49 49 49 49 49 49 49 49 49 49
[1354] 49 49 49 49 49 49 49 49 50 50 50 50 50 50 51 51 51 51 51 51 51 51 51 51 51 51 51 51 51 51 51 51 51
[1387] 51 51 51 51 51 51 51 51 51 51 51 51 51 51 52 52 52 52 52 52 52 52 52 52 52 52 52 52 52 52 52 52 52
[1420] 52 52 52 52 52 52 52 52 52 52 52 52 52 52 52 52 52 52 52 52 52 52 53 53 53 53 53 53 53 53 53 53 53
[1453] 53 53 53 53 53 53 53 54 54 54 54 54 54 54 54 54 54 54 54 54 54 54 54 54 54 54 54 54 54 54 54 54 54
[1486] 55 55 55 55 55 55 55 55 55 55 55 55 55 55 55 55 55 55 55 55 55 55 55 55 55 55 55 55 55 55 55 56 56
[1519] 56 56 56 56 56 56 56 56 56 56 56 56 56 56 56 56 56 56 56 56 56 56 56 56 56 56 56 56 56 56 56 56 56
[1552] 57 57 57 57 57 57 57 57 57 57 57 57 57 57 57 57 57 57 57 57 57 57 57 57 57 57 57 57 57 57 57 57 58
[1585] 58 58 58 58 58 58 58 58 58 58 58 58 58 58 58 58 58 59 59 59 59 59 59 59 59 59 59 59 59 59 59 59 59
[1618] 59 59 59 59 59 59 59 59 60 60 60 60 60 60 60 60 60 60 60 60 60 60 60 60 60 60 60 61 61 61 61 61 61
[1651] 61 61 61 61 61 61 61 61 61 61 61 61 61 62 62 62 62 62 62 62 62 62 62 62 62 62 62 62 62 62 62 62 62
[1684] 63 63 63 63 63 63 63 63 63 63 63 63 63 63 63 63 64 64 64 64 64 64 64 64 64 64 64 64 64 64 64 64 64
[1717] 64 64 64 64 64 64 64 64 64 64 64 64 64 64 64 64 64 64 64 64 64 64 64 64 65 65 65 65 66 66 66 66 66
[1750] 67 67 67 67 68 68 68 68 69 69 69 69 70 70 70 70 71 71 71 71 72 72 72 72 73 73 73 74 74 75 75 76 76
[1783] 76 77 77 77 77 78 78 78 79 79 80 80 80 80 80 80 80 80 80 80 80 80 80 80 80 80 80 80 80 80 80 80 81
[1816] 81 81 81 81 81 81 81 81 81 81 81 81 81 81 81 81 81 81 81 81 81 81 82 82 82 82 82 82 82 82 82 82 82
[1849] 82 82 82 82 82 82 82 83 83 83 83 83 83 83 83 83 83 83 83 83 83 83 84 84 84 84 84 84 84 84 84 84 84
[1882] 84 84 84 84 84 84 84 84 84 84 84 84 84 84 84 85

$Edgelist$weight
   [1]  2.401598e-01 -1.012920e-01 -8.973685e-01  1.211701e-01  3.483947e-02  2.006357e-02  2.799731e-03
   [8]  1.792946e-03  5.397276e-02 -1.000000e+00  2.427613e-01  7.463964e-02  1.067817e-02  5.864445e-04
  [15]  2.739061e-04 -4.086732e-07 -1.467606e-03 -2.717961e-03 -1.880611e-03 -3.596124e-04  3.524233e-02
  [22]  4.063804e-02 -1.245096e-02 -1.311321e-01  1.081248e-02  4.743815e-03  2.731864e-03  3.811839e-04
  [29]  2.439010e-04  7.348625e-03 -1.055890e-01  3.655395e-02  1.067831e-02  3.061432e-05  7.983718e-05
  [36] -9.768552e-05 -5.564889e-08 -1.998535e-04 -3.701240e-04 -2.560944e-04 -4.897011e-05 -2.291175e-02
  [43]  1.077512e-02 -1.512243e-01  1.268585e-01  8.990954e-03  1.053032e-02 -4.309675e-04  3.045534e-03
  [50]  2.919028e-02 -6.686253e-02  7.189429e-02  2.658200e-02 -3.927617e-08 -1.655585e-03 -2.283220e-04
  [57]  5.033137e-02  9.273419e-04  1.894699e-04 -8.657947e-03 -1.173494e-03 -4.631123e-04  2.043094e-03
  [64]  3.552265e-03 -6.998525e-03 -2.972171e-03 -7.271977e-05 -1.057693e-07 -3.734343e-04 -1.416714e-04
  [71]  3.091703e-04 -5.113949e-05  7.435986e-05 -4.869377e-06 -1.557224e-06 -7.514369e-07 -6.044252e-06
  [78]  2.495469e-06 -1.073709e-06 -1.013193e-06 -2.826211e-16 -1.791005e-04 -1.971791e-05 -1.340416e-08
  [85] -4.017606e-12 -1.820406e-04 -1.170960e-06 -3.187527e-08 -2.971166e-06  1.710306e-06 -1.590208e-05
  [92] -2.571639e-05  1.844945e-05 -9.558118e-04 -1.602702e-05 -6.334942e-04 -1.018855e-03 -1.649931e-05
  [99] -3.909761e-08 -2.596028e-06  3.561361e-07  6.649438e-07 -4.579906e-06 -5.891957e-03 -2.356783e-02
 [106]  6.393965e-03  4.609342e-04 -3.997063e-02 -1.733041e-02 -6.592244e-03  1.462171e-02  3.242514e-02
 [113] -2.523987e-04 -7.512250e-04 -8.282809e-04 -1.018318e-06 -3.801906e-03 -1.632028e-03  2.131834e-03
 [120] -7.378878e-04 -6.338806e-05 -4.835162e-05 -5.157955e-07 -2.690576e-07 -3.360265e-07 -1.907743e-06
 [127] -7.004879e-05 -4.658108e-05 -1.147262e-05 -2.721001e-15 -5.631665e-04 -7.896303e-05 -5.501948e-07
 [134] -1.603903e-11 -1.760425e-04 -1.127368e-05 -3.068862e-07 -3.063038e-05  1.167617e-05 -1.712921e-04
 [141] -2.773807e-04 -5.912365e-04 -1.072013e-02 -1.875263e-04 -7.234209e-03 -1.133060e-02 -1.805276e-04
 [148] -3.764211e-07 -5.711975e-06 -3.717144e-07 -7.215993e-07 -4.725770e-05 -9.663187e-02 -3.865275e-01
 [155]  7.534960e-03  3.511132e-03 -7.974031e-04  1.201132e-02  4.163948e-03  1.535387e-02  6.247028e-03
 [162]  1.423693e-02  6.228175e-03  1.714331e-04 -1.853447e-07 -1.726232e-04 -2.145497e-04  2.511820e-03
 [169]  4.829754e-04  1.947678e-03 -5.103306e-06 -1.145706e-05 -7.171536e-06 -3.871770e-06  2.420196e-05
 [176] -5.208422e-06  2.230702e-06 -4.952497e-16 -3.753831e-05  3.809504e-05  9.586326e-07 -1.760433e-03
 [183] -2.051928e-06 -5.585655e-08 -4.845489e-07  1.416797e-05  1.455698e-05  2.440877e-05  1.825353e-03
 [190]  1.864747e-03  4.939181e-05 -1.017010e-03  1.762463e-03  2.163879e-05 -6.851275e-08  1.347969e-07
 [197] -3.647131e-08 -6.478073e-07  8.095513e-03  3.238205e-02 -1.559897e-05  5.232159e-04  6.112514e-04
 [204]  6.018161e-04  2.965478e-03  3.215124e-03  3.181306e-04  1.007082e-04  1.364549e-03  1.038813e-06
 [211]  8.918055e-05 -6.011991e-06  3.303272e-04  2.043015e-04  4.166157e-05  1.576117e-06 -1.097920e-06
 [218] -5.549636e-07 -8.307146e-05 -1.291586e-04  4.233285e-07  3.379121e-07  7.088049e-06 -1.150034e-17
 [225]  2.174272e-05  7.450340e-06 -7.746210e-09  1.228361e-05 -7.301683e-07  5.730861e-06 -1.297061e-09
 [232]  1.802100e-07  4.581619e-06  1.535862e-06 -9.581217e-07  1.129231e-05  6.571847e-04  3.573822e-04
 [239]  7.040934e-05  2.569096e-04  6.111692e-04 -1.042018e-06  1.405497e-05 -1.571056e-09 -3.049847e-09
 [246]  3.352676e-05  3.931801e-03  1.572585e-02 -1.290428e-04  1.865070e-04  4.407277e-04  1.960067e-03
 [253]  4.771157e-03  8.256836e-04  5.288057e-07  4.131752e-04 -9.297124e-07  1.489019e-04  8.970263e-05
 [260]  1.937801e-05  2.195527e-07 -5.003106e-07 -2.187511e-06 -2.794864e-06 -6.100455e-07  8.251706e-05
 [267]  4.722926e-05  4.469580e-06 -3.971829e-09 -4.734768e-04  3.426028e-06 -1.363613e-05  8.205624e-06
 [274] -2.546839e-05  1.479587e-06  3.399928e-06 -1.028372e-07  7.285293e-07 -7.568396e-06  1.019395e-06
 [281]  3.528025e-06  3.633180e-04  1.391102e-04  3.365191e-05  3.506352e-05  3.152208e-04  1.749076e-05
 [288]  5.580349e-06  7.464581e-07  5.018650e-07  1.270976e-06  4.308452e-07 -4.522070e-08  6.977876e-08
 [295] -4.438769e-06  1.441710e-05  1.870461e-03  7.481845e-03 -1.788298e-03  2.642066e-03 -1.981892e-04
 [302] -4.509648e-04 -2.463163e-07 -4.161670e-03 -1.945246e-05  6.708345e-04 -1.021111e-04  2.874110e-04
 [309] -3.549623e-06 -3.487072e-04 -2.636697e-06  7.004550e-07 -1.309694e-08 -2.876558e-08 -1.611598e-03
 [316] -1.199090e-05 -9.612832e-05  5.883921e-05  1.046842e-05  4.304304e-07 -3.444294e-06 -7.447878e-07
 [323]  2.901383e-06 -1.908405e-05 -1.370602e-07 -2.368041e-05  3.024593e-04 -5.844208e-04 -3.989010e-05
 [330] -1.652667e-03 -1.013404e-03  6.372694e-06  4.763638e-06  4.643666e-07 -1.090967e-06 -5.459300e-07
 [337] -4.837186e-07  1.292570e-07 -2.060599e-07 -3.214734e-05 -1.422206e-05 -2.405373e-03 -1.055166e-02
 [344] -3.035890e-03  8.863560e-04  3.798246e-03  5.006938e-03  1.228967e-03  2.704142e-07 -3.460168e-03
 [351] -1.744689e-05  1.175739e-03 -5.887899e-05 -3.286874e-05 -4.142979e-06 -7.344877e-05  2.423408e-05
 [358] -3.391246e-06 -5.499668e-06 -7.896092e-05 -1.421716e-04 -3.736982e-06  6.986261e-07 -2.267280e-06
 [365]  2.564807e-07 -2.019224e-03 -1.606941e-05  1.518437e-04  2.492151e-05  3.746852e-04  1.191388e-06
 [372]  4.629255e-06 -6.843598e-07  1.076224e-06 -6.511943e-05  1.962245e-06 -1.653583e-05  3.324687e-04
 [379] -3.892362e-04  8.637302e-07 -6.666884e-04 -1.582630e-05  3.468016e-05  2.104098e-05  1.270061e-06
 [386] -1.478785e-07  2.074481e-06  8.103514e-07  6.353403e-07  9.717371e-08  4.240963e-05 -9.221677e-06
 [393]  2.801641e-05 -1.431358e-04  2.203750e-03  1.554642e-03  4.433324e-03  2.327658e-03  1.795607e-02
 [400]  3.015864e-08 -4.966820e-06  1.304445e-04 -6.997115e-06  3.697716e-04  6.100852e-07  8.707069e-08
 [407]  3.666586e-07  4.868303e-05  1.498131e-06  4.564149e-06  2.876047e-06  8.947072e-08 -2.257906e-06
 [414]  3.420111e-07 -5.578380e-06  8.342396e-04  4.630533e-06 -5.939888e-08  5.584007e-07  7.438792e-06
 [421]  1.724883e-06  7.880567e-05  5.277699e-05  2.172607e-08  2.143671e-05  7.626582e-03  7.626582e-03
 [428]  6.426367e-04  4.737320e-04  1.293896e-03  5.223820e-03  1.148073e-08  4.782370e-05  3.923132e-05
 [435] -9.573469e-08  1.176344e-04  3.469923e-07  2.577104e-08  2.883137e-07  2.031119e-05  8.614940e-07
 [442]  1.714548e-06  1.128280e-06  2.589809e-08  6.093862e-07  3.276397e-06  1.093660e-05  2.444526e-04
 [449]  3.206311e-06 -8.126976e-10  4.328359e-07  2.210936e-06  1.359531e-06  2.713631e-05  2.948846e-05
 [456]  8.712509e-09  9.035581e-06  1.961504e-02  7.440300e-05  3.911190e-05  6.664097e-05  2.224740e-08
 [463]  3.371130e-08  1.403778e-06  1.119325e-07  1.439618e-05  1.775633e-04  2.429749e-07  9.948583e-06
 [470] -2.837189e-08  2.586241e-06  8.116764e-08  7.113405e-08  3.768248e-05  7.379297e-05  4.494616e-02
 [477] -4.717698e-07 -2.583573e-05 -2.716957e-06 -3.203989e-06 -9.048847e-05 -1.394965e-05 -1.702967e-04
 [484] -2.935551e-06 -5.859022e-01 -3.359543e-03 -4.985233e-04  1.852459e-03  8.955347e-04 -1.497632e-07
 [491] -4.101709e-03 -1.432820e-03  6.814120e-03 -3.461041e-03  9.285347e-04 -2.866375e-05 -1.499107e-06
 [498] -1.015102e-05 -5.465254e-06 -9.303810e-06  8.286177e-05 -5.469502e-04 -6.500164e-06  5.032298e-06
 [505] -9.540183e-07  2.651977e-07 -6.632509e-03 -7.379215e-04  5.893095e-06  2.399135e-04  3.200114e-03
 [512] -3.252834e-07 -5.323950e-05  6.844892e-06 -4.281790e-06  2.568915e-04 -2.783945e-04  1.268833e-04
 [519] -4.754612e-04 -5.187034e-05 -2.268028e-03 -1.746417e-03 -5.211139e-03 -1.418741e-04 -2.293227e-05
 [526]  6.542217e-06  7.997824e-06  6.927578e-07 -3.225784e-06  1.542465e-06 -1.261317e-07  7.621275e-08
 [533] -3.184606e-07 -1.934150e-06 -1.859783e-04 -3.247135e-06  3.983117e-02  1.593247e-01 -4.713699e-05
 [540]  3.390694e-04  7.588531e-04  6.876062e-04  1.485948e-07 -9.881976e-04 -3.880117e-04  2.957543e-03
 [547] -6.934530e-04  8.022831e-04 -6.421863e-06 -4.384032e-07 -1.155788e-05 -1.440241e-06 -6.863875e-06
 [554] -6.097152e-04 -9.494473e-05  1.317528e-05  7.102967e-06  3.428016e-07  1.207328e-07 -1.767164e-03
 [561] -1.263782e-04  9.254025e-05  1.127080e-04  2.532802e-03  3.706262e-07 -6.992510e-06  9.383283e-06
 [568] -8.826858e-07  1.095817e-04 -5.460485e-05  9.826548e-05 -7.982881e-05  3.301398e-06 -2.725759e-04
 [575] -2.513121e-04 -8.810092e-04 -2.783842e-05 -1.680195e-06  3.991012e-06  3.917854e-06  3.195886e-07
 [582]  1.183967e-07  7.986654e-07  4.642000e-08  6.013213e-08 -4.264007e-08  1.958789e-06  1.512731e-05
 [589] -9.015034e-07  1.127837e-02  4.511349e-02  1.244942e-06 -1.466929e-05 -1.905017e-06  2.450653e-05
 [596] -2.030080e-07  1.385225e-05  1.047810e-07 -3.824449e-06  2.352994e-05  7.193858e-07  4.382112e-06
 [603]  1.691589e-07 -1.067843e-04  3.509153e-05  1.243794e-06  3.165635e-05  2.811500e-04  4.158528e-06
 [610]  3.254941e-05  9.418183e-05 -4.484246e-06 -3.974724e-06  1.133667e-05 -3.807380e-07  2.679248e-05
 [617] -4.145130e-06 -5.216143e-05  2.579860e-05  1.384238e-04  2.020723e-04  6.330130e-06  5.367013e-08
 [624]  4.693230e-05  2.900920e-06  4.645976e-07  1.194199e-08 -9.723142e-07  3.934343e-07 -2.081771e-04
 [631]  4.529580e-05  3.365916e-05  3.281759e-06  1.940259e-04  5.828602e-04 -7.576419e-07 -1.647227e-06
 [638]  1.193015e-06  4.421913e-08 -5.790817e-07  4.559627e-07  8.646864e-08  6.221181e-08  1.564071e-06
 [645] -5.680117e-05 -3.574540e-07 -2.478396e-05 -3.847934e-06 -2.177061e-06 -2.484193e-06  7.423405e-07
 [652] -2.097819e-08 -8.788704e-05 -1.545827e-05 -4.021716e-06 -1.747413e-06 -1.163302e-03 -5.048998e-05
 [659] -9.105350e-05  5.932580e-06 -1.452684e-03 -3.026855e-05 -2.826622e-05 -2.573357e-06 -8.005314e-05
 [666] -5.684777e-06 -2.741312e-05 -2.286990e-06  6.924037e-06 -9.988090e-05  1.391922e-05 -1.417138e-05
 [673] -1.415613e-06  3.069594e-06 -1.338525e-05  1.277330e-06 -3.324849e-06 -1.130322e-06 -5.292847e-07
 [680]  4.927848e-06 -1.615849e-06  3.647711e-06 -5.623810e-05 -8.617932e-06  4.616551e-07 -1.059304e-03
 [687] -3.177911e-03  4.885112e-07  1.651534e-10 -1.937456e-05 -1.522783e-07 -4.559116e-05 -9.318928e-06
 [694] -1.918848e-06 -2.573513e-07 -5.483753e-05 -7.574638e-06 -4.955930e-05 -1.164013e-04 -3.440998e-04
 [701] -1.534695e-05 -2.952751e-05 -9.257993e-06 -3.461540e-05 -2.067739e-06 -7.836535e-06 -8.270348e-07
 [708] -5.149449e-07 -1.745311e-05 -9.011251e-08 -2.594102e-05 -1.775983e-05 -6.840524e-07 -6.652464e-07
 [715] -5.068775e-07 -1.511258e-06 -9.521109e-07 -4.259047e-08 -1.980746e-05 -1.726802e-06 -5.911572e-06
 [722] -2.688610e-05 -2.952325e-06 -1.632709e-09 -2.169684e-04 -6.509051e-04 -5.603460e-07  1.561116e-04
 [729]  9.402053e-07  2.747249e-04  6.882492e-05  9.269276e-06  8.290755e-06  1.243338e-04  4.167117e-05
 [736]  3.279326e-04  1.441460e-04  2.691747e-03  8.522456e-05  1.408053e-04  3.298871e-05  1.647604e-04
 [743]  2.091785e-06  5.133076e-05  8.701513e-07  4.926723e-05  1.098299e-05 -1.698193e-07  4.451893e-04
 [750]  3.778817e-04  3.571842e-05 -1.253671e-06  1.215049e-05  8.517757e-06  1.301035e-05 -8.026264e-08
 [757]  3.671405e-04  4.204738e-06  5.908237e-05  1.305347e-04  1.822031e-05  2.844819e-06  6.451360e-03
 [764]  2.666785e-04  6.931306e-11 -9.226761e-06 -6.792704e-07 -1.348111e-05  5.113486e-06 -1.012854e-06
 [771] -3.326491e-07 -1.124883e-04 -3.623251e-05 -8.623576e-06  5.153258e-07 -1.116225e-04 -3.283620e-05
 [778]  2.401467e-05 -2.902991e-04  4.153984e-04 -6.634077e-05 -1.331354e-04 -4.439026e-05 -1.440966e-04
 [785] -1.116607e-05 -1.039862e-05 -4.367339e-06  8.783330e-06 -8.147951e-05  2.000855e-05 -4.069809e-05
 [792] -1.052259e-05  4.615353e-06  3.066902e-06  3.485557e-06 -2.823165e-06 -2.283569e-06  1.157170e-07
 [799] -2.461959e-05 -3.017877e-06 -2.645186e-06 -1.206740e-04 -1.232905e-05  6.656685e-07 -1.819088e-04
 [806] -5.682043e-04  3.653937e-06  1.350402e-10  1.755860e-04  4.281810e-07 -2.352396e-05  7.958713e-06
 [813] -1.987195e-06 -5.884030e-07  1.223374e-04  3.577030e-05  5.179999e-06  3.617746e-06 -9.425556e-05
 [820]  1.949785e-05  1.671860e-04 -6.560293e-04  3.769153e-04  4.637292e-05  8.196872e-05  2.146855e-05
 [827]  7.398993e-06  2.061674e-06  5.953473e-05  7.901371e-07  2.224393e-05  3.211540e-05  3.318288e-05
 [834]  2.113097e-04  1.768700e-04  1.620194e-05  9.837727e-06  5.433792e-06  5.812960e-06  6.267803e-06
 [841]  5.343125e-07  1.744834e-04  1.383382e-06  2.349716e-05  7.287308e-05  9.453077e-06  1.267239e-06
 [848]  2.473845e-04  7.320115e-04  1.804681e-06 -8.099725e-07 -2.412289e-09 -6.397374e-07 -1.032987e-07
 [855] -3.046217e-08 -1.204712e-08 -9.119813e-06 -4.220201e-07 -6.462878e-07  4.134923e-07 -1.221554e-05
 [862] -2.228448e-07 -1.744882e-07 -3.707911e-09 -6.317543e-07 -4.763240e-08 -3.474420e-07 -1.919675e-08
 [869]  7.953860e-08 -9.472458e-07 -3.067689e-09  6.050689e-08  1.414669e-07  4.077413e-08 -1.607640e-07
 [876]  1.064421e-08 -2.385315e-08 -4.377954e-09 -6.926809e-09  1.945421e-07  1.657933e-08  1.814356e-07
 [883] -4.255906e-07 -6.670776e-08  5.115491e-09 -8.716323e-06 -2.614897e-05 -6.742765e-07 -1.475605e-08
 [890]  1.163763e-07 -9.779854e-09 -5.567468e-09 -4.239463e-06 -7.886848e-07 -1.884589e-07  1.633300e-08
 [897] -1.880291e-05 -7.169298e-07 -4.469154e-06  1.030241e-06 -7.380099e-05 -1.448345e-06 -1.283669e-06
 [904] -1.912926e-07 -3.042467e-06 -2.449853e-07 -1.591731e-07 -9.838575e-08  1.981156e-07 -1.665969e-06
 [911]  4.594560e-07 -1.047765e-06 -3.263920e-07  8.408310e-08  3.983096e-08  9.178424e-10 -1.390402e-07
 [918] -5.540680e-08  3.022172e-09 -5.022586e-07  2.518227e-08 -2.369223e-07 -2.637114e-06 -1.350840e-07
 [925]  1.579478e-08 -1.048829e-04 -8.730580e-07 -5.855289e-09 -1.843148e-06 -3.090630e-07 -8.629019e-08
 [932]  2.334130e-08 -1.127949e-05 -3.171531e-07 -1.882497e-06 -3.311929e-07 -2.819707e-05 -6.389129e-07
 [939] -4.134803e-07 -2.768603e-08 -1.424212e-06 -1.294286e-07 -2.586117e-07 -5.211806e-08  1.929894e-07
 [946] -1.057153e-06 -2.784051e-12  1.976474e-07  4.743812e-07  1.070606e-07 -6.766035e-08  2.301283e-08
 [953] -5.612105e-08 -7.704300e-09 -3.041080e-09  3.635394e-07 -9.153612e-08 -1.122390e-06 -1.206024e-06
 [960] -3.852303e-08  1.353038e-08  3.066829e-06 -1.558600e-07 -2.140889e-09 -3.021386e-07  5.772159e-08
 [967] -8.072979e-09 -4.031947e-07 -3.619401e-08 -2.292410e-08  2.018917e-08 -6.807495e-06 -7.463155e-08
 [974] -3.556707e-07  4.266677e-07 -4.964925e-06 -1.483380e-07  4.386587e-08  4.546520e-08 -4.057469e-07
 [981] -4.979828e-08 -7.866657e-08 -2.006224e-08  1.414588e-07 -8.861268e-07  2.501854e-07  6.498551e-07
 [988]  6.761324e-07  8.889956e-08 -1.006690e-07  2.603673e-08 -8.257215e-09  1.353125e-08 -3.853878e-09
 [995]  6.199538e-07 -4.672189e-06 -7.013676e-08 -3.190946e-07 -1.186199e-07  8.306701e-09 -1.293950e-05
[1002]  1.745232e-07  1.708809e-10 -2.012267e-08  1.945608e-08  2.109649e-09  1.029572e-07  3.524406e-08
[1009]  2.504409e-09  7.328748e-09 -9.593891e-06  1.478433e-08  1.373085e-07  1.811609e-07 -1.354980e-06
[1016]  3.078254e-08  9.996478e-08  3.103655e-08  2.562580e-08 -4.984186e-09  5.593282e-08 -2.052834e-09
[1023]  4.601962e-08 -9.384976e-08  7.444354e-08  3.361533e-07  3.010867e-07  3.149637e-08 -3.643665e-09
[1030]  1.073490e-08  5.435420e-09  9.139468e-09  3.583466e-11  2.890020e-07  6.039479e-09  4.325540e-09
[1037]  3.573330e-08 -7.362297e-09  2.653959e-09 -1.086494e-05  9.079702e-05  2.648829e-08  3.707779e-06
[1044] -1.242093e-07 -8.326155e-05 -1.035228e-07  3.481600e-07 -9.050515e-05  1.799112e-06  5.766926e-06
[1051]  5.122397e-07 -9.488020e-06 -2.299798e-05 -2.557635e-05 -1.934674e-05 -8.663264e-08 -1.055757e-05
[1058] -7.491712e-06  9.158968e-07 -2.441398e-05 -7.324193e-05  4.885952e-08  6.145309e-07  5.267373e-06
[1065]  4.982770e-06  7.744626e-08 -7.361500e-05 -3.877087e-05 -4.233444e-05 -1.163572e-06  1.120249e-07
[1072] -4.621033e-07 -5.586787e-08 -1.035811e-06  2.573362e-07 -2.925551e-04  2.344609e-07  1.734792e-08
[1079]  1.806931e-06  2.335830e-06 -1.437708e-05  2.291205e-07  4.486449e-05 -1.317907e-06 -1.137726e-07
[1086]  5.742022e-06  9.090765e-06  9.582748e-06  8.066865e-07  4.859901e-07  1.002540e-06  5.410009e-06
[1093]  6.200023e-07  6.078512e-06  3.839873e-06  4.057106e-07 -1.147504e-05  1.276701e-05  4.401030e-06
[1100]  1.562177e-07  1.575264e-07  2.738597e-07  2.366374e-07 -5.385398e-07  2.849213e-06 -6.672325e-08
[1107]  9.497324e-08 -2.629968e-06 -8.830423e-07  3.261318e-06  4.365896e-11 -1.114347e-07  1.551837e-08
[1114]  9.782468e-07  6.345146e-06  4.773860e-09  4.319341e-08  4.072576e-08  3.281207e-07 -3.139019e-05
[1121] -1.183194e-04  4.520572e-08 -3.404992e-07 -4.330768e-06  5.270560e-05  1.572932e-06  4.429823e-07
[1128]  1.792689e-06 -4.829376e-03  3.223285e-07  1.610445e-10 -9.289839e-09  1.174095e-06 -3.189231e-05
[1135] -1.202120e-04 -8.810261e-09 -8.508899e-06 -6.776514e-08  4.125454e-05 -2.540133e-07  3.431681e-07
[1142]  1.805188e-06 -1.887492e-04  1.605869e-06  3.448484e-10  1.239436e-07  5.058123e-07  1.526028e-05
[1149]  1.795754e-07  6.242171e-06 -1.901897e-05 -3.614980e-06 -1.583785e-06  1.312799e-06  1.695642e-05
[1156] -2.253639e-08  2.510325e-07  3.701080e-07  7.967175e-05  5.639449e-07  4.765247e-07  1.106161e-07
[1163]  1.446253e-07  3.573821e-05  2.463235e-08  2.280259e-07 -2.453728e-04  4.030406e-07  1.437686e-11
[1170]  5.481357e-07  6.370164e-07  9.341582e-06 -1.729807e-06 -2.708430e-05 -1.264325e-04  4.676569e-08
[1177] -2.350989e-05 -1.540063e-05  3.962348e-05 -3.606012e-05  3.246741e-06  7.617730e-06  7.175948e-08
[1184]  4.142330e-08  1.832905e-06  3.759146e-05  2.097321e-07  1.631300e-06  2.404734e-06  1.528515e-03
[1191]  6.648054e-04  1.575787e-10 -1.504088e-06  9.858717e-09  1.873278e-08  3.441558e-07  6.638882e-06
[1198]  1.487524e-06  4.697418e-07  3.795629e-08 -3.180227e-05  2.424245e-05  3.268009e-08 -3.175973e-09
[1205]  3.087205e-07  1.682039e-07 -5.672894e-06 -1.963809e-05 -5.338562e-06  3.627887e-09  1.653025e-07
[1212] -8.844167e-06  1.743255e-06  1.803594e-06 -1.086606e-06 -3.650268e-06  9.861810e-06  4.315211e-08
[1219]  1.924533e-06  3.942170e-06 -1.617732e-06  8.805649e-07  2.226260e-06 -1.478864e-06  8.530839e-08
[1226]  1.595593e-06  6.255364e-06 -2.826662e-05  2.221395e-05  5.227695e-08 -9.509338e-06 -1.128042e-05
[1233] -7.745199e-07  6.035136e-06  2.416398e-06  2.431506e-06  1.865482e-07 -3.455532e-07 -1.545505e-05
[1240] -4.639745e-05  4.733422e-06  4.256547e-07 -8.340099e-09 -8.292793e-07 -2.391108e-06 -1.618922e-07
[1247]  1.906381e-07  4.832183e-06  3.194428e-08  4.113459e-07 -1.079406e-04  4.445858e-07  2.436979e-11
[1254] -1.357845e-05 -6.220991e-06 -2.421504e-06  3.117015e-08 -1.401953e-11 -1.915912e-06 -2.178908e-06
[1261]  2.743285e-07 -1.863399e-05  9.798436e-05 -3.704728e-06  1.154795e-05 -1.699557e-05 -6.723495e-06
[1268] -5.462621e-06  4.135559e-06 -4.968384e-06 -2.693303e-06  2.103716e-06  2.493467e-06  9.185338e-08
[1275]  2.576625e-08  5.441315e-07 -1.118710e-06 -3.342398e-06 -4.008055e-09  2.755688e-05  8.267064e-05
[1282] -9.348918e-09 -4.432465e-12  9.242271e-08  1.144767e-07 -1.386647e-06 -2.340623e-06  3.478121e-08
[1289] -2.933302e-05 -1.932138e-06 -3.266001e-07  2.720396e-07  1.951829e-06  8.196092e-09  4.314873e-07
[1296]  4.515022e-08 -9.048534e-05  3.315722e-07  2.251332e-08  2.810892e-08  2.759931e-07 -1.396791e-07
[1303]  1.769870e-05  1.590997e-06 -6.684723e-07  3.355015e-05  2.512791e-07  1.488971e-06 -3.154771e-08
[1310]  3.560715e-08  3.535609e-05  1.061960e-04  1.245201e-06  5.119832e-09 -2.637452e-08  2.185788e-07
[1317] -1.249737e-05  4.628430e-07 -2.414464e-05  3.584041e-06 -9.332722e-06 -1.944136e-06 -7.492836e-06
[1324] -1.318192e-05 -2.954282e-07  6.511543e-08  2.118496e-07  4.830754e-07 -3.855924e-09  4.673249e-09
[1331] -6.841177e-05 -2.052353e-04 -1.101824e-07 -6.330492e-13  2.578283e-09 -7.767458e-05  3.078041e-07
[1338] -6.551623e-07  2.118953e-06 -5.336738e-05  1.459474e-05 -1.001023e-05  3.082763e-06 -3.296370e-05
[1345] -8.242687e-05 -3.602798e-05 -8.992681e-07  1.425648e-06 -6.045984e-06  6.133390e-06  1.520611e-05
[1352]  2.124346e-07 -2.700433e-08  4.016429e-07  2.376865e-07 -2.967016e-07  2.303586e-08 -7.724684e-05
[1359] -2.317405e-04  6.292838e-08  3.173725e-10 -3.933038e-09  3.601584e-06  3.100696e-06  1.096775e-07
[1366] -4.638047e-05  3.358235e-07  5.854385e-05  6.144939e-09 -7.427370e-06 -1.813452e-04 -2.170049e-06
[1373] -3.376213e-06 -1.844771e-07 -2.236889e-06  1.574248e-06  2.635934e-06  3.295061e-06 -9.462721e-08
[1380]  1.155157e-06 -6.487760e-05  1.867791e-06  7.783511e-06  6.900271e-05  6.549924e-04  4.779380e-08
[1387]  1.871193e-05  8.104114e-06  1.860308e-05 -5.612140e-06  5.042195e-05 -9.238953e-06  4.069132e-06
[1394] -1.007703e-05 -8.278427e-05  3.358881e-05  2.949392e-07 -6.014910e-08  2.109851e-08  9.108961e-04
[1401] -3.877819e-04  3.854812e-09 -1.955479e-04  2.874884e-05  2.040827e-05  1.028070e-05 -1.447928e-05
[1408] -1.911818e-04 -1.191162e-04 -3.757052e-05 -5.434729e-06 -2.252713e-06 -6.730619e-05 -1.877189e-05
[1415]  3.057172e-06 -1.126565e-07  1.317533e-06 -1.815693e-04  3.031235e-06 -1.498291e-04 -1.683536e-04
[1422]  7.991439e-05  1.294968e-08  1.987555e-05  8.977263e-06 -9.726451e-06 -2.827226e-05  9.445361e-05
[1429] -3.845908e-06  8.981232e-06 -2.286071e-05  4.498062e-05 -1.914678e-04  4.818319e-05 -3.674107e-05
[1436] -1.518005e-06  2.762209e-08 -4.869244e-09 -7.299303e-08  1.676940e-08 -4.176977e-03  4.085179e-10
[1443]  1.488318e-08 -3.766611e-05  1.321274e-07  3.032959e-07  3.100642e-05 -3.560990e-05  6.457798e-06
[1450]  5.913061e-07  5.368590e-07 -1.671683e-05  2.572585e-06  1.754842e-05  1.666609e-10 -7.493548e-06
[1457] -3.282664e-08  3.562524e-09 -4.286337e-05 -9.906245e-10 -2.931150e-07 -1.595964e-09 -6.212812e-08
[1464] -7.431593e-10  1.320973e-05  1.286013e-06 -2.645460e-08  4.386879e-07 -1.143069e-06  4.137390e-05
[1471]  3.284848e-06 -3.735318e-04 -3.041518e-05 -3.952675e-06 -1.104927e-05 -2.787121e-06 -7.460797e-04
[1478] -9.633126e-04 -1.027124e-03 -6.078571e-04 -3.999949e-05 -2.905642e-05 -1.005498e-03 -1.937737e-07
[1485]  1.561281e-03  1.650464e-05  4.040805e-08 -6.257686e-08 -7.895417e-06 -6.632103e-05 -5.952575e-07
[1492] -1.760871e-07 -2.351131e-05 -8.844583e-04 -2.221392e-05 -1.190227e-05 -7.067531e-04  8.423051e-08
[1499]  5.152952e-06  1.068184e-05 -1.888393e-05 -9.560868e-06  9.696795e-05 -1.177302e-04  5.625857e-05
[1506] -5.584283e-05 -5.461018e-05 -2.785528e-06 -2.451189e-06 -5.572813e-05 -2.394408e-03  3.078869e-06
[1513] -3.065692e-05 -1.084672e-07 -4.011519e-03  1.222596e-05  9.441643e-07 -4.476142e-08 -2.572097e-08
[1520] -7.665339e-09 -5.035671e-06 -1.031733e-05 -4.044323e-07  9.449526e-08  7.028719e-05 -2.347390e-07
[1527]  8.712019e-07  4.623128e-07 -4.522985e-06 -2.058974e-05  4.585401e-05 -2.492872e-05  1.533694e-05
[1534] -1.186281e-04 -6.466198e-05 -2.703071e-06 -1.024873e-05 -4.255165e-06 -4.370859e-04 -1.763497e-04
[1541] -4.882490e-05 -4.907469e-05 -1.407817e-06 -4.151294e-04 -5.095425e-09 -4.172941e-07  3.380734e-06
[1548] -6.717356e-10 -1.540748e-06 -1.415637e-03 -3.490470e-08 -4.113417e-04 -6.861303e-06 -2.951562e-06
[1555]  2.731913e-06 -3.048314e-07 -3.164485e-07 -5.966503e-07 -5.248009e-09 -2.926090e-09  9.283964e-06
[1562] -2.920395e-09 -6.124161e-09 -3.695519e-06 -2.500189e-05  9.243738e-05  8.683748e-06 -1.156538e-04
[1569] -1.157427e-04 -6.769864e-06 -2.405344e-05 -8.117814e-06 -1.269328e-03 -6.901389e-04 -1.180072e-04
[1576] -1.222556e-04 -3.481995e-06 -6.500727e-04 -1.068123e-08  3.640305e-08  1.213660e-06 -6.551103e-05
[1583] -4.803692e-03  1.183370e-05 -3.764905e-07 -1.286371e-08  1.934612e-06  8.297061e-06  1.035180e-05
[1590]  1.040600e-06 -1.102190e-06 -7.635694e-06 -4.322734e-05 -9.921250e-06 -7.560679e-05 -3.319303e-06
[1597] -6.182278e-04  5.937672e-09  8.323490e-06 -1.692534e-03  1.616151e-08 -4.815986e-09 -3.380154e-09
[1604] -4.547718e-09 -1.383296e-07 -3.293192e-08  1.786432e-06 -2.641678e-09 -8.830676e-09  9.013980e-07
[1611]  1.623665e-06  5.734128e-06  3.289133e-07 -1.269968e-06 -6.358412e-06 -1.867006e-05 -6.603564e-04
[1618] -4.785542e-04 -1.033674e-04 -2.589304e-05 -2.513034e-05 -1.454209e-06 -7.569616e-04 -6.458881e-07
[1625] -2.798536e-03  2.189519e-07 -1.114025e-08 -1.036750e-08 -2.944979e-05  6.600324e-07  7.241254e-07
[1632] -7.298984e-07 -2.289137e-06 -8.675210e-05 -2.139456e-04 -6.520622e-05 -2.033612e-04 -2.215697e-05
[1639] -1.013146e-03  1.645364e-07  2.642766e-09 -2.215046e-03 -1.915010e-06 -4.717054e-09 -4.554338e-09
[1646] -6.289963e-08 -3.997813e-07 -1.718626e-09  2.857711e-08  9.891030e-07  1.226236e-07 -3.790538e-07
[1653] -3.326921e-06 -2.887929e-05 -9.402753e-06 -1.393813e-05 -1.752267e-05 -2.067927e-04 -5.578951e-06
[1660] -3.717785e-04 -3.459444e-08 -8.888326e-04 -9.049486e-10 -3.203765e-08 -1.287859e-06 -1.969304e-05
[1667] -6.842011e-06 -1.530995e-05 -3.886199e-07  4.244034e-06 -5.894808e-07 -3.326543e-06  1.327563e-05
[1674]  1.065393e-05 -1.995112e-06 -8.679561e-07  5.559816e-06 -2.849960e-09  9.835948e-08  2.045711e-05
[1681] -2.172247e-04  2.961673e-06 -2.077478e-07 -1.109845e-06 -2.181580e-06  2.208766e-07 -5.541316e-08
[1688] -1.523925e-06  3.141295e-07  7.295410e-07 -8.155670e-07 -4.736990e-07 -4.395062e-07 -2.174422e-07
[1695] -1.743972e-05  4.533504e-09  1.496799e-06 -1.982388e-05 -2.245458e-08 -5.755233e-04 -1.994074e-06
[1702] -7.717159e-08 -3.011167e-05 -4.296026e-07 -2.499934e-07 -1.090990e-07 -3.195857e-07 -5.409993e-07
[1709] -1.171855e-05 -1.587888e-10 -6.199574e-05 -1.084889e-06 -2.091914e-08  6.772491e-06  1.253967e-05
[1716]  5.087963e-07 -5.309545e-06 -4.590918e-06 -3.425869e-05  5.930691e-05 -5.802938e-05  1.381955e-05
[1723] -1.786194e-04 -9.109673e-05 -5.108396e-06 -4.771083e-05 -8.154955e-06 -1.067654e-04 -2.378792e-04
[1730] -1.720334e-04 -1.751428e-05 -1.300134e-04 -1.330374e-04 -1.560468e-05  8.029490e-08 -2.449461e-07
[1737] -1.453755e-08 -3.752514e-06 -2.508072e-03 -3.231924e-12 -4.510781e-10 -5.827217e-11  1.750978e-07
[1744]  1.581882e-04 -3.765219e-10 -4.864073e-11  9.844016e-07  9.642296e-08  1.642873e-04 -1.611196e-11
[1751] -2.081413e-12  2.311400e-08  2.024348e-05 -1.848738e-11 -2.388267e-12  2.118065e-08 -2.959680e-06
[1758] -2.048995e-11 -2.646969e-12  6.764566e-08  1.611323e-05 -2.585107e-11 -3.339538e-12  3.503559e-08
[1765]  2.017309e-06 -1.667901e-11 -2.154661e-12  2.186274e-08  3.511753e-06 -8.740899e-13 -1.129183e-13
[1772]  9.381667e-10 -7.207934e-08  6.740971e-08  1.728048e-06 -6.248452e-09  3.343851e-07  5.429177e-05
[1779]  3.365240e-07  3.517147e-07 -3.388147e-07  1.369712e-06  1.253828e-05 -2.232162e-07  1.731390e-06
[1786]  2.217478e-05 -1.078430e-06  6.483066e-08  8.233051e-06  2.278723e-07  2.311553e-06  2.589801e-08
[1793]  8.733640e-04 -2.778037e-03  1.363675e-03  9.384036e-04  7.889568e-03  2.183357e-02  2.828843e-02
[1800]  9.852952e-03 -2.081937e-05  2.891331e-04  1.796889e-06  5.073024e-05 -1.441674e-06 -6.443650e-08
[1807] -1.513014e-04  2.996916e-05 -1.475872e-04 -5.155535e-07 -2.760996e-04 -6.398000e-04 -1.804332e-04
[1814] -1.071070e-01  3.426237e-05 -3.058403e-04 -2.125310e-04  3.787761e-04  9.623207e-04  2.921729e-04
[1821]  1.080272e-04  1.952181e-05  6.105360e-06  7.088639e-05 -2.073379e-06 -4.631011e-08 -2.333215e-08
[1828] -3.205726e-06 -9.422101e-05 -8.463917e-05 -2.217297e-07 -1.670435e-04  1.369479e-04  2.523283e-07
[1835]  1.126323e-07  2.857682e-08 -2.292487e-03 -6.665450e-02  2.826911e-04  9.973963e-05  4.611872e-05
[1842]  8.764594e-05  5.038034e-05 -1.024669e-05 -7.923688e-06  1.804827e-02  4.841081e-03 -6.414446e-05
[1849] -2.122899e-05 -1.566059e-04 -7.805569e-04  1.055522e-03 -4.593936e-05 -2.119644e-07  6.078119e-02
[1856]  1.018395e-05 -2.225394e-05  4.496307e-06 -5.219023e-07 -1.005554e-05 -4.292363e-06 -1.784613e-06
[1863]  2.234237e-06  3.962419e-07  3.043619e-06  1.002607e-05  6.432997e-06  4.537642e-08  2.080432e-07
[1870]  1.470911e-05  9.684531e-04 -8.955532e-06 -1.563212e-06  6.379425e-07 -1.014392e-06 -1.799221e-05
[1877] -8.851823e-05 -1.348777e-05  9.454426e-07 -9.379962e-05 -4.103671e-05 -5.816122e-06 -4.999444e-09
[1884] -7.159007e-03 -9.806492e-04 -9.897110e-04 -1.635222e-03 -1.029981e-03 -1.152504e-02 -6.893561e-03
[1891] -2.276527e-03 -1.022403e-04 -1.019480e-05 -3.649872e-03  2.869567e-07  1.114148e-08  1.286839e-05

$Edgelist$directed
   [1] TRUE TRUE TRUE TRUE TRUE TRUE TRUE TRUE TRUE TRUE TRUE TRUE TRUE TRUE TRUE TRUE TRUE TRUE TRUE TRUE
  [21] TRUE TRUE TRUE TRUE TRUE TRUE TRUE TRUE TRUE TRUE TRUE TRUE TRUE TRUE TRUE TRUE TRUE TRUE TRUE TRUE
  [41] TRUE TRUE TRUE TRUE TRUE TRUE TRUE TRUE TRUE TRUE TRUE TRUE TRUE TRUE TRUE TRUE TRUE TRUE TRUE TRUE
  [61] TRUE TRUE TRUE TRUE TRUE TRUE TRUE TRUE TRUE TRUE TRUE TRUE TRUE TRUE TRUE TRUE TRUE TRUE TRUE TRUE
  [81] TRUE TRUE TRUE TRUE TRUE TRUE TRUE TRUE TRUE TRUE TRUE TRUE TRUE TRUE TRUE TRUE TRUE TRUE TRUE TRUE
 [101] TRUE TRUE TRUE TRUE TRUE TRUE TRUE TRUE TRUE TRUE TRUE TRUE TRUE TRUE TRUE TRUE TRUE TRUE TRUE TRUE
 [121] TRUE TRUE TRUE TRUE TRUE TRUE TRUE TRUE TRUE TRUE TRUE TRUE TRUE TRUE TRUE TRUE TRUE TRUE TRUE TRUE
 [141] TRUE TRUE TRUE TRUE TRUE TRUE TRUE TRUE TRUE TRUE TRUE TRUE TRUE TRUE TRUE TRUE TRUE TRUE TRUE TRUE
 [161] TRUE TRUE TRUE TRUE TRUE TRUE TRUE TRUE TRUE TRUE TRUE TRUE TRUE TRUE TRUE TRUE TRUE TRUE TRUE TRUE
 [181] TRUE TRUE TRUE TRUE TRUE TRUE TRUE TRUE TRUE TRUE TRUE TRUE TRUE TRUE TRUE TRUE TRUE TRUE TRUE TRUE
 [201] TRUE TRUE TRUE TRUE TRUE TRUE TRUE TRUE TRUE TRUE TRUE TRUE TRUE TRUE TRUE TRUE TRUE TRUE TRUE TRUE
 [221] TRUE TRUE TRUE TRUE TRUE TRUE TRUE TRUE TRUE TRUE TRUE TRUE TRUE TRUE TRUE TRUE TRUE TRUE TRUE TRUE
 [241] TRUE TRUE TRUE TRUE TRUE TRUE TRUE TRUE TRUE TRUE TRUE TRUE TRUE TRUE TRUE TRUE TRUE TRUE TRUE TRUE
 [261] TRUE TRUE TRUE TRUE TRUE TRUE TRUE TRUE TRUE TRUE TRUE TRUE TRUE TRUE TRUE TRUE TRUE TRUE TRUE TRUE
 [281] TRUE TRUE TRUE TRUE TRUE TRUE TRUE TRUE TRUE TRUE TRUE TRUE TRUE TRUE TRUE TRUE TRUE TRUE TRUE TRUE
 [301] TRUE TRUE TRUE TRUE TRUE TRUE TRUE TRUE TRUE TRUE TRUE TRUE TRUE TRUE TRUE TRUE TRUE TRUE TRUE TRUE
 [321] TRUE TRUE TRUE TRUE TRUE TRUE TRUE TRUE TRUE TRUE TRUE TRUE TRUE TRUE TRUE TRUE TRUE TRUE TRUE TRUE
 [341] TRUE TRUE TRUE TRUE TRUE TRUE TRUE TRUE TRUE TRUE TRUE TRUE TRUE TRUE TRUE TRUE TRUE TRUE TRUE TRUE
 [361] TRUE TRUE TRUE TRUE TRUE TRUE TRUE TRUE TRUE TRUE TRUE TRUE TRUE TRUE TRUE TRUE TRUE TRUE TRUE TRUE
 [381] TRUE TRUE TRUE TRUE TRUE TRUE TRUE TRUE TRUE TRUE TRUE TRUE TRUE TRUE TRUE TRUE TRUE TRUE TRUE TRUE
 [401] TRUE TRUE TRUE TRUE TRUE TRUE TRUE TRUE TRUE TRUE TRUE TRUE TRUE TRUE TRUE TRUE TRUE TRUE TRUE TRUE
 [421] TRUE TRUE TRUE TRUE TRUE TRUE TRUE TRUE TRUE TRUE TRUE TRUE TRUE TRUE TRUE TRUE TRUE TRUE TRUE TRUE
 [441] TRUE TRUE TRUE TRUE TRUE TRUE TRUE TRUE TRUE TRUE TRUE TRUE TRUE TRUE TRUE TRUE TRUE TRUE TRUE TRUE
 [461] TRUE TRUE TRUE TRUE TRUE TRUE TRUE TRUE TRUE TRUE TRUE TRUE TRUE TRUE TRUE TRUE TRUE TRUE TRUE TRUE
 [481] TRUE TRUE TRUE TRUE TRUE TRUE TRUE TRUE TRUE TRUE TRUE TRUE TRUE TRUE TRUE TRUE TRUE TRUE TRUE TRUE
 [501] TRUE TRUE TRUE TRUE TRUE TRUE TRUE TRUE TRUE TRUE TRUE TRUE TRUE TRUE TRUE TRUE TRUE TRUE TRUE TRUE
 [521] TRUE TRUE TRUE TRUE TRUE TRUE TRUE TRUE TRUE TRUE TRUE TRUE TRUE TRUE TRUE TRUE TRUE TRUE TRUE TRUE
 [541] TRUE TRUE TRUE TRUE TRUE TRUE TRUE TRUE TRUE TRUE TRUE TRUE TRUE TRUE TRUE TRUE TRUE TRUE TRUE TRUE
 [561] TRUE TRUE TRUE TRUE TRUE TRUE TRUE TRUE TRUE TRUE TRUE TRUE TRUE TRUE TRUE TRUE TRUE TRUE TRUE TRUE
 [581] TRUE TRUE TRUE TRUE TRUE TRUE TRUE TRUE TRUE TRUE TRUE TRUE TRUE TRUE TRUE TRUE TRUE TRUE TRUE TRUE
 [601] TRUE TRUE TRUE TRUE TRUE TRUE TRUE TRUE TRUE TRUE TRUE TRUE TRUE TRUE TRUE TRUE TRUE TRUE TRUE TRUE
 [621] TRUE TRUE TRUE TRUE TRUE TRUE TRUE TRUE TRUE TRUE TRUE TRUE TRUE TRUE TRUE TRUE TRUE TRUE TRUE TRUE
 [641] TRUE TRUE TRUE TRUE TRUE TRUE TRUE TRUE TRUE TRUE TRUE TRUE TRUE TRUE TRUE TRUE TRUE TRUE TRUE TRUE
 [661] TRUE TRUE TRUE TRUE TRUE TRUE TRUE TRUE TRUE TRUE TRUE TRUE TRUE TRUE TRUE TRUE TRUE TRUE TRUE TRUE
 [681] TRUE TRUE TRUE TRUE TRUE TRUE TRUE TRUE TRUE TRUE TRUE TRUE TRUE TRUE TRUE TRUE TRUE TRUE TRUE TRUE
 [701] TRUE TRUE TRUE TRUE TRUE TRUE TRUE TRUE TRUE TRUE TRUE TRUE TRUE TRUE TRUE TRUE TRUE TRUE TRUE TRUE
 [721] TRUE TRUE TRUE TRUE TRUE TRUE TRUE TRUE TRUE TRUE TRUE TRUE TRUE TRUE TRUE TRUE TRUE TRUE TRUE TRUE
 [741] TRUE TRUE TRUE TRUE TRUE TRUE TRUE TRUE TRUE TRUE TRUE TRUE TRUE TRUE TRUE TRUE TRUE TRUE TRUE TRUE
 [761] TRUE TRUE TRUE TRUE TRUE TRUE TRUE TRUE TRUE TRUE TRUE TRUE TRUE TRUE TRUE TRUE TRUE TRUE TRUE TRUE
 [781] TRUE TRUE TRUE TRUE TRUE TRUE TRUE TRUE TRUE TRUE TRUE TRUE TRUE TRUE TRUE TRUE TRUE TRUE TRUE TRUE
 [801] TRUE TRUE TRUE TRUE TRUE TRUE TRUE TRUE TRUE TRUE TRUE TRUE TRUE TRUE TRUE TRUE TRUE TRUE TRUE TRUE
 [821] TRUE TRUE TRUE TRUE TRUE TRUE TRUE TRUE TRUE TRUE TRUE TRUE TRUE TRUE TRUE TRUE TRUE TRUE TRUE TRUE
 [841] TRUE TRUE TRUE TRUE TRUE TRUE TRUE TRUE TRUE TRUE TRUE TRUE TRUE TRUE TRUE TRUE TRUE TRUE TRUE TRUE
 [861] TRUE TRUE TRUE TRUE TRUE TRUE TRUE TRUE TRUE TRUE TRUE TRUE TRUE TRUE TRUE TRUE TRUE TRUE TRUE TRUE
 [881] TRUE TRUE TRUE TRUE TRUE TRUE TRUE TRUE TRUE TRUE TRUE TRUE TRUE TRUE TRUE TRUE TRUE TRUE TRUE TRUE
 [901] TRUE TRUE TRUE TRUE TRUE TRUE TRUE TRUE TRUE TRUE TRUE TRUE TRUE TRUE TRUE TRUE TRUE TRUE TRUE TRUE
 [921] TRUE TRUE TRUE TRUE TRUE TRUE TRUE TRUE TRUE TRUE TRUE TRUE TRUE TRUE TRUE TRUE TRUE TRUE TRUE TRUE
 [941] TRUE TRUE TRUE TRUE TRUE TRUE TRUE TRUE TRUE TRUE TRUE TRUE TRUE TRUE TRUE TRUE TRUE TRUE TRUE TRUE
 [961] TRUE TRUE TRUE TRUE TRUE TRUE TRUE TRUE TRUE TRUE TRUE TRUE TRUE TRUE TRUE TRUE TRUE TRUE TRUE TRUE
 [981] TRUE TRUE TRUE TRUE TRUE TRUE TRUE TRUE TRUE TRUE TRUE TRUE TRUE TRUE TRUE TRUE TRUE TRUE TRUE TRUE
[1001] TRUE TRUE TRUE TRUE TRUE TRUE TRUE TRUE TRUE TRUE TRUE TRUE TRUE TRUE TRUE TRUE TRUE TRUE TRUE TRUE
[1021] TRUE TRUE TRUE TRUE TRUE TRUE TRUE TRUE TRUE TRUE TRUE TRUE TRUE TRUE TRUE TRUE TRUE TRUE TRUE TRUE
[1041] TRUE TRUE TRUE TRUE TRUE TRUE TRUE TRUE TRUE TRUE TRUE TRUE TRUE TRUE TRUE TRUE TRUE TRUE TRUE TRUE
[1061] TRUE TRUE TRUE TRUE TRUE TRUE TRUE TRUE TRUE TRUE TRUE TRUE TRUE TRUE TRUE TRUE TRUE TRUE TRUE TRUE
[1081] TRUE TRUE TRUE TRUE TRUE TRUE TRUE TRUE TRUE TRUE TRUE TRUE TRUE TRUE TRUE TRUE TRUE TRUE TRUE TRUE
[1101] TRUE TRUE TRUE TRUE TRUE TRUE TRUE TRUE TRUE TRUE TRUE TRUE TRUE TRUE TRUE TRUE TRUE TRUE TRUE TRUE
[1121] TRUE TRUE TRUE TRUE TRUE TRUE TRUE TRUE TRUE TRUE TRUE TRUE TRUE TRUE TRUE TRUE TRUE TRUE TRUE TRUE
[1141] TRUE TRUE TRUE TRUE TRUE TRUE TRUE TRUE TRUE TRUE TRUE TRUE TRUE TRUE TRUE TRUE TRUE TRUE TRUE TRUE
[1161] TRUE TRUE TRUE TRUE TRUE TRUE TRUE TRUE TRUE TRUE TRUE TRUE TRUE TRUE TRUE TRUE TRUE TRUE TRUE TRUE
[1181] TRUE TRUE TRUE TRUE TRUE TRUE TRUE TRUE TRUE TRUE TRUE TRUE TRUE TRUE TRUE TRUE TRUE TRUE TRUE TRUE
[1201] TRUE TRUE TRUE TRUE TRUE TRUE TRUE TRUE TRUE TRUE TRUE TRUE TRUE TRUE TRUE TRUE TRUE TRUE TRUE TRUE
[1221] TRUE TRUE TRUE TRUE TRUE TRUE TRUE TRUE TRUE TRUE TRUE TRUE TRUE TRUE TRUE TRUE TRUE TRUE TRUE TRUE
[1241] TRUE TRUE TRUE TRUE TRUE TRUE TRUE TRUE TRUE TRUE TRUE TRUE TRUE TRUE TRUE TRUE TRUE TRUE TRUE TRUE
[1261] TRUE TRUE TRUE TRUE TRUE TRUE TRUE TRUE TRUE TRUE TRUE TRUE TRUE TRUE TRUE TRUE TRUE TRUE TRUE TRUE
[1281] TRUE TRUE TRUE TRUE TRUE TRUE TRUE TRUE TRUE TRUE TRUE TRUE TRUE TRUE TRUE TRUE TRUE TRUE TRUE TRUE
[1301] TRUE TRUE TRUE TRUE TRUE TRUE TRUE TRUE TRUE TRUE TRUE TRUE TRUE TRUE TRUE TRUE TRUE TRUE TRUE TRUE
[1321] TRUE TRUE TRUE TRUE TRUE TRUE TRUE TRUE TRUE TRUE TRUE TRUE TRUE TRUE TRUE TRUE TRUE TRUE TRUE TRUE
[1341] TRUE TRUE TRUE TRUE TRUE TRUE TRUE TRUE TRUE TRUE TRUE TRUE TRUE TRUE TRUE TRUE TRUE TRUE TRUE TRUE
[1361] TRUE TRUE TRUE TRUE TRUE TRUE TRUE TRUE TRUE TRUE TRUE TRUE TRUE TRUE TRUE TRUE TRUE TRUE TRUE TRUE
[1381] TRUE TRUE TRUE TRUE TRUE TRUE TRUE TRUE TRUE TRUE TRUE TRUE TRUE TRUE TRUE TRUE TRUE TRUE TRUE TRUE
[1401] TRUE TRUE TRUE TRUE TRUE TRUE TRUE TRUE TRUE TRUE TRUE TRUE TRUE TRUE TRUE TRUE TRUE TRUE TRUE TRUE
[1421] TRUE TRUE TRUE TRUE TRUE TRUE TRUE TRUE TRUE TRUE TRUE TRUE TRUE TRUE TRUE TRUE TRUE TRUE TRUE TRUE
[1441] TRUE TRUE TRUE TRUE TRUE TRUE TRUE TRUE TRUE TRUE TRUE TRUE TRUE TRUE TRUE TRUE TRUE TRUE TRUE TRUE
[1461] TRUE TRUE TRUE TRUE TRUE TRUE TRUE TRUE TRUE TRUE TRUE TRUE TRUE TRUE TRUE TRUE TRUE TRUE TRUE TRUE
[1481] TRUE TRUE TRUE TRUE TRUE TRUE TRUE TRUE TRUE TRUE TRUE TRUE TRUE TRUE TRUE TRUE TRUE TRUE TRUE TRUE
[1501] TRUE TRUE TRUE TRUE TRUE TRUE TRUE TRUE TRUE TRUE TRUE TRUE TRUE TRUE TRUE TRUE TRUE TRUE TRUE TRUE
[1521] TRUE TRUE TRUE TRUE TRUE TRUE TRUE TRUE TRUE TRUE TRUE TRUE TRUE TRUE TRUE TRUE TRUE TRUE TRUE TRUE
[1541] TRUE TRUE TRUE TRUE TRUE TRUE TRUE TRUE TRUE TRUE TRUE TRUE TRUE TRUE TRUE TRUE TRUE TRUE TRUE TRUE
[1561] TRUE TRUE TRUE TRUE TRUE TRUE TRUE TRUE TRUE TRUE TRUE TRUE TRUE TRUE TRUE TRUE TRUE TRUE TRUE TRUE
[1581] TRUE TRUE TRUE TRUE TRUE TRUE TRUE TRUE TRUE TRUE TRUE TRUE TRUE TRUE TRUE TRUE TRUE TRUE TRUE TRUE
[1601] TRUE TRUE TRUE TRUE TRUE TRUE TRUE TRUE TRUE TRUE TRUE TRUE TRUE TRUE TRUE TRUE TRUE TRUE TRUE TRUE
[1621] TRUE TRUE TRUE TRUE TRUE TRUE TRUE TRUE TRUE TRUE TRUE TRUE TRUE TRUE TRUE TRUE TRUE TRUE TRUE TRUE
[1641] TRUE TRUE TRUE TRUE TRUE TRUE TRUE TRUE TRUE TRUE TRUE TRUE TRUE TRUE TRUE TRUE TRUE TRUE TRUE TRUE
[1661] TRUE TRUE TRUE TRUE TRUE TRUE TRUE TRUE TRUE TRUE TRUE TRUE TRUE TRUE TRUE TRUE TRUE TRUE TRUE TRUE
[1681] TRUE TRUE TRUE TRUE TRUE TRUE TRUE TRUE TRUE TRUE TRUE TRUE TRUE TRUE TRUE TRUE TRUE TRUE TRUE TRUE
[1701] TRUE TRUE TRUE TRUE TRUE TRUE TRUE TRUE TRUE TRUE TRUE TRUE TRUE TRUE TRUE TRUE TRUE TRUE TRUE TRUE
[1721] TRUE TRUE TRUE TRUE TRUE TRUE TRUE TRUE TRUE TRUE TRUE TRUE TRUE TRUE TRUE TRUE TRUE TRUE TRUE TRUE
[1741] TRUE TRUE TRUE TRUE TRUE TRUE TRUE TRUE TRUE TRUE TRUE TRUE TRUE TRUE TRUE TRUE TRUE TRUE TRUE TRUE
[1761] TRUE TRUE TRUE TRUE TRUE TRUE TRUE TRUE TRUE TRUE TRUE TRUE TRUE TRUE TRUE TRUE TRUE TRUE TRUE TRUE
[1781] TRUE TRUE TRUE TRUE TRUE TRUE TRUE TRUE TRUE TRUE TRUE TRUE TRUE TRUE TRUE TRUE TRUE TRUE TRUE TRUE
[1801] TRUE TRUE TRUE TRUE TRUE TRUE TRUE TRUE TRUE TRUE TRUE TRUE TRUE TRUE TRUE TRUE TRUE TRUE TRUE TRUE
[1821] TRUE TRUE TRUE TRUE TRUE TRUE TRUE TRUE TRUE TRUE TRUE TRUE TRUE TRUE TRUE TRUE TRUE TRUE TRUE TRUE
[1841] TRUE TRUE TRUE TRUE TRUE TRUE TRUE TRUE TRUE TRUE TRUE TRUE TRUE TRUE TRUE TRUE TRUE TRUE TRUE TRUE
[1861] TRUE TRUE TRUE TRUE TRUE TRUE TRUE TRUE TRUE TRUE TRUE TRUE TRUE TRUE TRUE TRUE TRUE TRUE TRUE TRUE
[1881] TRUE TRUE TRUE TRUE TRUE TRUE TRUE TRUE TRUE TRUE TRUE TRUE TRUE TRUE TRUE TRUE TRUE

$Edgelist$bidirectional
   [1] FALSE FALSE FALSE FALSE FALSE FALSE FALSE FALSE FALSE FALSE FALSE FALSE FALSE FALSE FALSE FALSE
  [17] FALSE FALSE FALSE FALSE FALSE FALSE FALSE FALSE FALSE FALSE FALSE FALSE FALSE FALSE FALSE FALSE
  [33] FALSE FALSE FALSE FALSE FALSE FALSE FALSE FALSE FALSE FALSE FALSE FALSE FALSE FALSE FALSE FALSE
  [49] FALSE FALSE FALSE FALSE FALSE FALSE FALSE FALSE FALSE FALSE FALSE FALSE FALSE FALSE FALSE FALSE
  [65] FALSE FALSE FALSE FALSE FALSE FALSE FALSE FALSE FALSE FALSE FALSE FALSE FALSE FALSE FALSE FALSE
  [81] FALSE FALSE FALSE FALSE FALSE FALSE FALSE FALSE FALSE FALSE FALSE FALSE FALSE FALSE FALSE FALSE
  [97] FALSE FALSE FALSE FALSE FALSE FALSE FALSE FALSE FALSE FALSE FALSE FALSE FALSE FALSE FALSE FALSE
 [113] FALSE FALSE FALSE FALSE FALSE FALSE FALSE FALSE FALSE FALSE FALSE FALSE FALSE FALSE FALSE FALSE
 [129] FALSE FALSE FALSE FALSE FALSE FALSE FALSE FALSE FALSE FALSE FALSE FALSE FALSE FALSE FALSE FALSE
 [145] FALSE FALSE FALSE FALSE FALSE FALSE FALSE FALSE FALSE FALSE FALSE FALSE FALSE FALSE FALSE FALSE
 [161] FALSE FALSE FALSE FALSE FALSE FALSE FALSE FALSE FALSE FALSE FALSE FALSE FALSE FALSE FALSE FALSE
 [177] FALSE FALSE FALSE FALSE FALSE FALSE FALSE FALSE FALSE FALSE FALSE FALSE FALSE FALSE FALSE FALSE
 [193] FALSE FALSE FALSE FALSE FALSE FALSE FALSE FALSE FALSE FALSE FALSE FALSE FALSE FALSE FALSE FALSE
 [209] FALSE FALSE FALSE FALSE FALSE FALSE FALSE FALSE FALSE FALSE FALSE FALSE FALSE FALSE FALSE FALSE
 [225] FALSE FALSE FALSE FALSE FALSE FALSE FALSE FALSE FALSE FALSE FALSE FALSE FALSE FALSE FALSE FALSE
 [241] FALSE FALSE FALSE FALSE FALSE FALSE FALSE FALSE FALSE FALSE FALSE FALSE FALSE FALSE FALSE FALSE
 [257] FALSE FALSE FALSE FALSE FALSE FALSE FALSE FALSE FALSE FALSE FALSE FALSE FALSE FALSE FALSE FALSE
 [273] FALSE FALSE FALSE FALSE FALSE FALSE FALSE FALSE FALSE FALSE FALSE FALSE FALSE FALSE FALSE FALSE
 [289] FALSE FALSE FALSE FALSE FALSE FALSE FALSE FALSE FALSE FALSE FALSE FALSE FALSE FALSE FALSE FALSE
 [305] FALSE FALSE FALSE FALSE FALSE FALSE FALSE FALSE FALSE FALSE FALSE FALSE FALSE FALSE FALSE FALSE
 [321] FALSE FALSE FALSE FALSE FALSE FALSE FALSE FALSE FALSE FALSE FALSE FALSE FALSE FALSE FALSE FALSE
 [337] FALSE FALSE FALSE FALSE FALSE FALSE FALSE FALSE FALSE FALSE FALSE FALSE FALSE FALSE FALSE FALSE
 [353] FALSE FALSE FALSE FALSE FALSE FALSE FALSE FALSE FALSE FALSE FALSE FALSE FALSE FALSE FALSE FALSE
 [369] FALSE FALSE FALSE FALSE FALSE FALSE FALSE FALSE FALSE FALSE FALSE FALSE FALSE FALSE FALSE FALSE
 [385] FALSE FALSE FALSE FALSE FALSE FALSE FALSE FALSE FALSE FALSE FALSE FALSE FALSE FALSE FALSE FALSE
 [401] FALSE FALSE FALSE FALSE FALSE FALSE FALSE FALSE FALSE FALSE FALSE FALSE FALSE FALSE FALSE FALSE
 [417] FALSE FALSE FALSE FALSE FALSE FALSE FALSE FALSE FALSE FALSE FALSE FALSE FALSE FALSE FALSE FALSE
 [433] FALSE FALSE FALSE FALSE FALSE FALSE FALSE FALSE FALSE FALSE FALSE FALSE FALSE FALSE FALSE FALSE
 [449] FALSE FALSE FALSE FALSE FALSE FALSE FALSE FALSE FALSE FALSE FALSE FALSE FALSE FALSE FALSE FALSE
 [465] FALSE FALSE FALSE FALSE FALSE FALSE FALSE FALSE FALSE FALSE FALSE FALSE FALSE FALSE FALSE FALSE
 [481] FALSE FALSE FALSE FALSE FALSE FALSE FALSE FALSE FALSE FALSE FALSE FALSE FALSE FALSE FALSE FALSE
 [497] FALSE FALSE FALSE FALSE FALSE FALSE FALSE FALSE FALSE FALSE FALSE FALSE FALSE FALSE FALSE FALSE
 [513] FALSE FALSE FALSE FALSE FALSE FALSE FALSE FALSE FALSE FALSE FALSE FALSE FALSE FALSE FALSE FALSE
 [529] FALSE FALSE FALSE FALSE FALSE FALSE FALSE FALSE FALSE FALSE FALSE FALSE FALSE FALSE FALSE FALSE
 [545] FALSE FALSE FALSE FALSE FALSE FALSE FALSE FALSE FALSE FALSE FALSE FALSE FALSE FALSE FALSE FALSE
 [561] FALSE FALSE FALSE FALSE FALSE FALSE FALSE FALSE FALSE FALSE FALSE FALSE FALSE FALSE FALSE FALSE
 [577] FALSE FALSE FALSE FALSE FALSE FALSE FALSE FALSE FALSE FALSE FALSE FALSE FALSE FALSE FALSE FALSE
 [593] FALSE FALSE FALSE FALSE FALSE FALSE FALSE FALSE FALSE FALSE FALSE FALSE FALSE FALSE FALSE FALSE
 [609] FALSE FALSE FALSE FALSE FALSE FALSE FALSE FALSE FALSE FALSE FALSE FALSE FALSE FALSE FALSE FALSE
 [625] FALSE FALSE FALSE FALSE FALSE FALSE FALSE FALSE FALSE FALSE FALSE FALSE FALSE FALSE FALSE FALSE
 [641] FALSE FALSE FALSE FALSE FALSE FALSE FALSE FALSE FALSE FALSE FALSE FALSE FALSE FALSE FALSE FALSE
 [657] FALSE FALSE FALSE FALSE FALSE FALSE FALSE FALSE FALSE FALSE FALSE FALSE FALSE FALSE FALSE FALSE
 [673] FALSE FALSE FALSE FALSE FALSE FALSE FALSE FALSE FALSE FALSE FALSE FALSE FALSE FALSE FALSE FALSE
 [689] FALSE FALSE FALSE FALSE FALSE FALSE FALSE FALSE FALSE FALSE FALSE FALSE FALSE FALSE FALSE FALSE
 [705] FALSE FALSE FALSE FALSE FALSE FALSE FALSE FALSE FALSE FALSE FALSE FALSE FALSE FALSE FALSE FALSE
 [721] FALSE FALSE FALSE FALSE FALSE FALSE FALSE FALSE FALSE FALSE FALSE FALSE FALSE FALSE FALSE FALSE
 [737] FALSE FALSE FALSE FALSE FALSE FALSE FALSE FALSE FALSE FALSE FALSE FALSE FALSE FALSE FALSE FALSE
 [753] FALSE FALSE FALSE FALSE FALSE FALSE FALSE FALSE FALSE FALSE FALSE FALSE FALSE FALSE FALSE FALSE
 [769] FALSE FALSE FALSE FALSE FALSE FALSE FALSE FALSE FALSE FALSE FALSE FALSE FALSE FALSE FALSE FALSE
 [785] FALSE FALSE FALSE FALSE FALSE FALSE FALSE FALSE FALSE FALSE FALSE FALSE FALSE FALSE FALSE FALSE
 [801] FALSE FALSE FALSE FALSE FALSE FALSE FALSE FALSE FALSE FALSE FALSE FALSE FALSE FALSE FALSE FALSE
 [817] FALSE FALSE FALSE FALSE FALSE FALSE FALSE FALSE FALSE FALSE FALSE FALSE FALSE FALSE FALSE FALSE
 [833] FALSE FALSE FALSE FALSE FALSE FALSE FALSE FALSE FALSE FALSE FALSE FALSE FALSE FALSE FALSE FALSE
 [849] FALSE FALSE FALSE FALSE FALSE FALSE FALSE FALSE FALSE FALSE FALSE FALSE FALSE FALSE FALSE FALSE
 [865] FALSE FALSE FALSE FALSE FALSE FALSE FALSE FALSE FALSE FALSE FALSE FALSE FALSE FALSE FALSE FALSE
 [881] FALSE FALSE FALSE FALSE FALSE FALSE FALSE FALSE FALSE FALSE FALSE FALSE FALSE FALSE FALSE FALSE
 [897] FALSE FALSE FALSE FALSE FALSE FALSE FALSE FALSE FALSE FALSE FALSE FALSE FALSE FALSE FALSE FALSE
 [913] FALSE FALSE FALSE FALSE FALSE FALSE FALSE FALSE FALSE FALSE FALSE FALSE FALSE FALSE FALSE FALSE
 [929] FALSE FALSE FALSE FALSE FALSE FALSE FALSE FALSE FALSE FALSE FALSE FALSE FALSE FALSE FALSE FALSE
 [945] FALSE FALSE FALSE FALSE FALSE FALSE FALSE FALSE FALSE FALSE FALSE FALSE FALSE FALSE FALSE FALSE
 [961] FALSE FALSE FALSE FALSE FALSE FALSE FALSE FALSE FALSE FALSE FALSE FALSE FALSE FALSE FALSE FALSE
 [977] FALSE FALSE FALSE FALSE FALSE FALSE FALSE FALSE FALSE FALSE FALSE FALSE FALSE FALSE FALSE FALSE
 [993] FALSE FALSE FALSE FALSE FALSE FALSE FALSE FALSE FALSE FALSE FALSE FALSE FALSE FALSE FALSE FALSE
[1009] FALSE FALSE FALSE FALSE FALSE FALSE FALSE FALSE FALSE FALSE FALSE FALSE FALSE FALSE FALSE FALSE
[1025] FALSE FALSE FALSE FALSE FALSE FALSE FALSE FALSE FALSE FALSE FALSE FALSE FALSE FALSE FALSE FALSE
[1041] FALSE FALSE FALSE FALSE FALSE FALSE FALSE FALSE FALSE FALSE FALSE FALSE FALSE FALSE FALSE FALSE
[1057] FALSE FALSE FALSE FALSE FALSE FALSE FALSE FALSE FALSE FALSE FALSE FALSE FALSE FALSE FALSE FALSE
[1073] FALSE FALSE FALSE FALSE FALSE FALSE FALSE FALSE FALSE FALSE FALSE FALSE FALSE FALSE FALSE FALSE
[1089] FALSE FALSE FALSE FALSE FALSE FALSE FALSE FALSE FALSE FALSE FALSE FALSE FALSE FALSE FALSE FALSE
[1105] FALSE FALSE FALSE FALSE FALSE FALSE FALSE FALSE FALSE FALSE FALSE FALSE FALSE FALSE FALSE FALSE
[1121] FALSE FALSE FALSE FALSE FALSE FALSE FALSE FALSE FALSE FALSE FALSE FALSE FALSE FALSE FALSE FALSE
[1137] FALSE FALSE FALSE FALSE FALSE FALSE FALSE FALSE FALSE FALSE FALSE FALSE FALSE FALSE FALSE FALSE
[1153] FALSE FALSE FALSE FALSE FALSE FALSE FALSE FALSE FALSE FALSE FALSE FALSE FALSE FALSE FALSE FALSE
[1169] FALSE FALSE FALSE FALSE FALSE FALSE FALSE FALSE FALSE FALSE FALSE FALSE FALSE FALSE FALSE FALSE
[1185] FALSE FALSE FALSE FALSE FALSE FALSE FALSE FALSE FALSE FALSE FALSE FALSE FALSE FALSE FALSE FALSE
[1201] FALSE FALSE FALSE FALSE FALSE FALSE FALSE FALSE FALSE FALSE FALSE FALSE FALSE FALSE FALSE FALSE
[1217] FALSE FALSE FALSE FALSE FALSE FALSE FALSE FALSE FALSE FALSE FALSE FALSE FALSE FALSE FALSE FALSE
[1233] FALSE FALSE FALSE FALSE FALSE FALSE FALSE FALSE FALSE FALSE FALSE FALSE FALSE FALSE FALSE FALSE
[1249] FALSE FALSE FALSE FALSE FALSE FALSE FALSE FALSE FALSE FALSE FALSE FALSE FALSE FALSE FALSE FALSE
[1265] FALSE FALSE FALSE FALSE FALSE FALSE FALSE FALSE FALSE FALSE FALSE FALSE FALSE FALSE FALSE FALSE
[1281] FALSE FALSE FALSE FALSE FALSE FALSE FALSE FALSE FALSE FALSE FALSE FALSE FALSE FALSE FALSE FALSE
[1297] FALSE FALSE FALSE FALSE FALSE FALSE FALSE FALSE FALSE FALSE FALSE FALSE FALSE FALSE FALSE FALSE
[1313] FALSE FALSE FALSE FALSE FALSE FALSE FALSE FALSE FALSE FALSE FALSE FALSE FALSE FALSE FALSE FALSE
[1329] FALSE FALSE FALSE FALSE FALSE FALSE FALSE FALSE FALSE FALSE FALSE FALSE FALSE FALSE FALSE FALSE
[1345] FALSE FALSE FALSE FALSE FALSE FALSE FALSE FALSE FALSE FALSE FALSE FALSE FALSE FALSE FALSE FALSE
[1361] FALSE FALSE FALSE FALSE FALSE FALSE FALSE FALSE FALSE FALSE FALSE FALSE FALSE FALSE FALSE FALSE
[1377] FALSE FALSE FALSE FALSE FALSE FALSE FALSE FALSE FALSE FALSE FALSE FALSE FALSE FALSE FALSE FALSE
[1393] FALSE FALSE FALSE FALSE FALSE FALSE FALSE FALSE FALSE FALSE FALSE FALSE FALSE FALSE FALSE FALSE
[1409] FALSE FALSE FALSE FALSE FALSE FALSE FALSE FALSE FALSE FALSE FALSE FALSE FALSE FALSE FALSE FALSE
[1425] FALSE FALSE FALSE FALSE FALSE FALSE FALSE FALSE FALSE FALSE FALSE FALSE FALSE FALSE FALSE FALSE
[1441] FALSE FALSE FALSE FALSE FALSE FALSE FALSE FALSE FALSE FALSE FALSE FALSE FALSE FALSE FALSE FALSE
[1457] FALSE FALSE FALSE FALSE FALSE FALSE FALSE FALSE FALSE FALSE FALSE FALSE FALSE FALSE FALSE FALSE
[1473] FALSE FALSE FALSE FALSE FALSE FALSE FALSE FALSE FALSE FALSE FALSE FALSE FALSE FALSE FALSE FALSE
[1489] FALSE FALSE FALSE FALSE FALSE FALSE FALSE FALSE FALSE FALSE FALSE FALSE FALSE FALSE FALSE FALSE
[1505] FALSE FALSE FALSE FALSE FALSE FALSE FALSE FALSE FALSE FALSE FALSE FALSE FALSE FALSE FALSE FALSE
[1521] FALSE FALSE FALSE FALSE FALSE FALSE FALSE FALSE FALSE FALSE FALSE FALSE FALSE FALSE FALSE FALSE
[1537] FALSE FALSE FALSE FALSE FALSE FALSE FALSE FALSE FALSE FALSE FALSE FALSE FALSE FALSE FALSE FALSE
[1553] FALSE FALSE FALSE FALSE FALSE FALSE FALSE FALSE FALSE FALSE FALSE FALSE FALSE FALSE FALSE FALSE
[1569] FALSE FALSE FALSE FALSE FALSE FALSE FALSE FALSE FALSE FALSE FALSE FALSE FALSE FALSE FALSE FALSE
[1585] FALSE FALSE FALSE FALSE FALSE FALSE FALSE FALSE FALSE FALSE FALSE FALSE FALSE FALSE FALSE FALSE
[1601] FALSE FALSE FALSE FALSE FALSE FALSE FALSE FALSE FALSE FALSE FALSE FALSE FALSE FALSE FALSE FALSE
[1617] FALSE FALSE FALSE FALSE FALSE FALSE FALSE FALSE FALSE FALSE FALSE FALSE FALSE FALSE FALSE FALSE
[1633] FALSE FALSE FALSE FALSE FALSE FALSE FALSE FALSE FALSE FALSE FALSE FALSE FALSE FALSE FALSE FALSE
[1649] FALSE FALSE FALSE FALSE FALSE FALSE FALSE FALSE FALSE FALSE FALSE FALSE FALSE FALSE FALSE FALSE
[1665] FALSE FALSE FALSE FALSE FALSE FALSE FALSE FALSE FALSE FALSE FALSE FALSE FALSE FALSE FALSE FALSE
[1681] FALSE FALSE FALSE FALSE FALSE FALSE FALSE FALSE FALSE FALSE FALSE FALSE FALSE FALSE FALSE FALSE
[1697] FALSE FALSE FALSE FALSE FALSE FALSE FALSE FALSE FALSE FALSE FALSE FALSE FALSE FALSE FALSE FALSE
[1713] FALSE FALSE FALSE FALSE FALSE FALSE FALSE FALSE FALSE FALSE FALSE FALSE FALSE FALSE FALSE FALSE
[1729] FALSE FALSE FALSE FALSE FALSE FALSE FALSE FALSE FALSE FALSE FALSE FALSE FALSE FALSE FALSE FALSE
[1745] FALSE FALSE FALSE FALSE FALSE FALSE FALSE FALSE FALSE FALSE FALSE FALSE FALSE FALSE FALSE FALSE
[1761] FALSE FALSE FALSE FALSE FALSE FALSE FALSE FALSE FALSE FALSE FALSE FALSE FALSE FALSE FALSE FALSE
[1777] FALSE FALSE FALSE FALSE FALSE FALSE FALSE FALSE FALSE FALSE FALSE FALSE FALSE FALSE FALSE FALSE
[1793] FALSE FALSE FALSE FALSE FALSE FALSE FALSE FALSE FALSE FALSE FALSE FALSE FALSE FALSE FALSE FALSE
[1809] FALSE FALSE FALSE FALSE FALSE FALSE FALSE FALSE FALSE FALSE FALSE FALSE FALSE FALSE FALSE FALSE
[1825] FALSE FALSE FALSE FALSE FALSE FALSE FALSE FALSE FALSE FALSE FALSE FALSE FALSE FALSE FALSE FALSE
[1841] FALSE FALSE FALSE FALSE FALSE FALSE FALSE FALSE FALSE FALSE FALSE FALSE FALSE FALSE FALSE FALSE
[1857] FALSE FALSE FALSE FALSE FALSE FALSE FALSE FALSE FALSE FALSE FALSE FALSE FALSE FALSE FALSE FALSE
[1873] FALSE FALSE FALSE FALSE FALSE FALSE FALSE FALSE FALSE FALSE FALSE FALSE FALSE FALSE FALSE FALSE
[1889] FALSE FALSE FALSE FALSE FALSE FALSE FALSE FALSE FALSE


$Arguments
$Arguments$graphAttributes
 [1] 1.000000 1.000000 2.000000 2.250000 2.350000 2.350000 2.525974 2.646433 3.274498 2.875919 2.401414
[12] 3.478512 3.083204 2.080000 2.296422 2.295430 3.634563 4.355691 3.650396 3.336573 3.110687 3.166492
[23] 3.190447 3.754314 4.284754 4.224236 4.042106 3.405594 3.360742 3.761557 4.171898 4.070190 3.980655
[34] 4.727047 3.636599 3.488053 3.881724 4.204867 3.652684 4.291994 4.164506 4.430601 4.291792 3.709064
[45] 3.329419 3.666770 3.476573 3.163651 3.449463 3.620267 3.511877 3.262027 3.442897 2.000000 2.906150
[56] 2.809149 2.826846 2.065801 2.052809 2.030000 2.138091 3.267290 2.992257 2.670798 4.313304 4.372091
[67] 3.792651 3.897932 4.084438 4.285181 4.287591 3.856262 3.715066 3.693108 4.550846 4.559634 4.438441
[78] 4.571413 5.110639 1.000000 1.000000 1.000000 1.000000 1.000000 4.580550 5.074732

$Arguments$label.cex
[1] 1.25

$Arguments$labels
 [1]  1  2  3  4  5  6  7  8  9 10 11 12 13 14 15 16 17 18 19 20 21 22 23 24 25 26 27 28 29 30 31 32 33 34
[35] 35 36 37 38 39 40 41 42 43 44 45 46 47 48 49 50 51 52 53 54 55 56 57 58 59 60 61 62 63 64 65 66 67 68
[69] 69 70 71 72 73 74 75 76 77 78 79 80 81 82 83 84 85 86

$Arguments$vTrans
[1] 100

$Arguments$color
 [1] "red"  "red"  "red"  "red"  "red"  "blue" "blue" "blue" "red"  "red"  "blue" "blue" "blue" "red" 
[15] "blue" "blue" "red"  "grey" "red"  "red"  "blue" "red"  "blue" "red"  "red"  "red"  "red"  "red" 
[29] "red"  "red"  "blue" "blue" "red"  "blue" "red"  "red"  "blue" "red"  "blue" "grey" "red"  "red" 
[43] "red"  "red"  "blue" "red"  "blue" "red"  "red"  "red"  "blue" "red"  "red"  "grey" "red"  "red" 
[57] "red"  "red"  "red"  "red"  "red"  "red"  "red"  "red"  "blue" "blue" "blue" "red"  "blue" "blue"
[71] "blue" "red"  "grey" "grey" "red"  "red"  "grey" "grey" "blue" "blue" "red"  "grey" "grey" "grey"
[85] "grey" "grey"

$Arguments$vsize
 [1]  0.8370603  0.8370602  0.7717176  1.1976018  1.4293978  0.9929438  2.4668218  1.4552708  1.2604669
[10]  0.7078001  0.9883361  3.6008778  3.6374913 14.2840209  1.1600209  1.1600208  0.8098280  0.6931472
[19]  1.6094379  3.0623280  2.2252942  0.9434198  0.8871889  1.6094379  1.5514491  0.9068300  0.9904994
[28]  1.2547531  0.8087549  1.1108890  0.7130861  0.8038595  0.7097916  1.1529091  2.7975881  1.0877372
[37]  0.7448111  0.9128296  0.7787864  0.6931472  0.8398417  0.7175035  0.8503319  1.3144684  0.8101488
[46]  1.3368456  2.1663439  1.3444514  1.2772749  1.6783574  0.9180483  1.0879424  0.8126026  0.6931472
[55]  1.5435778  1.0257671  1.0963734  1.0682865  1.0583886  1.1102146  1.2104699  1.7961389  1.4384946
[64]  1.0682018  1.1850445  1.3101360  1.7628644  0.8584621  1.4109387  0.7802295  1.0656528  0.7659065
[73]  0.6931472  0.6931472  0.7023636  0.7230363  0.6931472  0.6931472  0.8959969  0.7273784  2.2134878
[82]  0.6931472  0.6931472  0.6931472        NaN        NaN

$Arguments$label.scale
[1] FALSE

$Arguments$posCol
[1] "blue"

$Arguments$negCol
[1] "red"

$Arguments$node.label.offset
[1] 0.50 1.55

$Arguments$cut
[1] 0.02

$Arguments$asize
[1] 2

$Arguments$DoNotPlot
[1] TRUE

$Arguments$input
              V4            V5            V6            V7            V8            V9           V10
4   0.000000e+00  0.000000e+00  0.000000e+00  0.000000e+00  0.000000e+00  0.000000e+00  0.000000e+00
5   0.000000e+00  0.000000e+00  0.000000e+00  0.000000e+00  0.000000e+00  0.000000e+00  0.000000e+00
6   2.401598e-01  4.063804e-02  0.000000e+00  0.000000e+00  0.000000e+00  0.000000e+00  0.000000e+00
7  -1.012920e-01 -1.245096e-02  1.077512e-02  0.000000e+00  0.000000e+00  0.000000e+00  0.000000e+00
8  -8.973685e-01 -1.311321e-01 -1.512243e-01  0.000000e+00  0.000000e+00  0.000000e+00  0.000000e+00
9   1.211701e-01  1.081248e-02  1.268585e-01  0.000000e+00  0.000000e+00  0.000000e+00  0.000000e+00
10  3.483947e-02  4.743815e-03  8.990954e-03  9.273419e-04  6.393965e-03  7.534960e-03  0.000000e+00
11  2.006357e-02  2.731864e-03  1.053032e-02  1.894699e-04  4.609342e-04  3.511132e-03 -1.559897e-05
12  2.799731e-03  3.811839e-04 -4.309675e-04 -8.657947e-03 -3.997063e-02 -7.974031e-04  5.232159e-04
13  1.792946e-03  2.439010e-04  3.045534e-03 -1.173494e-03 -1.733041e-02  1.201132e-02  6.112514e-04
14  5.397276e-02  7.348625e-03  2.919028e-02 -4.631123e-04 -6.592244e-03  4.163948e-03  6.018161e-04
15  0.000000e+00  0.000000e+00  0.000000e+00  2.043094e-03  1.462171e-02  1.535387e-02  2.965478e-03
16  0.000000e+00  0.000000e+00  0.000000e+00  3.552265e-03  3.242514e-02  6.247028e-03  3.215124e-03
17 -1.000000e+00 -1.055890e-01 -6.686253e-02  0.000000e+00  0.000000e+00  0.000000e+00  0.000000e+00
18  2.427613e-01  3.655395e-02  7.189429e-02 -6.998525e-03 -2.523987e-04  1.423693e-02  3.181306e-04
19  7.463964e-02  1.067831e-02  2.658200e-02 -2.972171e-03 -7.512250e-04  6.228175e-03  1.007082e-04
20  0.000000e+00  0.000000e+00  0.000000e+00 -7.271977e-05 -8.282809e-04  1.714331e-04  1.364549e-03
21  0.000000e+00  0.000000e+00  0.000000e+00 -1.057693e-07 -1.018318e-06 -1.853447e-07  1.038813e-06
22  0.000000e+00  0.000000e+00  0.000000e+00 -3.734343e-04 -3.801906e-03 -1.726232e-04  8.918055e-05
23  0.000000e+00  0.000000e+00  0.000000e+00 -1.416714e-04 -1.632028e-03 -2.145497e-04 -6.011991e-06
24  1.067817e-02  3.061432e-05  0.000000e+00  3.091703e-04  2.131834e-03  2.511820e-03  3.303272e-04
25  5.864445e-04  7.983718e-05  0.000000e+00 -5.113949e-05 -7.378878e-04  4.829754e-04  2.043015e-04
26  2.739061e-04 -9.768552e-05  0.000000e+00  7.435986e-05 -6.338806e-05  1.947678e-03  4.166157e-05
27  0.000000e+00  0.000000e+00  0.000000e+00 -4.869377e-06 -4.835162e-05 -5.103306e-06  1.576117e-06
28  0.000000e+00  0.000000e+00  0.000000e+00  0.000000e+00 -5.157955e-07  0.000000e+00  0.000000e+00
29  0.000000e+00  0.000000e+00  0.000000e+00 -1.557224e-06 -2.690576e-07 -1.145706e-05 -1.097920e-06
30  0.000000e+00  0.000000e+00  0.000000e+00 -7.514369e-07 -3.360265e-07 -7.171536e-06 -5.549636e-07
31  0.000000e+00  0.000000e+00  0.000000e+00 -6.044252e-06 -1.907743e-06 -3.871770e-06  0.000000e+00
32  0.000000e+00  0.000000e+00  0.000000e+00  2.495469e-06 -7.004879e-05  2.420196e-05 -8.307146e-05
33  0.000000e+00  0.000000e+00  0.000000e+00 -1.073709e-06 -4.658108e-05 -5.208422e-06 -1.291586e-04
34  0.000000e+00  0.000000e+00  0.000000e+00  0.000000e+00  0.000000e+00  0.000000e+00  4.233285e-07
35  0.000000e+00  0.000000e+00  0.000000e+00  0.000000e+00  0.000000e+00  0.000000e+00  3.379121e-07
36  0.000000e+00  0.000000e+00  0.000000e+00 -1.013193e-06 -1.147262e-05  2.230702e-06  7.088049e-06
37  0.000000e+00  0.000000e+00  0.000000e+00 -2.826211e-16 -2.721001e-15 -4.952497e-16 -1.150034e-17
38  0.000000e+00  0.000000e+00  0.000000e+00 -1.791005e-04 -5.631665e-04 -3.753831e-05  2.174272e-05
39  0.000000e+00  0.000000e+00  0.000000e+00 -1.971791e-05 -7.896303e-05  3.809504e-05  7.450340e-06
40  0.000000e+00  0.000000e+00  0.000000e+00 -1.340416e-08 -5.501948e-07  9.586326e-07 -7.746210e-09
41  0.000000e+00  0.000000e+00  0.000000e+00 -4.017606e-12 -1.603903e-11  0.000000e+00  1.228361e-05
42  0.000000e+00  0.000000e+00  0.000000e+00 -1.820406e-04 -1.760425e-04 -1.760433e-03  0.000000e+00
43  0.000000e+00  0.000000e+00  0.000000e+00  0.000000e+00  0.000000e+00  0.000000e+00 -7.301683e-07
44 -4.086732e-07 -5.564889e-08  0.000000e+00 -1.170960e-06 -1.127368e-05 -2.051928e-06  5.730861e-06
45  0.000000e+00  0.000000e+00 -3.927617e-08 -3.187527e-08 -3.068862e-07 -5.585655e-08 -1.297061e-09
46  0.000000e+00  0.000000e+00  0.000000e+00  0.000000e+00  0.000000e+00  0.000000e+00  1.802100e-07
47  0.000000e+00  0.000000e+00  0.000000e+00  0.000000e+00  0.000000e+00  0.000000e+00  0.000000e+00
48  0.000000e+00  0.000000e+00  0.000000e+00  0.000000e+00  0.000000e+00  0.000000e+00  0.000000e+00
49  0.000000e+00  0.000000e+00  0.000000e+00 -2.971166e-06 -3.063038e-05 -4.845489e-07  4.581619e-06
50  0.000000e+00  0.000000e+00  0.000000e+00  1.710306e-06  1.167617e-05  1.416797e-05  1.535862e-06
51  0.000000e+00  0.000000e+00  0.000000e+00 -1.590208e-05 -1.712921e-04  1.455698e-05 -9.581217e-07
52  0.000000e+00  0.000000e+00  0.000000e+00 -2.571639e-05 -2.773807e-04  2.440877e-05  1.129231e-05
53  0.000000e+00  0.000000e+00  0.000000e+00  0.000000e+00  0.000000e+00  0.000000e+00  0.000000e+00
54  0.000000e+00  0.000000e+00  0.000000e+00  1.844945e-05 -5.912365e-04  1.825353e-03  6.571847e-04
55 -1.467606e-03 -1.998535e-04  0.000000e+00 -9.558118e-04 -1.072013e-02  1.864747e-03  3.573822e-04
56  0.000000e+00  0.000000e+00  0.000000e+00 -1.602702e-05 -1.875263e-04  4.939181e-05  7.040934e-05
57  0.000000e+00  0.000000e+00  0.000000e+00  0.000000e+00  0.000000e+00  0.000000e+00  0.000000e+00
58  0.000000e+00  0.000000e+00  0.000000e+00 -6.334942e-04 -7.234209e-03 -1.017010e-03  2.569096e-04
59  0.000000e+00  0.000000e+00  0.000000e+00  0.000000e+00  0.000000e+00  0.000000e+00  0.000000e+00
60  0.000000e+00  0.000000e+00  0.000000e+00 -1.018855e-03 -1.133060e-02  1.762463e-03  6.111692e-04
61 -2.717961e-03 -3.701240e-04  0.000000e+00  0.000000e+00  0.000000e+00  0.000000e+00  0.000000e+00
62  0.000000e+00  0.000000e+00  0.000000e+00  0.000000e+00  0.000000e+00  0.000000e+00  0.000000e+00
63 -1.880611e-03 -2.560944e-04 -1.655585e-03  0.000000e+00  0.000000e+00  0.000000e+00  0.000000e+00
64 -3.596124e-04 -4.897011e-05 -2.283220e-04 -1.649931e-05 -1.805276e-04  2.163879e-05 -1.042018e-06
65  0.000000e+00  0.000000e+00  0.000000e+00  0.000000e+00  0.000000e+00  0.000000e+00  0.000000e+00
66  0.000000e+00  0.000000e+00  0.000000e+00  0.000000e+00  0.000000e+00  0.000000e+00  0.000000e+00
67  0.000000e+00  0.000000e+00  0.000000e+00  0.000000e+00  0.000000e+00  0.000000e+00  0.000000e+00
68  0.000000e+00  0.000000e+00  0.000000e+00  0.000000e+00  0.000000e+00  0.000000e+00  0.000000e+00
69  0.000000e+00  0.000000e+00  0.000000e+00 -3.909761e-08 -3.764211e-07 -6.851275e-08  1.405497e-05
70  0.000000e+00  0.000000e+00  0.000000e+00  0.000000e+00  0.000000e+00  0.000000e+00  0.000000e+00
71  0.000000e+00  0.000000e+00  0.000000e+00 -2.596028e-06 -5.711975e-06  0.000000e+00  0.000000e+00
72  0.000000e+00  0.000000e+00  0.000000e+00  0.000000e+00  0.000000e+00  0.000000e+00  0.000000e+00
73  0.000000e+00  0.000000e+00  0.000000e+00  3.561361e-07 -3.717144e-07  1.347969e-07 -1.571056e-09
74  0.000000e+00  0.000000e+00  0.000000e+00  0.000000e+00  0.000000e+00  0.000000e+00  0.000000e+00
75  0.000000e+00  0.000000e+00  0.000000e+00  6.649438e-07 -7.215993e-07 -3.647131e-08 -3.049847e-09
76  0.000000e+00  0.000000e+00  0.000000e+00  0.000000e+00  0.000000e+00  0.000000e+00  0.000000e+00
77  0.000000e+00  0.000000e+00  0.000000e+00 -4.579906e-06 -4.725770e-05 -6.478073e-07  3.352676e-05
78  0.000000e+00  0.000000e+00  0.000000e+00  0.000000e+00  0.000000e+00  0.000000e+00  0.000000e+00
79  0.000000e+00  0.000000e+00  0.000000e+00  0.000000e+00  0.000000e+00  0.000000e+00  0.000000e+00
80  0.000000e+00  0.000000e+00  0.000000e+00  0.000000e+00  0.000000e+00  0.000000e+00  0.000000e+00
81  0.000000e+00  0.000000e+00  0.000000e+00  0.000000e+00  0.000000e+00  0.000000e+00  0.000000e+00
82  0.000000e+00  0.000000e+00  0.000000e+00  0.000000e+00  0.000000e+00  0.000000e+00  0.000000e+00
83  0.000000e+00  0.000000e+00  0.000000e+00 -5.891957e-03 -9.663187e-02  8.095513e-03  3.931801e-03
84  0.000000e+00  0.000000e+00  0.000000e+00  0.000000e+00  0.000000e+00  0.000000e+00  0.000000e+00
85  0.000000e+00 -2.291175e-02  5.033137e-02  0.000000e+00  0.000000e+00  0.000000e+00  0.000000e+00
86  0.000000e+00  0.000000e+00  0.000000e+00  0.000000e+00  0.000000e+00  0.000000e+00  0.000000e+00
87  3.524233e-02  0.000000e+00  0.000000e+00 -2.356783e-02 -3.865275e-01  3.238205e-02  1.572585e-02
88  0.000000e+00  0.000000e+00  0.000000e+00  0.000000e+00  0.000000e+00  0.000000e+00  0.000000e+00
89  0.000000e+00  0.000000e+00  0.000000e+00  0.000000e+00  0.000000e+00  0.000000e+00  0.000000e+00
             V11           V12           V13           V14           V15           V16           V17
4   0.000000e+00  0.000000e+00  0.000000e+00  0.000000e+00  0.000000e+00  0.000000e+00  0.000000e+00
5   0.000000e+00  0.000000e+00  0.000000e+00  0.000000e+00  0.000000e+00  0.000000e+00  0.000000e+00
6   0.000000e+00  0.000000e+00  0.000000e+00  0.000000e+00  0.000000e+00  0.000000e+00  0.000000e+00
7   0.000000e+00  0.000000e+00  0.000000e+00  0.000000e+00  0.000000e+00  0.000000e+00  0.000000e+00
8   0.000000e+00  0.000000e+00  0.000000e+00  0.000000e+00  0.000000e+00  0.000000e+00  0.000000e+00
9   0.000000e+00  0.000000e+00  0.000000e+00  0.000000e+00  0.000000e+00  0.000000e+00  0.000000e+00
10  0.000000e+00  0.000000e+00  0.000000e+00  0.000000e+00  0.000000e+00  0.000000e+00  0.000000e+00
11  0.000000e+00  0.000000e+00  0.000000e+00  2.203750e-03  6.426367e-04  7.440300e-05  0.000000e+00
12 -1.290428e-04  0.000000e+00 -3.035890e-03  1.554642e-03  4.737320e-04  3.911190e-05  0.000000e+00
13  1.865070e-04 -1.788298e-03  0.000000e+00  4.433324e-03  1.293896e-03  6.664097e-05  0.000000e+00
14  4.407277e-04  0.000000e+00  8.863560e-04  0.000000e+00  0.000000e+00  0.000000e+00  0.000000e+00
15  1.960067e-03  2.642066e-03  3.798246e-03  2.327658e-03  0.000000e+00  0.000000e+00  0.000000e+00
16  4.771157e-03 -1.981892e-04  5.006938e-03  1.795607e-02  5.223820e-03  0.000000e+00  0.000000e+00
17  0.000000e+00  0.000000e+00  0.000000e+00  0.000000e+00  0.000000e+00  0.000000e+00  0.000000e+00
18  0.000000e+00  0.000000e+00  0.000000e+00  0.000000e+00  0.000000e+00  0.000000e+00  0.000000e+00
19  0.000000e+00  0.000000e+00  0.000000e+00  0.000000e+00  0.000000e+00  0.000000e+00  0.000000e+00
20  8.256836e-04 -4.509648e-04  1.228967e-03  0.000000e+00  0.000000e+00  0.000000e+00  0.000000e+00
21  5.288057e-07 -2.463163e-07  2.704142e-07  3.015864e-08  1.148073e-08  2.224740e-08  0.000000e+00
22  4.131752e-04 -4.161670e-03 -3.460168e-03 -4.966820e-06  4.782370e-05  0.000000e+00  0.000000e+00
23 -9.297124e-07 -1.945246e-05 -1.744689e-05  0.000000e+00  0.000000e+00  0.000000e+00  0.000000e+00
24  1.489019e-04  6.708345e-04  1.175739e-03  1.304445e-04  3.923132e-05  0.000000e+00  0.000000e+00
25  8.970263e-05 -1.021111e-04 -5.887899e-05 -6.997115e-06 -9.573469e-08  0.000000e+00  0.000000e+00
26  1.937801e-05  2.874110e-04 -3.286874e-05  3.697716e-04  1.176344e-04  0.000000e+00 -4.717698e-07
27  2.195527e-07 -3.549623e-06 -4.142979e-06  6.100852e-07  3.469923e-07  0.000000e+00  0.000000e+00
28 -5.003106e-07  0.000000e+00 -7.344877e-05  0.000000e+00  0.000000e+00  0.000000e+00  0.000000e+00
29 -2.187511e-06  0.000000e+00  2.423408e-05  8.707069e-08  2.577104e-08  0.000000e+00  0.000000e+00
30 -2.794864e-06  0.000000e+00 -3.391246e-06  0.000000e+00  0.000000e+00  0.000000e+00  0.000000e+00
31 -6.100455e-07  0.000000e+00 -5.499668e-06  3.666586e-07  2.883137e-07  0.000000e+00  0.000000e+00
32  8.251706e-05  0.000000e+00 -7.896092e-05  4.868303e-05  2.031119e-05  0.000000e+00  0.000000e+00
33  4.722926e-05 -3.487072e-04 -1.421716e-04  1.498131e-06  8.614940e-07  0.000000e+00  0.000000e+00
34  0.000000e+00 -2.636697e-06 -3.736982e-06  4.564149e-06  1.714548e-06  0.000000e+00  0.000000e+00
35  0.000000e+00  7.004550e-07  6.986261e-07  0.000000e+00  0.000000e+00  3.371130e-08  0.000000e+00
36  4.469580e-06 -1.309694e-08 -2.267280e-06  2.876047e-06  1.128280e-06  1.403778e-06  0.000000e+00
37 -3.971829e-09 -2.876558e-08  2.564807e-07  8.947072e-08  2.589809e-08  1.119325e-07  0.000000e+00
38 -4.734768e-04 -1.611598e-03 -2.019224e-03 -2.257906e-06  6.093862e-07  0.000000e+00  0.000000e+00
39  3.426028e-06 -1.199090e-05 -1.606941e-05  3.420111e-07  3.276397e-06  0.000000e+00  0.000000e+00
40 -1.363613e-05 -9.612832e-05  1.518437e-04  0.000000e+00  0.000000e+00  0.000000e+00 -2.583573e-05
41  8.205624e-06  5.883921e-05  2.492151e-05 -5.578380e-06  1.093660e-05  1.439618e-05 -2.716957e-06
42 -2.546839e-05  1.046842e-05  3.746852e-04  8.342396e-04  2.444526e-04  1.775633e-04 -3.203989e-06
43  1.479587e-06  4.304304e-07  1.191388e-06  0.000000e+00  0.000000e+00  2.429749e-07  0.000000e+00
44  3.399928e-06 -3.444294e-06  4.629255e-06  4.630533e-06  3.206311e-06  9.948583e-06 -9.048847e-05
45 -1.028372e-07 -7.447878e-07 -6.843598e-07 -5.939888e-08 -8.126976e-10 -2.837189e-08  0.000000e+00
46  7.285293e-07  2.901383e-06  1.076224e-06  0.000000e+00  0.000000e+00  0.000000e+00  0.000000e+00
47  0.000000e+00  0.000000e+00  0.000000e+00  0.000000e+00  0.000000e+00  0.000000e+00  0.000000e+00
48  0.000000e+00  0.000000e+00  0.000000e+00  0.000000e+00  0.000000e+00  0.000000e+00  0.000000e+00
49 -7.568396e-06 -1.908405e-05 -6.511943e-05  5.584007e-07  4.328359e-07  0.000000e+00 -1.394965e-05
50  1.019395e-06 -1.370602e-07  1.962245e-06  7.438792e-06  2.210936e-06  0.000000e+00  0.000000e+00
51  0.000000e+00  0.000000e+00  0.000000e+00  1.724883e-06  1.359531e-06  0.000000e+00  0.000000e+00
52  3.528025e-06 -2.368041e-05 -1.653583e-05  0.000000e+00  0.000000e+00  2.586241e-06 -1.702967e-04
53  0.000000e+00  0.000000e+00  0.000000e+00  0.000000e+00  0.000000e+00  0.000000e+00  0.000000e+00
54  3.633180e-04  3.024593e-04  3.324687e-04  7.880567e-05  2.713631e-05  0.000000e+00  0.000000e+00
55  1.391102e-04 -5.844208e-04 -3.892362e-04  5.277699e-05  2.948846e-05  0.000000e+00  0.000000e+00
56  3.365191e-05 -3.989010e-05  8.637302e-07  0.000000e+00  0.000000e+00  0.000000e+00  0.000000e+00
57  0.000000e+00  0.000000e+00  0.000000e+00  0.000000e+00  0.000000e+00  0.000000e+00  0.000000e+00
58  3.506352e-05 -1.652667e-03 -6.666884e-04  0.000000e+00  0.000000e+00  0.000000e+00  0.000000e+00
59  0.000000e+00  0.000000e+00  0.000000e+00  0.000000e+00  0.000000e+00  0.000000e+00  0.000000e+00
60  3.152208e-04 -1.013404e-03 -1.582630e-05  0.000000e+00  0.000000e+00  0.000000e+00  0.000000e+00
61  0.000000e+00  0.000000e+00  0.000000e+00  0.000000e+00  0.000000e+00  0.000000e+00  0.000000e+00
62  0.000000e+00  0.000000e+00  0.000000e+00  0.000000e+00  0.000000e+00  0.000000e+00  0.000000e+00
63  0.000000e+00  0.000000e+00  0.000000e+00  0.000000e+00  0.000000e+00  0.000000e+00  0.000000e+00
64  0.000000e+00  0.000000e+00  0.000000e+00  0.000000e+00  0.000000e+00  0.000000e+00  0.000000e+00
65  0.000000e+00  0.000000e+00  0.000000e+00  0.000000e+00  0.000000e+00  0.000000e+00  0.000000e+00
66  0.000000e+00  0.000000e+00  0.000000e+00  0.000000e+00  0.000000e+00  0.000000e+00  0.000000e+00
67  0.000000e+00  0.000000e+00  0.000000e+00  0.000000e+00  0.000000e+00  0.000000e+00  0.000000e+00
68  1.749076e-05  6.372694e-06  3.468016e-05  0.000000e+00  0.000000e+00  0.000000e+00  0.000000e+00
69  5.580349e-06  4.763638e-06  2.104098e-05  0.000000e+00  0.000000e+00  0.000000e+00  0.000000e+00
70  7.464581e-07  4.643666e-07  1.270061e-06  0.000000e+00  0.000000e+00  0.000000e+00  0.000000e+00
71  5.018650e-07 -1.090967e-06 -1.478785e-07  0.000000e+00  0.000000e+00  8.116764e-08  0.000000e+00
72  1.270976e-06 -5.459300e-07  2.074481e-06  0.000000e+00  0.000000e+00  7.113405e-08  0.000000e+00
73  4.308452e-07 -4.837186e-07  8.103514e-07  0.000000e+00  0.000000e+00  0.000000e+00  0.000000e+00
74 -4.522070e-08  1.292570e-07  6.353403e-07  0.000000e+00  0.000000e+00  0.000000e+00  0.000000e+00
75  6.977876e-08 -2.060599e-07  9.717371e-08  2.172607e-08  8.712509e-09  0.000000e+00  0.000000e+00
76 -4.438769e-06 -3.214734e-05  4.240963e-05  0.000000e+00  0.000000e+00  0.000000e+00  0.000000e+00
77  1.441710e-05 -1.422206e-05 -9.221677e-06  2.143671e-05  9.035581e-06  3.768248e-05  0.000000e+00
78  0.000000e+00  0.000000e+00  0.000000e+00  0.000000e+00  0.000000e+00  0.000000e+00  0.000000e+00
79  0.000000e+00  0.000000e+00  0.000000e+00  0.000000e+00  0.000000e+00  0.000000e+00 -2.935551e-06
80  0.000000e+00  0.000000e+00  0.000000e+00  0.000000e+00  0.000000e+00  7.379297e-05  0.000000e+00
81  0.000000e+00  0.000000e+00  0.000000e+00  0.000000e+00  0.000000e+00  0.000000e+00  0.000000e+00
82  0.000000e+00  0.000000e+00  0.000000e+00  0.000000e+00  0.000000e+00  0.000000e+00  0.000000e+00
83  1.870461e-03 -2.405373e-03  2.801641e-05  0.000000e+00  0.000000e+00  0.000000e+00  0.000000e+00
84  0.000000e+00  0.000000e+00  0.000000e+00  0.000000e+00  0.000000e+00  0.000000e+00  0.000000e+00
85  0.000000e+00  0.000000e+00  0.000000e+00  7.626582e-03  0.000000e+00  0.000000e+00  0.000000e+00
86  0.000000e+00  0.000000e+00  0.000000e+00  0.000000e+00  0.000000e+00  0.000000e+00  0.000000e+00
87  7.481845e-03 -1.055166e-02 -1.431358e-04  7.626582e-03  1.961504e-02  4.494616e-02 -5.859022e-01
88  0.000000e+00  0.000000e+00  0.000000e+00  0.000000e+00  0.000000e+00  0.000000e+00  0.000000e+00
89  0.000000e+00  0.000000e+00  0.000000e+00  0.000000e+00  0.000000e+00  0.000000e+00  0.000000e+00
             V18           V19           V20           V21           V22           V23           V24
4   0.000000e+00  0.000000e+00  0.000000e+00  0.000000e+00  0.000000e+00  0.000000e+00  0.000000e+00
5   0.000000e+00  0.000000e+00  0.000000e+00  0.000000e+00  0.000000e+00  0.000000e+00  0.000000e+00
6   0.000000e+00  0.000000e+00  0.000000e+00  0.000000e+00  0.000000e+00  0.000000e+00  0.000000e+00
7   0.000000e+00  0.000000e+00  0.000000e+00  0.000000e+00  0.000000e+00  0.000000e+00  0.000000e+00
8   0.000000e+00  0.000000e+00  0.000000e+00  0.000000e+00  0.000000e+00  0.000000e+00  0.000000e+00
9   0.000000e+00  0.000000e+00  0.000000e+00  0.000000e+00  0.000000e+00  0.000000e+00  0.000000e+00
10  0.000000e+00  0.000000e+00  0.000000e+00  0.000000e+00  0.000000e+00  0.000000e+00  0.000000e+00
11  0.000000e+00  0.000000e+00  0.000000e+00  0.000000e+00  0.000000e+00  0.000000e+00  0.000000e+00
12 -3.359543e-03 -4.713699e-05  0.000000e+00  0.000000e+00  0.000000e+00  0.000000e+00  0.000000e+00
13 -4.985233e-04  3.390694e-04  0.000000e+00  0.000000e+00  0.000000e+00  0.000000e+00  0.000000e+00
14  0.000000e+00  0.000000e+00  0.000000e+00  0.000000e+00  0.000000e+00  0.000000e+00  0.000000e+00
15  1.852459e-03  7.588531e-04  0.000000e+00  0.000000e+00  0.000000e+00  0.000000e+00  0.000000e+00
16  0.000000e+00  0.000000e+00  0.000000e+00  0.000000e+00  0.000000e+00  0.000000e+00  0.000000e+00
17  0.000000e+00  0.000000e+00  0.000000e+00  0.000000e+00  0.000000e+00  0.000000e+00  0.000000e+00
18  0.000000e+00  0.000000e+00  0.000000e+00  0.000000e+00  0.000000e+00  0.000000e+00  0.000000e+00
19  0.000000e+00  0.000000e+00  0.000000e+00  0.000000e+00  0.000000e+00  0.000000e+00  0.000000e+00
20  8.955347e-04  6.876062e-04  0.000000e+00  0.000000e+00 -5.680117e-05 -1.937456e-05  1.561116e-04
21 -1.497632e-07  1.485948e-07  1.244942e-06  0.000000e+00 -3.574540e-07 -1.522783e-07  9.402053e-07
22 -4.101709e-03 -9.881976e-04  0.000000e+00  0.000000e+00  0.000000e+00  0.000000e+00  0.000000e+00
23 -1.432820e-03 -3.880117e-04 -1.466929e-05  0.000000e+00  0.000000e+00  0.000000e+00  0.000000e+00
24  6.814120e-03  2.957543e-03  0.000000e+00  0.000000e+00  0.000000e+00  0.000000e+00  0.000000e+00
25 -3.461041e-03 -6.934530e-04 -1.905017e-06  0.000000e+00 -2.478396e-05  0.000000e+00  0.000000e+00
26  9.285347e-04  8.022831e-04  2.450653e-05  0.000000e+00  0.000000e+00  0.000000e+00  0.000000e+00
27 -2.866375e-05 -6.421863e-06  0.000000e+00  0.000000e+00 -3.847934e-06  0.000000e+00  0.000000e+00
28 -1.499107e-06 -4.384032e-07 -2.030080e-07  0.000000e+00 -2.177061e-06  0.000000e+00  0.000000e+00
29 -1.015102e-05 -1.155788e-05  1.385225e-05  0.000000e+00 -2.484193e-06  0.000000e+00  0.000000e+00
30 -5.465254e-06 -1.440241e-06  1.047810e-07  0.000000e+00  7.423405e-07  0.000000e+00  0.000000e+00
31 -9.303810e-06 -6.863875e-06  0.000000e+00  0.000000e+00 -2.097819e-08  0.000000e+00  0.000000e+00
32  8.286177e-05 -6.097152e-04  0.000000e+00  0.000000e+00  0.000000e+00  0.000000e+00  0.000000e+00
33 -5.469502e-04 -9.494473e-05 -3.824449e-06  0.000000e+00  0.000000e+00  0.000000e+00  0.000000e+00
34 -6.500164e-06  1.317528e-05  2.352994e-05  0.000000e+00 -8.788704e-05 -4.559116e-05  2.747249e-04
35  5.032298e-06  7.102967e-06  7.193858e-07  0.000000e+00 -1.545827e-05 -9.318928e-06  6.882492e-05
36 -9.540183e-07  3.428016e-07  4.382112e-06  0.000000e+00 -4.021716e-06 -1.918848e-06  9.269276e-06
37  2.651977e-07  1.207328e-07  1.691589e-07 -1.647227e-06 -1.747413e-06 -2.573513e-07  8.290755e-06
38 -6.632509e-03 -1.767164e-03 -1.067843e-04  0.000000e+00 -1.163302e-03 -5.483753e-05  1.243338e-04
39 -7.379215e-04 -1.263782e-04  3.509153e-05  0.000000e+00 -5.048998e-05 -7.574638e-06  4.167117e-05
40  5.893095e-06  9.254025e-05  1.243794e-06  0.000000e+00 -9.105350e-05 -4.955930e-05  3.279326e-04
41  2.399135e-04  1.127080e-04  3.165635e-05  0.000000e+00  5.932580e-06 -1.164013e-04  1.441460e-04
42  3.200114e-03  2.532802e-03  2.811500e-04  0.000000e+00 -1.452684e-03 -3.440998e-04  2.691747e-03
43 -3.252834e-07  3.706262e-07  4.158528e-06  0.000000e+00 -3.026855e-05 -1.534695e-05  8.522456e-05
44 -5.323950e-05 -6.992510e-06  3.254941e-05  0.000000e+00 -2.826622e-05 -2.952751e-05  1.408053e-04
45  0.000000e+00  0.000000e+00  9.418183e-05  0.000000e+00 -2.573357e-06 -9.257993e-06  3.298871e-05
46  6.844892e-06  9.383283e-06 -4.484246e-06  1.193015e-06 -8.005314e-05 -3.461540e-05  1.647604e-04
47  0.000000e+00  0.000000e+00 -3.974724e-06  0.000000e+00 -5.684777e-06 -2.067739e-06  2.091785e-06
48  0.000000e+00  0.000000e+00  1.133667e-05  0.000000e+00 -2.741312e-05 -7.836535e-06  5.133076e-05
49 -4.281790e-06 -8.826858e-07 -3.807380e-07  0.000000e+00 -2.286990e-06 -8.270348e-07  8.701513e-07
50  2.568915e-04  1.095817e-04  2.679248e-05  0.000000e+00  6.924037e-06 -5.149449e-07  4.926723e-05
51  0.000000e+00  0.000000e+00  0.000000e+00  0.000000e+00  0.000000e+00  0.000000e+00  0.000000e+00
52 -2.783945e-04 -5.460485e-05 -4.145130e-06  0.000000e+00 -9.988090e-05 -1.745311e-05  1.098299e-05
53  0.000000e+00  0.000000e+00 -5.216143e-05  0.000000e+00  0.000000e+00  0.000000e+00  0.000000e+00
54  1.268833e-04  9.826548e-05  0.000000e+00  0.000000e+00  0.000000e+00  0.000000e+00  0.000000e+00
55 -4.754612e-04 -7.982881e-05  0.000000e+00  0.000000e+00  0.000000e+00  0.000000e+00  0.000000e+00
56 -5.187034e-05  3.301398e-06  0.000000e+00  0.000000e+00  0.000000e+00  0.000000e+00  0.000000e+00
57  0.000000e+00  0.000000e+00  0.000000e+00  0.000000e+00  0.000000e+00  0.000000e+00  0.000000e+00
58 -2.268028e-03 -2.725759e-04  0.000000e+00  0.000000e+00  0.000000e+00  0.000000e+00  0.000000e+00
59 -1.746417e-03 -2.513121e-04  0.000000e+00  0.000000e+00  0.000000e+00  0.000000e+00  0.000000e+00
60 -5.211139e-03 -8.810092e-04  0.000000e+00  0.000000e+00  0.000000e+00  0.000000e+00  0.000000e+00
61  0.000000e+00  0.000000e+00  0.000000e+00  0.000000e+00  0.000000e+00  0.000000e+00  0.000000e+00
62  0.000000e+00  0.000000e+00  0.000000e+00  0.000000e+00  0.000000e+00  0.000000e+00  0.000000e+00
63  0.000000e+00  0.000000e+00  0.000000e+00  0.000000e+00  0.000000e+00  0.000000e+00  0.000000e+00
64 -1.418741e-04 -2.783842e-05  0.000000e+00  0.000000e+00  0.000000e+00  0.000000e+00  0.000000e+00
65 -2.293227e-05 -1.680195e-06  2.579860e-05  0.000000e+00  1.391922e-05 -9.011251e-08 -1.698193e-07
66  0.000000e+00  0.000000e+00  0.000000e+00  0.000000e+00  0.000000e+00  0.000000e+00  0.000000e+00
67  0.000000e+00  0.000000e+00  0.000000e+00  0.000000e+00  0.000000e+00  0.000000e+00  0.000000e+00
68  6.542217e-06  3.991012e-06  1.384238e-04  0.000000e+00 -1.417138e-05 -2.594102e-05  4.451893e-04
69  7.997824e-06  3.917854e-06  2.020723e-04  0.000000e+00 -1.415613e-06 -1.775983e-05  3.778817e-04
70  6.927578e-07  3.195886e-07  6.330130e-06  0.000000e+00  3.069594e-06 -6.840524e-07  3.571842e-05
71 -3.225784e-06  1.183967e-07  5.367013e-08  0.000000e+00 -1.338525e-05 -6.652464e-07 -1.253671e-06
72  1.542465e-06  7.986654e-07  4.693230e-05  0.000000e+00  1.277330e-06 -5.068775e-07  1.215049e-05
73 -1.261317e-07  4.642000e-08  2.900920e-06  0.000000e+00 -3.324849e-06 -1.511258e-06  8.517757e-06
74  7.621275e-08  6.013213e-08  4.645976e-07  0.000000e+00 -1.130322e-06 -9.521109e-07  1.301035e-05
75 -3.184606e-07 -4.264007e-08  1.194199e-08  0.000000e+00 -5.292847e-07 -4.259047e-08 -8.026264e-08
76 -1.934150e-06  1.958789e-06  0.000000e+00  0.000000e+00  0.000000e+00  0.000000e+00  0.000000e+00
77 -1.859783e-04  1.512731e-05 -9.723142e-07  0.000000e+00  4.927848e-06 -1.980746e-05  3.671405e-04
78  0.000000e+00  0.000000e+00  3.934343e-07  4.421913e-08 -1.615849e-06 -1.726802e-06  4.204738e-06
79 -3.247135e-06 -9.015034e-07 -2.081771e-04 -5.790817e-07  3.647711e-06 -5.911572e-06  5.908237e-05
80  0.000000e+00  0.000000e+00  4.529580e-05  4.559627e-07 -5.623810e-05 -2.688610e-05  1.305347e-04
81  0.000000e+00  0.000000e+00  3.365916e-05  8.646864e-08 -8.617932e-06 -2.952325e-06  1.822031e-05
82  0.000000e+00  0.000000e+00  3.281759e-06  6.221181e-08  4.616551e-07 -1.632709e-09  2.844819e-06
83  3.983117e-02  1.127837e-02  0.000000e+00  0.000000e+00  0.000000e+00  0.000000e+00  0.000000e+00
84  0.000000e+00  0.000000e+00  1.940259e-04  0.000000e+00 -1.059304e-03 -2.169684e-04  0.000000e+00
85  0.000000e+00  0.000000e+00  0.000000e+00  0.000000e+00  0.000000e+00  0.000000e+00  0.000000e+00
86  0.000000e+00  0.000000e+00  0.000000e+00  0.000000e+00  0.000000e+00  0.000000e+00  0.000000e+00
87  1.593247e-01  4.511349e-02  5.828602e-04  1.564071e-06 -3.177911e-03 -6.509051e-04  6.451360e-03
88  0.000000e+00  0.000000e+00 -7.576419e-07  0.000000e+00  4.885112e-07 -5.603460e-07  2.666785e-04
89  0.000000e+00  0.000000e+00  0.000000e+00  0.000000e+00  1.651534e-10  0.000000e+00  6.931306e-11
             V25           V26           V27           V28           V29           V30           V31
4   0.000000e+00  0.000000e+00  0.000000e+00  0.000000e+00  0.000000e+00  0.000000e+00  0.000000e+00
5   0.000000e+00  0.000000e+00  0.000000e+00  0.000000e+00  0.000000e+00  0.000000e+00  0.000000e+00
6   0.000000e+00  0.000000e+00  0.000000e+00  0.000000e+00  0.000000e+00  0.000000e+00  0.000000e+00
7   0.000000e+00  0.000000e+00  0.000000e+00  0.000000e+00  0.000000e+00  0.000000e+00  0.000000e+00
8   0.000000e+00  0.000000e+00  0.000000e+00  0.000000e+00  0.000000e+00  0.000000e+00  0.000000e+00
9   0.000000e+00  0.000000e+00  0.000000e+00  0.000000e+00  0.000000e+00  0.000000e+00  0.000000e+00
10  0.000000e+00  0.000000e+00  0.000000e+00  0.000000e+00  0.000000e+00  0.000000e+00  0.000000e+00
11  0.000000e+00  0.000000e+00  0.000000e+00  0.000000e+00  0.000000e+00  0.000000e+00  0.000000e+00
12  0.000000e+00  0.000000e+00  0.000000e+00  0.000000e+00  0.000000e+00  0.000000e+00  0.000000e+00
13  0.000000e+00  0.000000e+00  0.000000e+00  0.000000e+00  0.000000e+00  0.000000e+00  0.000000e+00
14  0.000000e+00  0.000000e+00  0.000000e+00  0.000000e+00  0.000000e+00  0.000000e+00  0.000000e+00
15  0.000000e+00  0.000000e+00  0.000000e+00  0.000000e+00  0.000000e+00  0.000000e+00  0.000000e+00
16  0.000000e+00  0.000000e+00  0.000000e+00  0.000000e+00  0.000000e+00  0.000000e+00  0.000000e+00
17  0.000000e+00  0.000000e+00  0.000000e+00  0.000000e+00  0.000000e+00  0.000000e+00  0.000000e+00
18  0.000000e+00  0.000000e+00  0.000000e+00  0.000000e+00  0.000000e+00  0.000000e+00  0.000000e+00
19  0.000000e+00  0.000000e+00  0.000000e+00  0.000000e+00  0.000000e+00  0.000000e+00  0.000000e+00
20 -9.226761e-06  1.755860e-04 -8.099725e-07 -6.742765e-07 -8.730580e-07 -1.558600e-07  1.745232e-07
21 -6.792704e-07  4.281810e-07 -2.412289e-09 -1.475605e-08 -5.855289e-09 -2.140889e-09  1.708809e-10
22  0.000000e+00  0.000000e+00  0.000000e+00  0.000000e+00  0.000000e+00  0.000000e+00  0.000000e+00
23  0.000000e+00  0.000000e+00  0.000000e+00  0.000000e+00  0.000000e+00  0.000000e+00  0.000000e+00
24  0.000000e+00  0.000000e+00  0.000000e+00  0.000000e+00  0.000000e+00  0.000000e+00  0.000000e+00
25  0.000000e+00  0.000000e+00  0.000000e+00  0.000000e+00  0.000000e+00  0.000000e+00  0.000000e+00
26  0.000000e+00  0.000000e+00  0.000000e+00  0.000000e+00  0.000000e+00  0.000000e+00  0.000000e+00
27  0.000000e+00  0.000000e+00  0.000000e+00  0.000000e+00  0.000000e+00  0.000000e+00  0.000000e+00
28 -1.348111e-05 -2.352396e-05  0.000000e+00  0.000000e+00  0.000000e+00 -3.021386e-07 -2.012267e-08
29  5.113486e-06  7.958713e-06  0.000000e+00  1.163763e-07  0.000000e+00  5.772159e-08  1.945608e-08
30 -1.012854e-06 -1.987195e-06  0.000000e+00 -9.779854e-09  0.000000e+00  0.000000e+00  2.109649e-09
31 -3.326491e-07 -5.884030e-07  0.000000e+00 -5.567468e-09  0.000000e+00 -8.072979e-09  0.000000e+00
32  0.000000e+00  0.000000e+00  0.000000e+00  0.000000e+00  0.000000e+00  0.000000e+00  0.000000e+00
33  0.000000e+00  0.000000e+00  0.000000e+00  0.000000e+00  0.000000e+00  0.000000e+00  0.000000e+00
34 -1.124883e-04  1.223374e-04 -6.397374e-07 -4.239463e-06 -1.843148e-06 -4.031947e-07  1.029572e-07
35 -3.623251e-05  3.577030e-05 -1.032987e-07 -7.886848e-07 -3.090630e-07 -3.619401e-08  3.524406e-08
36 -8.623576e-06  5.179999e-06 -3.046217e-08 -1.884589e-07 -8.629019e-08 -2.292410e-08  2.504409e-09
37  5.153258e-07  3.617746e-06 -1.204712e-08  1.633300e-08  2.334130e-08  2.018917e-08  7.328748e-09
38 -1.116225e-04 -9.425556e-05 -9.119813e-06 -1.880291e-05 -1.127949e-05 -6.807495e-06 -9.593891e-06
39 -3.283620e-05  1.949785e-05 -4.220201e-07 -7.169298e-07 -3.171531e-07 -7.463155e-08  1.478433e-08
40  2.401467e-05  1.671860e-04 -6.462878e-07 -4.469154e-06 -1.882497e-06 -3.556707e-07  1.373085e-07
41 -2.902991e-04 -6.560293e-04  4.134923e-07  1.030241e-06 -3.311929e-07  4.266677e-07  1.811609e-07
42  4.153984e-04  3.769153e-04 -1.221554e-05 -7.380099e-05 -2.819707e-05 -4.964925e-06 -1.354980e-06
43 -6.634077e-05  4.637292e-05 -2.228448e-07 -1.448345e-06 -6.389129e-07 -1.483380e-07  3.078254e-08
44 -1.331354e-04  8.196872e-05 -1.744882e-07 -1.283669e-06 -4.134803e-07  4.386587e-08  9.996478e-08
45 -4.439026e-05  2.146855e-05 -3.707911e-09 -1.912926e-07 -2.768603e-08  4.546520e-08  3.103655e-08
46 -1.440966e-04  7.398993e-06 -6.317543e-07 -3.042467e-06 -1.424212e-06 -4.057469e-07  2.562580e-08
47 -1.116607e-05  2.061674e-06 -4.763240e-08 -2.449853e-07 -1.294286e-07 -4.979828e-08 -4.984186e-09
48 -1.039862e-05  5.953473e-05 -3.474420e-07 -1.591731e-07 -2.586117e-07 -7.866657e-08  5.593282e-08
49 -4.367339e-06  7.901371e-07 -1.919675e-08 -9.838575e-08 -5.211806e-08 -2.006224e-08 -2.052834e-09
50  8.783330e-06  2.224393e-05  7.953860e-08  1.981156e-07  1.929894e-07  1.414588e-07  4.601962e-08
51  0.000000e+00  0.000000e+00  0.000000e+00  0.000000e+00  0.000000e+00  0.000000e+00  0.000000e+00
52 -8.147951e-05  3.211540e-05 -9.472458e-07 -1.665969e-06 -1.057153e-06 -8.861268e-07 -9.384976e-08
53  0.000000e+00  0.000000e+00  0.000000e+00  0.000000e+00  0.000000e+00  0.000000e+00  0.000000e+00
54  0.000000e+00  0.000000e+00  0.000000e+00  0.000000e+00  0.000000e+00  0.000000e+00  0.000000e+00
55  0.000000e+00  0.000000e+00  0.000000e+00  0.000000e+00  0.000000e+00  0.000000e+00  0.000000e+00
56  0.000000e+00  0.000000e+00  0.000000e+00  0.000000e+00  0.000000e+00  0.000000e+00  0.000000e+00
57  0.000000e+00  0.000000e+00  0.000000e+00  0.000000e+00  0.000000e+00  0.000000e+00  0.000000e+00
58  0.000000e+00  0.000000e+00  0.000000e+00  0.000000e+00  0.000000e+00  0.000000e+00  0.000000e+00
59  0.000000e+00  0.000000e+00  0.000000e+00  0.000000e+00  0.000000e+00  0.000000e+00  0.000000e+00
60  0.000000e+00  0.000000e+00  0.000000e+00  0.000000e+00  0.000000e+00  0.000000e+00  0.000000e+00
61  0.000000e+00  0.000000e+00  0.000000e+00  0.000000e+00  0.000000e+00  0.000000e+00  0.000000e+00
62  0.000000e+00  0.000000e+00  0.000000e+00  0.000000e+00  0.000000e+00  0.000000e+00  0.000000e+00
63  0.000000e+00  0.000000e+00  0.000000e+00  0.000000e+00  0.000000e+00  0.000000e+00  0.000000e+00
64  0.000000e+00  0.000000e+00  0.000000e+00  0.000000e+00  0.000000e+00  0.000000e+00  0.000000e+00
65  2.000855e-05  3.318288e-05 -3.067689e-09  4.594560e-07 -2.784051e-12  2.501854e-07  7.444354e-08
66  0.000000e+00  0.000000e+00  0.000000e+00  0.000000e+00  0.000000e+00  0.000000e+00  0.000000e+00
67  0.000000e+00  0.000000e+00  0.000000e+00  0.000000e+00  0.000000e+00  0.000000e+00  0.000000e+00
68 -4.069809e-05  2.113097e-04  6.050689e-08 -1.047765e-06  1.976474e-07  6.498551e-07  3.361533e-07
69 -1.052259e-05  1.768700e-04  1.414669e-07 -3.263920e-07  4.743812e-07  6.761324e-07  3.010867e-07
70  4.615353e-06  1.620194e-05  4.077413e-08  8.408310e-08  1.070606e-07  8.889956e-08  3.149637e-08
71  3.066902e-06  9.837727e-06 -1.607640e-07  3.983096e-08 -6.766035e-08 -1.006690e-07 -3.643665e-09
72  3.485557e-06  5.433792e-06  1.064421e-08  9.178424e-10  2.301283e-08  2.603673e-08  1.073490e-08
73 -2.823165e-06  5.812960e-06 -2.385315e-08 -1.390402e-07 -5.612105e-08 -8.257215e-09  5.435420e-09
74 -2.283569e-06  6.267803e-06 -4.377954e-09 -5.540680e-08 -7.704300e-09  1.353125e-08  9.139468e-09
75  1.157170e-07  5.343125e-07 -6.926809e-09  3.022172e-09 -3.041080e-09 -3.853878e-09  3.583466e-11
76  0.000000e+00  0.000000e+00  0.000000e+00  0.000000e+00  0.000000e+00  0.000000e+00  0.000000e+00
77 -2.461959e-05  1.744834e-04  1.945421e-07 -5.022586e-07  3.635394e-07  6.199538e-07  2.890020e-07
78 -3.017877e-06  1.383382e-06  1.657933e-08  2.518227e-08 -9.153612e-08 -4.672189e-06  6.039479e-09
79 -2.645186e-06  2.349716e-05  1.814356e-07 -2.369223e-07 -1.122390e-06 -7.013676e-08  4.325540e-09
80 -1.206740e-04  7.287308e-05 -4.255906e-07 -2.637114e-06 -1.206024e-06 -3.190946e-07  3.573330e-08
81 -1.232905e-05  9.453077e-06 -6.670776e-08 -1.350840e-07 -3.852303e-08 -1.186199e-07 -7.362297e-09
82  6.656685e-07  1.267239e-06  5.115491e-09  1.579478e-08  1.353038e-08  8.306701e-09  2.653959e-09
83  0.000000e+00  0.000000e+00  0.000000e+00  0.000000e+00  0.000000e+00  0.000000e+00  0.000000e+00
84 -1.819088e-04  2.473845e-04 -8.716323e-06  0.000000e+00  0.000000e+00  0.000000e+00  0.000000e+00
85  0.000000e+00  0.000000e+00  0.000000e+00  0.000000e+00  0.000000e+00  0.000000e+00  0.000000e+00
86  0.000000e+00  0.000000e+00  0.000000e+00  0.000000e+00  0.000000e+00  0.000000e+00  0.000000e+00
87 -5.682043e-04  7.320115e-04 -2.614897e-05 -1.048829e-04  3.066829e-06 -1.293950e-05 -1.086494e-05
88  3.653937e-06  1.804681e-06  0.000000e+00  0.000000e+00  0.000000e+00  0.000000e+00  0.000000e+00
89  1.350402e-10  0.000000e+00  0.000000e+00  0.000000e+00  0.000000e+00  0.000000e+00  0.000000e+00
             V32           V33           V34           V35           V36           V37           V38
4   0.000000e+00  0.000000e+00  0.000000e+00  0.000000e+00  0.000000e+00  0.000000e+00  0.000000e+00
5   0.000000e+00  0.000000e+00  0.000000e+00  0.000000e+00  0.000000e+00  0.000000e+00  0.000000e+00
6   0.000000e+00  0.000000e+00  0.000000e+00  0.000000e+00  0.000000e+00  0.000000e+00  0.000000e+00
7   0.000000e+00  0.000000e+00  0.000000e+00  0.000000e+00  0.000000e+00  0.000000e+00  0.000000e+00
8   0.000000e+00  0.000000e+00  0.000000e+00  0.000000e+00  0.000000e+00  0.000000e+00  0.000000e+00
9   0.000000e+00  0.000000e+00  0.000000e+00  0.000000e+00  0.000000e+00  0.000000e+00  0.000000e+00
10  0.000000e+00  0.000000e+00  0.000000e+00  0.000000e+00  0.000000e+00  0.000000e+00  0.000000e+00
11  0.000000e+00  0.000000e+00  0.000000e+00  0.000000e+00  0.000000e+00  0.000000e+00  0.000000e+00
12  0.000000e+00  0.000000e+00  0.000000e+00  0.000000e+00  0.000000e+00  0.000000e+00  0.000000e+00
13  0.000000e+00  0.000000e+00  0.000000e+00  0.000000e+00  0.000000e+00  0.000000e+00  0.000000e+00
14  0.000000e+00  0.000000e+00  0.000000e+00  0.000000e+00  0.000000e+00  0.000000e+00  0.000000e+00
15  0.000000e+00  0.000000e+00  0.000000e+00  0.000000e+00  0.000000e+00  0.000000e+00  0.000000e+00
16  0.000000e+00  0.000000e+00  0.000000e+00  0.000000e+00  0.000000e+00  0.000000e+00  0.000000e+00
17  0.000000e+00  0.000000e+00  0.000000e+00  0.000000e+00  0.000000e+00  0.000000e+00  0.000000e+00
18  0.000000e+00  0.000000e+00  0.000000e+00  0.000000e+00  0.000000e+00  0.000000e+00  0.000000e+00
19  0.000000e+00  0.000000e+00  0.000000e+00  0.000000e+00  0.000000e+00  0.000000e+00  0.000000e+00
20  9.079702e-05  0.000000e+00  0.000000e+00  0.000000e+00  0.000000e+00  0.000000e+00  0.000000e+00
21  2.648829e-08  4.885952e-08  0.000000e+00  0.000000e+00  0.000000e+00  0.000000e+00  4.072576e-08
22  0.000000e+00  0.000000e+00  0.000000e+00  0.000000e+00  0.000000e+00  0.000000e+00  0.000000e+00
23  0.000000e+00  0.000000e+00  0.000000e+00  0.000000e+00  0.000000e+00  0.000000e+00  0.000000e+00
24  0.000000e+00  0.000000e+00  0.000000e+00  0.000000e+00  0.000000e+00  0.000000e+00  0.000000e+00
25  0.000000e+00  0.000000e+00  0.000000e+00  0.000000e+00  0.000000e+00  0.000000e+00  0.000000e+00
26  0.000000e+00  0.000000e+00  0.000000e+00  0.000000e+00  0.000000e+00  0.000000e+00  0.000000e+00
27  0.000000e+00  0.000000e+00  0.000000e+00  0.000000e+00  0.000000e+00  0.000000e+00  0.000000e+00
28  0.000000e+00  0.000000e+00  0.000000e+00  0.000000e+00  0.000000e+00  0.000000e+00  0.000000e+00
29  3.707779e-06  0.000000e+00  0.000000e+00  0.000000e+00  0.000000e+00  0.000000e+00  0.000000e+00
30 -1.242093e-07  0.000000e+00  0.000000e+00  0.000000e+00  0.000000e+00  0.000000e+00  0.000000e+00
31  0.000000e+00  0.000000e+00  0.000000e+00  0.000000e+00  0.000000e+00  0.000000e+00  0.000000e+00
32  0.000000e+00  0.000000e+00  0.000000e+00  0.000000e+00  0.000000e+00  0.000000e+00  0.000000e+00
33 -8.326155e-05  0.000000e+00  0.000000e+00  0.000000e+00  0.000000e+00  0.000000e+00  0.000000e+00
34  0.000000e+00  0.000000e+00  0.000000e+00  0.000000e+00  0.000000e+00  0.000000e+00  0.000000e+00
35  0.000000e+00  0.000000e+00  0.000000e+00  0.000000e+00  0.000000e+00  0.000000e+00  0.000000e+00
36 -1.035228e-07  0.000000e+00  0.000000e+00  0.000000e+00  0.000000e+00  0.000000e+00  0.000000e+00
37  3.481600e-07  6.145309e-07  1.806931e-06  4.859901e-07  1.575264e-07  0.000000e+00  3.281207e-07
38 -9.050515e-05  0.000000e+00  0.000000e+00  0.000000e+00  0.000000e+00  0.000000e+00  0.000000e+00
39  0.000000e+00  0.000000e+00  0.000000e+00  0.000000e+00  0.000000e+00  0.000000e+00  0.000000e+00
40  1.799112e-06  5.267373e-06  0.000000e+00  0.000000e+00  0.000000e+00  0.000000e+00  0.000000e+00
41  0.000000e+00  4.982770e-06  0.000000e+00  0.000000e+00  0.000000e+00  0.000000e+00 -3.139019e-05
42  5.766926e-06  0.000000e+00  0.000000e+00  0.000000e+00  0.000000e+00  0.000000e+00 -1.183194e-04
43  5.122397e-07  7.744626e-08  0.000000e+00  0.000000e+00  0.000000e+00  0.000000e+00  4.520572e-08
44 -9.488020e-06 -7.361500e-05  2.335830e-06  1.002540e-06  2.738597e-07  0.000000e+00  0.000000e+00
45  0.000000e+00 -3.877087e-05  0.000000e+00  0.000000e+00  0.000000e+00  0.000000e+00  0.000000e+00
46 -2.299798e-05 -4.233444e-05 -1.437708e-05  5.410009e-06  2.366374e-07  0.000000e+00  0.000000e+00
47  0.000000e+00  0.000000e+00  0.000000e+00  0.000000e+00  0.000000e+00  0.000000e+00  0.000000e+00
48  0.000000e+00  0.000000e+00  0.000000e+00  0.000000e+00  0.000000e+00  0.000000e+00  0.000000e+00
49 -2.557635e-05 -1.163572e-06  0.000000e+00  0.000000e+00  0.000000e+00  0.000000e+00  0.000000e+00
50  0.000000e+00  0.000000e+00  0.000000e+00  0.000000e+00  0.000000e+00  0.000000e+00  0.000000e+00
51  0.000000e+00  0.000000e+00  0.000000e+00  0.000000e+00  0.000000e+00  0.000000e+00  0.000000e+00
52  0.000000e+00  0.000000e+00  0.000000e+00  0.000000e+00  0.000000e+00  0.000000e+00  0.000000e+00
53 -1.934674e-05  0.000000e+00  0.000000e+00  0.000000e+00  0.000000e+00  0.000000e+00  0.000000e+00
54  0.000000e+00  0.000000e+00  0.000000e+00  0.000000e+00  0.000000e+00  0.000000e+00  0.000000e+00
55  0.000000e+00  0.000000e+00  0.000000e+00  0.000000e+00  0.000000e+00  0.000000e+00  0.000000e+00
56  0.000000e+00  0.000000e+00  0.000000e+00  0.000000e+00  0.000000e+00  0.000000e+00  0.000000e+00
57  0.000000e+00  0.000000e+00  0.000000e+00  0.000000e+00  0.000000e+00  0.000000e+00  0.000000e+00
58  0.000000e+00  0.000000e+00  0.000000e+00  0.000000e+00  0.000000e+00  0.000000e+00  0.000000e+00
59  0.000000e+00  0.000000e+00  0.000000e+00  0.000000e+00  0.000000e+00  0.000000e+00  0.000000e+00
60  0.000000e+00  0.000000e+00  0.000000e+00  0.000000e+00  0.000000e+00  0.000000e+00  0.000000e+00
61  0.000000e+00  0.000000e+00  0.000000e+00  0.000000e+00  0.000000e+00  0.000000e+00  0.000000e+00
62  0.000000e+00  0.000000e+00  0.000000e+00  0.000000e+00  0.000000e+00  0.000000e+00  0.000000e+00
63  0.000000e+00  0.000000e+00  0.000000e+00  0.000000e+00  0.000000e+00  0.000000e+00  0.000000e+00
64  0.000000e+00  0.000000e+00  0.000000e+00  0.000000e+00  0.000000e+00  0.000000e+00  0.000000e+00
65  0.000000e+00  0.000000e+00  0.000000e+00  0.000000e+00  0.000000e+00  0.000000e+00  0.000000e+00
66  0.000000e+00  0.000000e+00  0.000000e+00  0.000000e+00  0.000000e+00  0.000000e+00  0.000000e+00
67  0.000000e+00  0.000000e+00  0.000000e+00  0.000000e+00  0.000000e+00  0.000000e+00  0.000000e+00
68  0.000000e+00  0.000000e+00  0.000000e+00  0.000000e+00  0.000000e+00  0.000000e+00  0.000000e+00
69  0.000000e+00  0.000000e+00  0.000000e+00  0.000000e+00  0.000000e+00  0.000000e+00  0.000000e+00
70  0.000000e+00  0.000000e+00  0.000000e+00  0.000000e+00  0.000000e+00  0.000000e+00  0.000000e+00
71  0.000000e+00  0.000000e+00  0.000000e+00  0.000000e+00  0.000000e+00  0.000000e+00  0.000000e+00
72  0.000000e+00  0.000000e+00  0.000000e+00  0.000000e+00  0.000000e+00  0.000000e+00  0.000000e+00
73  0.000000e+00  0.000000e+00  0.000000e+00  0.000000e+00  0.000000e+00  0.000000e+00  0.000000e+00
74  0.000000e+00  0.000000e+00  0.000000e+00  0.000000e+00  0.000000e+00  0.000000e+00 -3.404992e-07
75  0.000000e+00  0.000000e+00  0.000000e+00  0.000000e+00  0.000000e+00  0.000000e+00  0.000000e+00
76  0.000000e+00  0.000000e+00  0.000000e+00  0.000000e+00  0.000000e+00  0.000000e+00  0.000000e+00
77  0.000000e+00  0.000000e+00  0.000000e+00  0.000000e+00  0.000000e+00  0.000000e+00 -4.330768e-06
78 -8.663264e-08  1.120249e-07  2.291205e-07  6.200023e-07 -5.385398e-07  0.000000e+00  0.000000e+00
79 -1.055757e-05 -4.621033e-07  4.486449e-05  6.078512e-06  2.849213e-06 -1.114347e-07  5.270560e-05
80 -7.491712e-06 -5.586787e-08 -1.317907e-06  3.839873e-06 -6.672325e-08  0.000000e+00  1.572932e-06
81  9.158968e-07 -1.035811e-06 -1.137726e-07  4.057106e-07  9.497324e-08  1.551837e-08  4.429823e-07
82  0.000000e+00  2.573362e-07  5.742022e-06 -1.147504e-05 -2.629968e-06  9.782468e-07  1.792689e-06
83  0.000000e+00  0.000000e+00  0.000000e+00  0.000000e+00  0.000000e+00  0.000000e+00  0.000000e+00
84 -2.441398e-05  0.000000e+00  0.000000e+00  0.000000e+00  0.000000e+00  0.000000e+00  0.000000e+00
85  0.000000e+00  0.000000e+00  0.000000e+00  0.000000e+00  0.000000e+00  0.000000e+00  0.000000e+00
86  0.000000e+00  0.000000e+00  0.000000e+00  0.000000e+00  0.000000e+00  0.000000e+00  0.000000e+00
87 -7.324193e-05 -2.925551e-04  9.090765e-06  1.276701e-05 -8.830423e-07  6.345146e-06 -4.829376e-03
88  0.000000e+00  2.344609e-07  9.582748e-06  4.401030e-06  3.261318e-06  4.773860e-09  3.223285e-07
89  0.000000e+00  1.734792e-08  8.066865e-07  1.562177e-07  4.365896e-11  4.319341e-08  1.610445e-10
             V39           V40           V41           V42           V43           V44           V45
4   0.000000e+00  0.000000e+00  0.000000e+00  0.000000e+00  0.000000e+00  0.000000e+00  0.000000e+00
5   0.000000e+00  0.000000e+00  0.000000e+00  0.000000e+00  0.000000e+00  0.000000e+00  0.000000e+00
6   0.000000e+00  0.000000e+00  0.000000e+00  0.000000e+00  0.000000e+00  0.000000e+00  0.000000e+00
7   0.000000e+00  0.000000e+00  0.000000e+00  0.000000e+00  0.000000e+00  0.000000e+00  0.000000e+00
8   0.000000e+00  0.000000e+00  0.000000e+00  0.000000e+00  0.000000e+00  0.000000e+00  0.000000e+00
9   0.000000e+00  0.000000e+00  0.000000e+00  0.000000e+00  0.000000e+00  0.000000e+00  0.000000e+00
10  0.000000e+00  0.000000e+00  0.000000e+00  0.000000e+00  0.000000e+00  0.000000e+00  0.000000e+00
11  0.000000e+00  0.000000e+00  0.000000e+00  0.000000e+00  0.000000e+00  0.000000e+00  0.000000e+00
12  0.000000e+00  0.000000e+00  0.000000e+00  0.000000e+00  0.000000e+00  0.000000e+00  0.000000e+00
13  0.000000e+00  0.000000e+00  0.000000e+00  0.000000e+00  0.000000e+00  0.000000e+00  0.000000e+00
14  0.000000e+00  0.000000e+00  0.000000e+00  0.000000e+00  0.000000e+00  0.000000e+00  0.000000e+00
15  0.000000e+00  0.000000e+00  0.000000e+00  0.000000e+00  0.000000e+00  0.000000e+00  0.000000e+00
16  0.000000e+00  0.000000e+00  0.000000e+00  0.000000e+00  0.000000e+00  0.000000e+00  0.000000e+00
17  0.000000e+00  0.000000e+00  0.000000e+00  0.000000e+00  0.000000e+00  0.000000e+00  0.000000e+00
18  0.000000e+00  0.000000e+00  0.000000e+00  0.000000e+00  0.000000e+00  0.000000e+00  0.000000e+00
19  0.000000e+00  0.000000e+00  0.000000e+00  0.000000e+00  0.000000e+00  0.000000e+00  0.000000e+00
20  0.000000e+00  0.000000e+00  0.000000e+00  0.000000e+00  0.000000e+00  0.000000e+00  0.000000e+00
21 -9.289839e-09  1.239436e-07  0.000000e+00  5.481357e-07  0.000000e+00  0.000000e+00  0.000000e+00
22  0.000000e+00  0.000000e+00  0.000000e+00  0.000000e+00  0.000000e+00  0.000000e+00  0.000000e+00
23  0.000000e+00  0.000000e+00  0.000000e+00  0.000000e+00  0.000000e+00  0.000000e+00  0.000000e+00
24  0.000000e+00  0.000000e+00  0.000000e+00  0.000000e+00  0.000000e+00  0.000000e+00  0.000000e+00
25  0.000000e+00  0.000000e+00  0.000000e+00  0.000000e+00  0.000000e+00  0.000000e+00  0.000000e+00
26  0.000000e+00  0.000000e+00  0.000000e+00  0.000000e+00  0.000000e+00  0.000000e+00  0.000000e+00
27  0.000000e+00  0.000000e+00  0.000000e+00  0.000000e+00  0.000000e+00  0.000000e+00  0.000000e+00
28  0.000000e+00  0.000000e+00  0.000000e+00  0.000000e+00  0.000000e+00  0.000000e+00  0.000000e+00
29  0.000000e+00  0.000000e+00  0.000000e+00  0.000000e+00  0.000000e+00  0.000000e+00  0.000000e+00
30  0.000000e+00  0.000000e+00  0.000000e+00  0.000000e+00  0.000000e+00  0.000000e+00  0.000000e+00
31  0.000000e+00  0.000000e+00  0.000000e+00  0.000000e+00  0.000000e+00  0.000000e+00  0.000000e+00
32  0.000000e+00  0.000000e+00  0.000000e+00  0.000000e+00  0.000000e+00  0.000000e+00  0.000000e+00
33  0.000000e+00  0.000000e+00  0.000000e+00  0.000000e+00  0.000000e+00  0.000000e+00  0.000000e+00
34  0.000000e+00  0.000000e+00  0.000000e+00  0.000000e+00  0.000000e+00  0.000000e+00  0.000000e+00
35  0.000000e+00  0.000000e+00  0.000000e+00  6.370164e-07  0.000000e+00  0.000000e+00  0.000000e+00
36  0.000000e+00  0.000000e+00  0.000000e+00  0.000000e+00  0.000000e+00  0.000000e+00  0.000000e+00
37  1.174095e-06  5.058123e-07  1.106161e-07  9.341582e-06 -1.504088e-06  3.795629e-08  1.653025e-07
38  0.000000e+00  0.000000e+00  0.000000e+00 -1.729807e-06  0.000000e+00  0.000000e+00 -8.844167e-06
39  0.000000e+00  0.000000e+00  0.000000e+00 -2.708430e-05  0.000000e+00  0.000000e+00  0.000000e+00
40  0.000000e+00  0.000000e+00  0.000000e+00  0.000000e+00  0.000000e+00  0.000000e+00  0.000000e+00
41 -3.189231e-05  1.526028e-05  0.000000e+00 -1.264325e-04  0.000000e+00  0.000000e+00  1.743255e-06
42 -1.202120e-04  0.000000e+00  0.000000e+00  0.000000e+00  0.000000e+00  0.000000e+00  0.000000e+00
43 -8.810261e-09  1.795754e-07  0.000000e+00  4.676569e-08  0.000000e+00  0.000000e+00  0.000000e+00
44  0.000000e+00  6.242171e-06  0.000000e+00 -2.350989e-05  0.000000e+00  0.000000e+00  1.803594e-06
45  0.000000e+00 -1.901897e-05  0.000000e+00 -1.540063e-05  0.000000e+00 -3.180227e-05  0.000000e+00
46  0.000000e+00 -3.614980e-06  0.000000e+00  3.962348e-05  0.000000e+00  2.424245e-05 -1.086606e-06
47  0.000000e+00  0.000000e+00  0.000000e+00 -3.606012e-05  0.000000e+00  0.000000e+00  0.000000e+00
48  0.000000e+00  0.000000e+00  0.000000e+00  0.000000e+00  0.000000e+00  0.000000e+00  0.000000e+00
49  0.000000e+00 -1.583785e-06  0.000000e+00  0.000000e+00  0.000000e+00  0.000000e+00  0.000000e+00
50  0.000000e+00  0.000000e+00  0.000000e+00  0.000000e+00  0.000000e+00  0.000000e+00  0.000000e+00
51  0.000000e+00  0.000000e+00  0.000000e+00  0.000000e+00  0.000000e+00  0.000000e+00  0.000000e+00
52  0.000000e+00  0.000000e+00  0.000000e+00  0.000000e+00  0.000000e+00  0.000000e+00  0.000000e+00
53  0.000000e+00  0.000000e+00  0.000000e+00  3.246741e-06  0.000000e+00  0.000000e+00  0.000000e+00
54  0.000000e+00  0.000000e+00  0.000000e+00  0.000000e+00  0.000000e+00  0.000000e+00  0.000000e+00
55  0.000000e+00  0.000000e+00  0.000000e+00  0.000000e+00  0.000000e+00  0.000000e+00  0.000000e+00
56  0.000000e+00  0.000000e+00  0.000000e+00  0.000000e+00  0.000000e+00  0.000000e+00  0.000000e+00
57  0.000000e+00  0.000000e+00  0.000000e+00  0.000000e+00  0.000000e+00  0.000000e+00  0.000000e+00
58  0.000000e+00  0.000000e+00  0.000000e+00  0.000000e+00  0.000000e+00  0.000000e+00  0.000000e+00
59  0.000000e+00  0.000000e+00  0.000000e+00  0.000000e+00  0.000000e+00  0.000000e+00  0.000000e+00
60  0.000000e+00  0.000000e+00  0.000000e+00  0.000000e+00  0.000000e+00  0.000000e+00  0.000000e+00
61  0.000000e+00  0.000000e+00  0.000000e+00  0.000000e+00  0.000000e+00  0.000000e+00  0.000000e+00
62  0.000000e+00  0.000000e+00  0.000000e+00  0.000000e+00  0.000000e+00  0.000000e+00  0.000000e+00
63  0.000000e+00  0.000000e+00  0.000000e+00  0.000000e+00  0.000000e+00  0.000000e+00  0.000000e+00
64  0.000000e+00  0.000000e+00  0.000000e+00  0.000000e+00  0.000000e+00  0.000000e+00  0.000000e+00
65  0.000000e+00  0.000000e+00  0.000000e+00  0.000000e+00  0.000000e+00  0.000000e+00 -3.650268e-06
66  0.000000e+00  0.000000e+00  0.000000e+00  0.000000e+00  0.000000e+00  0.000000e+00  0.000000e+00
67  0.000000e+00  0.000000e+00  0.000000e+00  0.000000e+00  0.000000e+00  0.000000e+00  0.000000e+00
68  0.000000e+00  0.000000e+00  0.000000e+00  0.000000e+00  0.000000e+00  0.000000e+00  0.000000e+00
69  0.000000e+00  0.000000e+00  0.000000e+00  7.617730e-06  0.000000e+00  0.000000e+00  9.861810e-06
70  0.000000e+00  0.000000e+00  0.000000e+00  0.000000e+00  0.000000e+00  0.000000e+00  0.000000e+00
71  0.000000e+00  0.000000e+00  0.000000e+00  7.175948e-08  0.000000e+00  3.268009e-08  4.315211e-08
72  0.000000e+00  0.000000e+00  0.000000e+00  0.000000e+00  0.000000e+00  0.000000e+00  0.000000e+00
73  0.000000e+00  0.000000e+00  0.000000e+00  0.000000e+00  0.000000e+00  0.000000e+00  0.000000e+00
74  0.000000e+00  0.000000e+00  0.000000e+00  4.142330e-08  0.000000e+00  0.000000e+00  0.000000e+00
75  0.000000e+00  0.000000e+00  0.000000e+00  0.000000e+00  0.000000e+00  0.000000e+00  0.000000e+00
76  0.000000e+00  0.000000e+00  0.000000e+00  0.000000e+00  0.000000e+00  0.000000e+00  0.000000e+00
77 -8.508899e-06  0.000000e+00  0.000000e+00  0.000000e+00  0.000000e+00  0.000000e+00  0.000000e+00
78 -6.776514e-08  1.312799e-06  1.446253e-07  1.832905e-06  0.000000e+00 -3.175973e-09  1.924533e-06
79  4.125454e-05  1.695642e-05  3.573821e-05  3.759146e-05  0.000000e+00  0.000000e+00  3.942170e-06
80 -2.540133e-07 -2.253639e-08  0.000000e+00  2.097321e-07  9.858717e-09  0.000000e+00  0.000000e+00
81  3.431681e-07  2.510325e-07  2.463235e-08  1.631300e-06  1.873278e-08  3.087205e-07  0.000000e+00
82  1.805188e-06  3.701080e-07  2.280259e-07  2.404734e-06  3.441558e-07  1.682039e-07 -1.617732e-06
83  0.000000e+00  0.000000e+00  0.000000e+00  0.000000e+00  0.000000e+00  0.000000e+00  0.000000e+00
84  0.000000e+00  0.000000e+00  0.000000e+00  0.000000e+00  0.000000e+00 -5.672894e-06  8.805649e-07
85  0.000000e+00  0.000000e+00  0.000000e+00  0.000000e+00  0.000000e+00  0.000000e+00  0.000000e+00
86  0.000000e+00  0.000000e+00  0.000000e+00  0.000000e+00  0.000000e+00  0.000000e+00  0.000000e+00
87 -1.887492e-04  7.967175e-05 -2.453728e-04  1.528515e-03  6.638882e-06 -1.963809e-05  2.226260e-06
88  1.605869e-06  5.639449e-07  4.030406e-07  6.648054e-04  1.487524e-06 -5.338562e-06 -1.478864e-06
89  3.448484e-10  4.765247e-07  1.437686e-11  1.575787e-10  4.697418e-07  3.627887e-09  8.530839e-08
             V46           V47           V48           V49           V50           V51           V52
4   0.000000e+00  0.000000e+00  0.000000e+00  0.000000e+00  0.000000e+00  0.000000e+00  0.000000e+00
5   0.000000e+00  0.000000e+00  0.000000e+00  0.000000e+00  0.000000e+00  0.000000e+00  0.000000e+00
6   0.000000e+00  0.000000e+00  0.000000e+00  0.000000e+00  0.000000e+00  0.000000e+00  0.000000e+00
7   0.000000e+00  0.000000e+00  0.000000e+00  0.000000e+00  0.000000e+00  0.000000e+00  0.000000e+00
8   0.000000e+00  0.000000e+00  0.000000e+00  0.000000e+00  0.000000e+00  0.000000e+00  0.000000e+00
9   0.000000e+00  0.000000e+00  0.000000e+00  0.000000e+00  0.000000e+00  0.000000e+00  0.000000e+00
10  0.000000e+00  0.000000e+00  0.000000e+00  0.000000e+00  0.000000e+00  0.000000e+00  0.000000e+00
11  0.000000e+00  0.000000e+00  0.000000e+00  0.000000e+00  0.000000e+00  0.000000e+00  0.000000e+00
12  0.000000e+00  0.000000e+00  0.000000e+00  0.000000e+00  0.000000e+00  0.000000e+00  0.000000e+00
13  0.000000e+00  0.000000e+00  0.000000e+00  0.000000e+00  0.000000e+00  0.000000e+00  0.000000e+00
14  0.000000e+00  0.000000e+00  0.000000e+00  0.000000e+00  0.000000e+00  0.000000e+00  0.000000e+00
15  0.000000e+00  0.000000e+00  0.000000e+00  0.000000e+00  0.000000e+00  0.000000e+00  0.000000e+00
16  0.000000e+00  0.000000e+00  0.000000e+00  0.000000e+00  0.000000e+00  0.000000e+00  0.000000e+00
17  0.000000e+00  0.000000e+00  0.000000e+00  0.000000e+00  0.000000e+00  0.000000e+00  0.000000e+00
18  0.000000e+00  0.000000e+00  0.000000e+00  0.000000e+00  0.000000e+00  0.000000e+00  0.000000e+00
19  0.000000e+00  0.000000e+00  0.000000e+00  0.000000e+00  0.000000e+00  0.000000e+00  0.000000e+00
20  0.000000e+00  0.000000e+00  0.000000e+00  0.000000e+00  0.000000e+00  0.000000e+00  0.000000e+00
21  0.000000e+00  0.000000e+00  0.000000e+00  9.242271e-08  0.000000e+00 -2.637452e-08  2.578283e-09
22  0.000000e+00  0.000000e+00  0.000000e+00  0.000000e+00  0.000000e+00  0.000000e+00  0.000000e+00
23  0.000000e+00  0.000000e+00  0.000000e+00  0.000000e+00  0.000000e+00  0.000000e+00  0.000000e+00
24  0.000000e+00  0.000000e+00  0.000000e+00  0.000000e+00  0.000000e+00  0.000000e+00  0.000000e+00
25  0.000000e+00  0.000000e+00 -1.357845e-05  0.000000e+00  0.000000e+00  0.000000e+00  0.000000e+00
26  0.000000e+00  0.000000e+00  0.000000e+00  0.000000e+00  0.000000e+00  0.000000e+00 -7.767458e-05
27  0.000000e+00  0.000000e+00 -6.220991e-06  0.000000e+00  0.000000e+00  0.000000e+00  0.000000e+00
28  0.000000e+00  0.000000e+00  0.000000e+00  0.000000e+00  0.000000e+00  0.000000e+00  0.000000e+00
29  0.000000e+00  0.000000e+00  0.000000e+00  0.000000e+00  0.000000e+00  0.000000e+00  0.000000e+00
30  0.000000e+00  0.000000e+00  0.000000e+00  0.000000e+00  0.000000e+00  0.000000e+00  0.000000e+00
31  0.000000e+00  0.000000e+00  0.000000e+00  0.000000e+00  0.000000e+00  0.000000e+00  0.000000e+00
32  0.000000e+00  0.000000e+00  0.000000e+00  0.000000e+00  0.000000e+00  0.000000e+00  0.000000e+00
33  0.000000e+00  0.000000e+00 -2.421504e-06  0.000000e+00  0.000000e+00  0.000000e+00  0.000000e+00
34  0.000000e+00  0.000000e+00  0.000000e+00  0.000000e+00  0.000000e+00  0.000000e+00  0.000000e+00
35  0.000000e+00  0.000000e+00  3.117015e-08  0.000000e+00  0.000000e+00  0.000000e+00  0.000000e+00
36  0.000000e+00  0.000000e+00  0.000000e+00  0.000000e+00  0.000000e+00  0.000000e+00  0.000000e+00
37  1.595593e-06 -8.340099e-09 -1.401953e-11  1.144767e-07  2.810892e-08  2.185788e-07  3.078041e-07
38  0.000000e+00  0.000000e+00 -1.915912e-06  0.000000e+00  0.000000e+00 -1.249737e-05 -6.551623e-07
39  0.000000e+00  0.000000e+00 -2.178908e-06  0.000000e+00  0.000000e+00  0.000000e+00  0.000000e+00
40  6.255364e-06  0.000000e+00  2.743285e-07 -1.386647e-06  2.759931e-07  4.628430e-07  2.118953e-06
41 -2.826662e-05 -8.292793e-07 -1.863399e-05 -2.340623e-06 -1.396791e-07 -2.414464e-05 -5.336738e-05
42  2.221395e-05  0.000000e+00  9.798436e-05  0.000000e+00  1.769870e-05  3.584041e-06  1.459474e-05
43  5.227695e-08  0.000000e+00  0.000000e+00  3.478121e-08  0.000000e+00  0.000000e+00  0.000000e+00
44  0.000000e+00 -2.391108e-06 -3.704728e-06 -2.933302e-05  1.590997e-06 -9.332722e-06 -1.001023e-05
45 -9.509338e-06 -1.618922e-07  1.154795e-05 -1.932138e-06 -6.684723e-07 -1.944136e-06  3.082763e-06
46  0.000000e+00  0.000000e+00 -1.699557e-05 -3.266001e-07  0.000000e+00 -7.492836e-06 -3.296370e-05
47 -1.128042e-05  0.000000e+00 -6.723495e-06  0.000000e+00  0.000000e+00 -1.318192e-05 -8.242687e-05
48  0.000000e+00  0.000000e+00  0.000000e+00  0.000000e+00  0.000000e+00  0.000000e+00 -3.602798e-05
49 -7.745199e-07  0.000000e+00 -5.462621e-06  0.000000e+00  0.000000e+00 -2.954282e-07 -8.992681e-07
50  6.035136e-06  0.000000e+00  4.135559e-06  0.000000e+00  0.000000e+00  0.000000e+00  1.425648e-06
51  0.000000e+00  0.000000e+00  0.000000e+00  0.000000e+00  0.000000e+00  0.000000e+00 -6.045984e-06
52  0.000000e+00  0.000000e+00 -4.968384e-06  0.000000e+00  0.000000e+00  0.000000e+00  0.000000e+00
53  0.000000e+00  0.000000e+00 -2.693303e-06  0.000000e+00  0.000000e+00  0.000000e+00  0.000000e+00
54  0.000000e+00  0.000000e+00  0.000000e+00  0.000000e+00  0.000000e+00  0.000000e+00  0.000000e+00
55  0.000000e+00  0.000000e+00  0.000000e+00  0.000000e+00  0.000000e+00  0.000000e+00  0.000000e+00
56  0.000000e+00  0.000000e+00  0.000000e+00  0.000000e+00  0.000000e+00  0.000000e+00  0.000000e+00
57  0.000000e+00  0.000000e+00  0.000000e+00  0.000000e+00  0.000000e+00  0.000000e+00  0.000000e+00
58  0.000000e+00  0.000000e+00  0.000000e+00  0.000000e+00  0.000000e+00  0.000000e+00  0.000000e+00
59  0.000000e+00  0.000000e+00  0.000000e+00  0.000000e+00  0.000000e+00  0.000000e+00  0.000000e+00
60  0.000000e+00  0.000000e+00  0.000000e+00  0.000000e+00  0.000000e+00  0.000000e+00  0.000000e+00
61  0.000000e+00  0.000000e+00  0.000000e+00  0.000000e+00  0.000000e+00  0.000000e+00  0.000000e+00
62  0.000000e+00  0.000000e+00  0.000000e+00  0.000000e+00  0.000000e+00  0.000000e+00  0.000000e+00
63  0.000000e+00  0.000000e+00  0.000000e+00  0.000000e+00  0.000000e+00  0.000000e+00  0.000000e+00
64  0.000000e+00  0.000000e+00  0.000000e+00  0.000000e+00  0.000000e+00  0.000000e+00  0.000000e+00
65  0.000000e+00  0.000000e+00  2.103716e-06  0.000000e+00  0.000000e+00  0.000000e+00  6.133390e-06
66  0.000000e+00  0.000000e+00  0.000000e+00  0.000000e+00  0.000000e+00  0.000000e+00  0.000000e+00
67  0.000000e+00  0.000000e+00  0.000000e+00  0.000000e+00  0.000000e+00  0.000000e+00  0.000000e+00
68  0.000000e+00  0.000000e+00  0.000000e+00  0.000000e+00  0.000000e+00  0.000000e+00  0.000000e+00
69  0.000000e+00  0.000000e+00  2.493467e-06  0.000000e+00  3.355015e-05  0.000000e+00  1.520611e-05
70  0.000000e+00  0.000000e+00  9.185338e-08  0.000000e+00  0.000000e+00  0.000000e+00  2.124346e-07
71  0.000000e+00  0.000000e+00  2.576625e-08  0.000000e+00  0.000000e+00  0.000000e+00 -2.700433e-08
72  0.000000e+00  0.000000e+00  0.000000e+00  0.000000e+00  0.000000e+00  0.000000e+00  0.000000e+00
73  0.000000e+00  0.000000e+00  0.000000e+00  0.000000e+00  0.000000e+00  0.000000e+00  0.000000e+00
74  0.000000e+00  0.000000e+00  5.441315e-07  0.000000e+00  2.512791e-07  6.511543e-08  4.016429e-07
75  0.000000e+00  0.000000e+00  0.000000e+00  0.000000e+00  0.000000e+00  0.000000e+00  0.000000e+00
76  0.000000e+00  0.000000e+00  0.000000e+00  0.000000e+00  0.000000e+00  0.000000e+00  0.000000e+00
77  0.000000e+00  0.000000e+00  0.000000e+00  0.000000e+00  0.000000e+00  0.000000e+00  0.000000e+00
78  2.416398e-06  1.906381e-07 -1.118710e-06  2.720396e-07  1.488971e-06  2.118496e-07  2.376865e-07
79  2.431506e-06  4.832183e-06 -3.342398e-06  1.951829e-06 -3.154771e-08  4.830754e-07 -2.967016e-07
80  0.000000e+00  0.000000e+00  0.000000e+00  8.196092e-09  0.000000e+00  0.000000e+00  0.000000e+00
81  1.865482e-07  3.194428e-08 -4.008055e-09  4.314873e-07  0.000000e+00 -3.855924e-09  2.303586e-08
82 -3.455532e-07  4.113459e-07  0.000000e+00  4.515022e-08  3.560715e-08  4.673249e-09  0.000000e+00
83  0.000000e+00  0.000000e+00  0.000000e+00  0.000000e+00  0.000000e+00  0.000000e+00  0.000000e+00
84 -1.545505e-05  0.000000e+00  2.755688e-05  0.000000e+00  3.535609e-05 -6.841177e-05 -7.724684e-05
85  0.000000e+00  0.000000e+00  0.000000e+00  0.000000e+00  0.000000e+00  0.000000e+00  0.000000e+00
86  0.000000e+00  0.000000e+00  0.000000e+00  0.000000e+00  0.000000e+00  0.000000e+00  0.000000e+00
87 -4.639745e-05 -1.079406e-04  8.267064e-05 -9.048534e-05  1.061960e-04 -2.052353e-04 -2.317405e-04
88  4.733422e-06  4.445858e-07 -9.348918e-09  3.315722e-07  1.245201e-06 -1.101824e-07  6.292838e-08
89  4.256547e-07  2.436979e-11 -4.432465e-12  2.251332e-08  5.119832e-09 -6.330492e-13  3.173725e-10
             V53           V54           V55           V56           V57           V58           V59
4   0.000000e+00  0.000000e+00  0.000000e+00  0.000000e+00  0.000000e+00  0.000000e+00  0.000000e+00
5   0.000000e+00  0.000000e+00  0.000000e+00  0.000000e+00  0.000000e+00  0.000000e+00  0.000000e+00
6   0.000000e+00  0.000000e+00  0.000000e+00  0.000000e+00  0.000000e+00  0.000000e+00  0.000000e+00
7   0.000000e+00  0.000000e+00  0.000000e+00  0.000000e+00  0.000000e+00  0.000000e+00  0.000000e+00
8   0.000000e+00  0.000000e+00  0.000000e+00  0.000000e+00  0.000000e+00  0.000000e+00  0.000000e+00
9   0.000000e+00  0.000000e+00  0.000000e+00  0.000000e+00  0.000000e+00  0.000000e+00  0.000000e+00
10  0.000000e+00  0.000000e+00  0.000000e+00  0.000000e+00  0.000000e+00  0.000000e+00  0.000000e+00
11  0.000000e+00  0.000000e+00  0.000000e+00  0.000000e+00  0.000000e+00  0.000000e+00  0.000000e+00
12  0.000000e+00  0.000000e+00  0.000000e+00  0.000000e+00  0.000000e+00  0.000000e+00  0.000000e+00
13  0.000000e+00  0.000000e+00  0.000000e+00  0.000000e+00  0.000000e+00  0.000000e+00  0.000000e+00
14  0.000000e+00  0.000000e+00  0.000000e+00  0.000000e+00  0.000000e+00  0.000000e+00  0.000000e+00
15  0.000000e+00  0.000000e+00  0.000000e+00  0.000000e+00  0.000000e+00  0.000000e+00  0.000000e+00
16  0.000000e+00  0.000000e+00  0.000000e+00  0.000000e+00  0.000000e+00  0.000000e+00  0.000000e+00
17  0.000000e+00  0.000000e+00  0.000000e+00  0.000000e+00  0.000000e+00  0.000000e+00  0.000000e+00
18  0.000000e+00  0.000000e+00  0.000000e+00  0.000000e+00  0.000000e+00  0.000000e+00  0.000000e+00
19  0.000000e+00  0.000000e+00  0.000000e+00  0.000000e+00  0.000000e+00  0.000000e+00  0.000000e+00
20  0.000000e+00  5.854385e-05 -3.877819e-04  0.000000e+00  0.000000e+00  1.650464e-05  9.441643e-07
21  0.000000e+00  6.144939e-09  3.854812e-09  4.085179e-10  0.000000e+00  4.040805e-08  0.000000e+00
22  0.000000e+00  0.000000e+00 -1.955479e-04  0.000000e+00  0.000000e+00  0.000000e+00  0.000000e+00
23  0.000000e+00  0.000000e+00  0.000000e+00  0.000000e+00  0.000000e+00  0.000000e+00  0.000000e+00
24  0.000000e+00  0.000000e+00  2.874884e-05  0.000000e+00 -9.906245e-10 -6.257686e-08  0.000000e+00
25  0.000000e+00  0.000000e+00  2.040827e-05  0.000000e+00 -2.931150e-07 -7.895417e-06  0.000000e+00
26  0.000000e+00  0.000000e+00  1.028070e-05  0.000000e+00  0.000000e+00 -6.632103e-05  0.000000e+00
27  0.000000e+00 -7.427370e-06 -1.447928e-05  0.000000e+00 -1.595964e-09  0.000000e+00  0.000000e+00
28  0.000000e+00 -1.813452e-04 -1.911818e-04  0.000000e+00  0.000000e+00  0.000000e+00  0.000000e+00
29  0.000000e+00 -2.170049e-06 -1.191162e-04  0.000000e+00  0.000000e+00 -5.952575e-07 -4.476142e-08
30  0.000000e+00 -3.376213e-06 -3.757052e-05  0.000000e+00  0.000000e+00 -1.760871e-07 -2.572097e-08
31  0.000000e+00 -1.844771e-07 -5.434729e-06  0.000000e+00  0.000000e+00  0.000000e+00 -7.665339e-09
32  0.000000e+00 -2.236889e-06 -2.252713e-06  0.000000e+00  0.000000e+00  0.000000e+00  0.000000e+00
33  0.000000e+00  1.574248e-06 -6.730619e-05  0.000000e+00  0.000000e+00 -2.351131e-05 -5.035671e-06
34  0.000000e+00  2.635934e-06 -1.877189e-05  0.000000e+00  0.000000e+00  0.000000e+00  0.000000e+00
35  0.000000e+00  3.295061e-06  3.057172e-06  0.000000e+00  0.000000e+00  0.000000e+00  0.000000e+00
36  0.000000e+00 -9.462721e-08 -1.126565e-07  0.000000e+00  0.000000e+00  0.000000e+00  0.000000e+00
37 -3.933038e-09  1.155157e-06  1.317533e-06  1.488318e-08  0.000000e+00  0.000000e+00  0.000000e+00
38  0.000000e+00 -6.487760e-05 -1.815693e-04 -3.766611e-05 -6.212812e-08 -8.844583e-04 -1.031733e-05
39  0.000000e+00  1.867791e-06  3.031235e-06  1.321274e-07 -7.431593e-10 -2.221392e-05 -4.044323e-07
40  0.000000e+00  7.783511e-06 -1.498291e-04  3.032959e-07  0.000000e+00 -1.190227e-05  9.449526e-08
41  0.000000e+00  6.900271e-05 -1.683536e-04  3.100642e-05  1.320973e-05  0.000000e+00  0.000000e+00
42  0.000000e+00  6.549924e-04  7.991439e-05 -3.560990e-05  0.000000e+00 -7.067531e-04  7.028719e-05
43  0.000000e+00  4.779380e-08  1.294968e-08  0.000000e+00  0.000000e+00  8.423051e-08 -2.347390e-07
44  3.601584e-06  1.871193e-05  1.987555e-05  6.457798e-06  1.286013e-06  5.152952e-06  8.712019e-07
45  0.000000e+00  8.104114e-06  8.977263e-06  5.913061e-07 -2.645460e-08  1.068184e-05  4.623128e-07
46  3.100696e-06  1.860308e-05 -9.726451e-06  5.368590e-07  4.386879e-07 -1.888393e-05 -4.522985e-06
47  0.000000e+00 -5.612140e-06 -2.827226e-05 -1.671683e-05 -1.143069e-06 -9.560868e-06 -2.058974e-05
48  0.000000e+00  5.042195e-05  9.445361e-05  2.572585e-06  4.137390e-05  9.696795e-05  4.585401e-05
49  0.000000e+00 -9.238953e-06 -3.845908e-06  0.000000e+00  0.000000e+00 -1.177302e-04 -2.492872e-05
50  0.000000e+00  4.069132e-06  8.981232e-06  0.000000e+00  3.284848e-06  5.625857e-05  1.533694e-05
51  0.000000e+00  0.000000e+00  0.000000e+00  0.000000e+00 -3.735318e-04 -5.584283e-05 -1.186281e-04
52  0.000000e+00 -1.007703e-05 -2.286071e-05  0.000000e+00 -3.041518e-05 -5.461018e-05 -6.466198e-05
53  0.000000e+00  0.000000e+00  0.000000e+00  0.000000e+00 -3.952675e-06 -2.785528e-06 -2.703071e-06
54  0.000000e+00  0.000000e+00  4.498062e-05  0.000000e+00  0.000000e+00  0.000000e+00  0.000000e+00
55  0.000000e+00 -8.278427e-05  0.000000e+00  0.000000e+00 -1.104927e-05  0.000000e+00 -1.024873e-05
56  0.000000e+00  0.000000e+00  0.000000e+00  0.000000e+00 -2.787121e-06 -2.451189e-06 -4.255165e-06
57  0.000000e+00  0.000000e+00  0.000000e+00  0.000000e+00  0.000000e+00  0.000000e+00  0.000000e+00
58  0.000000e+00  0.000000e+00  0.000000e+00  0.000000e+00 -7.460797e-04  0.000000e+00 -4.370859e-04
59  0.000000e+00  0.000000e+00 -1.914678e-04  0.000000e+00 -9.633126e-04  0.000000e+00  0.000000e+00
60  0.000000e+00  0.000000e+00  0.000000e+00  0.000000e+00 -1.027124e-03  0.000000e+00 -1.763497e-04
61  0.000000e+00  0.000000e+00  0.000000e+00  0.000000e+00  0.000000e+00  0.000000e+00  0.000000e+00
62  0.000000e+00  0.000000e+00  0.000000e+00  0.000000e+00 -6.078571e-04  0.000000e+00  0.000000e+00
63  0.000000e+00  0.000000e+00  0.000000e+00  0.000000e+00  0.000000e+00  0.000000e+00  0.000000e+00
64  0.000000e+00  0.000000e+00  0.000000e+00  0.000000e+00  0.000000e+00 -5.572813e-05 -4.882490e-05
65  0.000000e+00  3.358881e-05  4.818319e-05  1.754842e-05 -3.999949e-05  0.000000e+00 -4.907469e-05
66  0.000000e+00  0.000000e+00  0.000000e+00  0.000000e+00 -2.905642e-05  0.000000e+00 -1.407817e-06
67  0.000000e+00  0.000000e+00  0.000000e+00  0.000000e+00 -1.005498e-03 -2.394408e-03 -4.151294e-04
68  0.000000e+00  0.000000e+00  0.000000e+00  0.000000e+00  0.000000e+00  0.000000e+00  0.000000e+00
69  0.000000e+00  0.000000e+00 -3.674107e-05  0.000000e+00  0.000000e+00  0.000000e+00  0.000000e+00
70  0.000000e+00  0.000000e+00  0.000000e+00  0.000000e+00  0.000000e+00  0.000000e+00  0.000000e+00
71  0.000000e+00  0.000000e+00  0.000000e+00  0.000000e+00  0.000000e+00  0.000000e+00 -5.095425e-09
72  0.000000e+00  0.000000e+00  0.000000e+00  0.000000e+00  0.000000e+00  0.000000e+00  0.000000e+00
73  0.000000e+00  0.000000e+00  0.000000e+00  0.000000e+00  0.000000e+00  0.000000e+00  0.000000e+00
74  0.000000e+00  0.000000e+00 -1.518005e-06  0.000000e+00  0.000000e+00  0.000000e+00  0.000000e+00
75  0.000000e+00  0.000000e+00  0.000000e+00  0.000000e+00  0.000000e+00  0.000000e+00  0.000000e+00
76  0.000000e+00  0.000000e+00  0.000000e+00  0.000000e+00 -1.937737e-07  3.078869e-06 -4.172941e-07
77  0.000000e+00  2.949392e-07  2.762209e-08  1.666609e-10  0.000000e+00 -3.065692e-05  3.380734e-06
78  0.000000e+00  0.000000e+00 -4.869244e-09  0.000000e+00  0.000000e+00 -1.084672e-07 -6.717356e-10
79  0.000000e+00  0.000000e+00  0.000000e+00 -7.493548e-06  0.000000e+00  0.000000e+00 -1.540748e-06
80  0.000000e+00 -6.014910e-08 -7.299303e-08 -3.282664e-08  0.000000e+00  0.000000e+00  0.000000e+00
81  0.000000e+00  2.109851e-08  1.676940e-08  3.562524e-09  0.000000e+00  0.000000e+00  0.000000e+00
82  1.096775e-07  0.000000e+00  0.000000e+00  0.000000e+00  0.000000e+00  0.000000e+00  0.000000e+00
83  0.000000e+00  0.000000e+00  0.000000e+00  0.000000e+00  0.000000e+00  0.000000e+00  0.000000e+00
84  0.000000e+00  0.000000e+00  0.000000e+00  0.000000e+00  0.000000e+00  0.000000e+00  0.000000e+00
85  0.000000e+00  0.000000e+00  0.000000e+00  0.000000e+00  0.000000e+00  0.000000e+00  0.000000e+00
86  0.000000e+00  0.000000e+00  0.000000e+00  0.000000e+00  0.000000e+00  0.000000e+00  0.000000e+00
87 -4.638047e-05  9.108961e-04 -4.176977e-03 -4.286337e-05  1.561281e-03 -4.011519e-03 -1.415637e-03
88  3.358235e-07  0.000000e+00  0.000000e+00  0.000000e+00  0.000000e+00  1.222596e-05 -3.490470e-08
89  0.000000e+00  0.000000e+00  0.000000e+00  0.000000e+00  0.000000e+00  0.000000e+00  0.000000e+00
             V60           V61           V62           V63           V64           V65           V66
4   0.000000e+00  0.000000e+00  0.000000e+00  0.000000e+00  0.000000e+00  0.000000e+00  0.000000e+00
5   0.000000e+00  0.000000e+00  0.000000e+00  0.000000e+00  0.000000e+00  0.000000e+00  0.000000e+00
6   0.000000e+00  0.000000e+00  0.000000e+00  0.000000e+00  0.000000e+00  0.000000e+00  0.000000e+00
7   0.000000e+00  0.000000e+00  0.000000e+00  0.000000e+00  0.000000e+00  0.000000e+00  0.000000e+00
8   0.000000e+00  0.000000e+00  0.000000e+00  0.000000e+00  0.000000e+00  0.000000e+00  0.000000e+00
9   0.000000e+00  0.000000e+00  0.000000e+00  0.000000e+00  0.000000e+00  0.000000e+00  0.000000e+00
10  0.000000e+00  0.000000e+00  0.000000e+00  0.000000e+00  0.000000e+00  0.000000e+00  0.000000e+00
11  0.000000e+00  0.000000e+00  0.000000e+00  0.000000e+00  0.000000e+00  0.000000e+00  0.000000e+00
12 -4.113417e-04  0.000000e+00  0.000000e+00  0.000000e+00  0.000000e+00  0.000000e+00  0.000000e+00
13 -6.861303e-06  0.000000e+00  0.000000e+00  0.000000e+00  0.000000e+00  0.000000e+00  0.000000e+00
14  0.000000e+00  0.000000e+00  0.000000e+00  0.000000e+00  0.000000e+00  0.000000e+00  0.000000e+00
15  0.000000e+00  0.000000e+00  0.000000e+00  0.000000e+00  0.000000e+00  0.000000e+00  0.000000e+00
16  0.000000e+00  0.000000e+00  0.000000e+00  0.000000e+00  0.000000e+00  0.000000e+00  0.000000e+00
17  0.000000e+00  0.000000e+00  0.000000e+00  0.000000e+00  0.000000e+00  0.000000e+00  0.000000e+00
18  0.000000e+00  0.000000e+00  0.000000e+00  0.000000e+00  0.000000e+00  0.000000e+00  0.000000e+00
19  0.000000e+00  0.000000e+00  0.000000e+00  0.000000e+00  0.000000e+00  0.000000e+00  0.000000e+00
20  0.000000e+00  0.000000e+00  0.000000e+00  0.000000e+00  0.000000e+00  0.000000e+00  0.000000e+00
21  0.000000e+00  0.000000e+00  0.000000e+00  0.000000e+00  0.000000e+00  0.000000e+00  0.000000e+00
22  0.000000e+00  0.000000e+00  0.000000e+00  0.000000e+00  0.000000e+00  0.000000e+00  0.000000e+00
23  0.000000e+00  0.000000e+00  0.000000e+00  0.000000e+00  0.000000e+00  0.000000e+00  0.000000e+00
24  0.000000e+00  0.000000e+00  0.000000e+00  0.000000e+00 -4.554338e-09  0.000000e+00  0.000000e+00
25 -2.951562e-06  0.000000e+00  0.000000e+00  0.000000e+00 -6.289963e-08 -3.203765e-08  0.000000e+00
26  0.000000e+00  0.000000e+00  0.000000e+00  0.000000e+00 -3.997813e-07  0.000000e+00  0.000000e+00
27  0.000000e+00  0.000000e+00  0.000000e+00  0.000000e+00 -1.718626e-09 -1.287859e-06  0.000000e+00
28  0.000000e+00  0.000000e+00  0.000000e+00  0.000000e+00  0.000000e+00  0.000000e+00  0.000000e+00
29  2.731913e-06  0.000000e+00 -4.815986e-09  0.000000e+00  0.000000e+00  0.000000e+00  0.000000e+00
30 -3.048314e-07  0.000000e+00 -3.380154e-09  0.000000e+00  0.000000e+00  0.000000e+00  0.000000e+00
31 -3.164485e-07  0.000000e+00 -4.547718e-09  0.000000e+00  0.000000e+00  0.000000e+00  0.000000e+00
32  0.000000e+00  0.000000e+00  0.000000e+00  0.000000e+00  0.000000e+00  0.000000e+00  0.000000e+00
33 -5.966503e-07  0.000000e+00  0.000000e+00  0.000000e+00  0.000000e+00  0.000000e+00  0.000000e+00
34  0.000000e+00  0.000000e+00  0.000000e+00  0.000000e+00  0.000000e+00  0.000000e+00  0.000000e+00
35  0.000000e+00  0.000000e+00  0.000000e+00  0.000000e+00  0.000000e+00  0.000000e+00  0.000000e+00
36  0.000000e+00  0.000000e+00  0.000000e+00  0.000000e+00  0.000000e+00  0.000000e+00  0.000000e+00
37  0.000000e+00  0.000000e+00  0.000000e+00  0.000000e+00  0.000000e+00  0.000000e+00  0.000000e+00
38 -5.248009e-09  0.000000e+00 -1.383296e-07  0.000000e+00  0.000000e+00 -1.969304e-05  0.000000e+00
39  0.000000e+00  0.000000e+00 -3.293192e-08  0.000000e+00  0.000000e+00 -6.842011e-06  0.000000e+00
40  0.000000e+00  0.000000e+00  0.000000e+00  0.000000e+00  0.000000e+00  0.000000e+00  0.000000e+00
41 -2.926090e-09  1.183370e-05  0.000000e+00  2.189519e-07  0.000000e+00 -1.530995e-05 -1.109845e-06
42  9.283964e-06  0.000000e+00  1.786432e-06  0.000000e+00  0.000000e+00  0.000000e+00  0.000000e+00
43  0.000000e+00  0.000000e+00  0.000000e+00  0.000000e+00  0.000000e+00  0.000000e+00  0.000000e+00
44 -2.920395e-09 -3.764905e-07 -2.641678e-09 -1.114025e-08  0.000000e+00 -3.886199e-07 -2.181580e-06
45 -6.124161e-09 -1.286371e-08 -8.830676e-09 -1.036750e-08  2.857711e-08  4.244034e-06  2.208766e-07
46 -3.695519e-06  1.934612e-06  9.013980e-07  0.000000e+00  0.000000e+00 -5.894808e-07 -5.541316e-08
47 -2.500189e-05  8.297061e-06  1.623665e-06 -2.944979e-05  9.891030e-07 -3.326543e-06 -1.523925e-06
48  9.243738e-05  1.035180e-05  5.734128e-06  6.600324e-07  0.000000e+00  1.327563e-05  3.141295e-07
49  0.000000e+00  0.000000e+00  0.000000e+00  0.000000e+00  0.000000e+00  0.000000e+00  0.000000e+00
50  8.683748e-06  1.040600e-06  3.289133e-07  7.241254e-07  1.226236e-07  1.065393e-05  7.295410e-07
51 -1.156538e-04  0.000000e+00  0.000000e+00  0.000000e+00  0.000000e+00 -1.995112e-06 -8.155670e-07
52 -1.157427e-04 -1.102190e-06 -1.269968e-06 -7.298984e-07 -3.790538e-07 -8.679561e-07 -4.736990e-07
53 -6.769864e-06  0.000000e+00  0.000000e+00  0.000000e+00  0.000000e+00  0.000000e+00  0.000000e+00
54  0.000000e+00  0.000000e+00  0.000000e+00  0.000000e+00  0.000000e+00  0.000000e+00  0.000000e+00
55 -2.405344e-05  0.000000e+00  0.000000e+00  0.000000e+00  0.000000e+00  0.000000e+00  0.000000e+00
56 -8.117814e-06 -7.635694e-06 -6.358412e-06 -2.289137e-06 -3.326921e-06  5.559816e-06 -4.395062e-07
57  0.000000e+00  0.000000e+00  0.000000e+00  0.000000e+00  0.000000e+00  0.000000e+00  0.000000e+00
58 -1.269328e-03 -4.322734e-05 -1.867006e-05 -8.675210e-05 -2.887929e-05  0.000000e+00  0.000000e+00
59 -6.901389e-04  0.000000e+00 -6.603564e-04 -2.139456e-04 -9.402753e-06  0.000000e+00  0.000000e+00
60  0.000000e+00 -9.921250e-06 -4.785542e-04 -6.520622e-05 -1.393813e-05  0.000000e+00  0.000000e+00
61  0.000000e+00  0.000000e+00 -1.033674e-04  0.000000e+00  0.000000e+00  0.000000e+00  0.000000e+00
62  0.000000e+00  0.000000e+00  0.000000e+00  0.000000e+00 -1.752267e-05  0.000000e+00  0.000000e+00
63  0.000000e+00  0.000000e+00  0.000000e+00  0.000000e+00  0.000000e+00  0.000000e+00  0.000000e+00
64 -1.180072e-04  0.000000e+00 -2.589304e-05  0.000000e+00  0.000000e+00  0.000000e+00  0.000000e+00
65 -1.222556e-04 -7.560679e-05 -2.513034e-05 -2.033612e-04 -2.067927e-04  0.000000e+00 -2.174422e-07
66 -3.481995e-06 -3.319303e-06 -1.454209e-06 -2.215697e-05 -5.578951e-06  0.000000e+00  0.000000e+00
67 -6.500727e-04 -6.182278e-04 -7.569616e-04 -1.013146e-03 -3.717785e-04  0.000000e+00 -1.743972e-05
68  0.000000e+00  0.000000e+00  0.000000e+00  0.000000e+00  0.000000e+00  0.000000e+00  0.000000e+00
69  0.000000e+00  0.000000e+00  0.000000e+00  0.000000e+00  0.000000e+00  0.000000e+00  0.000000e+00
70  0.000000e+00  0.000000e+00  0.000000e+00  1.645364e-07  0.000000e+00 -2.849960e-09  0.000000e+00
71 -1.068123e-08  0.000000e+00  0.000000e+00  0.000000e+00  0.000000e+00  0.000000e+00  0.000000e+00
72  0.000000e+00  0.000000e+00  0.000000e+00  0.000000e+00  0.000000e+00  0.000000e+00  0.000000e+00
73  0.000000e+00  0.000000e+00  0.000000e+00  0.000000e+00  0.000000e+00  0.000000e+00  0.000000e+00
74  3.640305e-08  0.000000e+00  0.000000e+00  0.000000e+00  0.000000e+00  0.000000e+00  0.000000e+00
75  0.000000e+00  0.000000e+00  0.000000e+00  0.000000e+00  0.000000e+00  0.000000e+00  0.000000e+00
76  1.213660e-06  5.937672e-09 -6.458881e-07  2.642766e-09 -3.459444e-08  0.000000e+00  0.000000e+00
77 -6.551103e-05  0.000000e+00  0.000000e+00  0.000000e+00  0.000000e+00  0.000000e+00  0.000000e+00
78  0.000000e+00  0.000000e+00  0.000000e+00  0.000000e+00  0.000000e+00  9.835948e-08  4.533504e-09
79  0.000000e+00  8.323490e-06  0.000000e+00  0.000000e+00  0.000000e+00  2.045711e-05  1.496799e-06
80  0.000000e+00  0.000000e+00  0.000000e+00  0.000000e+00  0.000000e+00  0.000000e+00  0.000000e+00
81  0.000000e+00  0.000000e+00  0.000000e+00  0.000000e+00  0.000000e+00  0.000000e+00  0.000000e+00
82  0.000000e+00  0.000000e+00  0.000000e+00  0.000000e+00  0.000000e+00  0.000000e+00  0.000000e+00
83  0.000000e+00  0.000000e+00  0.000000e+00  0.000000e+00  0.000000e+00  0.000000e+00  0.000000e+00
84  0.000000e+00  0.000000e+00  0.000000e+00  0.000000e+00  0.000000e+00  0.000000e+00  0.000000e+00
85  0.000000e+00  0.000000e+00  0.000000e+00  0.000000e+00  0.000000e+00  0.000000e+00  0.000000e+00
86  0.000000e+00  0.000000e+00  0.000000e+00  0.000000e+00  0.000000e+00  0.000000e+00  0.000000e+00
87 -4.803692e-03 -1.692534e-03 -2.798536e-03 -2.215046e-03 -8.888326e-04 -2.172247e-04 -1.982388e-05
88  0.000000e+00  1.616151e-08  0.000000e+00 -1.915010e-06 -9.049486e-10  2.961673e-06 -2.245458e-08
89  0.000000e+00  0.000000e+00  0.000000e+00 -4.717054e-09  0.000000e+00 -2.077478e-07  0.000000e+00
             V67           V68           V69           V70           V71           V72           V73
4   0.000000e+00  0.000000e+00  0.000000e+00  0.000000e+00  0.000000e+00  0.000000e+00  0.000000e+00
5   0.000000e+00  0.000000e+00  0.000000e+00  0.000000e+00  0.000000e+00  0.000000e+00  0.000000e+00
6   0.000000e+00  0.000000e+00  0.000000e+00  0.000000e+00  0.000000e+00  0.000000e+00  0.000000e+00
7   0.000000e+00  0.000000e+00  0.000000e+00  0.000000e+00  0.000000e+00  0.000000e+00  0.000000e+00
8   0.000000e+00  0.000000e+00  0.000000e+00  0.000000e+00  0.000000e+00  0.000000e+00  0.000000e+00
9   0.000000e+00  0.000000e+00  0.000000e+00  0.000000e+00  0.000000e+00  0.000000e+00  0.000000e+00
10  0.000000e+00  0.000000e+00  0.000000e+00  0.000000e+00  0.000000e+00  0.000000e+00  0.000000e+00
11  0.000000e+00  0.000000e+00  0.000000e+00  0.000000e+00  0.000000e+00  0.000000e+00  0.000000e+00
12  0.000000e+00  0.000000e+00  0.000000e+00  0.000000e+00  0.000000e+00  0.000000e+00  0.000000e+00
13  0.000000e+00  0.000000e+00  0.000000e+00  0.000000e+00  0.000000e+00  0.000000e+00  0.000000e+00
14  0.000000e+00  0.000000e+00  0.000000e+00  0.000000e+00  0.000000e+00  0.000000e+00  0.000000e+00
15  0.000000e+00  0.000000e+00  0.000000e+00  0.000000e+00  0.000000e+00  0.000000e+00  0.000000e+00
16  0.000000e+00  0.000000e+00  0.000000e+00  0.000000e+00  0.000000e+00  0.000000e+00  0.000000e+00
17  0.000000e+00  0.000000e+00  0.000000e+00  0.000000e+00  0.000000e+00  0.000000e+00  0.000000e+00
18  0.000000e+00  0.000000e+00  0.000000e+00  0.000000e+00  0.000000e+00  0.000000e+00  0.000000e+00
19  0.000000e+00  0.000000e+00  0.000000e+00  0.000000e+00  0.000000e+00  0.000000e+00  0.000000e+00
20 -5.755233e-04  0.000000e+00  0.000000e+00  0.000000e+00  0.000000e+00  0.000000e+00  0.000000e+00
21  0.000000e+00  0.000000e+00  0.000000e+00  0.000000e+00  0.000000e+00  0.000000e+00  0.000000e+00
22 -1.994074e-06  0.000000e+00  0.000000e+00  0.000000e+00  0.000000e+00  0.000000e+00  0.000000e+00
23  0.000000e+00  0.000000e+00  0.000000e+00  0.000000e+00  0.000000e+00  0.000000e+00  0.000000e+00
24 -7.717159e-08  0.000000e+00  0.000000e+00  0.000000e+00  0.000000e+00  0.000000e+00  0.000000e+00
25 -3.011167e-05  0.000000e+00  0.000000e+00  0.000000e+00  0.000000e+00  0.000000e+00  0.000000e+00
26 -4.296026e-07  0.000000e+00  0.000000e+00  0.000000e+00  0.000000e+00  0.000000e+00  0.000000e+00
27  0.000000e+00  0.000000e+00  0.000000e+00  0.000000e+00  0.000000e+00  0.000000e+00  0.000000e+00
28 -2.499934e-07  0.000000e+00  0.000000e+00  0.000000e+00  0.000000e+00  0.000000e+00  0.000000e+00
29 -1.090990e-07  0.000000e+00  0.000000e+00  0.000000e+00  0.000000e+00  0.000000e+00  0.000000e+00
30 -3.195857e-07  0.000000e+00  0.000000e+00  0.000000e+00  0.000000e+00  0.000000e+00  0.000000e+00
31 -5.409993e-07  0.000000e+00  0.000000e+00  0.000000e+00  0.000000e+00  0.000000e+00  0.000000e+00
32  0.000000e+00  0.000000e+00  0.000000e+00  0.000000e+00  0.000000e+00  0.000000e+00  0.000000e+00
33 -1.171855e-05  0.000000e+00  0.000000e+00  0.000000e+00  0.000000e+00  0.000000e+00  0.000000e+00
34  0.000000e+00  0.000000e+00  0.000000e+00  0.000000e+00  0.000000e+00  0.000000e+00  0.000000e+00
35  0.000000e+00  0.000000e+00  0.000000e+00  0.000000e+00  0.000000e+00  0.000000e+00  0.000000e+00
36  0.000000e+00  0.000000e+00  0.000000e+00  0.000000e+00  0.000000e+00  0.000000e+00  0.000000e+00
37 -1.587888e-10 -4.510781e-10 -3.765219e-10 -1.611196e-11 -1.848738e-11 -2.048995e-11 -2.585107e-11
38 -6.199574e-05  0.000000e+00  0.000000e+00  0.000000e+00  0.000000e+00  0.000000e+00  0.000000e+00
39 -1.084889e-06  0.000000e+00  0.000000e+00  0.000000e+00  0.000000e+00  0.000000e+00  0.000000e+00
40 -2.091914e-08  0.000000e+00  0.000000e+00  0.000000e+00  0.000000e+00  0.000000e+00  0.000000e+00
41  6.772491e-06  0.000000e+00  0.000000e+00  0.000000e+00  0.000000e+00  0.000000e+00  0.000000e+00
42  1.253967e-05  0.000000e+00  0.000000e+00  0.000000e+00  0.000000e+00  0.000000e+00  0.000000e+00
43  0.000000e+00  0.000000e+00  0.000000e+00  0.000000e+00  0.000000e+00  0.000000e+00  0.000000e+00
44  5.087963e-07 -5.827217e-11 -4.864073e-11 -2.081413e-12 -2.388267e-12 -2.646969e-12 -3.339538e-12
45 -5.309545e-06  0.000000e+00  0.000000e+00  0.000000e+00  0.000000e+00  0.000000e+00  0.000000e+00
46 -4.590918e-06  0.000000e+00  0.000000e+00  0.000000e+00  0.000000e+00  0.000000e+00  0.000000e+00
47 -3.425869e-05  0.000000e+00  0.000000e+00  0.000000e+00  0.000000e+00  0.000000e+00  0.000000e+00
48  5.930691e-05  0.000000e+00  0.000000e+00  0.000000e+00  0.000000e+00  0.000000e+00  0.000000e+00
49 -5.802938e-05  0.000000e+00  0.000000e+00  0.000000e+00  0.000000e+00  0.000000e+00  0.000000e+00
50  1.381955e-05  0.000000e+00  0.000000e+00  0.000000e+00  0.000000e+00  0.000000e+00  0.000000e+00
51 -1.786194e-04  0.000000e+00  0.000000e+00  0.000000e+00  0.000000e+00  0.000000e+00  0.000000e+00
52 -9.109673e-05  0.000000e+00  0.000000e+00  0.000000e+00  0.000000e+00  0.000000e+00  0.000000e+00
53 -5.108396e-06  0.000000e+00  0.000000e+00  0.000000e+00  0.000000e+00  0.000000e+00  0.000000e+00
54  0.000000e+00  0.000000e+00  0.000000e+00  0.000000e+00  0.000000e+00  0.000000e+00  0.000000e+00
55 -4.771083e-05  0.000000e+00  0.000000e+00  0.000000e+00  0.000000e+00  0.000000e+00  0.000000e+00
56 -8.154955e-06  0.000000e+00  0.000000e+00  0.000000e+00  0.000000e+00  0.000000e+00  0.000000e+00
57  0.000000e+00  0.000000e+00  0.000000e+00  0.000000e+00  0.000000e+00  0.000000e+00  0.000000e+00
58 -1.067654e-04  0.000000e+00  0.000000e+00  0.000000e+00  0.000000e+00  0.000000e+00  0.000000e+00
59 -2.378792e-04  0.000000e+00  0.000000e+00  0.000000e+00  0.000000e+00  0.000000e+00  0.000000e+00
60 -1.720334e-04  0.000000e+00  0.000000e+00  0.000000e+00  0.000000e+00  0.000000e+00  0.000000e+00
61  0.000000e+00  0.000000e+00  0.000000e+00  0.000000e+00  0.000000e+00  0.000000e+00  0.000000e+00
62 -1.751428e-05  0.000000e+00  0.000000e+00  0.000000e+00  0.000000e+00  0.000000e+00  0.000000e+00
63  0.000000e+00  0.000000e+00  0.000000e+00  0.000000e+00  0.000000e+00  0.000000e+00  0.000000e+00
64 -1.300134e-04  0.000000e+00  0.000000e+00  0.000000e+00  0.000000e+00  0.000000e+00  0.000000e+00
65 -1.330374e-04  0.000000e+00  0.000000e+00  0.000000e+00  0.000000e+00  0.000000e+00  0.000000e+00
66 -1.560468e-05  0.000000e+00  0.000000e+00  0.000000e+00  0.000000e+00  0.000000e+00  0.000000e+00
67  0.000000e+00  0.000000e+00  0.000000e+00  0.000000e+00  0.000000e+00  0.000000e+00  0.000000e+00
68  0.000000e+00  0.000000e+00  0.000000e+00  0.000000e+00  0.000000e+00  0.000000e+00  0.000000e+00
69  0.000000e+00  0.000000e+00  0.000000e+00  0.000000e+00  0.000000e+00  0.000000e+00  0.000000e+00
70  8.029490e-08  0.000000e+00  9.844016e-07  0.000000e+00  2.118065e-08  0.000000e+00  0.000000e+00
71  0.000000e+00  0.000000e+00  0.000000e+00  0.000000e+00  0.000000e+00  0.000000e+00  0.000000e+00
72  0.000000e+00  0.000000e+00  0.000000e+00  0.000000e+00  0.000000e+00  0.000000e+00  0.000000e+00
73  0.000000e+00  0.000000e+00  0.000000e+00  0.000000e+00  0.000000e+00  0.000000e+00  0.000000e+00
74  0.000000e+00  0.000000e+00  0.000000e+00  0.000000e+00  0.000000e+00  0.000000e+00  0.000000e+00
75  0.000000e+00  0.000000e+00  0.000000e+00  0.000000e+00  0.000000e+00  0.000000e+00  0.000000e+00
76 -2.449461e-07  0.000000e+00  0.000000e+00  0.000000e+00  0.000000e+00  0.000000e+00  0.000000e+00
77  0.000000e+00  0.000000e+00  0.000000e+00  0.000000e+00  0.000000e+00  0.000000e+00  0.000000e+00
78 -1.453755e-08  0.000000e+00  0.000000e+00  0.000000e+00  0.000000e+00  0.000000e+00  0.000000e+00
79 -3.752514e-06  0.000000e+00  0.000000e+00  0.000000e+00  0.000000e+00  0.000000e+00  0.000000e+00
80  0.000000e+00  0.000000e+00  0.000000e+00  0.000000e+00  0.000000e+00  0.000000e+00  0.000000e+00
81  0.000000e+00  0.000000e+00  0.000000e+00  0.000000e+00  0.000000e+00  0.000000e+00  0.000000e+00
82  0.000000e+00  1.750978e-07  9.642296e-08  2.311400e-08  0.000000e+00  6.764566e-08  3.503559e-08
83  0.000000e+00  0.000000e+00  0.000000e+00  0.000000e+00  0.000000e+00  0.000000e+00  0.000000e+00
84  0.000000e+00  0.000000e+00  0.000000e+00  0.000000e+00  0.000000e+00  0.000000e+00  0.000000e+00
85  0.000000e+00  0.000000e+00  0.000000e+00  0.000000e+00  0.000000e+00  0.000000e+00  0.000000e+00
86  0.000000e+00  0.000000e+00  0.000000e+00  0.000000e+00  0.000000e+00  0.000000e+00  0.000000e+00
87 -2.508072e-03  1.581882e-04  1.642873e-04  2.024348e-05 -2.959680e-06  1.611323e-05  2.017309e-06
88  0.000000e+00  0.000000e+00  0.000000e+00  0.000000e+00  0.000000e+00  0.000000e+00  0.000000e+00
89 -3.231924e-12  0.000000e+00  0.000000e+00  0.000000e+00  0.000000e+00  0.000000e+00  0.000000e+00
             V74           V75           V76          V77          V78           V79           V80
4   0.000000e+00  0.000000e+00  0.000000e+00 0.000000e+00 0.000000e+00  0.000000e+00  0.000000e+00
5   0.000000e+00  0.000000e+00  0.000000e+00 0.000000e+00 0.000000e+00  0.000000e+00  0.000000e+00
6   0.000000e+00  0.000000e+00  0.000000e+00 0.000000e+00 0.000000e+00  0.000000e+00  0.000000e+00
7   0.000000e+00  0.000000e+00  0.000000e+00 0.000000e+00 0.000000e+00  0.000000e+00  0.000000e+00
8   0.000000e+00  0.000000e+00  0.000000e+00 0.000000e+00 0.000000e+00  0.000000e+00  0.000000e+00
9   0.000000e+00  0.000000e+00  0.000000e+00 0.000000e+00 0.000000e+00  0.000000e+00  0.000000e+00
10  0.000000e+00  0.000000e+00  0.000000e+00 0.000000e+00 0.000000e+00  0.000000e+00  0.000000e+00
11  0.000000e+00  0.000000e+00  0.000000e+00 0.000000e+00 0.000000e+00  0.000000e+00  0.000000e+00
12  0.000000e+00  0.000000e+00  0.000000e+00 0.000000e+00 0.000000e+00  0.000000e+00  0.000000e+00
13  0.000000e+00  0.000000e+00  0.000000e+00 0.000000e+00 0.000000e+00  0.000000e+00  0.000000e+00
14  0.000000e+00  0.000000e+00  0.000000e+00 0.000000e+00 0.000000e+00  0.000000e+00  0.000000e+00
15  0.000000e+00  0.000000e+00  0.000000e+00 0.000000e+00 0.000000e+00  0.000000e+00  0.000000e+00
16  0.000000e+00  0.000000e+00  0.000000e+00 0.000000e+00 0.000000e+00  0.000000e+00  0.000000e+00
17  0.000000e+00  0.000000e+00  0.000000e+00 0.000000e+00 0.000000e+00  0.000000e+00  0.000000e+00
18  0.000000e+00  0.000000e+00  0.000000e+00 0.000000e+00 0.000000e+00  0.000000e+00  0.000000e+00
19  0.000000e+00  0.000000e+00  0.000000e+00 0.000000e+00 0.000000e+00  0.000000e+00  0.000000e+00
20  0.000000e+00  0.000000e+00  0.000000e+00 0.000000e+00 0.000000e+00  0.000000e+00  0.000000e+00
21  0.000000e+00  0.000000e+00  0.000000e+00 0.000000e+00 0.000000e+00  0.000000e+00  0.000000e+00
22  0.000000e+00  0.000000e+00  0.000000e+00 0.000000e+00 0.000000e+00  0.000000e+00  0.000000e+00
23  0.000000e+00  0.000000e+00  0.000000e+00 0.000000e+00 0.000000e+00  0.000000e+00  0.000000e+00
24  0.000000e+00  0.000000e+00  0.000000e+00 0.000000e+00 0.000000e+00  0.000000e+00  0.000000e+00
25  0.000000e+00  0.000000e+00  0.000000e+00 0.000000e+00 0.000000e+00  0.000000e+00  0.000000e+00
26  0.000000e+00  0.000000e+00  0.000000e+00 0.000000e+00 0.000000e+00  0.000000e+00  0.000000e+00
27  0.000000e+00  0.000000e+00  0.000000e+00 0.000000e+00 0.000000e+00  0.000000e+00  0.000000e+00
28  0.000000e+00  0.000000e+00  0.000000e+00 0.000000e+00 0.000000e+00  0.000000e+00  0.000000e+00
29  0.000000e+00  0.000000e+00  0.000000e+00 0.000000e+00 0.000000e+00  0.000000e+00  0.000000e+00
30  0.000000e+00  0.000000e+00  0.000000e+00 0.000000e+00 0.000000e+00  0.000000e+00  0.000000e+00
31  0.000000e+00  0.000000e+00  0.000000e+00 0.000000e+00 0.000000e+00  0.000000e+00  0.000000e+00
32  0.000000e+00  0.000000e+00  0.000000e+00 0.000000e+00 0.000000e+00  0.000000e+00  0.000000e+00
33  0.000000e+00  0.000000e+00  0.000000e+00 0.000000e+00 0.000000e+00  0.000000e+00  0.000000e+00
34  0.000000e+00  0.000000e+00  0.000000e+00 0.000000e+00 0.000000e+00  0.000000e+00  0.000000e+00
35  0.000000e+00  0.000000e+00  0.000000e+00 0.000000e+00 0.000000e+00  0.000000e+00  0.000000e+00
36  0.000000e+00  0.000000e+00  0.000000e+00 0.000000e+00 0.000000e+00  0.000000e+00  0.000000e+00
37 -1.667901e-11 -8.740899e-13  0.000000e+00 0.000000e+00 0.000000e+00 -3.388147e-07 -2.232162e-07
38  0.000000e+00  0.000000e+00  0.000000e+00 0.000000e+00 0.000000e+00  0.000000e+00  0.000000e+00
39  0.000000e+00  0.000000e+00  0.000000e+00 0.000000e+00 0.000000e+00  0.000000e+00  0.000000e+00
40  0.000000e+00  0.000000e+00  0.000000e+00 0.000000e+00 0.000000e+00  0.000000e+00  0.000000e+00
41  0.000000e+00  0.000000e+00  0.000000e+00 0.000000e+00 0.000000e+00  0.000000e+00  0.000000e+00
42  0.000000e+00  0.000000e+00  0.000000e+00 0.000000e+00 0.000000e+00  0.000000e+00  0.000000e+00
43  0.000000e+00  0.000000e+00  0.000000e+00 0.000000e+00 0.000000e+00  0.000000e+00  0.000000e+00
44 -2.154661e-12 -1.129183e-13  0.000000e+00 0.000000e+00 0.000000e+00  0.000000e+00  0.000000e+00
45  0.000000e+00  0.000000e+00  0.000000e+00 0.000000e+00 0.000000e+00  0.000000e+00  0.000000e+00
46  0.000000e+00  0.000000e+00  0.000000e+00 0.000000e+00 0.000000e+00  0.000000e+00  0.000000e+00
47  0.000000e+00  0.000000e+00  0.000000e+00 0.000000e+00 0.000000e+00  0.000000e+00  0.000000e+00
48  0.000000e+00  0.000000e+00  0.000000e+00 0.000000e+00 0.000000e+00  0.000000e+00  0.000000e+00
49  0.000000e+00  0.000000e+00  0.000000e+00 0.000000e+00 0.000000e+00  0.000000e+00  0.000000e+00
50  0.000000e+00  0.000000e+00  0.000000e+00 0.000000e+00 0.000000e+00  0.000000e+00  0.000000e+00
51  0.000000e+00  0.000000e+00  0.000000e+00 0.000000e+00 0.000000e+00  0.000000e+00  0.000000e+00
52  0.000000e+00  0.000000e+00  0.000000e+00 0.000000e+00 0.000000e+00  0.000000e+00  0.000000e+00
53  0.000000e+00  0.000000e+00  0.000000e+00 0.000000e+00 0.000000e+00  0.000000e+00  0.000000e+00
54  0.000000e+00  0.000000e+00  0.000000e+00 0.000000e+00 0.000000e+00  0.000000e+00  0.000000e+00
55  0.000000e+00  0.000000e+00  0.000000e+00 0.000000e+00 0.000000e+00  0.000000e+00  0.000000e+00
56  0.000000e+00  0.000000e+00  0.000000e+00 0.000000e+00 0.000000e+00  0.000000e+00  0.000000e+00
57  0.000000e+00  0.000000e+00  0.000000e+00 0.000000e+00 0.000000e+00  0.000000e+00  0.000000e+00
58  0.000000e+00  0.000000e+00  0.000000e+00 0.000000e+00 0.000000e+00  0.000000e+00  0.000000e+00
59  0.000000e+00  0.000000e+00  0.000000e+00 0.000000e+00 0.000000e+00  0.000000e+00  0.000000e+00
60  0.000000e+00  0.000000e+00  0.000000e+00 0.000000e+00 0.000000e+00  0.000000e+00  0.000000e+00
61  0.000000e+00  0.000000e+00  0.000000e+00 0.000000e+00 0.000000e+00  0.000000e+00  0.000000e+00
62  0.000000e+00  0.000000e+00  0.000000e+00 0.000000e+00 0.000000e+00  0.000000e+00  0.000000e+00
63  0.000000e+00  0.000000e+00  0.000000e+00 0.000000e+00 0.000000e+00  0.000000e+00  0.000000e+00
64  0.000000e+00  0.000000e+00  0.000000e+00 0.000000e+00 0.000000e+00  0.000000e+00  0.000000e+00
65  0.000000e+00  0.000000e+00  0.000000e+00 0.000000e+00 0.000000e+00  0.000000e+00  0.000000e+00
66  0.000000e+00  0.000000e+00  0.000000e+00 0.000000e+00 0.000000e+00  0.000000e+00  0.000000e+00
67  0.000000e+00  0.000000e+00  0.000000e+00 0.000000e+00 0.000000e+00  0.000000e+00  0.000000e+00
68  0.000000e+00  0.000000e+00  0.000000e+00 0.000000e+00 0.000000e+00  0.000000e+00  0.000000e+00
69  0.000000e+00  0.000000e+00  0.000000e+00 0.000000e+00 0.000000e+00  0.000000e+00  0.000000e+00
70  2.186274e-08  9.381667e-10  0.000000e+00 0.000000e+00 0.000000e+00  0.000000e+00  0.000000e+00
71  0.000000e+00  0.000000e+00  0.000000e+00 0.000000e+00 0.000000e+00  0.000000e+00  0.000000e+00
72  0.000000e+00  0.000000e+00  0.000000e+00 0.000000e+00 0.000000e+00  0.000000e+00  0.000000e+00
73  0.000000e+00  0.000000e+00  0.000000e+00 0.000000e+00 0.000000e+00  0.000000e+00  0.000000e+00
74  0.000000e+00  0.000000e+00  0.000000e+00 0.000000e+00 0.000000e+00  0.000000e+00  0.000000e+00
75  0.000000e+00  0.000000e+00  0.000000e+00 0.000000e+00 0.000000e+00  0.000000e+00  0.000000e+00
76  0.000000e+00  0.000000e+00  0.000000e+00 0.000000e+00 0.000000e+00  0.000000e+00  0.000000e+00
77  0.000000e+00  0.000000e+00  0.000000e+00 0.000000e+00 0.000000e+00  0.000000e+00  0.000000e+00
78  0.000000e+00  0.000000e+00  0.000000e+00 0.000000e+00 0.000000e+00  0.000000e+00  0.000000e+00
79  0.000000e+00  0.000000e+00  0.000000e+00 0.000000e+00 0.000000e+00  0.000000e+00  0.000000e+00
80  0.000000e+00  0.000000e+00  0.000000e+00 0.000000e+00 0.000000e+00  0.000000e+00  0.000000e+00
81  0.000000e+00  0.000000e+00  0.000000e+00 0.000000e+00 0.000000e+00  0.000000e+00  0.000000e+00
82  0.000000e+00  0.000000e+00  6.740971e-08 3.343851e-07 3.365240e-07  1.369712e-06  1.731390e-06
83  0.000000e+00  0.000000e+00  0.000000e+00 0.000000e+00 0.000000e+00  0.000000e+00  0.000000e+00
84  0.000000e+00  0.000000e+00  0.000000e+00 0.000000e+00 0.000000e+00  0.000000e+00  0.000000e+00
85  0.000000e+00  0.000000e+00  1.728048e-06 0.000000e+00 0.000000e+00  0.000000e+00  2.217478e-05
86  0.000000e+00  0.000000e+00  0.000000e+00 0.000000e+00 0.000000e+00  0.000000e+00  0.000000e+00
87  3.511753e-06 -7.207934e-08 -6.248452e-09 5.429177e-05 3.517147e-07  1.253828e-05 -1.078430e-06
88  0.000000e+00  0.000000e+00  0.000000e+00 0.000000e+00 0.000000e+00  0.000000e+00  0.000000e+00
89  0.000000e+00  0.000000e+00  0.000000e+00 0.000000e+00 0.000000e+00  0.000000e+00  0.000000e+00
            V81          V82           V83           V84           V85           V86           V87
4  0.000000e+00 0.000000e+00  0.000000e+00  0.000000e+00  0.000000e+00  0.000000e+00  0.000000e+00
5  0.000000e+00 0.000000e+00  0.000000e+00  0.000000e+00  0.000000e+00  0.000000e+00  0.000000e+00
6  0.000000e+00 0.000000e+00  0.000000e+00  0.000000e+00 -6.665450e-02  0.000000e+00  0.000000e+00
7  0.000000e+00 0.000000e+00  0.000000e+00  0.000000e+00  0.000000e+00  0.000000e+00  0.000000e+00
8  0.000000e+00 0.000000e+00  0.000000e+00  0.000000e+00  0.000000e+00  0.000000e+00  0.000000e+00
9  0.000000e+00 0.000000e+00  0.000000e+00  0.000000e+00  0.000000e+00  0.000000e+00  0.000000e+00
10 0.000000e+00 0.000000e+00  0.000000e+00  0.000000e+00  2.826911e-04  0.000000e+00  0.000000e+00
11 0.000000e+00 0.000000e+00  8.733640e-04  3.426237e-05  9.973963e-05  0.000000e+00  0.000000e+00
12 0.000000e+00 0.000000e+00 -2.778037e-03 -3.058403e-04  4.611872e-05  0.000000e+00  0.000000e+00
13 0.000000e+00 0.000000e+00  1.363675e-03 -2.125310e-04  8.764594e-05  0.000000e+00  0.000000e+00
14 0.000000e+00 0.000000e+00  9.384036e-04  0.000000e+00  5.038034e-05  0.000000e+00  0.000000e+00
15 0.000000e+00 0.000000e+00  7.889568e-03  3.787761e-04 -1.024669e-05  0.000000e+00  0.000000e+00
16 0.000000e+00 0.000000e+00  2.183357e-02  9.623207e-04 -7.923688e-06  0.000000e+00  0.000000e+00
17 0.000000e+00 0.000000e+00  0.000000e+00  0.000000e+00  0.000000e+00  0.000000e+00  0.000000e+00
18 0.000000e+00 0.000000e+00  2.828843e-02  2.921729e-04  1.804827e-02  0.000000e+00  0.000000e+00
19 0.000000e+00 0.000000e+00  9.852952e-03  1.080272e-04  4.841081e-03  0.000000e+00  9.684531e-04
20 0.000000e+00 0.000000e+00  0.000000e+00  0.000000e+00  0.000000e+00  0.000000e+00  0.000000e+00
21 0.000000e+00 0.000000e+00  0.000000e+00  0.000000e+00  0.000000e+00  0.000000e+00  0.000000e+00
22 0.000000e+00 0.000000e+00 -2.081937e-05  0.000000e+00  0.000000e+00  0.000000e+00  0.000000e+00
23 0.000000e+00 0.000000e+00  0.000000e+00  0.000000e+00  0.000000e+00  0.000000e+00  0.000000e+00
24 0.000000e+00 0.000000e+00  2.891331e-04  1.952181e-05  0.000000e+00  0.000000e+00  0.000000e+00
25 0.000000e+00 0.000000e+00  1.796889e-06  6.105360e-06  0.000000e+00  0.000000e+00  0.000000e+00
26 0.000000e+00 0.000000e+00  5.073024e-05  7.088639e-05  0.000000e+00  0.000000e+00  0.000000e+00
27 0.000000e+00 0.000000e+00 -1.441674e-06 -2.073379e-06  0.000000e+00  0.000000e+00  0.000000e+00
28 0.000000e+00 0.000000e+00  0.000000e+00  0.000000e+00  0.000000e+00  0.000000e+00  0.000000e+00
29 0.000000e+00 0.000000e+00  0.000000e+00 -4.631011e-08  0.000000e+00  0.000000e+00  0.000000e+00
30 0.000000e+00 0.000000e+00  0.000000e+00 -2.333215e-08  0.000000e+00  0.000000e+00  0.000000e+00
31 0.000000e+00 0.000000e+00 -6.443650e-08 -3.205726e-06  0.000000e+00  0.000000e+00  0.000000e+00
32 0.000000e+00 0.000000e+00  0.000000e+00  0.000000e+00  0.000000e+00  0.000000e+00  0.000000e+00
33 0.000000e+00 0.000000e+00  0.000000e+00  0.000000e+00  0.000000e+00  0.000000e+00  0.000000e+00
34 0.000000e+00 0.000000e+00  0.000000e+00  0.000000e+00  0.000000e+00  0.000000e+00  0.000000e+00
35 0.000000e+00 0.000000e+00  0.000000e+00  0.000000e+00  0.000000e+00  0.000000e+00  0.000000e+00
36 0.000000e+00 0.000000e+00  0.000000e+00  0.000000e+00  0.000000e+00  0.000000e+00  0.000000e+00
37 0.000000e+00 0.000000e+00  0.000000e+00  0.000000e+00  0.000000e+00  0.000000e+00  0.000000e+00
38 0.000000e+00 0.000000e+00 -1.513014e-04 -9.422101e-05 -6.414446e-05  0.000000e+00  0.000000e+00
39 0.000000e+00 0.000000e+00  0.000000e+00  0.000000e+00 -2.122899e-05  0.000000e+00  0.000000e+00
40 0.000000e+00 0.000000e+00  0.000000e+00  0.000000e+00  0.000000e+00  0.000000e+00  0.000000e+00
41 0.000000e+00 0.000000e+00  0.000000e+00  0.000000e+00  0.000000e+00  1.018395e-05 -8.955532e-06
42 0.000000e+00 0.000000e+00  0.000000e+00  0.000000e+00 -1.566059e-04 -2.225394e-05 -1.563212e-06
43 0.000000e+00 0.000000e+00  0.000000e+00  0.000000e+00  0.000000e+00  0.000000e+00  0.000000e+00
44 0.000000e+00 0.000000e+00  0.000000e+00  0.000000e+00  0.000000e+00  4.496307e-06  6.379425e-07
45 0.000000e+00 0.000000e+00  0.000000e+00  0.000000e+00  0.000000e+00  0.000000e+00  0.000000e+00
46 0.000000e+00 0.000000e+00  0.000000e+00  0.000000e+00  0.000000e+00  0.000000e+00 -1.014392e-06
47 0.000000e+00 0.000000e+00  0.000000e+00  0.000000e+00  0.000000e+00  0.000000e+00 -1.799221e-05
48 0.000000e+00 0.000000e+00  0.000000e+00  0.000000e+00  0.000000e+00  0.000000e+00 -8.851823e-05
49 0.000000e+00 0.000000e+00  0.000000e+00  0.000000e+00  0.000000e+00  0.000000e+00 -1.348777e-05
50 0.000000e+00 0.000000e+00  0.000000e+00  0.000000e+00  0.000000e+00 -5.219023e-07  9.454426e-07
51 0.000000e+00 0.000000e+00  0.000000e+00  0.000000e+00  0.000000e+00 -1.005554e-05 -9.379962e-05
52 0.000000e+00 0.000000e+00  0.000000e+00  0.000000e+00  0.000000e+00 -4.292363e-06 -4.103671e-05
53 0.000000e+00 0.000000e+00  0.000000e+00  0.000000e+00  0.000000e+00  0.000000e+00 -5.816122e-06
54 0.000000e+00 0.000000e+00  2.996916e-05  0.000000e+00  0.000000e+00  0.000000e+00  0.000000e+00
55 0.000000e+00 0.000000e+00 -1.475872e-04 -8.463917e-05  0.000000e+00  0.000000e+00  0.000000e+00
56 0.000000e+00 0.000000e+00 -5.155535e-07 -2.217297e-07  0.000000e+00 -1.784613e-06 -4.999444e-09
57 0.000000e+00 0.000000e+00  0.000000e+00  0.000000e+00  0.000000e+00  0.000000e+00 -7.159007e-03
58 0.000000e+00 0.000000e+00 -2.760996e-04 -1.670435e-04 -7.805569e-04  0.000000e+00 -9.806492e-04
59 0.000000e+00 0.000000e+00  0.000000e+00  0.000000e+00  0.000000e+00  0.000000e+00 -9.897110e-04
60 0.000000e+00 0.000000e+00 -6.398000e-04  1.369479e-04  0.000000e+00  0.000000e+00 -1.635222e-03
61 0.000000e+00 0.000000e+00  0.000000e+00  0.000000e+00  0.000000e+00  0.000000e+00 -1.029981e-03
62 0.000000e+00 0.000000e+00  0.000000e+00  0.000000e+00  0.000000e+00  0.000000e+00 -1.152504e-02
63 0.000000e+00 0.000000e+00  0.000000e+00  0.000000e+00  1.055522e-03  0.000000e+00 -6.893561e-03
64 0.000000e+00 0.000000e+00 -1.804332e-04  0.000000e+00 -4.593936e-05  0.000000e+00 -2.276527e-03
65 0.000000e+00 0.000000e+00  0.000000e+00  0.000000e+00  0.000000e+00  2.234237e-06 -1.022403e-04
66 0.000000e+00 0.000000e+00  0.000000e+00  0.000000e+00  0.000000e+00  3.962419e-07 -1.019480e-05
67 0.000000e+00 0.000000e+00  0.000000e+00  0.000000e+00  0.000000e+00  0.000000e+00 -3.649872e-03
68 0.000000e+00 0.000000e+00  0.000000e+00  0.000000e+00  0.000000e+00  3.043619e-06  0.000000e+00
69 0.000000e+00 0.000000e+00  0.000000e+00  0.000000e+00  0.000000e+00  0.000000e+00  0.000000e+00
70 0.000000e+00 0.000000e+00  0.000000e+00  0.000000e+00  0.000000e+00  1.002607e-05  2.869567e-07
71 0.000000e+00 0.000000e+00  0.000000e+00  0.000000e+00  0.000000e+00  0.000000e+00  0.000000e+00
72 0.000000e+00 0.000000e+00  0.000000e+00  2.523283e-07 -2.119644e-07  6.432997e-06  1.114148e-08
73 0.000000e+00 0.000000e+00  0.000000e+00  0.000000e+00  0.000000e+00  4.537642e-08  0.000000e+00
74 0.000000e+00 0.000000e+00  0.000000e+00  0.000000e+00  0.000000e+00  2.080432e-07  0.000000e+00
75 0.000000e+00 0.000000e+00  0.000000e+00  1.126323e-07  0.000000e+00  0.000000e+00  0.000000e+00
76 0.000000e+00 0.000000e+00  0.000000e+00  2.857682e-08  0.000000e+00  0.000000e+00  0.000000e+00
77 0.000000e+00 0.000000e+00  0.000000e+00  0.000000e+00  0.000000e+00  0.000000e+00  0.000000e+00
78 0.000000e+00 0.000000e+00  0.000000e+00  0.000000e+00  0.000000e+00  0.000000e+00  0.000000e+00
79 0.000000e+00 0.000000e+00  0.000000e+00  0.000000e+00  0.000000e+00  0.000000e+00  0.000000e+00
80 0.000000e+00 0.000000e+00  0.000000e+00  0.000000e+00  0.000000e+00  0.000000e+00  0.000000e+00
81 0.000000e+00 0.000000e+00  0.000000e+00  0.000000e+00  0.000000e+00  0.000000e+00  0.000000e+00
82 6.483066e-08 0.000000e+00  0.000000e+00  0.000000e+00  0.000000e+00  0.000000e+00  0.000000e+00
83 0.000000e+00 0.000000e+00  0.000000e+00  0.000000e+00  0.000000e+00  0.000000e+00  0.000000e+00
84 0.000000e+00 0.000000e+00  0.000000e+00  0.000000e+00  0.000000e+00  0.000000e+00  0.000000e+00
85 8.233051e-06 2.311553e-06  0.000000e+00  0.000000e+00  0.000000e+00  0.000000e+00  0.000000e+00
86 0.000000e+00 0.000000e+00  0.000000e+00  0.000000e+00  0.000000e+00  0.000000e+00  0.000000e+00
87 2.278723e-07 2.589801e-08 -1.071070e-01 -2.292487e-03  6.078119e-02  1.470911e-05  0.000000e+00
88 0.000000e+00 0.000000e+00  0.000000e+00  0.000000e+00  0.000000e+00  0.000000e+00  0.000000e+00
89 0.000000e+00 0.000000e+00  0.000000e+00  0.000000e+00  0.000000e+00  0.000000e+00  0.000000e+00
            V88 V89
4  0.000000e+00   0
5  0.000000e+00   0
6  0.000000e+00   0
7  0.000000e+00   0
8  0.000000e+00   0
9  0.000000e+00   0
10 0.000000e+00   0
11 0.000000e+00   0
12 0.000000e+00   0
13 0.000000e+00   0
14 0.000000e+00   0
15 0.000000e+00   0
16 0.000000e+00   0
17 0.000000e+00   0
18 0.000000e+00   0
19 0.000000e+00   0
20 0.000000e+00   0
21 0.000000e+00   0
22 0.000000e+00   0
23 0.000000e+00   0
24 0.000000e+00   0
25 0.000000e+00   0
26 0.000000e+00   0
27 0.000000e+00   0
28 0.000000e+00   0
29 0.000000e+00   0
30 0.000000e+00   0
31 0.000000e+00   0
32 0.000000e+00   0
33 0.000000e+00   0
34 0.000000e+00   0
35 0.000000e+00   0
36 0.000000e+00   0
37 0.000000e+00   0
38 0.000000e+00   0
39 0.000000e+00   0
40 0.000000e+00   0
41 0.000000e+00   0
42 0.000000e+00   0
43 0.000000e+00   0
44 0.000000e+00   0
45 0.000000e+00   0
46 0.000000e+00   0
47 0.000000e+00   0
48 0.000000e+00   0
49 0.000000e+00   0
50 0.000000e+00   0
51 0.000000e+00   0
52 0.000000e+00   0
53 0.000000e+00   0
54 0.000000e+00   0
55 0.000000e+00   0
56 0.000000e+00   0
57 0.000000e+00   0
58 0.000000e+00   0
59 0.000000e+00   0
60 0.000000e+00   0
61 0.000000e+00   0
62 0.000000e+00   0
63 0.000000e+00   0
64 0.000000e+00   0
65 0.000000e+00   0
66 0.000000e+00   0
67 0.000000e+00   0
68 0.000000e+00   0
69 0.000000e+00   0
70 0.000000e+00   0
71 0.000000e+00   0
72 0.000000e+00   0
73 0.000000e+00   0
74 0.000000e+00   0
75 0.000000e+00   0
76 0.000000e+00   0
77 0.000000e+00   0
78 0.000000e+00   0
79 0.000000e+00   0
80 0.000000e+00   0
81 0.000000e+00   0
82 0.000000e+00   0
83 0.000000e+00   0
84 0.000000e+00   0
85 0.000000e+00   0
86 1.286839e-05   0
87 0.000000e+00   0
88 0.000000e+00   0
89 0.000000e+00   0


$plotOptions
$plotOptions$filetype
[1] "default"

$plotOptions$filename
[1] "qgraph"

$plotOptions$background
[1] "#FFFFFFFF"

$plotOptions$bg
[1] FALSE

$plotOptions$normalize
[1] TRUE

$plotOptions$plot
[1] TRUE

$plotOptions$mar
[1] 0.3 0.3 0.3 0.3

$plotOptions$GLratio
[1] 2.5

$plotOptions$legend
[1] FALSE

$plotOptions$legend.cex
[1] 0.6

$plotOptions$pty
[1] "m"

$plotOptions$XKCD
[1] FALSE

$plotOptions$residuals
[1] FALSE

$plotOptions$residScale
[1] 1

$plotOptions$arrows
[1] TRUE

$plotOptions$arrowAngle
[1] 0.5235988

$plotOptions$open
[1] FALSE

$plotOptions$curvePivot
[1] FALSE

$plotOptions$curveShape
[1] -1

$plotOptions$curveScale
[1] TRUE

$plotOptions$curveScaleNodeCorrection
[1] TRUE

$plotOptions$curvePivotShape
[1] 0.25

$plotOptions$label.scale
[1] FALSE

$plotOptions$label.scale.equal
[1] FALSE

$plotOptions$label.fill.vertical
[1] 1

$plotOptions$label.fill.horizontal
[1] 1

$plotOptions$label.prop
 [1] 0.765 0.765 0.765 0.765 0.765 0.765 0.765 0.765 0.765 0.765 0.765 0.765 0.765 0.765 0.765 0.765 0.765
[18] 0.765 0.765 0.765 0.765 0.765 0.765 0.765 0.765 0.765 0.765 0.765 0.765 0.765 0.765 0.765 0.765 0.765
[35] 0.765 0.765 0.765 0.765 0.765 0.765 0.765 0.765 0.765 0.765 0.765 0.765 0.765 0.765 0.765 0.765 0.765
[52] 0.765 0.765 0.765 0.765 0.765 0.765 0.765 0.765 0.765 0.765 0.765 0.765 0.765 0.765 0.765 0.765 0.765
[69] 0.765 0.765 0.765 0.765 0.765 0.765 0.765 0.765 0.765 0.765 0.765 0.765 0.765 0.765 0.765 0.765 0.765
[86] 0.765

$plotOptions$label.norm
[1] "OOO"

$plotOptions$details
[1] FALSE

$plotOptions$legend.mode
[1] "groups"

$plotOptions$srt
              knots  
   [1,]  1  3     0 1
   [2,]  1  4     0 1
   [3,]  1  5     0 1
   [4,]  1  6     0 1
   [5,]  1  7     0 1
   [6,]  1  8     0 1
   [7,]  1  9     0 1
   [8,]  1 10     0 1
   [9,]  1 11     0 1
  [10,]  1 14     0 1
  [11,]  1 15     0 1
  [12,]  1 16     0 1
  [13,]  1 21     0 1
  [14,]  1 22     0 1
  [15,]  1 23     0 1
  [16,]  1 41     0 1
  [17,]  1 52     0 1
  [18,]  1 58     0 1
  [19,]  1 60     0 1
  [20,]  1 61     0 1
  [21,]  1 84     0 1
  [22,]  2  3     0 1
  [23,]  2  4     0 1
  [24,]  2  5     0 1
  [25,]  2  6     0 1
  [26,]  2  7     0 1
  [27,]  2  8     0 1
  [28,]  2  9     0 1
  [29,]  2 10     0 1
  [30,]  2 11     0 1
  [31,]  2 14     0 1
  [32,]  2 15     0 1
  [33,]  2 16     0 1
  [34,]  2 21     0 1
  [35,]  2 22     0 1
  [36,]  2 23     0 1
  [37,]  2 41     0 1
  [38,]  2 52     0 1
  [39,]  2 58     0 1
  [40,]  2 60     0 1
  [41,]  2 61     0 1
  [42,]  2 82     0 1
  [43,]  3  4     0 1
  [44,]  3  5     0 1
  [45,]  3  6     0 1
  [46,]  3  7     0 1
  [47,]  3  8     0 1
  [48,]  3  9     0 1
  [49,]  3 10     0 1
  [50,]  3 11     0 1
  [51,]  3 14     0 1
  [52,]  3 15     0 1
  [53,]  3 16     0 1
  [54,]  3 42     0 1
  [55,]  3 60     0 1
  [56,]  3 61     0 1
  [57,]  3 82     0 1
  [58,]  4  7     0 1
  [59,]  4  8     0 1
  [60,]  4  9     0 1
  [61,]  4 10     0 1
  [62,]  4 11     0 1
  [63,]  4 12     0 1
  [64,]  4 13     0 1
  [65,]  4 15     0 1
  [66,]  4 16     0 1
  [67,]  4 17     0 1
  [68,]  4 18     0 1
  [69,]  4 19     0 1
  [70,]  4 20     0 1
  [71,]  4 21     0 1
  [72,]  4 22     0 1
  [73,]  4 23     0 1
  [74,]  4 24     0 1
  [75,]  4 26     0 1
  [76,]  4 27     0 1
  [77,]  4 28     0 1
  [78,]  4 29     0 1
  [79,]  4 30     0 1
  [80,]  4 33     0 1
  [81,]  4 34     0 1
  [82,]  4 35     0 1
  [83,]  4 36     0 1
  [84,]  4 37     0 1
  [85,]  4 38     0 1
  [86,]  4 39     0 1
  [87,]  4 41     0 1
  [88,]  4 42     0 1
  [89,]  4 46     0 1
  [90,]  4 47     0 1
  [91,]  4 48     0 1
  [92,]  4 49     0 1
  [93,]  4 51     0 1
  [94,]  4 52     0 1
  [95,]  4 53     0 1
  [96,]  4 55     0 1
  [97,]  4 57     0 1
  [98,]  4 61     0 1
  [99,]  4 66     0 1
 [100,]  4 68     0 1
 [101,]  4 70     0 1
 [102,]  4 72     0 1
 [103,]  4 74     0 1
 [104,]  4 80     0 1
 [105,]  4 84     0 1
 [106,]  5  7     0 1
 [107,]  5  8     0 1
 [108,]  5  9     0 1
 [109,]  5 10     0 1
 [110,]  5 11     0 1
 [111,]  5 12     0 1
 [112,]  5 13     0 1
 [113,]  5 15     0 1
 [114,]  5 16     0 1
 [115,]  5 17     0 1
 [116,]  5 18     0 1
 [117,]  5 19     0 1
 [118,]  5 20     0 1
 [119,]  5 21     0 1
 [120,]  5 22     0 1
 [121,]  5 23     0 1
 [122,]  5 24     0 1
 [123,]  5 25     0 1
 [124,]  5 26     0 1
 [125,]  5 27     0 1
 [126,]  5 28     0 1
 [127,]  5 29     0 1
 [128,]  5 30     0 1
 [129,]  5 33     0 1
 [130,]  5 34     0 1
 [131,]  5 35     0 1
 [132,]  5 36     0 1
 [133,]  5 37     0 1
 [134,]  5 38     0 1
 [135,]  5 39     0 1
 [136,]  5 41     0 1
 [137,]  5 42     0 1
 [138,]  5 46     0 1
 [139,]  5 47     0 1
 [140,]  5 48     0 1
 [141,]  5 49     0 1
 [142,]  5 51     0 1
 [143,]  5 52     0 1
 [144,]  5 53     0 1
 [145,]  5 55     0 1
 [146,]  5 57     0 1
 [147,]  5 61     0 1
 [148,]  5 66     0 1
 [149,]  5 68     0 1
 [150,]  5 70     0 1
 [151,]  5 72     0 1
 [152,]  5 74     0 1
 [153,]  5 80     0 1
 [154,]  5 84     0 1
 [155,]  6  7     0 1
 [156,]  6  8     0 1
 [157,]  6  9     0 1
 [158,]  6 10     0 1
 [159,]  6 11     0 1
 [160,]  6 12     0 1
 [161,]  6 13     0 1
 [162,]  6 15     0 1
 [163,]  6 16     0 1
 [164,]  6 17     0 1
 [165,]  6 18     0 1
 [166,]  6 19     0 1
 [167,]  6 20     0 1
 [168,]  6 21     0 1
 [169,]  6 22     0 1
 [170,]  6 23     0 1
 [171,]  6 24     0 1
 [172,]  6 26     0 1
 [173,]  6 27     0 1
 [174,]  6 28     0 1
 [175,]  6 29     0 1
 [176,]  6 30     0 1
 [177,]  6 33     0 1
 [178,]  6 34     0 1
 [179,]  6 35     0 1
 [180,]  6 36     0 1
 [181,]  6 37     0 1
 [182,]  6 39     0 1
 [183,]  6 41     0 1
 [184,]  6 42     0 1
 [185,]  6 46     0 1
 [186,]  6 47     0 1
 [187,]  6 48     0 1
 [188,]  6 49     0 1
 [189,]  6 51     0 1
 [190,]  6 52     0 1
 [191,]  6 53     0 1
 [192,]  6 55     0 1
 [193,]  6 57     0 1
 [194,]  6 61     0 1
 [195,]  6 66     0 1
 [196,]  6 70     0 1
 [197,]  6 72     0 1
 [198,]  6 74     0 1
 [199,]  6 80     0 1
 [200,]  6 84     0 1
 [201,]  7  8     0 1
 [202,]  7  9     0 1
 [203,]  7 10     0 1
 [204,]  7 11     0 1
 [205,]  7 12     0 1
 [206,]  7 13     0 1
 [207,]  7 15     0 1
 [208,]  7 16     0 1
 [209,]  7 17     0 1
 [210,]  7 18     0 1
 [211,]  7 19     0 1
 [212,]  7 20     0 1
 [213,]  7 21     0 1
 [214,]  7 22     0 1
 [215,]  7 23     0 1
 [216,]  7 24     0 1
 [217,]  7 26     0 1
 [218,]  7 27     0 1
 [219,]  7 29     0 1
 [220,]  7 30     0 1
 [221,]  7 31     0 1
 [222,]  7 32     0 1
 [223,]  7 33     0 1
 [224,]  7 34     0 1
 [225,]  7 35     0 1
 [226,]  7 36     0 1
 [227,]  7 37     0 1
 [228,]  7 38     0 1
 [229,]  7 40     0 1
 [230,]  7 41     0 1
 [231,]  7 42     0 1
 [232,]  7 43     0 1
 [233,]  7 46     0 1
 [234,]  7 47     0 1
 [235,]  7 48     0 1
 [236,]  7 49     0 1
 [237,]  7 51     0 1
 [238,]  7 52     0 1
 [239,]  7 53     0 1
 [240,]  7 55     0 1
 [241,]  7 57     0 1
 [242,]  7 61     0 1
 [243,]  7 66     0 1
 [244,]  7 70     0 1
 [245,]  7 72     0 1
 [246,]  7 74     0 1
 [247,]  7 80     0 1
 [248,]  7 84     0 1
 [249,]  8  9     0 1
 [250,]  8 10     0 1
 [251,]  8 11     0 1
 [252,]  8 12     0 1
 [253,]  8 13     0 1
 [254,]  8 17     0 1
 [255,]  8 18     0 1
 [256,]  8 19     0 1
 [257,]  8 20     0 1
 [258,]  8 21     0 1
 [259,]  8 22     0 1
 [260,]  8 23     0 1
 [261,]  8 24     0 1
 [262,]  8 25     0 1
 [263,]  8 26     0 1
 [264,]  8 27     0 1
 [265,]  8 28     0 1
 [266,]  8 29     0 1
 [267,]  8 30     0 1
 [268,]  8 33     0 1
 [269,]  8 34     0 1
 [270,]  8 35     0 1
 [271,]  8 36     0 1
 [272,]  8 37     0 1
 [273,]  8 38     0 1
 [274,]  8 39     0 1
 [275,]  8 40     0 1
 [276,]  8 41     0 1
 [277,]  8 42     0 1
 [278,]  8 43     0 1
 [279,]  8 46     0 1
 [280,]  8 47     0 1
 [281,]  8 49     0 1
 [282,]  8 51     0 1
 [283,]  8 52     0 1
 [284,]  8 53     0 1
 [285,]  8 55     0 1
 [286,]  8 57     0 1
 [287,]  8 65     0 1
 [288,]  8 66     0 1
 [289,]  8 67     0 1
 [290,]  8 68     0 1
 [291,]  8 69     0 1
 [292,]  8 70     0 1
 [293,]  8 71     0 1
 [294,]  8 72     0 1
 [295,]  8 73     0 1
 [296,]  8 74     0 1
 [297,]  8 80     0 1
 [298,]  8 84     0 1
 [299,]  9 10     0 1
 [300,]  9 12     0 1
 [301,]  9 13     0 1
 [302,]  9 17     0 1
 [303,]  9 18     0 1
 [304,]  9 19     0 1
 [305,]  9 20     0 1
 [306,]  9 21     0 1
 [307,]  9 22     0 1
 [308,]  9 23     0 1
 [309,]  9 24     0 1
 [310,]  9 30     0 1
 [311,]  9 31     0 1
 [312,]  9 32     0 1
 [313,]  9 33     0 1
 [314,]  9 34     0 1
 [315,]  9 35     0 1
 [316,]  9 36     0 1
 [317,]  9 37     0 1
 [318,]  9 38     0 1
 [319,]  9 39     0 1
 [320,]  9 40     0 1
 [321,]  9 41     0 1
 [322,]  9 42     0 1
 [323,]  9 43     0 1
 [324,]  9 46     0 1
 [325,]  9 47     0 1
 [326,]  9 49     0 1
 [327,]  9 51     0 1
 [328,]  9 52     0 1
 [329,]  9 53     0 1
 [330,]  9 55     0 1
 [331,]  9 57     0 1
 [332,]  9 65     0 1
 [333,]  9 66     0 1
 [334,]  9 67     0 1
 [335,]  9 68     0 1
 [336,]  9 69     0 1
 [337,]  9 70     0 1
 [338,]  9 71     0 1
 [339,]  9 72     0 1
 [340,]  9 73     0 1
 [341,]  9 74     0 1
 [342,]  9 80     0 1
 [343,]  9 84     0 1
 [344,]  9 10     0 1
 [345,] 10 11     0 1
 [346,] 10 12     0 1
 [347,] 10 13     0 1
 [348,] 10 17     0 1
 [349,] 10 18     0 1
 [350,] 10 19     0 1
 [351,] 10 20     0 1
 [352,] 10 21     0 1
 [353,] 10 22     0 1
 [354,] 10 23     0 1
 [355,] 10 24     0 1
 [356,] 10 25     0 1
 [357,] 10 26     0 1
 [358,] 10 27     0 1
 [359,] 10 28     0 1
 [360,] 10 29     0 1
 [361,] 10 30     0 1
 [362,] 10 31     0 1
 [363,] 10 32     0 1
 [364,] 10 33     0 1
 [365,] 10 34     0 1
 [366,] 10 35     0 1
 [367,] 10 36     0 1
 [368,] 10 37     0 1
 [369,] 10 38     0 1
 [370,] 10 39     0 1
 [371,] 10 40     0 1
 [372,] 10 41     0 1
 [373,] 10 42     0 1
 [374,] 10 43     0 1
 [375,] 10 46     0 1
 [376,] 10 47     0 1
 [377,] 10 49     0 1
 [378,] 10 51     0 1
 [379,] 10 52     0 1
 [380,] 10 53     0 1
 [381,] 10 55     0 1
 [382,] 10 57     0 1
 [383,] 10 65     0 1
 [384,] 10 66     0 1
 [385,] 10 67     0 1
 [386,] 10 68     0 1
 [387,] 10 69     0 1
 [388,] 10 70     0 1
 [389,] 10 71     0 1
 [390,] 10 72     0 1
 [391,] 10 73     0 1
 [392,] 10 74     0 1
 [393,] 10 80     0 1
 [394,] 10 84     0 1
 [395,]  8 11     0 1
 [396,]  9 11     0 1
 [397,] 10 11     0 1
 [398,] 11 12     0 1
 [399,] 11 13     0 1
 [400,] 11 18     0 1
 [401,] 11 19     0 1
 [402,] 11 21     0 1
 [403,] 11 22     0 1
 [404,] 11 23     0 1
 [405,] 11 24     0 1
 [406,] 11 26     0 1
 [407,] 11 28     0 1
 [408,] 11 29     0 1
 [409,] 11 30     0 1
 [410,] 11 31     0 1
 [411,] 11 33     0 1
 [412,] 11 34     0 1
 [413,] 11 35     0 1
 [414,] 11 36     0 1
 [415,] 11 38     0 1
 [416,] 11 39     0 1
 [417,] 11 41     0 1
 [418,] 11 42     0 1
 [419,] 11 46     0 1
 [420,] 11 47     0 1
 [421,] 11 48     0 1
 [422,] 11 51     0 1
 [423,] 11 52     0 1
 [424,] 11 72     0 1
 [425,] 11 74     0 1
 [426,] 11 82     0 1
 [427,] 11 84     0 1
 [428,]  8 12     0 1
 [429,]  9 12     0 1
 [430,] 10 12     0 1
 [431,] 12 13     0 1
 [432,] 12 18     0 1
 [433,] 12 19     0 1
 [434,] 12 21     0 1
 [435,] 12 22     0 1
 [436,] 12 23     0 1
 [437,] 12 24     0 1
 [438,] 12 26     0 1
 [439,] 12 28     0 1
 [440,] 12 29     0 1
 [441,] 12 30     0 1
 [442,] 12 31     0 1
 [443,] 12 33     0 1
 [444,] 12 34     0 1
 [445,] 12 35     0 1
 [446,] 12 36     0 1
 [447,] 12 38     0 1
 [448,] 12 39     0 1
 [449,] 12 41     0 1
 [450,] 12 42     0 1
 [451,] 12 46     0 1
 [452,] 12 47     0 1
 [453,] 12 48     0 1
 [454,] 12 51     0 1
 [455,] 12 52     0 1
 [456,] 12 72     0 1
 [457,] 12 74     0 1
 [458,] 12 84     0 1
 [459,]  8 13     0 1
 [460,]  9 13     0 1
 [461,] 10 13     0 1
 [462,] 13 18     0 1
 [463,] 13 32     0 1
 [464,] 13 33     0 1
 [465,] 13 34     0 1
 [466,] 13 38     0 1
 [467,] 13 39     0 1
 [468,] 13 40     0 1
 [469,] 13 41     0 1
 [470,] 13 42     0 1
 [471,] 13 49     0 1
 [472,] 13 68     0 1
 [473,] 13 69     0 1
 [474,] 13 74     0 1
 [475,] 13 77     0 1
 [476,] 13 84     0 1
 [477,] 14 23     0 1
 [478,] 14 37     0 1
 [479,] 14 38     0 1
 [480,] 14 39     0 1
 [481,] 14 41     0 1
 [482,] 14 46     0 1
 [483,] 14 49     0 1
 [484,] 14 76     0 1
 [485,] 14 84     0 1
 [486,]  9 15     0 1
 [487,] 10 15     0 1
 [488,] 12 15     0 1
 [489,] 15 17     0 1
 [490,] 15 18     0 1
 [491,] 15 19     0 1
 [492,] 15 20     0 1
 [493,] 15 21     0 1
 [494,] 15 22     0 1
 [495,] 15 23     0 1
 [496,] 15 24     0 1
 [497,] 15 25     0 1
 [498,] 15 26     0 1
 [499,] 15 27     0 1
 [500,] 15 28     0 1
 [501,] 15 29     0 1
 [502,] 15 30     0 1
 [503,] 15 31     0 1
 [504,] 15 32     0 1
 [505,] 15 33     0 1
 [506,] 15 34     0 1
 [507,] 15 35     0 1
 [508,] 15 36     0 1
 [509,] 15 37     0 1
 [510,] 15 38     0 1
 [511,] 15 39     0 1
 [512,] 15 40     0 1
 [513,] 15 41     0 1
 [514,] 15 43     0 1
 [515,] 15 46     0 1
 [516,] 15 47     0 1
 [517,] 15 49     0 1
 [518,] 15 51     0 1
 [519,] 15 52     0 1
 [520,] 15 53     0 1
 [521,] 15 55     0 1
 [522,] 15 56     0 1
 [523,] 15 57     0 1
 [524,] 15 61     0 1
 [525,] 15 62     0 1
 [526,] 15 65     0 1
 [527,] 15 66     0 1
 [528,] 15 67     0 1
 [529,] 15 68     0 1
 [530,] 15 69     0 1
 [531,] 15 70     0 1
 [532,] 15 71     0 1
 [533,] 15 72     0 1
 [534,] 15 73     0 1
 [535,] 15 74     0 1
 [536,] 15 76     0 1
 [537,] 15 80     0 1
 [538,] 15 84     0 1
 [539,]  9 16     0 1
 [540,] 10 16     0 1
 [541,] 12 16     0 1
 [542,] 16 17     0 1
 [543,] 16 18     0 1
 [544,] 16 19     0 1
 [545,] 16 20     0 1
 [546,] 16 21     0 1
 [547,] 16 22     0 1
 [548,] 16 23     0 1
 [549,] 16 24     0 1
 [550,] 16 25     0 1
 [551,] 16 26     0 1
 [552,] 16 27     0 1
 [553,] 16 28     0 1
 [554,] 16 29     0 1
 [555,] 16 30     0 1
 [556,] 16 31     0 1
 [557,] 16 32     0 1
 [558,] 16 33     0 1
 [559,] 16 34     0 1
 [560,] 16 35     0 1
 [561,] 16 36     0 1
 [562,] 16 37     0 1
 [563,] 16 38     0 1
 [564,] 16 39     0 1
 [565,] 16 40     0 1
 [566,] 16 41     0 1
 [567,] 16 43     0 1
 [568,] 16 46     0 1
 [569,] 16 47     0 1
 [570,] 16 49     0 1
 [571,] 16 51     0 1
 [572,] 16 52     0 1
 [573,] 16 53     0 1
 [574,] 16 55     0 1
 [575,] 16 56     0 1
 [576,] 16 57     0 1
 [577,] 16 61     0 1
 [578,] 16 62     0 1
 [579,] 16 65     0 1
 [580,] 16 66     0 1
 [581,] 16 67     0 1
 [582,] 16 68     0 1
 [583,] 16 69     0 1
 [584,] 16 70     0 1
 [585,] 16 71     0 1
 [586,] 16 72     0 1
 [587,] 16 73     0 1
 [588,] 16 74     0 1
 [589,] 16 76     0 1
 [590,] 16 80     0 1
 [591,] 16 84     0 1
 [592,] 17 18     0 1
 [593,] 17 20     0 1
 [594,] 17 22     0 1
 [595,] 17 23     0 1
 [596,] 17 25     0 1
 [597,] 17 26     0 1
 [598,] 17 27     0 1
 [599,] 17 30     0 1
 [600,] 17 31     0 1
 [601,] 17 32     0 1
 [602,] 17 33     0 1
 [603,] 17 34     0 1
 [604,] 17 35     0 1
 [605,] 17 36     0 1
 [606,] 17 37     0 1
 [607,] 17 38     0 1
 [608,] 17 39     0 1
 [609,] 17 40     0 1
 [610,] 17 41     0 1
 [611,] 17 42     0 1
 [612,] 17 43     0 1
 [613,] 17 44     0 1
 [614,] 17 45     0 1
 [615,] 17 46     0 1
 [616,] 17 47     0 1
 [617,] 17 49     0 1
 [618,] 17 50     0 1
 [619,] 17 62     0 1
 [620,] 17 65     0 1
 [621,] 17 66     0 1
 [622,] 17 67     0 1
 [623,] 17 68     0 1
 [624,] 17 69     0 1
 [625,] 17 70     0 1
 [626,] 17 71     0 1
 [627,] 17 72     0 1
 [628,] 17 74     0 1
 [629,] 17 75     0 1
 [630,] 17 76     0 1
 [631,] 17 77     0 1
 [632,] 17 78     0 1
 [633,] 17 79     0 1
 [634,] 17 81     0 1
 [635,] 17 84     0 1
 [636,] 17 85     0 1
 [637,] 18 34     0 1
 [638,] 18 43     0 1
 [639,] 18 75     0 1
 [640,] 18 76     0 1
 [641,] 18 77     0 1
 [642,] 18 78     0 1
 [643,] 18 79     0 1
 [644,] 18 84     0 1
 [645,] 17 19     0 1
 [646,] 18 19     0 1
 [647,] 19 22     0 1
 [648,] 19 24     0 1
 [649,] 19 25     0 1
 [650,] 19 26     0 1
 [651,] 19 27     0 1
 [652,] 19 28     0 1
 [653,] 19 31     0 1
 [654,] 19 32     0 1
 [655,] 19 33     0 1
 [656,] 19 34     0 1
 [657,] 19 35     0 1
 [658,] 19 36     0 1
 [659,] 19 37     0 1
 [660,] 19 38     0 1
 [661,] 19 39     0 1
 [662,] 19 40     0 1
 [663,] 19 41     0 1
 [664,] 19 42     0 1
 [665,] 19 43     0 1
 [666,] 19 44     0 1
 [667,] 19 45     0 1
 [668,] 19 46     0 1
 [669,] 19 47     0 1
 [670,] 19 49     0 1
 [671,] 19 62     0 1
 [672,] 19 65     0 1
 [673,] 19 66     0 1
 [674,] 19 67     0 1
 [675,] 19 68     0 1
 [676,] 19 69     0 1
 [677,] 19 70     0 1
 [678,] 19 71     0 1
 [679,] 19 72     0 1
 [680,] 19 74     0 1
 [681,] 19 75     0 1
 [682,] 19 76     0 1
 [683,] 19 77     0 1
 [684,] 19 78     0 1
 [685,] 19 79     0 1
 [686,] 19 81     0 1
 [687,] 19 84     0 1
 [688,] 19 85     0 1
 [689,] 19 86     0 1
 [690,] 17 20     0 1
 [691,] 18 20     0 1
 [692,] 20 31     0 1
 [693,] 20 32     0 1
 [694,] 20 33     0 1
 [695,] 20 34     0 1
 [696,] 20 35     0 1
 [697,] 20 36     0 1
 [698,] 20 37     0 1
 [699,] 20 38     0 1
 [700,] 20 39     0 1
 [701,] 20 40     0 1
 [702,] 20 41     0 1
 [703,] 20 42     0 1
 [704,] 20 43     0 1
 [705,] 20 44     0 1
 [706,] 20 45     0 1
 [707,] 20 46     0 1
 [708,] 20 47     0 1
 [709,] 20 49     0 1
 [710,] 20 62     0 1
 [711,] 20 65     0 1
 [712,] 20 66     0 1
 [713,] 20 67     0 1
 [714,] 20 68     0 1
 [715,] 20 69     0 1
 [716,] 20 70     0 1
 [717,] 20 71     0 1
 [718,] 20 72     0 1
 [719,] 20 74     0 1
 [720,] 20 75     0 1
 [721,] 20 76     0 1
 [722,] 20 77     0 1
 [723,] 20 78     0 1
 [724,] 20 79     0 1
 [725,] 20 81     0 1
 [726,] 20 84     0 1
 [727,] 20 85     0 1
 [728,] 17 21     0 1
 [729,] 18 21     0 1
 [730,] 21 31     0 1
 [731,] 21 32     0 1
 [732,] 21 33     0 1
 [733,] 21 34     0 1
 [734,] 21 35     0 1
 [735,] 21 36     0 1
 [736,] 21 37     0 1
 [737,] 21 38     0 1
 [738,] 21 39     0 1
 [739,] 21 40     0 1
 [740,] 21 41     0 1
 [741,] 21 42     0 1
 [742,] 21 43     0 1
 [743,] 21 44     0 1
 [744,] 21 45     0 1
 [745,] 21 46     0 1
 [746,] 21 47     0 1
 [747,] 21 49     0 1
 [748,] 21 62     0 1
 [749,] 21 65     0 1
 [750,] 21 66     0 1
 [751,] 21 67     0 1
 [752,] 21 68     0 1
 [753,] 21 69     0 1
 [754,] 21 70     0 1
 [755,] 21 71     0 1
 [756,] 21 72     0 1
 [757,] 21 74     0 1
 [758,] 21 75     0 1
 [759,] 21 76     0 1
 [760,] 21 77     0 1
 [761,] 21 78     0 1
 [762,] 21 79     0 1
 [763,] 21 84     0 1
 [764,] 21 85     0 1
 [765,] 21 86     0 1
 [766,] 17 22     0 1
 [767,] 18 22     0 1
 [768,] 22 25     0 1
 [769,] 22 26     0 1
 [770,] 22 27     0 1
 [771,] 22 28     0 1
 [772,] 22 31     0 1
 [773,] 22 32     0 1
 [774,] 22 33     0 1
 [775,] 22 34     0 1
 [776,] 22 35     0 1
 [777,] 22 36     0 1
 [778,] 22 37     0 1
 [779,] 22 38     0 1
 [780,] 22 39     0 1
 [781,] 22 40     0 1
 [782,] 22 41     0 1
 [783,] 22 42     0 1
 [784,] 22 43     0 1
 [785,] 22 44     0 1
 [786,] 22 45     0 1
 [787,] 22 46     0 1
 [788,] 22 47     0 1
 [789,] 22 49     0 1
 [790,] 22 62     0 1
 [791,] 22 65     0 1
 [792,] 22 66     0 1
 [793,] 22 67     0 1
 [794,] 22 68     0 1
 [795,] 22 69     0 1
 [796,] 22 70     0 1
 [797,] 22 71     0 1
 [798,] 22 72     0 1
 [799,] 22 74     0 1
 [800,] 22 75     0 1
 [801,] 22 76     0 1
 [802,] 22 77     0 1
 [803,] 22 78     0 1
 [804,] 22 79     0 1
 [805,] 22 81     0 1
 [806,] 22 84     0 1
 [807,] 22 85     0 1
 [808,] 22 86     0 1
 [809,] 17 23     0 1
 [810,] 18 23     0 1
 [811,] 23 25     0 1
 [812,] 23 26     0 1
 [813,] 23 27     0 1
 [814,] 23 28     0 1
 [815,] 23 31     0 1
 [816,] 23 32     0 1
 [817,] 23 33     0 1
 [818,] 23 34     0 1
 [819,] 23 35     0 1
 [820,] 23 36     0 1
 [821,] 23 37     0 1
 [822,] 23 38     0 1
 [823,] 23 39     0 1
 [824,] 23 40     0 1
 [825,] 23 41     0 1
 [826,] 23 42     0 1
 [827,] 23 43     0 1
 [828,] 23 44     0 1
 [829,] 23 45     0 1
 [830,] 23 46     0 1
 [831,] 23 47     0 1
 [832,] 23 49     0 1
 [833,] 23 62     0 1
 [834,] 23 65     0 1
 [835,] 23 66     0 1
 [836,] 23 67     0 1
 [837,] 23 68     0 1
 [838,] 23 69     0 1
 [839,] 23 70     0 1
 [840,] 23 71     0 1
 [841,] 23 72     0 1
 [842,] 23 74     0 1
 [843,] 23 75     0 1
 [844,] 23 76     0 1
 [845,] 23 77     0 1
 [846,] 23 78     0 1
 [847,] 23 79     0 1
 [848,] 23 81     0 1
 [849,] 23 84     0 1
 [850,] 23 85     0 1
 [851,] 17 24     0 1
 [852,] 18 24     0 1
 [853,] 24 31     0 1
 [854,] 24 32     0 1
 [855,] 24 33     0 1
 [856,] 24 34     0 1
 [857,] 24 35     0 1
 [858,] 24 36     0 1
 [859,] 24 37     0 1
 [860,] 24 38     0 1
 [861,] 24 39     0 1
 [862,] 24 40     0 1
 [863,] 24 41     0 1
 [864,] 24 42     0 1
 [865,] 24 43     0 1
 [866,] 24 44     0 1
 [867,] 24 45     0 1
 [868,] 24 46     0 1
 [869,] 24 47     0 1
 [870,] 24 49     0 1
 [871,] 24 62     0 1
 [872,] 24 65     0 1
 [873,] 24 66     0 1
 [874,] 24 67     0 1
 [875,] 24 68     0 1
 [876,] 24 69     0 1
 [877,] 24 70     0 1
 [878,] 24 71     0 1
 [879,] 24 72     0 1
 [880,] 24 74     0 1
 [881,] 24 75     0 1
 [882,] 24 76     0 1
 [883,] 24 77     0 1
 [884,] 24 78     0 1
 [885,] 24 79     0 1
 [886,] 24 81     0 1
 [887,] 24 84     0 1
 [888,] 17 25     0 1
 [889,] 18 25     0 1
 [890,] 25 26     0 1
 [891,] 25 27     0 1
 [892,] 25 28     0 1
 [893,] 25 31     0 1
 [894,] 25 32     0 1
 [895,] 25 33     0 1
 [896,] 25 34     0 1
 [897,] 25 35     0 1
 [898,] 25 36     0 1
 [899,] 25 37     0 1
 [900,] 25 38     0 1
 [901,] 25 39     0 1
 [902,] 25 40     0 1
 [903,] 25 41     0 1
 [904,] 25 42     0 1
 [905,] 25 43     0 1
 [906,] 25 44     0 1
 [907,] 25 45     0 1
 [908,] 25 46     0 1
 [909,] 25 47     0 1
 [910,] 25 49     0 1
 [911,] 25 62     0 1
 [912,] 25 65     0 1
 [913,] 25 66     0 1
 [914,] 25 67     0 1
 [915,] 25 68     0 1
 [916,] 25 69     0 1
 [917,] 25 70     0 1
 [918,] 25 71     0 1
 [919,] 25 72     0 1
 [920,] 25 74     0 1
 [921,] 25 75     0 1
 [922,] 25 76     0 1
 [923,] 25 77     0 1
 [924,] 25 78     0 1
 [925,] 25 79     0 1
 [926,] 25 84     0 1
 [927,] 17 26     0 1
 [928,] 18 26     0 1
 [929,] 26 31     0 1
 [930,] 26 32     0 1
 [931,] 26 33     0 1
 [932,] 26 34     0 1
 [933,] 26 35     0 1
 [934,] 26 36     0 1
 [935,] 26 37     0 1
 [936,] 26 38     0 1
 [937,] 26 39     0 1
 [938,] 26 40     0 1
 [939,] 26 41     0 1
 [940,] 26 42     0 1
 [941,] 26 43     0 1
 [942,] 26 44     0 1
 [943,] 26 45     0 1
 [944,] 26 46     0 1
 [945,] 26 47     0 1
 [946,] 26 49     0 1
 [947,] 26 62     0 1
 [948,] 26 65     0 1
 [949,] 26 66     0 1
 [950,] 26 67     0 1
 [951,] 26 68     0 1
 [952,] 26 69     0 1
 [953,] 26 70     0 1
 [954,] 26 71     0 1
 [955,] 26 72     0 1
 [956,] 26 74     0 1
 [957,] 26 75     0 1
 [958,] 26 76     0 1
 [959,] 26 77     0 1
 [960,] 26 78     0 1
 [961,] 26 79     0 1
 [962,] 26 84     0 1
 [963,] 17 27     0 1
 [964,] 18 27     0 1
 [965,] 25 27     0 1
 [966,] 26 27     0 1
 [967,] 27 28     0 1
 [968,] 27 31     0 1
 [969,] 27 32     0 1
 [970,] 27 33     0 1
 [971,] 27 34     0 1
 [972,] 27 35     0 1
 [973,] 27 36     0 1
 [974,] 27 37     0 1
 [975,] 27 38     0 1
 [976,] 27 39     0 1
 [977,] 27 40     0 1
 [978,] 27 41     0 1
 [979,] 27 42     0 1
 [980,] 27 43     0 1
 [981,] 27 44     0 1
 [982,] 27 45     0 1
 [983,] 27 46     0 1
 [984,] 27 47     0 1
 [985,] 27 49     0 1
 [986,] 27 62     0 1
 [987,] 27 65     0 1
 [988,] 27 66     0 1
 [989,] 27 67     0 1
 [990,] 27 68     0 1
 [991,] 27 69     0 1
 [992,] 27 70     0 1
 [993,] 27 71     0 1
 [994,] 27 72     0 1
 [995,] 27 74     0 1
 [996,] 27 75     0 1
 [997,] 27 76     0 1
 [998,] 27 77     0 1
 [999,] 27 78     0 1
[1000,] 27 79     0 1
[1001,] 27 84     0 1
[1002,] 17 28     0 1
[1003,] 18 28     0 1
[1004,] 25 28     0 1
[1005,] 26 28     0 1
[1006,] 27 28     0 1
[1007,] 28 31     0 1
[1008,] 28 32     0 1
[1009,] 28 33     0 1
[1010,] 28 34     0 1
[1011,] 28 35     0 1
[1012,] 28 36     0 1
[1013,] 28 37     0 1
[1014,] 28 38     0 1
[1015,] 28 39     0 1
[1016,] 28 40     0 1
[1017,] 28 41     0 1
[1018,] 28 42     0 1
[1019,] 28 43     0 1
[1020,] 28 44     0 1
[1021,] 28 45     0 1
[1022,] 28 46     0 1
[1023,] 28 47     0 1
[1024,] 28 49     0 1
[1025,] 28 62     0 1
[1026,] 28 65     0 1
[1027,] 28 66     0 1
[1028,] 28 67     0 1
[1029,] 28 68     0 1
[1030,] 28 69     0 1
[1031,] 28 70     0 1
[1032,] 28 71     0 1
[1033,] 28 72     0 1
[1034,] 28 74     0 1
[1035,] 28 75     0 1
[1036,] 28 76     0 1
[1037,] 28 77     0 1
[1038,] 28 78     0 1
[1039,] 28 79     0 1
[1040,] 28 84     0 1
[1041,] 17 29     0 1
[1042,] 18 29     0 1
[1043,] 26 29     0 1
[1044,] 27 29     0 1
[1045,] 29 30     0 1
[1046,] 29 33     0 1
[1047,] 29 34     0 1
[1048,] 29 35     0 1
[1049,] 29 37     0 1
[1050,] 29 39     0 1
[1051,] 29 40     0 1
[1052,] 29 41     0 1
[1053,] 29 43     0 1
[1054,] 29 46     0 1
[1055,] 29 50     0 1
[1056,] 29 75     0 1
[1057,] 29 76     0 1
[1058,] 29 77     0 1
[1059,] 29 78     0 1
[1060,] 29 81     0 1
[1061,] 29 84     0 1
[1062,] 18 30     0 1
[1063,] 30 34     0 1
[1064,] 30 37     0 1
[1065,] 30 38     0 1
[1066,] 30 40     0 1
[1067,] 30 41     0 1
[1068,] 30 42     0 1
[1069,] 30 43     0 1
[1070,] 30 46     0 1
[1071,] 30 75     0 1
[1072,] 30 76     0 1
[1073,] 30 77     0 1
[1074,] 30 78     0 1
[1075,] 30 79     0 1
[1076,] 30 84     0 1
[1077,] 30 85     0 1
[1078,] 30 86     0 1
[1079,] 31 34     0 1
[1080,] 31 41     0 1
[1081,] 31 43     0 1
[1082,] 31 75     0 1
[1083,] 31 76     0 1
[1084,] 31 77     0 1
[1085,] 31 78     0 1
[1086,] 31 79     0 1
[1087,] 31 84     0 1
[1088,] 31 85     0 1
[1089,] 31 86     0 1
[1090,] 32 34     0 1
[1091,] 32 41     0 1
[1092,] 32 43     0 1
[1093,] 32 75     0 1
[1094,] 32 76     0 1
[1095,] 32 77     0 1
[1096,] 32 78     0 1
[1097,] 32 79     0 1
[1098,] 32 84     0 1
[1099,] 32 85     0 1
[1100,] 32 86     0 1
[1101,] 33 34     0 1
[1102,] 33 41     0 1
[1103,] 33 43     0 1
[1104,] 33 75     0 1
[1105,] 33 76     0 1
[1106,] 33 77     0 1
[1107,] 33 78     0 1
[1108,] 33 79     0 1
[1109,] 33 84     0 1
[1110,] 33 85     0 1
[1111,] 33 86     0 1
[1112,] 34 76     0 1
[1113,] 34 78     0 1
[1114,] 34 79     0 1
[1115,] 34 84     0 1
[1116,] 34 85     0 1
[1117,] 34 86     0 1
[1118,] 18 35     0 1
[1119,] 34 35     0 1
[1120,] 35 38     0 1
[1121,] 35 39     0 1
[1122,] 35 40     0 1
[1123,] 35 71     0 1
[1124,] 35 74     0 1
[1125,] 35 76     0 1
[1126,] 35 77     0 1
[1127,] 35 78     0 1
[1128,] 35 79     0 1
[1129,] 35 84     0 1
[1130,] 35 85     0 1
[1131,] 35 86     0 1
[1132,] 18 36     0 1
[1133,] 34 36     0 1
[1134,] 36 38     0 1
[1135,] 36 39     0 1
[1136,] 36 40     0 1
[1137,] 36 74     0 1
[1138,] 36 75     0 1
[1139,] 36 76     0 1
[1140,] 36 77     0 1
[1141,] 36 78     0 1
[1142,] 36 79     0 1
[1143,] 36 84     0 1
[1144,] 36 85     0 1
[1145,] 36 86     0 1
[1146,] 18 37     0 1
[1147,] 34 37     0 1
[1148,] 37 38     0 1
[1149,] 37 40     0 1
[1150,] 37 41     0 1
[1151,] 37 42     0 1
[1152,] 37 43     0 1
[1153,] 37 46     0 1
[1154,] 37 75     0 1
[1155,] 37 76     0 1
[1156,] 37 77     0 1
[1157,] 37 78     0 1
[1158,] 37 79     0 1
[1159,] 37 84     0 1
[1160,] 37 85     0 1
[1161,] 37 86     0 1
[1162,] 34 38     0 1
[1163,] 38 75     0 1
[1164,] 38 76     0 1
[1165,] 38 78     0 1
[1166,] 38 79     0 1
[1167,] 38 84     0 1
[1168,] 38 85     0 1
[1169,] 38 86     0 1
[1170,] 18 39     0 1
[1171,] 32 39     0 1
[1172,] 34 39     0 1
[1173,] 35 39     0 1
[1174,] 36 39     0 1
[1175,] 38 39     0 1
[1176,] 39 40     0 1
[1177,] 39 41     0 1
[1178,] 39 42     0 1
[1179,] 39 43     0 1
[1180,] 39 44     0 1
[1181,] 39 50     0 1
[1182,] 39 66     0 1
[1183,] 39 68     0 1
[1184,] 39 71     0 1
[1185,] 39 75     0 1
[1186,] 39 76     0 1
[1187,] 39 77     0 1
[1188,] 39 78     0 1
[1189,] 39 79     0 1
[1190,] 39 84     0 1
[1191,] 39 85     0 1
[1192,] 39 86     0 1
[1193,] 34 40     0 1
[1194,] 40 77     0 1
[1195,] 40 78     0 1
[1196,] 40 79     0 1
[1197,] 40 84     0 1
[1198,] 40 85     0 1
[1199,] 40 86     0 1
[1200,] 34 41     0 1
[1201,] 41 42     0 1
[1202,] 41 43     0 1
[1203,] 41 68     0 1
[1204,] 41 75     0 1
[1205,] 41 78     0 1
[1206,] 41 79     0 1
[1207,] 41 81     0 1
[1208,] 41 84     0 1
[1209,] 41 85     0 1
[1210,] 41 86     0 1
[1211,] 34 42     0 1
[1212,] 35 42     0 1
[1213,] 38 42     0 1
[1214,] 41 42     0 1
[1215,] 42 43     0 1
[1216,] 42 62     0 1
[1217,] 42 66     0 1
[1218,] 42 68     0 1
[1219,] 42 75     0 1
[1220,] 42 76     0 1
[1221,] 42 79     0 1
[1222,] 42 81     0 1
[1223,] 42 84     0 1
[1224,] 42 85     0 1
[1225,] 42 86     0 1
[1226,] 34 43     0 1
[1227,] 37 43     0 1
[1228,] 38 43     0 1
[1229,] 39 43     0 1
[1230,] 40 43     0 1
[1231,] 42 43     0 1
[1232,] 43 44     0 1
[1233,] 43 46     0 1
[1234,] 43 47     0 1
[1235,] 43 75     0 1
[1236,] 43 76     0 1
[1237,] 43 78     0 1
[1238,] 43 79     0 1
[1239,] 43 81     0 1
[1240,] 43 84     0 1
[1241,] 43 85     0 1
[1242,] 43 86     0 1
[1243,] 34 44     0 1
[1244,] 38 44     0 1
[1245,] 41 44     0 1
[1246,] 42 44     0 1
[1247,] 44 75     0 1
[1248,] 44 76     0 1
[1249,] 44 78     0 1
[1250,] 44 79     0 1
[1251,] 44 84     0 1
[1252,] 44 85     0 1
[1253,] 44 86     0 1
[1254,] 22 45     0 1
[1255,] 24 45     0 1
[1256,] 30 45     0 1
[1257,] 32 45     0 1
[1258,] 34 45     0 1
[1259,] 35 45     0 1
[1260,] 36 45     0 1
[1261,] 37 45     0 1
[1262,] 38 45     0 1
[1263,] 39 45     0 1
[1264,] 41 45     0 1
[1265,] 42 45     0 1
[1266,] 43 45     0 1
[1267,] 44 45     0 1
[1268,] 45 46     0 1
[1269,] 45 47     0 1
[1270,] 45 49     0 1
[1271,] 45 50     0 1
[1272,] 45 62     0 1
[1273,] 45 66     0 1
[1274,] 45 67     0 1
[1275,] 45 68     0 1
[1276,] 45 71     0 1
[1277,] 45 75     0 1
[1278,] 45 76     0 1
[1279,] 45 78     0 1
[1280,] 45 81     0 1
[1281,] 45 84     0 1
[1282,] 45 85     0 1
[1283,] 45 86     0 1
[1284,] 18 46     0 1
[1285,] 34 46     0 1
[1286,] 37 46     0 1
[1287,] 38 46     0 1
[1288,] 40 46     0 1
[1289,] 41 46     0 1
[1290,] 42 46     0 1
[1291,] 43 46     0 1
[1292,] 46 75     0 1
[1293,] 46 76     0 1
[1294,] 46 77     0 1
[1295,] 46 78     0 1
[1296,] 46 79     0 1
[1297,] 46 84     0 1
[1298,] 46 85     0 1
[1299,] 46 86     0 1
[1300,] 34 47     0 1
[1301,] 37 47     0 1
[1302,] 38 47     0 1
[1303,] 39 47     0 1
[1304,] 41 47     0 1
[1305,] 42 47     0 1
[1306,] 47 66     0 1
[1307,] 47 71     0 1
[1308,] 47 75     0 1
[1309,] 47 76     0 1
[1310,] 47 79     0 1
[1311,] 47 81     0 1
[1312,] 47 84     0 1
[1313,] 47 85     0 1
[1314,] 47 86     0 1
[1315,] 18 48     0 1
[1316,] 34 48     0 1
[1317,] 35 48     0 1
[1318,] 37 48     0 1
[1319,] 38 48     0 1
[1320,] 39 48     0 1
[1321,] 41 48     0 1
[1322,] 42 48     0 1
[1323,] 43 48     0 1
[1324,] 44 48     0 1
[1325,] 46 48     0 1
[1326,] 48 71     0 1
[1327,] 48 75     0 1
[1328,] 48 76     0 1
[1329,] 48 78     0 1
[1330,] 48 79     0 1
[1331,] 48 81     0 1
[1332,] 48 84     0 1
[1333,] 48 85     0 1
[1334,] 48 86     0 1
[1335,] 18 49     0 1
[1336,] 23 49     0 1
[1337,] 34 49     0 1
[1338,] 35 49     0 1
[1339,] 37 49     0 1
[1340,] 38 49     0 1
[1341,] 39 49     0 1
[1342,] 41 49     0 1
[1343,] 42 49     0 1
[1344,] 43 49     0 1
[1345,] 44 49     0 1
[1346,] 45 49     0 1
[1347,] 46 49     0 1
[1348,] 47 49     0 1
[1349,] 48 49     0 1
[1350,] 49 62     0 1
[1351,] 49 66     0 1
[1352,] 49 67     0 1
[1353,] 49 68     0 1
[1354,] 49 71     0 1
[1355,] 49 75     0 1
[1356,] 49 76     0 1
[1357,] 49 78     0 1
[1358,] 49 81     0 1
[1359,] 49 84     0 1
[1360,] 49 85     0 1
[1361,] 49 86     0 1
[1362,] 34 50     0 1
[1363,] 41 50     0 1
[1364,] 43 50     0 1
[1365,] 50 79     0 1
[1366,] 50 84     0 1
[1367,] 50 85     0 1
[1368,] 17 51     0 1
[1369,] 18 51     0 1
[1370,] 24 51     0 1
[1371,] 25 51     0 1
[1372,] 26 51     0 1
[1373,] 27 51     0 1
[1374,] 28 51     0 1
[1375,] 29 51     0 1
[1376,] 30 51     0 1
[1377,] 31 51     0 1
[1378,] 32 51     0 1
[1379,] 33 51     0 1
[1380,] 34 51     0 1
[1381,] 35 51     0 1
[1382,] 36 51     0 1
[1383,] 37 51     0 1
[1384,] 38 51     0 1
[1385,] 39 51     0 1
[1386,] 40 51     0 1
[1387,] 41 51     0 1
[1388,] 42 51     0 1
[1389,] 43 51     0 1
[1390,] 44 51     0 1
[1391,] 45 51     0 1
[1392,] 46 51     0 1
[1393,] 47 51     0 1
[1394,] 49 51     0 1
[1395,] 51 52     0 1
[1396,] 51 62     0 1
[1397,] 51 74     0 1
[1398,] 51 77     0 1
[1399,] 51 78     0 1
[1400,] 51 84     0 1
[1401,] 17 52     0 1
[1402,] 18 52     0 1
[1403,] 19 52     0 1
[1404,] 21 52     0 1
[1405,] 22 52     0 1
[1406,] 23 52     0 1
[1407,] 24 52     0 1
[1408,] 25 52     0 1
[1409,] 26 52     0 1
[1410,] 27 52     0 1
[1411,] 28 52     0 1
[1412,] 29 52     0 1
[1413,] 30 52     0 1
[1414,] 31 52     0 1
[1415,] 32 52     0 1
[1416,] 33 52     0 1
[1417,] 34 52     0 1
[1418,] 35 52     0 1
[1419,] 36 52     0 1
[1420,] 37 52     0 1
[1421,] 38 52     0 1
[1422,] 39 52     0 1
[1423,] 40 52     0 1
[1424,] 41 52     0 1
[1425,] 42 52     0 1
[1426,] 43 52     0 1
[1427,] 44 52     0 1
[1428,] 45 52     0 1
[1429,] 46 52     0 1
[1430,] 47 52     0 1
[1431,] 49 52     0 1
[1432,] 51 52     0 1
[1433,] 52 56     0 1
[1434,] 52 62     0 1
[1435,] 52 66     0 1
[1436,] 52 71     0 1
[1437,] 52 74     0 1
[1438,] 52 75     0 1
[1439,] 52 77     0 1
[1440,] 52 78     0 1
[1441,] 52 84     0 1
[1442,] 18 53     0 1
[1443,] 34 53     0 1
[1444,] 35 53     0 1
[1445,] 36 53     0 1
[1446,] 37 53     0 1
[1447,] 38 53     0 1
[1448,] 39 53     0 1
[1449,] 41 53     0 1
[1450,] 42 53     0 1
[1451,] 43 53     0 1
[1452,] 44 53     0 1
[1453,] 45 53     0 1
[1454,] 53 62     0 1
[1455,] 53 74     0 1
[1456,] 53 76     0 1
[1457,] 53 77     0 1
[1458,] 53 78     0 1
[1459,] 53 84     0 1
[1460,] 21 54     0 1
[1461,] 22 54     0 1
[1462,] 24 54     0 1
[1463,] 35 54     0 1
[1464,] 36 54     0 1
[1465,] 38 54     0 1
[1466,] 41 54     0 1
[1467,] 42 54     0 1
[1468,] 43 54     0 1
[1469,] 44 54     0 1
[1470,] 45 54     0 1
[1471,] 47 54     0 1
[1472,] 48 54     0 1
[1473,] 49 54     0 1
[1474,] 50 54     0 1
[1475,] 52 54     0 1
[1476,] 53 54     0 1
[1477,] 54 55     0 1
[1478,] 54 56     0 1
[1479,] 54 57     0 1
[1480,] 54 59     0 1
[1481,] 54 62     0 1
[1482,] 54 63     0 1
[1483,] 54 64     0 1
[1484,] 54 73     0 1
[1485,] 54 84     0 1
[1486,] 17 55     0 1
[1487,] 18 55     0 1
[1488,] 21 55     0 1
[1489,] 22 55     0 1
[1490,] 23 55     0 1
[1491,] 26 55     0 1
[1492,] 27 55     0 1
[1493,] 30 55     0 1
[1494,] 35 55     0 1
[1495,] 36 55     0 1
[1496,] 37 55     0 1
[1497,] 39 55     0 1
[1498,] 40 55     0 1
[1499,] 41 55     0 1
[1500,] 42 55     0 1
[1501,] 43 55     0 1
[1502,] 44 55     0 1
[1503,] 45 55     0 1
[1504,] 46 55     0 1
[1505,] 47 55     0 1
[1506,] 48 55     0 1
[1507,] 49 55     0 1
[1508,] 50 55     0 1
[1509,] 53 55     0 1
[1510,] 55 61     0 1
[1511,] 55 64     0 1
[1512,] 55 73     0 1
[1513,] 55 74     0 1
[1514,] 55 75     0 1
[1515,] 55 84     0 1
[1516,] 55 85     0 1
[1517,] 17 56     0 1
[1518,] 26 56     0 1
[1519,] 27 56     0 1
[1520,] 28 56     0 1
[1521,] 30 56     0 1
[1522,] 35 56     0 1
[1523,] 36 56     0 1
[1524,] 37 56     0 1
[1525,] 39 56     0 1
[1526,] 40 56     0 1
[1527,] 41 56     0 1
[1528,] 42 56     0 1
[1529,] 43 56     0 1
[1530,] 44 56     0 1
[1531,] 45 56     0 1
[1532,] 46 56     0 1
[1533,] 47 56     0 1
[1534,] 48 56     0 1
[1535,] 49 56     0 1
[1536,] 50 56     0 1
[1537,] 52 56     0 1
[1538,] 53 56     0 1
[1539,] 55 56     0 1
[1540,] 56 57     0 1
[1541,] 56 61     0 1
[1542,] 56 62     0 1
[1543,] 56 63     0 1
[1544,] 56 64     0 1
[1545,] 56 68     0 1
[1546,] 56 73     0 1
[1547,] 56 74     0 1
[1548,] 56 75     0 1
[1549,] 56 76     0 1
[1550,] 56 84     0 1
[1551,] 56 85     0 1
[1552,]  9 57     0 1
[1553,] 10 57     0 1
[1554,] 22 57     0 1
[1555,] 26 57     0 1
[1556,] 27 57     0 1
[1557,] 28 57     0 1
[1558,] 30 57     0 1
[1559,] 35 57     0 1
[1560,] 38 57     0 1
[1561,] 39 57     0 1
[1562,] 41 57     0 1
[1563,] 42 57     0 1
[1564,] 43 57     0 1
[1565,] 44 57     0 1
[1566,] 45 57     0 1
[1567,] 47 57     0 1
[1568,] 48 57     0 1
[1569,] 49 57     0 1
[1570,] 50 57     0 1
[1571,] 52 57     0 1
[1572,] 53 57     0 1
[1573,] 55 57     0 1
[1574,] 56 57     0 1
[1575,] 57 61     0 1
[1576,] 57 62     0 1
[1577,] 57 63     0 1
[1578,] 57 64     0 1
[1579,] 57 68     0 1
[1580,] 57 71     0 1
[1581,] 57 73     0 1
[1582,] 57 74     0 1
[1583,] 57 84     0 1
[1584,] 38 58     0 1
[1585,] 41 58     0 1
[1586,] 42 58     0 1
[1587,] 43 58     0 1
[1588,] 44 58     0 1
[1589,] 45 58     0 1
[1590,] 47 58     0 1
[1591,] 49 58     0 1
[1592,] 53 58     0 1
[1593,] 55 58     0 1
[1594,] 57 58     0 1
[1595,] 58 62     0 1
[1596,] 58 63     0 1
[1597,] 58 64     0 1
[1598,] 58 73     0 1
[1599,] 58 76     0 1
[1600,] 58 84     0 1
[1601,] 58 85     0 1
[1602,] 26 59     0 1
[1603,] 27 59     0 1
[1604,] 28 59     0 1
[1605,] 35 59     0 1
[1606,] 36 59     0 1
[1607,] 39 59     0 1
[1608,] 41 59     0 1
[1609,] 42 59     0 1
[1610,] 43 59     0 1
[1611,] 44 59     0 1
[1612,] 45 59     0 1
[1613,] 47 59     0 1
[1614,] 49 59     0 1
[1615,] 53 59     0 1
[1616,] 55 59     0 1
[1617,] 56 59     0 1
[1618,] 57 59     0 1
[1619,] 58 59     0 1
[1620,] 59 61     0 1
[1621,] 59 62     0 1
[1622,] 59 63     0 1
[1623,] 59 64     0 1
[1624,] 59 73     0 1
[1625,] 59 84     0 1
[1626,] 38 60     0 1
[1627,] 41 60     0 1
[1628,] 42 60     0 1
[1629,] 44 60     0 1
[1630,] 45 60     0 1
[1631,] 47 60     0 1
[1632,] 49 60     0 1
[1633,] 53 60     0 1
[1634,] 55 60     0 1
[1635,] 56 60     0 1
[1636,] 57 60     0 1
[1637,] 60 62     0 1
[1638,] 60 63     0 1
[1639,] 60 64     0 1
[1640,] 60 67     0 1
[1641,] 60 73     0 1
[1642,] 60 84     0 1
[1643,] 60 85     0 1
[1644,] 60 86     0 1
[1645,] 21 61     0 1
[1646,] 22 61     0 1
[1647,] 23 61     0 1
[1648,] 24 61     0 1
[1649,] 42 61     0 1
[1650,] 44 61     0 1
[1651,] 47 61     0 1
[1652,] 49 61     0 1
[1653,] 53 61     0 1
[1654,] 55 61     0 1
[1655,] 56 61     0 1
[1656,] 57 61     0 1
[1657,] 59 61     0 1
[1658,] 61 62     0 1
[1659,] 61 63     0 1
[1660,] 61 64     0 1
[1661,] 61 73     0 1
[1662,] 61 84     0 1
[1663,] 61 85     0 1
[1664,] 22 62     0 1
[1665,] 24 62     0 1
[1666,] 35 62     0 1
[1667,] 36 62     0 1
[1668,] 38 62     0 1
[1669,] 41 62     0 1
[1670,] 42 62     0 1
[1671,] 43 62     0 1
[1672,] 44 62     0 1
[1673,] 45 62     0 1
[1674,] 47 62     0 1
[1675,] 48 62     0 1
[1676,] 49 62     0 1
[1677,] 53 62     0 1
[1678,] 62 67     0 1
[1679,] 62 75     0 1
[1680,] 62 76     0 1
[1681,] 62 84     0 1
[1682,] 62 85     0 1
[1683,] 62 86     0 1
[1684,] 38 63     0 1
[1685,] 41 63     0 1
[1686,] 42 63     0 1
[1687,] 43 63     0 1
[1688,] 44 63     0 1
[1689,] 45 63     0 1
[1690,] 47 63     0 1
[1691,] 48 63     0 1
[1692,] 49 63     0 1
[1693,] 53 63     0 1
[1694,] 62 63     0 1
[1695,] 63 64     0 1
[1696,] 63 75     0 1
[1697,] 63 76     0 1
[1698,] 63 84     0 1
[1699,] 63 85     0 1
[1700,] 17 64     0 1
[1701,] 19 64     0 1
[1702,] 21 64     0 1
[1703,] 22 64     0 1
[1704,] 23 64     0 1
[1705,] 25 64     0 1
[1706,] 26 64     0 1
[1707,] 27 64     0 1
[1708,] 28 64     0 1
[1709,] 30 64     0 1
[1710,] 34 64     0 1
[1711,] 35 64     0 1
[1712,] 36 64     0 1
[1713,] 37 64     0 1
[1714,] 38 64     0 1
[1715,] 39 64     0 1
[1716,] 41 64     0 1
[1717,] 42 64     0 1
[1718,] 43 64     0 1
[1719,] 44 64     0 1
[1720,] 45 64     0 1
[1721,] 46 64     0 1
[1722,] 47 64     0 1
[1723,] 48 64     0 1
[1724,] 49 64     0 1
[1725,] 50 64     0 1
[1726,] 52 64     0 1
[1727,] 53 64     0 1
[1728,] 55 64     0 1
[1729,] 56 64     0 1
[1730,] 57 64     0 1
[1731,] 59 64     0 1
[1732,] 61 64     0 1
[1733,] 62 64     0 1
[1734,] 63 64     0 1
[1735,] 64 67     0 1
[1736,] 64 73     0 1
[1737,] 64 75     0 1
[1738,] 64 76     0 1
[1739,] 64 84     0 1
[1740,] 64 86     0 1
[1741,] 34 65     0 1
[1742,] 41 65     0 1
[1743,] 65 79     0 1
[1744,] 65 84     0 1
[1745,] 34 66     0 1
[1746,] 41 66     0 1
[1747,] 66 67     0 1
[1748,] 66 79     0 1
[1749,] 66 84     0 1
[1750,] 34 67     0 1
[1751,] 41 67     0 1
[1752,] 67 79     0 1
[1753,] 67 84     0 1
[1754,] 34 68     0 1
[1755,] 41 68     0 1
[1756,] 67 68     0 1
[1757,] 68 84     0 1
[1758,] 34 69     0 1
[1759,] 41 69     0 1
[1760,] 69 79     0 1
[1761,] 69 84     0 1
[1762,] 34 70     0 1
[1763,] 41 70     0 1
[1764,] 70 79     0 1
[1765,] 70 84     0 1
[1766,] 34 71     0 1
[1767,] 41 71     0 1
[1768,] 67 71     0 1
[1769,] 71 84     0 1
[1770,] 34 72     0 1
[1771,] 41 72     0 1
[1772,] 67 72     0 1
[1773,] 72 84     0 1
[1774,] 73 79     0 1
[1775,] 73 82     0 1
[1776,] 73 84     0 1
[1777,] 74 79     0 1
[1778,] 74 84     0 1
[1779,] 75 79     0 1
[1780,] 75 84     0 1
[1781,] 34 76     0 1
[1782,] 76 79     0 1
[1783,] 76 84     0 1
[1784,] 34 77     0 1
[1785,] 77 79     0 1
[1786,] 77 82     0 1
[1787,] 77 84     0 1
[1788,] 78 79     0 1
[1789,] 78 82     0 1
[1790,] 78 84     0 1
[1791,] 79 82     0 1
[1792,] 79 84     0 1
[1793,]  8 80     0 1
[1794,]  9 80     0 1
[1795,] 10 80     0 1
[1796,] 11 80     0 1
[1797,] 12 80     0 1
[1798,] 13 80     0 1
[1799,] 15 80     0 1
[1800,] 16 80     0 1
[1801,] 19 80     0 1
[1802,] 21 80     0 1
[1803,] 22 80     0 1
[1804,] 23 80     0 1
[1805,] 24 80     0 1
[1806,] 28 80     0 1
[1807,] 35 80     0 1
[1808,] 51 80     0 1
[1809,] 52 80     0 1
[1810,] 53 80     0 1
[1811,] 55 80     0 1
[1812,] 57 80     0 1
[1813,] 61 80     0 1
[1814,] 80 84     0 1
[1815,]  8 81     0 1
[1816,]  9 81     0 1
[1817,] 10 81     0 1
[1818,] 12 81     0 1
[1819,] 13 81     0 1
[1820,] 15 81     0 1
[1821,] 16 81     0 1
[1822,] 21 81     0 1
[1823,] 22 81     0 1
[1824,] 23 81     0 1
[1825,] 24 81     0 1
[1826,] 26 81     0 1
[1827,] 27 81     0 1
[1828,] 28 81     0 1
[1829,] 35 81     0 1
[1830,] 52 81     0 1
[1831,] 53 81     0 1
[1832,] 55 81     0 1
[1833,] 57 81     0 1
[1834,] 69 81     0 1
[1835,] 72 81     0 1
[1836,] 73 81     0 1
[1837,] 81 84     0 1
[1838,]  3 82     0 1
[1839,]  7 82     0 1
[1840,]  8 82     0 1
[1841,]  9 82     0 1
[1842,] 10 82     0 1
[1843,] 11 82     0 1
[1844,] 12 82     0 1
[1845,] 13 82     0 1
[1846,] 15 82     0 1
[1847,] 16 82     0 1
[1848,] 35 82     0 1
[1849,] 36 82     0 1
[1850,] 39 82     0 1
[1851,] 55 82     0 1
[1852,] 60 82     0 1
[1853,] 61 82     0 1
[1854,] 69 82     0 1
[1855,] 82 84     0 1
[1856,] 38 83     0 1
[1857,] 39 83     0 1
[1858,] 41 83     0 1
[1859,] 47 83     0 1
[1860,] 48 83     0 1
[1861,] 49 83     0 1
[1862,] 53 83     0 1
[1863,] 62 83     0 1
[1864,] 63 83     0 1
[1865,] 65 83     0 1
[1866,] 67 83     0 1
[1867,] 69 83     0 1
[1868,] 70 83     0 1
[1869,] 71 83     0 1
[1870,] 83 84     0 1
[1871,] 16 84     0 1
[1872,] 38 84     0 1
[1873,] 39 84     0 1
[1874,] 41 84     0 1
[1875,] 43 84     0 1
[1876,] 44 84     0 1
[1877,] 45 84     0 1
[1878,] 46 84     0 1
[1879,] 47 84     0 1
[1880,] 48 84     0 1
[1881,] 49 84     0 1
[1882,] 50 84     0 1
[1883,] 53 84     0 1
[1884,] 54 84     0 1
[1885,] 55 84     0 1
[1886,] 56 84     0 1
[1887,] 57 84     0 1
[1888,] 58 84     0 1
[1889,] 59 84     0 1
[1890,] 60 84     0 1
[1891,] 61 84     0 1
[1892,] 62 84     0 1
[1893,] 63 84     0 1
[1894,] 64 84     0 1
[1895,] 67 84     0 1
[1896,] 69 84     0 1
[1897,] 83 85     0 1

$plotOptions$gray
[1] FALSE

$plotOptions$plotELBG
[1] TRUE

$plotOptions$alpha
[1] 0.05

$plotOptions$width
[1] 7

$plotOptions$height
[1] 7

$plotOptions$aspect
[1] FALSE

$plotOptions$rescale
[1] TRUE

$plotOptions$barsAtSide
[1] FALSE

$plotOptions$bgres
[1] 100

$plotOptions$bgcontrol
[1] 6

$plotOptions$resolution
[1] 320

$plotOptions$subpars
$plotOptions$subpars$mar
[1] 0 0 0 0


$plotOptions$subplotbg
[1] "#FFFFFFFF"

$plotOptions$usePCH
[1] TRUE

$plotOptions$node.resolution
[1] 100

$plotOptions$noPar
[1] FALSE

$plotOptions$meanRange
[1] NA NA

$plotOptions$drawPies
[1] FALSE

$plotOptions$pieRadius
[1] 1

$plotOptions$pastel
[1] FALSE

$plotOptions$piePastel
[1] FALSE

$plotOptions$rainbowStart
[1] 0

$plotOptions$pieCIs
[1] FALSE


$graphAttributes
$graphAttributes$Nodes
$graphAttributes$Nodes$border.color
 [1] "black" "black" "black" "black" "black" "black" "black" "black" "black" "black" "black" "black"
[13] "black" "black" "black" "black" "black" "black" "black" "black" "black" "black" "black" "black"
[25] "black" "black" "black" "black" "black" "black" "black" "black" "black" "black" "black" "black"
[37] "black" "black" "black" "black" "black" "black" "black" "black" "black" "black" "black" "black"
[49] "black" "black" "black" "black" "black" "black" "black" "black" "black" "black" "black" "black"
[61] "black" "black" "black" "black" "black" "black" "black" "black" "black" "black" "black" "black"
[73] "black" "black" "black" "black" "black" "black" "black" "black" "black" "black" "black" "black"
[85] "black" "black"

$graphAttributes$Nodes$borders
 [1] TRUE TRUE TRUE TRUE TRUE TRUE TRUE TRUE TRUE TRUE TRUE TRUE TRUE TRUE TRUE TRUE TRUE TRUE TRUE TRUE
[21] TRUE TRUE TRUE TRUE TRUE TRUE TRUE TRUE TRUE TRUE TRUE TRUE TRUE TRUE TRUE TRUE TRUE TRUE TRUE TRUE
[41] TRUE TRUE TRUE TRUE TRUE TRUE TRUE TRUE TRUE TRUE TRUE TRUE TRUE TRUE TRUE TRUE TRUE TRUE TRUE TRUE
[61] TRUE TRUE TRUE TRUE TRUE TRUE TRUE TRUE TRUE TRUE TRUE TRUE TRUE TRUE TRUE TRUE TRUE TRUE TRUE TRUE
[81] TRUE TRUE TRUE TRUE TRUE TRUE

$graphAttributes$Nodes$border.width
 [1] 1 1 1 1 1 1 1 1 1 1 1 1 1 1 1 1 1 1 1 1 1 1 1 1 1 1 1 1 1 1 1 1 1 1 1 1 1 1 1 1 1 1 1 1 1 1 1 1 1 1 1
[52] 1 1 1 1 1 1 1 1 1 1 1 1 1 1 1 1 1 1 1 1 1 1 1 1 1 1 1 1 1 1 1 1 1 1 1

$graphAttributes$Nodes$label.cex
[1] 1.25

$graphAttributes$Nodes$label.font
 [1] 1 1 1 1 1 1 1 1 1 1 1 1 1 1 1 1 1 1 1 1 1 1 1 1 1 1 1 1 1 1 1 1 1 1 1 1 1 1 1 1 1 1 1 1 1 1 1 1 1 1 1
[52] 1 1 1 1 1 1 1 1 1 1 1 1 1 1 1 1 1 1 1 1 1 1 1 1 1 1 1 1 1 1 1 1 1 1 1

$graphAttributes$Nodes$label.color
 [1] "black" "black" "black" "black" "black" "black" "black" "black" "black" "black" "black" "black"
[13] "black" "black" "black" "black" "black" "black" "black" "black" "black" "black" "black" "black"
[25] "black" "black" "black" "black" "black" "black" "black" "black" "black" "black" "black" "black"
[37] "black" "black" "black" "black" "black" "black" "black" "black" "black" "black" "black" "black"
[49] "black" "black" "black" "black" "black" "black" "black" "black" "black" "black" "black" "black"
[61] "black" "black" "black" "black" "black" "black" "black" "black" "black" "black" "black" "black"
[73] "black" "black" "black" "black" "black" "black" "black" "black" "black" "black" "black" "black"
[85] "black" "black"

$graphAttributes$Nodes$labels
 [1]  1  2  3  4  5  6  7  8  9 10 11 12 13 14 15 16 17 18 19 20 21 22 23 24 25 26 27 28 29 30 31 32 33 34
[35] 35 36 37 38 39 40 41 42 43 44 45 46 47 48 49 50 51 52 53 54 55 56 57 58 59 60 61 62 63 64 65 66 67 68
[69] 69 70 71 72 73 74 75 76 77 78 79 80 81 82 83 84 85 86

$graphAttributes$Nodes$names
 [1]  1  2  3  4  5  6  7  8  9 10 11 12 13 14 15 16 17 18 19 20 21 22 23 24 25 26 27 28 29 30 31 32 33 34
[35] 35 36 37 38 39 40 41 42 43 44 45 46 47 48 49 50 51 52 53 54 55 56 57 58 59 60 61 62 63 64 65 66 67 68
[69] 69 70 71 72 73 74 75 76 77 78 79 80 81 82 83 84 85 86

$graphAttributes$Nodes$loopRotation
 [1] 0 0 0 0 0 0 0 0 0 0 0 0 0 0 0 0 0 0 0 0 0 0 0 0 0 0 0 0 0 0 0 0 0 0 0 0 0 0 0 0 0 0 0 0 0 0 0 0 0 0 0
[52] 0 0 0 0 0 0 0 0 0 0 0 0 0 0 0 0 0 0 0 0 0 0 0 0 0 0 0 0 0 0 0 0 0 0 0

$graphAttributes$Nodes$shape
 [1] "circle" "circle" "circle" "circle" "circle" "circle" "circle" "circle" "circle" "circle" "circle"
[12] "circle" "circle" "circle" "circle" "circle" "circle" "circle" "circle" "circle" "circle" "circle"
[23] "circle" "circle" "circle" "circle" "circle" "circle" "circle" "circle" "circle" "circle" "circle"
[34] "circle" "circle" "circle" "circle" "circle" "circle" "circle" "circle" "circle" "circle" "circle"
[45] "circle" "circle" "circle" "circle" "circle" "circle" "circle" "circle" "circle" "circle" "circle"
[56] "circle" "circle" "circle" "circle" "circle" "circle" "circle" "circle" "circle" "circle" "circle"
[67] "circle" "circle" "circle" "circle" "circle" "circle" "circle" "circle" "circle" "circle" "circle"
[78] "circle" "circle" "circle" "circle" "circle" "circle" "circle" "circle" "circle"

$graphAttributes$Nodes$color
 [1] "#FF000064" "#FF000064" "#FF000064" "#FF000064" "#FF000064" "#0000FF64" "#0000FF64" "#0000FF64"
 [9] "#FF000064" "#FF000064" "#0000FF64" "#0000FF64" "#0000FF64" "#FF000064" "#0000FF64" "#0000FF64"
[17] "#FF000064" "#BEBEBE64" "#FF000064" "#FF000064" "#0000FF64" "#FF000064" "#0000FF64" "#FF000064"
[25] "#FF000064" "#FF000064" "#FF000064" "#FF000064" "#FF000064" "#FF000064" "#0000FF64" "#0000FF64"
[33] "#FF000064" "#0000FF64" "#FF000064" "#FF000064" "#0000FF64" "#FF000064" "#0000FF64" "#BEBEBE64"
[41] "#FF000064" "#FF000064" "#FF000064" "#FF000064" "#0000FF64" "#FF000064" "#0000FF64" "#FF000064"
[49] "#FF000064" "#FF000064" "#0000FF64" "#FF000064" "#FF000064" "#BEBEBE64" "#FF000064" "#FF000064"
[57] "#FF000064" "#FF000064" "#FF000064" "#FF000064" "#FF000064" "#FF000064" "#FF000064" "#FF000064"
[65] "#0000FF64" "#0000FF64" "#0000FF64" "#FF000064" "#0000FF64" "#0000FF64" "#0000FF64" "#FF000064"
[73] "#BEBEBE64" "#BEBEBE64" "#FF000064" "#FF000064" "#BEBEBE64" "#BEBEBE64" "#0000FF64" "#0000FF64"
[81] "#FF000064" "#BEBEBE64" "#BEBEBE64" "#BEBEBE64" "#BEBEBE64" "#BEBEBE64"

$graphAttributes$Nodes$width
 [1]  0.8370603  0.8370602  0.7717176  1.1976018  1.4293978  0.9929438  2.4668218  1.4552708  1.2604669
[10]  0.7078001  0.9883361  3.6008778  3.6374913 14.2840209  1.1600209  1.1600208  0.8098280  0.6931472
[19]  1.6094379  3.0623280  2.2252942  0.9434198  0.8871889  1.6094379  1.5514491  0.9068300  0.9904994
[28]  1.2547531  0.8087549  1.1108890  0.7130861  0.8038595  0.7097916  1.1529091  2.7975881  1.0877372
[37]  0.7448111  0.9128296  0.7787864  0.6931472  0.8398417  0.7175035  0.8503319  1.3144684  0.8101488
[46]  1.3368456  2.1663439  1.3444514  1.2772749  1.6783574  0.9180483  1.0879424  0.8126026  0.6931472
[55]  1.5435778  1.0257671  1.0963734  1.0682865  1.0583886  1.1102146  1.2104699  1.7961389  1.4384946
[64]  1.0682018  1.1850445  1.3101360  1.7628644  0.8584621  1.4109387  0.7802295  1.0656528  0.7659065
[73]  0.6931472  0.6931472  0.7023636  0.7230363  0.6931472  0.6931472  0.8959969  0.7273784  2.2134878
[82]  0.6931472  0.6931472  0.6931472        NaN        NaN

$graphAttributes$Nodes$height
 [1]  0.8370603  0.8370602  0.7717176  1.1976018  1.4293978  0.9929438  2.4668218  1.4552708  1.2604669
[10]  0.7078001  0.9883361  3.6008778  3.6374913 14.2840209  1.1600209  1.1600208  0.8098280  0.6931472
[19]  1.6094379  3.0623280  2.2252942  0.9434198  0.8871889  1.6094379  1.5514491  0.9068300  0.9904994
[28]  1.2547531  0.8087549  1.1108890  0.7130861  0.8038595  0.7097916  1.1529091  2.7975881  1.0877372
[37]  0.7448111  0.9128296  0.7787864  0.6931472  0.8398417  0.7175035  0.8503319  1.3144684  0.8101488
[46]  1.3368456  2.1663439  1.3444514  1.2772749  1.6783574  0.9180483  1.0879424  0.8126026  0.6931472
[55]  1.5435778  1.0257671  1.0963734  1.0682865  1.0583886  1.1102146  1.2104699  1.7961389  1.4384946
[64]  1.0682018  1.1850445  1.3101360  1.7628644  0.8584621  1.4109387  0.7802295  1.0656528  0.7659065
[73]  0.6931472  0.6931472  0.7023636  0.7230363  0.6931472  0.6931472  0.8959969  0.7273784  2.2134878
[82]  0.6931472  0.6931472  0.6931472        NaN        NaN

$graphAttributes$Nodes$bars
$graphAttributes$Nodes$bars[[1]]
NULL

$graphAttributes$Nodes$bars[[2]]
NULL

$graphAttributes$Nodes$bars[[3]]
NULL

$graphAttributes$Nodes$bars[[4]]
NULL

$graphAttributes$Nodes$bars[[5]]
NULL

$graphAttributes$Nodes$bars[[6]]
NULL

$graphAttributes$Nodes$bars[[7]]
NULL

$graphAttributes$Nodes$bars[[8]]
NULL

$graphAttributes$Nodes$bars[[9]]
NULL

$graphAttributes$Nodes$bars[[10]]
NULL

$graphAttributes$Nodes$bars[[11]]
NULL

$graphAttributes$Nodes$bars[[12]]
NULL

$graphAttributes$Nodes$bars[[13]]
NULL

$graphAttributes$Nodes$bars[[14]]
NULL

$graphAttributes$Nodes$bars[[15]]
NULL

$graphAttributes$Nodes$bars[[16]]
NULL

$graphAttributes$Nodes$bars[[17]]
NULL

$graphAttributes$Nodes$bars[[18]]
NULL

$graphAttributes$Nodes$bars[[19]]
NULL

$graphAttributes$Nodes$bars[[20]]
NULL

$graphAttributes$Nodes$bars[[21]]
NULL

$graphAttributes$Nodes$bars[[22]]
NULL

$graphAttributes$Nodes$bars[[23]]
NULL

$graphAttributes$Nodes$bars[[24]]
NULL

$graphAttributes$Nodes$bars[[25]]
NULL

$graphAttributes$Nodes$bars[[26]]
NULL

$graphAttributes$Nodes$bars[[27]]
NULL

$graphAttributes$Nodes$bars[[28]]
NULL

$graphAttributes$Nodes$bars[[29]]
NULL

$graphAttributes$Nodes$bars[[30]]
NULL

$graphAttributes$Nodes$bars[[31]]
NULL

$graphAttributes$Nodes$bars[[32]]
NULL

$graphAttributes$Nodes$bars[[33]]
NULL

$graphAttributes$Nodes$bars[[34]]
NULL

$graphAttributes$Nodes$bars[[35]]
NULL

$graphAttributes$Nodes$bars[[36]]
NULL

$graphAttributes$Nodes$bars[[37]]
NULL

$graphAttributes$Nodes$bars[[38]]
NULL

$graphAttributes$Nodes$bars[[39]]
NULL

$graphAttributes$Nodes$bars[[40]]
NULL

$graphAttributes$Nodes$bars[[41]]
NULL

$graphAttributes$Nodes$bars[[42]]
NULL

$graphAttributes$Nodes$bars[[43]]
NULL

$graphAttributes$Nodes$bars[[44]]
NULL

$graphAttributes$Nodes$bars[[45]]
NULL

$graphAttributes$Nodes$bars[[46]]
NULL

$graphAttributes$Nodes$bars[[47]]
NULL

$graphAttributes$Nodes$bars[[48]]
NULL

$graphAttributes$Nodes$bars[[49]]
NULL

$graphAttributes$Nodes$bars[[50]]
NULL

$graphAttributes$Nodes$bars[[51]]
NULL

$graphAttributes$Nodes$bars[[52]]
NULL

$graphAttributes$Nodes$bars[[53]]
NULL

$graphAttributes$Nodes$bars[[54]]
NULL

$graphAttributes$Nodes$bars[[55]]
NULL

$graphAttributes$Nodes$bars[[56]]
NULL

$graphAttributes$Nodes$bars[[57]]
NULL

$graphAttributes$Nodes$bars[[58]]
NULL

$graphAttributes$Nodes$bars[[59]]
NULL

$graphAttributes$Nodes$bars[[60]]
NULL

$graphAttributes$Nodes$bars[[61]]
NULL

$graphAttributes$Nodes$bars[[62]]
NULL

$graphAttributes$Nodes$bars[[63]]
NULL

$graphAttributes$Nodes$bars[[64]]
NULL

$graphAttributes$Nodes$bars[[65]]
NULL

$graphAttributes$Nodes$bars[[66]]
NULL

$graphAttributes$Nodes$bars[[67]]
NULL

$graphAttributes$Nodes$bars[[68]]
NULL

$graphAttributes$Nodes$bars[[69]]
NULL

$graphAttributes$Nodes$bars[[70]]
NULL

$graphAttributes$Nodes$bars[[71]]
NULL

$graphAttributes$Nodes$bars[[72]]
NULL

$graphAttributes$Nodes$bars[[73]]
NULL

$graphAttributes$Nodes$bars[[74]]
NULL

$graphAttributes$Nodes$bars[[75]]
NULL

$graphAttributes$Nodes$bars[[76]]
NULL

$graphAttributes$Nodes$bars[[77]]
NULL

$graphAttributes$Nodes$bars[[78]]
NULL

$graphAttributes$Nodes$bars[[79]]
NULL

$graphAttributes$Nodes$bars[[80]]
NULL

$graphAttributes$Nodes$bars[[81]]
NULL

$graphAttributes$Nodes$bars[[82]]
NULL

$graphAttributes$Nodes$bars[[83]]
NULL

$graphAttributes$Nodes$bars[[84]]
NULL

$graphAttributes$Nodes$bars[[85]]
NULL

$graphAttributes$Nodes$bars[[86]]
NULL


$graphAttributes$Nodes$barSide
 [1] 1 1 1 1 1 1 1 1 1 1 1 1 1 1 1 1 1 1 1 1 1 1 1 1 1 1 1 1 1 1 1 1 1 1 1 1 1 1 1 1 1 1 1 1 1 1 1 1 1 1 1
[52] 1 1 1 1 1 1 1 1 1 1 1 1 1 1 1 1 1 1 1 1 1 1 1 1 1 1 1 1 1 1 1 1 1 1 1

$graphAttributes$Nodes$barColor
 [1] "black" "black" "black" "black" "black" "black" "black" "black" "black" "black" "black" "black"
[13] "black" "black" "black" "black" "black" "black" "black" "black" "black" "black" "black" "black"
[25] "black" "black" "black" "black" "black" "black" "black" "black" "black" "black" "black" "black"
[37] "black" "black" "black" "black" "black" "black" "black" "black" "black" "black" "black" "black"
[49] "black" "black" "black" "black" "black" "black" "black" "black" "black" "black" "black" "black"
[61] "black" "black" "black" "black" "black" "black" "black" "black" "black" "black" "black" "black"
[73] "black" "black" "black" "black" "black" "black" "black" "black" "black" "black" "black" "black"
[85] "black" "black"

$graphAttributes$Nodes$barLength
 [1] 0.5 0.5 0.5 0.5 0.5 0.5 0.5 0.5 0.5 0.5 0.5 0.5 0.5 0.5 0.5 0.5 0.5 0.5 0.5 0.5 0.5 0.5 0.5 0.5 0.5
[26] 0.5 0.5 0.5 0.5 0.5 0.5 0.5 0.5 0.5 0.5 0.5 0.5 0.5 0.5 0.5 0.5 0.5 0.5 0.5 0.5 0.5 0.5 0.5 0.5 0.5
[51] 0.5 0.5 0.5 0.5 0.5 0.5 0.5 0.5 0.5 0.5 0.5 0.5 0.5 0.5 0.5 0.5 0.5 0.5 0.5 0.5 0.5 0.5 0.5 0.5 0.5
[76] 0.5 0.5 0.5 0.5 0.5 0.5 0.5 0.5 0.5 0.5 0.5

$graphAttributes$Nodes$means
 [1] NA NA NA NA NA NA NA NA NA NA NA NA NA NA NA NA NA NA NA NA NA NA NA NA NA NA NA NA NA NA NA NA NA NA
[35] NA NA NA NA NA NA NA NA NA NA NA NA NA NA NA NA NA NA NA NA NA NA NA NA NA NA NA NA NA NA NA NA NA NA
[69] NA NA NA NA NA NA NA NA NA NA NA NA NA NA NA NA NA NA

$graphAttributes$Nodes$SDs
 [1] NA NA NA NA NA NA NA NA NA NA NA NA NA NA NA NA NA NA NA NA NA NA NA NA NA NA NA NA NA NA NA NA NA NA
[35] NA NA NA NA NA NA NA NA NA NA NA NA NA NA NA NA NA NA NA NA NA NA NA NA NA NA NA NA NA NA NA NA NA NA
[69] NA NA NA NA NA NA NA NA NA NA NA NA NA NA NA NA NA NA

$graphAttributes$Nodes$node.label.offset
[1] 0.50 1.55

$graphAttributes$Nodes$pieColor
 [1] NA NA NA NA NA NA NA NA NA NA NA NA NA NA NA NA NA NA NA NA NA NA NA NA NA NA NA NA NA NA NA NA NA NA
[35] NA NA NA NA NA NA NA NA NA NA NA NA NA NA NA NA NA NA NA NA NA NA NA NA NA NA NA NA NA NA NA NA NA NA
[69] NA NA NA NA NA NA NA NA NA NA NA NA NA NA NA NA NA NA

$graphAttributes$Nodes$pieColor2
 [1] "white" "white" "white" "white" "white" "white" "white" "white" "white" "white" "white" "white"
[13] "white" "white" "white" "white" "white" "white" "white" "white" "white" "white" "white" "white"
[25] "white" "white" "white" "white" "white" "white" "white" "white" "white" "white" "white" "white"
[37] "white" "white" "white" "white" "white" "white" "white" "white" "white" "white" "white" "white"
[49] "white" "white" "white" "white" "white" "white" "white" "white" "white" "white" "white" "white"
[61] "white" "white" "white" "white" "white" "white" "white" "white" "white" "white" "white" "white"
[73] "white" "white" "white" "white" "white" "white" "white" "white" "white" "white" "white" "white"
[85] "white" "white"

$graphAttributes$Nodes$pieBorder
 [1] 0.15 0.15 0.15 0.15 0.15 0.15 0.15 0.15 0.15 0.15 0.15 0.15 0.15 0.15 0.15 0.15 0.15 0.15 0.15 0.15
[21] 0.15 0.15 0.15 0.15 0.15 0.15 0.15 0.15 0.15 0.15 0.15 0.15 0.15 0.15 0.15 0.15 0.15 0.15 0.15 0.15
[41] 0.15 0.15 0.15 0.15 0.15 0.15 0.15 0.15 0.15 0.15 0.15 0.15 0.15 0.15 0.15 0.15 0.15 0.15 0.15 0.15
[61] 0.15 0.15 0.15 0.15 0.15 0.15 0.15 0.15 0.15 0.15 0.15 0.15 0.15 0.15 0.15 0.15 0.15 0.15 0.15 0.15
[81] 0.15 0.15 0.15 0.15 0.15 0.15

$graphAttributes$Nodes$pieStart
 [1] 0 0 0 0 0 0 0 0 0 0 0 0 0 0 0 0 0 0 0 0 0 0 0 0 0 0 0 0 0 0 0 0 0 0 0 0 0 0 0 0 0 0 0 0 0 0 0 0 0 0 0
[52] 0 0 0 0 0 0 0 0 0 0 0 0 0 0 0 0 0 0 0 0 0 0 0 0 0 0 0 0 0 0 0 0 0 0 0

$graphAttributes$Nodes$pieDarken
 [1] 0.25 0.25 0.25 0.25 0.25 0.25 0.25 0.25 0.25 0.25 0.25 0.25 0.25 0.25 0.25 0.25 0.25 0.25 0.25 0.25
[21] 0.25 0.25 0.25 0.25 0.25 0.25 0.25 0.25 0.25 0.25 0.25 0.25 0.25 0.25 0.25 0.25 0.25 0.25 0.25 0.25
[41] 0.25 0.25 0.25 0.25 0.25 0.25 0.25 0.25 0.25 0.25 0.25 0.25 0.25 0.25 0.25 0.25 0.25 0.25 0.25 0.25
[61] 0.25 0.25 0.25 0.25 0.25 0.25 0.25 0.25 0.25 0.25 0.25 0.25 0.25 0.25 0.25 0.25 0.25 0.25 0.25 0.25
[81] 0.25 0.25 0.25 0.25 0.25 0.25


$graphAttributes$Edges
$graphAttributes$Edges$curve
   [1]  0.0  0.0  0.0  0.0  0.0  0.0  0.0  0.0  0.0  0.0  0.0  0.0  0.0  0.0  0.0  0.0  0.0  0.0  0.0  0.0
  [21] -0.5  0.0  0.0  0.0  0.0  0.0  0.0  0.0  0.0  0.0  0.0  0.0  0.0  0.0  0.0  0.0  0.0  0.0  0.0  0.0
  [41]  0.0  0.0  0.0  0.0  0.0  0.0  0.0  0.0  0.0  0.0  0.0  0.0  0.0  0.0  0.0  0.0 -1.0  0.0  0.0  0.0
  [61]  0.0  0.0  0.0  0.0  0.0  0.0  0.0  0.0  0.0  0.0  0.0  0.0  0.0  0.0  0.0  0.0  0.0  0.0  0.0  0.0
  [81]  0.0  0.0  0.0  0.0  0.0  0.0  0.0  0.0  0.0  0.0  0.0  0.0  0.0  0.0  0.0  0.0  0.0  0.0  0.0  0.0
 [101]  0.0  0.0  0.0  0.0  0.0  0.0  0.0  0.0  0.0  0.0  0.0  0.0  0.0  0.0  0.0  0.0  0.0  0.0  0.0  0.0
 [121]  0.0  0.0  0.0  0.0  0.0  0.0  0.0  0.0  0.0  0.0  0.0  0.0  0.0  0.0  0.0  0.0  0.0  0.0  0.0  0.0
 [141]  0.0  0.0  0.0  0.0  0.0  0.0  0.0  0.0  0.0  0.0  0.0  0.0  0.0  0.0  0.0  0.0  0.0  0.0  0.0  0.0
 [161]  0.0  0.0  0.0  0.0  0.0  0.0  0.0  0.0  0.0  0.0  0.0  0.0  0.0  0.0  0.0  0.0  0.0  0.0  0.0  0.0
 [181]  0.0  0.0  0.0  0.0  0.0  0.0  0.0  0.0  0.0  0.0  0.0  0.0  0.0  0.0  0.0  0.0  0.0  0.0  0.0  0.0
 [201]  0.0  0.0  0.0  0.0  0.0  0.0  0.0  0.0  0.0  0.0  0.0  0.0  0.0  0.0  0.0  0.0  0.0  0.0  0.0  0.0
 [221]  0.0  0.0  0.0  0.0  0.0  0.0  0.0  0.0  0.0  0.0  0.0  0.0  0.0  0.0  0.0  0.0  0.0  0.0  0.0  0.0
 [241]  0.0  0.0  0.0  0.0  0.0  0.0  0.0  0.0  0.0  0.0 -1.0 -1.0 -1.0  0.0  0.0  0.0  0.0  0.0  0.0  0.0
 [261]  0.0  0.0  0.0  0.0  0.0  0.0  0.0  0.0  0.0  0.0  0.0  0.0  0.0  0.0  0.0  0.0  0.0  0.0  0.0  0.0
 [281]  0.0  0.0  0.0  0.0  0.0  0.0  0.0  0.0  0.0  0.0  0.0  0.0  0.0  0.0  0.0  0.0 -1.0  0.0 -1.0 -1.0
 [301] -1.0  0.0  0.0  0.0  0.0  0.0  0.0  0.0  0.0  0.0  0.0  0.0  0.0  0.0  0.0  0.0  0.0  0.0  0.0  0.0
 [321]  0.0  0.0  0.0  0.0  0.0  0.0  0.0  0.0  0.0  0.0 -1.0  0.0  0.0  0.0  0.0  0.0  0.0  0.0  0.0  0.0
 [341]  0.0 -1.0  0.0 -1.0 -1.0 -1.0 -1.0  0.0  0.0  0.0  0.0  0.0  0.0  0.0  0.0  0.0  0.0  0.0  0.0  0.0
 [361]  0.0  0.0  0.0  0.0  0.0  0.0  0.0  0.0  0.0  0.0  0.0  0.0  0.0  0.0  0.0  0.0  0.0  0.0  0.0  0.0
 [381]  0.0 -1.0  0.0  0.0  0.0  0.0  0.0  0.0  0.0  0.0  0.0  0.0 -1.0  0.0 -1.0  0.0 -1.0  0.0  0.0  0.0
 [401]  0.0  0.0  0.0  0.0  0.0  0.0  0.0  0.0  0.0  0.0  0.0  0.0  0.0  0.0  0.0  0.0  0.0  0.0  0.0  0.0
 [421]  0.0  0.0  0.0  0.0  0.0 -1.0  0.0 -1.0 -1.0 -1.0  0.0  0.0  0.0  0.0  0.0  0.0  0.0  0.0  0.0  0.0
 [441]  0.0  0.0  0.0  0.0  0.0  0.0  0.0  0.0  0.0  0.0  0.0  0.0  0.0  0.0  0.0  0.0  0.0  0.0 -1.0 -1.0
 [461] -1.0  0.0  0.0  0.0  0.0  0.0  0.0  0.0  0.0  0.0  0.0  0.0  0.0  0.0  0.0  0.0  0.0  0.0  0.0  0.0
 [481]  0.0  0.0  0.0  0.0  0.0  0.0  0.0  0.0  0.0  0.0  0.0  0.0  0.0  0.0  0.0  0.0  0.0  0.0  0.0  0.0
 [501]  0.0  0.0  0.0  0.0  0.0  0.0  0.0  0.0  0.0  0.0  0.0  0.0  0.0  0.0  0.0  0.0  0.0  0.0  0.0  0.0
 [521]  0.0  0.0  0.0  0.0  0.0  0.0  0.0  0.0  0.0  0.0  0.0  0.0  0.0  0.0  0.0  0.0 -1.0  0.0  0.0  0.0
 [541]  0.0  0.0  0.0  0.0  0.0  0.0  0.0  0.0  0.0  0.0  0.0  0.0  0.0  0.0  0.0  0.0  0.0  0.0  0.0  0.0
 [561]  0.0  0.0  0.0  0.0  0.0  0.0  0.0  0.0  0.0  0.0  0.0  0.0  0.0  0.0  0.0  0.0  0.0  0.0  0.0  0.0
 [581]  0.0  0.0  0.0  0.0  0.0  0.0  0.0  0.0  0.0 -1.0 -1.0  0.0 -1.0 -1.0 -1.0 -1.0 -1.0 -1.0  0.0  0.0
 [601]  0.0  0.0  0.0  0.0  0.0  0.0  0.0  0.0  0.0  0.0  0.0  0.0  0.0  0.0  0.0  0.0  0.0  0.0  0.0  0.0
 [621]  0.0  0.0  0.0  0.0  0.0  0.0  0.0  0.0  0.0  0.0  0.0  0.0  0.0  0.0  0.0  0.0  0.0  0.0  0.0  0.0
 [641]  0.0  0.0  0.0  0.0  0.0  0.0  0.0  0.0  0.0  0.0  0.0  0.0  0.0  0.0  0.0  0.0  0.0  0.0  0.0  0.0
 [661]  0.0  0.0  0.0  0.0  0.0  0.0  0.0  0.0  0.0  0.0  0.0  0.0  0.0  0.0  0.0  0.0  0.0  0.0  0.0  0.0
 [681]  0.0  0.0  0.0  0.0  0.0  0.0  0.0  0.0  0.0 -1.0  0.0  0.0  0.0  0.0  0.0  0.0  0.0  0.0  0.0  0.0
 [701]  0.0  0.0  0.0  0.0  0.0  0.0  0.0  0.0  0.0  0.0  0.0  0.0  0.0  0.0  0.0  0.0  0.0  0.0  0.0  0.0
 [721]  0.0  0.0  0.0  0.0  0.0  0.0  0.0  0.0  0.0  0.0  0.0  0.0  0.0  0.0  0.0  0.0  0.0  0.0  0.0  0.0
 [741]  0.0  0.0  0.0  0.0  0.0  0.0  0.0  0.0  0.0  0.0  0.0  0.0  0.0  0.0  0.0  0.0  0.0  0.0  0.0  0.0
 [761]  0.0  0.0  0.0  0.0  0.0 -1.0  0.0  0.0  0.0  0.0  0.0  0.0  0.0  0.0  0.0  0.0  0.0  0.0  0.0  0.0
 [781]  0.0  0.0  0.0  0.0  0.0 -1.0  0.0  0.0  0.0 -1.0  0.0  0.0  0.0  0.0  0.0  0.0  0.0  0.0  0.0  0.0
 [801]  0.0  0.0  0.0  0.0 -1.0  0.0  0.0  0.0 -1.0  0.0  0.0  0.0  0.0  0.0  0.0  0.0  0.0  0.0  0.0  0.0
 [821]  0.0  0.0  0.0  0.0  0.0  0.0  0.0  0.0  0.0  0.0  0.0 -1.0  0.0  0.0  0.0  0.0  0.0  0.0  0.0  0.0
 [841]  0.0  0.0  0.0  0.0  0.0  0.0  0.0 -1.0  0.0  0.0  0.0  0.0  0.0  0.0  0.0  0.0  0.0  0.0  0.0  0.0
 [861]  0.0  0.0  0.0  0.0  0.0  0.0 -1.0  0.0  0.0  0.0 -1.0  0.0  0.0  0.0  0.0  0.0  0.0  0.0  0.0  0.0
 [881]  0.0  0.0  0.0  0.0  0.0 -1.0  0.0 -1.0  0.0  0.0 -1.0 -1.0  0.0  0.0  0.0  0.0  0.0  0.0  0.0  0.0
 [901]  0.0  0.0  0.0  0.0  0.0  0.0  0.0  0.0  0.0  0.0  0.0  0.0  0.0  0.0  0.0  0.0  0.0  0.0  0.0  0.0
 [921]  0.0  0.0  0.0  0.0  0.0  0.0 -1.0  0.0  0.0  0.0  0.0  0.0  0.0  0.0  0.0  0.0  0.0  0.0  0.0  0.0
 [941]  0.0  0.0  0.0  0.0  0.0  0.0  0.0  0.0  0.0  0.0  0.0  0.0  0.0  0.0  0.0  0.0  0.0  0.0  0.0  0.0
 [961]  0.0  0.0 -1.0  0.0 -1.0  0.0 -1.0  0.0  0.0  0.0  0.0  0.0  0.0  0.0  0.0  0.0  0.0  0.0  0.0  0.0
 [981]  0.0  0.0  0.0  0.0  0.0  0.0  0.0  0.0  0.0  0.0  0.0  0.0  0.0  0.0  0.0  0.0  0.0  0.0  0.0  0.0
[1001]  0.0  0.0  0.0 -1.0  0.0 -1.0  0.0  0.0  0.0  0.0  0.0  0.0  0.0  0.0  0.0  0.0  0.0  0.0  0.0  0.0
[1021]  0.0  0.0  0.0  0.0  0.0  0.0  0.0  0.0  0.0  0.0  0.0  0.0  0.0  0.0  0.0  0.0  0.0  0.0  0.0  0.0
[1041]  0.0  0.0  0.0  0.0  0.0  0.0  0.0  0.0  0.0  0.0  0.0  0.0  0.0  0.0  0.0  0.0  0.0  0.0  0.0  0.0
[1061]  0.0  0.0  0.0  0.0  0.0  0.0  0.0  0.0  0.0  0.0  0.0  0.0  0.0  0.0  0.0  0.0  0.0  0.0  0.0  0.0
[1081]  0.0  0.0  0.0  0.0  0.0  0.0  0.0  0.0  0.0  0.0  0.0  0.0  0.0  0.0  0.0  0.0  0.0  0.0  0.0  0.0
[1101]  0.0  0.0  0.0  0.0  0.0  0.0  0.0  0.0  0.0  0.0  0.0 -1.0  0.0  0.0  0.0  0.0  0.0  0.0  0.0  0.0
[1121] -1.0  0.0  0.0  0.0  0.0  0.0  0.0  0.0  0.0  0.0  0.0  0.0  0.0  0.0 -1.0  0.0  0.0  0.0  0.0  0.0
[1141]  0.0  0.0  0.0  0.0  0.0  0.0  0.0  0.0  0.0  0.0  0.0 -1.0 -1.0  0.0  0.0  0.0  0.0  0.0  0.0  0.0
[1161]  0.0  0.0  0.0  0.0  0.0  0.0 -1.0  0.0  0.0  0.0  0.0  0.0 -1.0 -1.0  0.0  0.0  0.0  0.0 -1.0  0.0
[1181]  0.0  0.0  0.0  0.0  0.0  0.0  0.0  0.0  0.0 -1.0  0.0  0.0  0.0  0.0  0.0  0.0  0.0  0.0  0.0  0.0
[1201] -1.0  0.0 -1.0  0.0  0.0  0.0  0.0 -1.0  0.0  0.0  0.0  0.0  0.0 -1.0 -1.0 -1.0  0.0  0.0  0.0  0.0
[1221]  0.0  0.0  0.0  0.0  0.0  0.0 -1.0  0.0 -1.0  0.0 -1.0  0.0 -1.0  0.0  0.0  0.0  0.0  0.0  0.0 -1.0
[1241]  0.0  0.0  0.0  0.0  0.0  0.0  0.0  0.0  0.0  0.0 -1.0  0.0  0.0 -1.0 -1.0  0.0  0.0  0.0  0.0  0.0
[1261]  0.0  0.0  0.0  0.0  0.0  0.0  0.0  0.0  0.0 -1.0  0.0 -1.0  0.0  0.0  0.0  0.0  0.0  0.0  0.0  0.0
[1281] -1.0  0.0  0.0  0.0  0.0 -1.0  0.0  0.0  0.0  0.0 -1.0  0.0  0.0  0.0  0.0  0.0 -1.0  0.0  0.0  0.0
[1301]  0.0  0.0  0.0  0.0  0.0  0.0  0.0  0.0  0.0  0.0  0.0 -1.0  0.0  0.0  0.0  0.0  0.0  0.0  0.0  0.0
[1321]  0.0  0.0  0.0  0.0  0.0  0.0  0.0  0.0  0.0  0.0  0.0 -1.0  0.0  0.0  0.0 -1.0  0.0  0.0  0.0  0.0
[1341]  0.0  0.0  0.0  0.0  0.0 -1.0  0.0  0.0  0.0 -1.0  0.0  0.0  0.0  0.0  0.0  0.0  0.0  0.0 -1.0  0.0
[1361]  0.0  0.0  0.0  0.0  0.0 -1.0  0.0  0.0  0.0  0.0  0.0  0.0  0.0  0.0  0.0  0.0  0.0  0.0  0.0  0.0
[1381]  0.0  0.0  0.0  0.0  0.0  0.0  0.0  0.0  0.0  0.0  0.0  0.0  0.0  0.0 -1.0  0.0  0.0  0.0  0.0  0.0
[1401]  0.0  0.0  0.0  0.0  0.0  0.0  0.0  0.0  0.0  0.0  0.0  0.0  0.0  0.0  0.0  0.0  0.0  0.0  0.0  0.0
[1421]  0.0  0.0  0.0  0.0  0.0  0.0  0.0  0.0  0.0  0.0  0.0 -1.0 -1.0  0.0  0.0  0.0  0.0  0.0  0.0  0.0
[1441]  0.0  0.0  0.0  0.0  0.0  0.0  0.0  0.0  0.0  0.0  0.0  0.0  0.0 -1.0  0.0  0.0  0.0  0.0 -1.0  0.0
[1461]  0.0  0.0  0.0  0.0  0.0  0.0  0.0  0.0  0.0  0.0  0.0  0.0  0.0  0.0  0.0  0.0  0.0  0.0  0.0  0.0
[1481]  0.0  0.0  0.0  0.0 -1.0  0.0  0.0  0.0  0.0  0.0  0.0  0.0  0.0  0.0  0.0  0.0  0.0  0.0  0.0  0.0
[1501]  0.0  0.0  0.0  0.0  0.0  0.0  0.0  0.0  0.0 -1.0 -1.0  0.0  0.0  0.0 -1.0  0.0  0.0  0.0  0.0  0.0
[1521]  0.0  0.0  0.0  0.0  0.0  0.0  0.0  0.0  0.0  0.0  0.0  0.0  0.0  0.0  0.0  0.0 -1.0  0.0  0.0 -1.0
[1541] -1.0  0.0  0.0 -1.0  0.0  0.0  0.0  0.0  0.0 -1.0  0.0 -1.0 -1.0  0.0  0.0  0.0  0.0  0.0  0.0  0.0
[1561]  0.0  0.0  0.0  0.0  0.0  0.0  0.0  0.0  0.0  0.0  0.0  0.0  0.0 -1.0 -1.0  0.0  0.0 -1.0  0.0  0.0
[1581]  0.0  0.0 -1.0  0.0  0.0  0.0  0.0  0.0  0.0  0.0  0.0  0.0  0.0  0.0  0.0  0.0  0.0  0.0  0.0 -1.0
[1601]  0.0  0.0  0.0  0.0  0.0  0.0  0.0  0.0  0.0  0.0  0.0  0.0  0.0  0.0  0.0  0.0  0.0  0.0  0.0 -1.0
[1621]  0.0  0.0 -1.0  0.0 -1.0  0.0  0.0  0.0  0.0  0.0  0.0  0.0  0.0  0.0  0.0  0.0  0.0  0.0  0.0  0.0
[1641]  0.0 -1.0  0.0  0.0  0.0  0.0  0.0  0.0  0.0  0.0  0.0  0.0  0.0 -1.0 -1.0 -1.0 -1.0  0.0  0.0 -1.0
[1661]  0.0 -1.0  0.0 -1.0 -1.0  0.0  0.0  0.0  0.0 -1.0  0.0  0.0 -1.0  0.0  0.0 -1.0 -1.0  0.0  0.0  0.0
[1681] -1.0  0.0  0.0  0.0  0.0  0.0  0.0  0.0  0.0  0.0  0.0  0.0  0.0  0.0 -1.0  0.0  0.0 -1.0  0.0  0.0
[1701]  0.0  0.0  0.0  0.0  0.0  0.0  0.0  0.0  0.0  0.0  0.0  0.0  0.0  0.0  0.0  0.0  0.0  0.0  0.0  0.0
[1721]  0.0  0.0  0.0  0.0  0.0  0.0  0.0 -1.0 -1.0 -1.0 -1.0 -1.0  0.0 -1.0  0.0  0.0  0.0  0.0 -1.0  0.0
[1741]  0.0  0.0  0.0  0.0  0.0  0.0  0.0  0.0  0.0  0.0  0.0  0.0 -1.0  0.0 -1.0  0.0  0.0  0.0  0.0  0.0
[1761] -1.0  0.0  0.0  0.0  0.0  0.0  0.0  0.0  0.0  0.0  0.0  0.0  0.0  0.0  0.0  0.0  0.0  0.0  0.0  0.0
[1781] -1.0  0.0  0.0  0.0  0.0  0.0  0.0  0.0  0.0  0.0  0.0  0.0 -1.0 -1.0 -1.0  0.0  0.0  0.0 -1.0 -1.0
[1801]  0.0  0.0  0.0  0.0  0.0  0.0  0.0  0.0  0.0  0.0  0.0  0.0  0.0 -0.5  0.0  0.0  0.0  0.0  0.0  0.0
[1821]  0.0  0.0 -1.0 -1.0 -1.0  0.0  0.0  0.0  0.0  0.0  0.0  0.0  0.0  0.0  0.0  0.0  0.0 -1.0  0.0  0.0
[1841]  0.0  0.0 -1.0  0.0  0.0  0.0  0.0  0.0  0.0  0.0  0.0  0.0  0.0  0.0  0.0  0.0  0.0  0.0  0.0  0.0
[1861]  0.0  0.0  0.0  0.0  0.0  0.0  0.0  0.0  0.0  0.0 -1.0 -1.0 -1.0 -1.0 -1.0 -1.0 -1.0 -1.0 -1.0 -1.0
[1881] -1.0 -1.0 -1.0 -1.0 -1.0 -1.0 -1.0 -1.0 -1.0 -1.0 -1.0 -1.0 -1.0 -1.0 -1.0 -1.0  0.0

$graphAttributes$Edges$color
   [1] "#0000FFFF" "#FF0000FF" "#FF0000FF" "#0000FFFF" "#0000FFFF" "#0000FFFF" "#DBDBFFFF" "#E8E8FFFF"
   [9] "#0000FFFF" "#FF0000FF" "#0000FFFF" "#0000FFFF" "#7777FFFF" "#F8F8FFFF" "#FCFCFFFF" "#FFFFFFFF"
  [17] "#FFECECFF" "#FFDCDCFF" "#FFE7E7FF" "#FFFAFAFF" "#0000FFFF" "#0000FFFF" "#FF6060FF" "#FF0000FF"
  [25] "#7575FFFF" "#C3C3FFFF" "#DCDCFFFF" "#FAFAFFFF" "#FCFCFFFF" "#A1A1FFFF" "#FF0000FF" "#0000FFFF"
  [33] "#7777FFFF" "#FFFFFFFF" "#FEFEFFFF" "#FFFEFEFF" "#FFFFFFFF" "#FFFCFCFF" "#FFFAFAFF" "#FFFCFCFF"
  [41] "#FFFEFEFF" "#FF0000FF" "#7676FFFF" "#FF0000FF" "#0000FFFF" "#8C8CFFFF" "#7979FFFF" "#FFFAFAFF"
  [49] "#D8D8FFFF" "#0000FFFF" "#FF0000FF" "#0000FFFF" "#0000FFFF" "#FFFFFFFF" "#FFEAEAFF" "#FFFCFCFF"
  [57] "#0000FFFF" "#F3F3FFFF" "#FDFDFFFF" "#FF9191FF" "#FFF0F0FF" "#FFF9F9FF" "#E5E5FFFF" "#D2D2FFFF"
  [65] "#FFA6A6FF" "#FFD9D9FF" "#FFFEFEFF" "#FFFFFFFF" "#FFFAFAFF" "#FFFDFDFF" "#FBFBFFFF" "#FFFEFEFF"
  [73] "#FEFEFFFF" "#FFFFFFFF" "#FFFFFFFF" "#FFFFFFFF" "#FFFFFFFF" "#FFFFFFFF" "#FFFFFFFF" "#FFFFFFFF"
  [81] "#FFFFFFFF" "#FFFDFDFF" "#FFFFFFFF" "#FFFFFFFF" "#FFFFFFFF" "#FFFDFDFF" "#FFFFFFFF" "#FFFFFFFF"
  [89] "#FFFFFFFF" "#FFFFFFFF" "#FFFFFFFF" "#FFFFFFFF" "#FFFFFFFF" "#FFF3F3FF" "#FFFFFFFF" "#FFF7F7FF"
  [97] "#FFF2F2FF" "#FFFFFFFF" "#FFFFFFFF" "#FFFFFFFF" "#FFFFFFFF" "#FFFFFFFF" "#FFFFFFFF" "#FFB4B4FF"
 [105] "#FF0000FF" "#ADADFFFF" "#F9F9FFFF" "#FF0000FF" "#FF2222FF" "#FFABABFF" "#4545FFFF" "#0000FFFF"
 [113] "#FFFCFCFF" "#FFF5F5FF" "#FFF4F4FF" "#FFFFFFFF" "#FFCFCFFF" "#FFEAEAFF" "#E4E4FFFF" "#FFF6F6FF"
 [121] "#FFFEFEFF" "#FFFEFEFF" "#FFFFFFFF" "#FFFFFFFF" "#FFFFFFFF" "#FFFFFFFF" "#FFFEFEFF" "#FFFEFEFF"
 [129] "#FFFFFFFF" "#FFFFFFFF" "#FFF8F8FF" "#FFFEFEFF" "#FFFFFFFF" "#FFFFFFFF" "#FFFDFDFF" "#FFFFFFFF"
 [137] "#FFFFFFFF" "#FFFFFFFF" "#FFFFFFFF" "#FFFDFDFF" "#FFFBFBFF" "#FFF7F7FF" "#FF7676FF" "#FFFDFDFF"
 [145] "#FFA3A3FF" "#FF6F6FFF" "#FFFDFDFF" "#FFFFFFFF" "#FFFFFFFF" "#FFFFFFFF" "#FFFFFFFF" "#FFFEFEFF"
 [153] "#FF0000FF" "#FF0000FF" "#9F9FFFFF" "#D2D2FFFF" "#FFF5F5FF" "#6666FFFF" "#CACAFFFF" "#3B3BFFFF"
 [161] "#AFAFFFFF" "#4949FFFF" "#B0B0FFFF" "#FDFDFFFF" "#FFFFFFFF" "#FFFDFDFF" "#FFFCFCFF" "#DFDFFFFF"
 [169] "#F9F9FFFF" "#E6E6FFFF" "#FFFFFFFF" "#FFFFFFFF" "#FFFFFFFF" "#FFFFFFFF" "#FFFFFFFF" "#FFFFFFFF"
 [177] "#FFFFFFFF" "#FFFFFFFF" "#FFFFFFFF" "#FFFFFFFF" "#FFFFFFFF" "#FFE9E9FF" "#FFFFFFFF" "#FFFFFFFF"
 [185] "#FFFFFFFF" "#FFFFFFFF" "#FFFFFFFF" "#FFFFFFFF" "#E8E8FFFF" "#E7E7FFFF" "#FEFEFFFF" "#FFF2F2FF"
 [193] "#E9E9FFFF" "#FFFFFFFF" "#FFFFFFFF" "#FFFFFFFF" "#FFFFFFFF" "#FFFFFFFF" "#9898FFFF" "#0000FFFF"
 [201] "#FFFFFFFF" "#F8F8FFFF" "#F7F7FFFF" "#F7F7FFFF" "#D9D9FFFF" "#D6D6FFFF" "#FBFBFFFF" "#FEFEFFFF"
 [209] "#EEEEFFFF" "#FFFFFFFF" "#FEFEFFFF" "#FFFFFFFF" "#FBFBFFFF" "#FCFCFFFF" "#FEFEFFFF" "#FFFFFFFF"
 [217] "#FFFFFFFF" "#FFFFFFFF" "#FFFEFEFF" "#FFFDFDFF" "#FFFFFFFF" "#FFFFFFFF" "#FFFFFFFF" "#FFFFFFFF"
 [225] "#FFFFFFFF" "#FFFFFFFF" "#FFFFFFFF" "#FFFFFFFF" "#FFFFFFFF" "#FFFFFFFF" "#FFFFFFFF" "#FFFFFFFF"
 [233] "#FFFFFFFF" "#FFFFFFFF" "#FFFFFFFF" "#FFFFFFFF" "#F7F7FFFF" "#FAFAFFFF" "#FEFEFFFF" "#FCFCFFFF"
 [241] "#F7F7FFFF" "#FFFFFFFF" "#FFFFFFFF" "#FFFFFFFF" "#FFFFFFFF" "#FFFFFFFF" "#CDCDFFFF" "#3636FFFF"
 [249] "#FFFDFDFF" "#FDFDFFFF" "#F9F9FFFF" "#E6E6FFFF" "#C2C2FFFF" "#F4F4FFFF" "#FFFFFFFF" "#FAFAFFFF"
 [257] "#FFFFFFFF" "#FDFDFFFF" "#FEFEFFFF" "#FFFFFFFF" "#FFFFFFFF" "#FFFFFFFF" "#FFFFFFFF" "#FFFFFFFF"
 [265] "#FFFFFFFF" "#FEFEFFFF" "#FEFEFFFF" "#FFFFFFFF" "#FFFFFFFF" "#FFF9F9FF" "#FFFFFFFF" "#FFFFFFFF"
 [273] "#FFFFFFFF" "#FFFFFFFF" "#FFFFFFFF" "#FFFFFFFF" "#FFFFFFFF" "#FFFFFFFF" "#FFFFFFFF" "#FFFFFFFF"
 [281] "#FFFFFFFF" "#FAFAFFFF" "#FDFDFFFF" "#FFFFFFFF" "#FFFFFFFF" "#FBFBFFFF" "#FFFFFFFF" "#FFFFFFFF"
 [289] "#FFFFFFFF" "#FFFFFFFF" "#FFFFFFFF" "#FFFFFFFF" "#FFFFFFFF" "#FFFFFFFF" "#FFFFFFFF" "#FFFFFFFF"
 [297] "#E7E7FFFF" "#A0A0FFFF" "#FFE8E8FF" "#DDDDFFFF" "#FFFCFCFF" "#FFF9F9FF" "#FFFFFFFF" "#FFCACAFF"
 [305] "#FFFFFFFF" "#F6F6FFFF" "#FFFEFEFF" "#FBFBFFFF" "#FFFFFFFF" "#FFFBFBFF" "#FFFFFFFF" "#FFFFFFFF"
 [313] "#FFFFFFFF" "#FFFFFFFF" "#FFEAEAFF" "#FFFFFFFF" "#FFFEFEFF" "#FEFEFFFF" "#FFFFFFFF" "#FFFFFFFF"
 [321] "#FFFFFFFF" "#FFFFFFFF" "#FFFFFFFF" "#FFFFFFFF" "#FFFFFFFF" "#FFFFFFFF" "#FBFBFFFF" "#FFF8F8FF"
 [329] "#FFFEFEFF" "#FFEAEAFF" "#FFF2F2FF" "#FFFFFFFF" "#FFFFFFFF" "#FFFFFFFF" "#FFFFFFFF" "#FFFFFFFF"
 [337] "#FFFFFFFF" "#FFFFFFFF" "#FFFFFFFF" "#FFFFFFFF" "#FFFFFFFF" "#FFE0E0FF" "#FF7878FF" "#FFD8D8FF"
 [345] "#F4F4FFFF" "#CFCFFFFF" "#BFBFFFFF" "#EFEFFFFF" "#FFFFFFFF" "#FFD3D3FF" "#FFFFFFFF" "#F0F0FFFF"
 [353] "#FFFEFEFF" "#FFFFFFFF" "#FFFFFFFF" "#FFFEFEFF" "#FFFFFFFF" "#FFFFFFFF" "#FFFFFFFF" "#FFFEFEFF"
 [361] "#FFFDFDFF" "#FFFFFFFF" "#FFFFFFFF" "#FFFFFFFF" "#FFFFFFFF" "#FFE5E5FF" "#FFFFFFFF" "#FDFDFFFF"
 [369] "#FFFFFFFF" "#FAFAFFFF" "#FFFFFFFF" "#FFFFFFFF" "#FFFFFFFF" "#FFFFFFFF" "#FFFEFEFF" "#FFFFFFFF"
 [377] "#FFFFFFFF" "#FBFBFFFF" "#FFFAFAFF" "#FFFFFFFF" "#FFF6F6FF" "#FFFFFFFF" "#FFFFFFFF" "#FFFFFFFF"
 [385] "#FFFFFFFF" "#FFFFFFFF" "#FFFFFFFF" "#FFFFFFFF" "#FFFFFFFF" "#FFFFFFFF" "#FEFEFFFF" "#FFFFFFFF"
 [393] "#FFFFFFFF" "#FFFDFDFF" "#E3E3FFFF" "#EBEBFFFF" "#C6C6FFFF" "#E1E1FFFF" "#1A1AFFFF" "#FFFFFFFF"
 [401] "#FFFFFFFF" "#FDFDFFFF" "#FFFFFFFF" "#FAFAFFFF" "#FFFFFFFF" "#FFFFFFFF" "#FFFFFFFF" "#FEFEFFFF"
 [409] "#FFFFFFFF" "#FFFFFFFF" "#FFFFFFFF" "#FFFFFFFF" "#FFFFFFFF" "#FFFFFFFF" "#FFFFFFFF" "#F4F4FFFF"
 [417] "#FFFFFFFF" "#FFFFFFFF" "#FFFFFFFF" "#FFFFFFFF" "#FFFFFFFF" "#FEFEFFFF" "#FEFEFFFF" "#FFFFFFFF"
 [425] "#FFFFFFFF" "#9E9EFFFF" "#9E9EFFFF" "#F7F7FFFF" "#F9F9FFFF" "#EFEFFFFF" "#BCBCFFFF" "#FFFFFFFF"
 [433] "#FEFEFFFF" "#FEFEFFFF" "#FFFFFFFF" "#FEFEFFFF" "#FFFFFFFF" "#FFFFFFFF" "#FFFFFFFF" "#FFFFFFFF"
 [441] "#FFFFFFFF" "#FFFFFFFF" "#FFFFFFFF" "#FFFFFFFF" "#FFFFFFFF" "#FFFFFFFF" "#FFFFFFFF" "#FCFCFFFF"
 [449] "#FFFFFFFF" "#FFFFFFFF" "#FFFFFFFF" "#FFFFFFFF" "#FFFFFFFF" "#FFFFFFFF" "#FFFFFFFF" "#FFFFFFFF"
 [457] "#FFFFFFFF" "#0505FFFF" "#FEFEFFFF" "#FFFFFFFF" "#FEFEFFFF" "#FFFFFFFF" "#FFFFFFFF" "#FFFFFFFF"
 [465] "#FFFFFFFF" "#FFFFFFFF" "#FDFDFFFF" "#FFFFFFFF" "#FFFFFFFF" "#FFFFFFFF" "#FFFFFFFF" "#FFFFFFFF"
 [473] "#FFFFFFFF" "#FFFFFFFF" "#FEFEFFFF" "#0000FFFF" "#FFFFFFFF" "#FFFFFFFF" "#FFFFFFFF" "#FFFFFFFF"
 [481] "#FFFEFEFF" "#FFFFFFFF" "#FFFDFDFF" "#FFFFFFFF" "#FF0000FF" "#FFD4D4FF" "#FFF9F9FF" "#E7E7FFFF"
 [489] "#F4F4FFFF" "#FFFFFFFF" "#FFCBCBFF" "#FFEDEDFF" "#A8A8FFFF" "#FFD3D3FF" "#F3F3FFFF" "#FFFFFFFF"
 [497] "#FFFFFFFF" "#FFFFFFFF" "#FFFFFFFF" "#FFFFFFFF" "#FEFEFFFF" "#FFF8F8FF" "#FFFFFFFF" "#FFFFFFFF"
 [505] "#FFFFFFFF" "#FFFFFFFF" "#FFAAAAFF" "#FFF6F6FF" "#FFFFFFFF" "#FCFCFFFF" "#D6D6FFFF" "#FFFFFFFF"
 [513] "#FFFEFEFF" "#FFFFFFFF" "#FFFFFFFF" "#FCFCFFFF" "#FFFBFBFF" "#FDFDFFFF" "#FFF9F9FF" "#FFFEFEFF"
 [521] "#FFE2E2FF" "#FFE9E9FF" "#FFBDBDFF" "#FFFDFDFF" "#FFFFFFFF" "#FFFFFFFF" "#FFFFFFFF" "#FFFFFFFF"
 [529] "#FFFFFFFF" "#FFFFFFFF" "#FFFFFFFF" "#FFFFFFFF" "#FFFFFFFF" "#FFFFFFFF" "#FFFDFDFF" "#FFFFFFFF"
 [537] "#0000FFFF" "#0000FFFF" "#FFFEFEFF" "#FBFBFFFF" "#F5F5FFFF" "#F6F6FFFF" "#FFFFFFFF" "#FFF2F2FF"
 [545] "#FFFAFAFF" "#D9D9FFFF" "#FFF6F6FF" "#F5F5FFFF" "#FFFFFFFF" "#FFFFFFFF" "#FFFFFFFF" "#FFFFFFFF"
 [553] "#FFFFFFFF" "#FFF7F7FF" "#FFFEFEFF" "#FFFFFFFF" "#FFFFFFFF" "#FFFFFFFF" "#FFFFFFFF" "#FFE8E8FF"
 [561] "#FFFDFDFF" "#FEFEFFFF" "#FEFEFFFF" "#DFDFFFFF" "#FFFFFFFF" "#FFFFFFFF" "#FFFFFFFF" "#FFFFFFFF"
 [569] "#FEFEFFFF" "#FFFEFEFF" "#FEFEFFFF" "#FFFEFEFF" "#FFFFFFFF" "#FFFCFCFF" "#FFFCFCFF" "#FFF4F4FF"
 [577] "#FFFFFFFF" "#FFFFFFFF" "#FFFFFFFF" "#FFFFFFFF" "#FFFFFFFF" "#FFFFFFFF" "#FFFFFFFF" "#FFFFFFFF"
 [585] "#FFFFFFFF" "#FFFFFFFF" "#FFFFFFFF" "#FFFFFFFF" "#FFFFFFFF" "#6F6FFFFF" "#0000FFFF" "#FFFFFFFF"
 [593] "#FFFFFFFF" "#FFFFFFFF" "#FFFFFFFF" "#FFFFFFFF" "#FFFFFFFF" "#FFFFFFFF" "#FFFFFFFF" "#FFFFFFFF"
 [601] "#FFFFFFFF" "#FFFFFFFF" "#FFFFFFFF" "#FFFEFEFF" "#FFFFFFFF" "#FFFFFFFF" "#FFFFFFFF" "#FBFBFFFF"
 [609] "#FFFFFFFF" "#FFFFFFFF" "#FEFEFFFF" "#FFFFFFFF" "#FFFFFFFF" "#FFFFFFFF" "#FFFFFFFF" "#FFFFFFFF"
 [617] "#FFFFFFFF" "#FFFEFEFF" "#FFFFFFFF" "#FDFDFFFF" "#FCFCFFFF" "#FFFFFFFF" "#FFFFFFFF" "#FEFEFFFF"
 [625] "#FFFFFFFF" "#FFFFFFFF" "#FFFFFFFF" "#FFFFFFFF" "#FFFFFFFF" "#FFFCFCFF" "#FEFEFFFF" "#FFFFFFFF"
 [633] "#FFFFFFFF" "#FDFDFFFF" "#F8F8FFFF" "#FFFFFFFF" "#FFFFFFFF" "#FFFFFFFF" "#FFFFFFFF" "#FFFFFFFF"
 [641] "#FFFFFFFF" "#FFFFFFFF" "#FFFFFFFF" "#FFFFFFFF" "#FFFEFEFF" "#FFFFFFFF" "#FFFFFFFF" "#FFFFFFFF"
 [649] "#FFFFFFFF" "#FFFFFFFF" "#FFFFFFFF" "#FFFFFFFF" "#FFFEFEFF" "#FFFFFFFF" "#FFFFFFFF" "#FFFFFFFF"
 [657] "#FFF0F0FF" "#FFFEFEFF" "#FFFEFEFF" "#FFFFFFFF" "#FFECECFF" "#FFFFFFFF" "#FFFFFFFF" "#FFFFFFFF"
 [665] "#FFFEFEFF" "#FFFFFFFF" "#FFFFFFFF" "#FFFFFFFF" "#FFFFFFFF" "#FFFEFEFF" "#FFFFFFFF" "#FFFFFFFF"
 [673] "#FFFFFFFF" "#FFFFFFFF" "#FFFFFFFF" "#FFFFFFFF" "#FFFFFFFF" "#FFFFFFFF" "#FFFFFFFF" "#FFFFFFFF"
 [681] "#FFFFFFFF" "#FFFFFFFF" "#FFFEFEFF" "#FFFFFFFF" "#FFFFFFFF" "#FFF1F1FF" "#FFD6D6FF" "#FFFFFFFF"
 [689] "#FFFFFFFF" "#FFFFFFFF" "#FFFFFFFF" "#FFFEFEFF" "#FFFFFFFF" "#FFFFFFFF" "#FFFFFFFF" "#FFFEFEFF"
 [697] "#FFFFFFFF" "#FFFEFEFF" "#FFFEFEFF" "#FFFBFBFF" "#FFFFFFFF" "#FFFFFFFF" "#FFFFFFFF" "#FFFFFFFF"
 [705] "#FFFFFFFF" "#FFFFFFFF" "#FFFFFFFF" "#FFFFFFFF" "#FFFFFFFF" "#FFFFFFFF" "#FFFFFFFF" "#FFFFFFFF"
 [713] "#FFFFFFFF" "#FFFFFFFF" "#FFFFFFFF" "#FFFFFFFF" "#FFFFFFFF" "#FFFFFFFF" "#FFFFFFFF" "#FFFFFFFF"
 [721] "#FFFFFFFF" "#FFFFFFFF" "#FFFFFFFF" "#FFFFFFFF" "#FFFCFCFF" "#FFF7F7FF" "#FFFFFFFF" "#FDFDFFFF"
 [729] "#FFFFFFFF" "#FBFBFFFF" "#FEFEFFFF" "#FFFFFFFF" "#FFFFFFFF" "#FDFDFFFF" "#FEFEFFFF" "#FBFBFFFF"
 [737] "#FDFDFFFF" "#DDDDFFFF" "#FEFEFFFF" "#FDFDFFFF" "#FFFFFFFF" "#FDFDFFFF" "#FFFFFFFF" "#FEFEFFFF"
 [745] "#FFFFFFFF" "#FEFEFFFF" "#FFFFFFFF" "#FFFFFFFF" "#F9F9FFFF" "#FAFAFFFF" "#FFFFFFFF" "#FFFFFFFF"
 [753] "#FFFFFFFF" "#FFFFFFFF" "#FFFFFFFF" "#FFFFFFFF" "#FAFAFFFF" "#FFFFFFFF" "#FEFEFFFF" "#FDFDFFFF"
 [761] "#FFFFFFFF" "#FFFFFFFF" "#ADADFFFF" "#FCFCFFFF" "#FFFFFFFF" "#FFFFFFFF" "#FFFFFFFF" "#FFFFFFFF"
 [769] "#FFFFFFFF" "#FFFFFFFF" "#FFFFFFFF" "#FFFEFEFF" "#FFFFFFFF" "#FFFFFFFF" "#FFFFFFFF" "#FFFEFEFF"
 [777] "#FFFFFFFF" "#FFFFFFFF" "#FFFBFBFF" "#FAFAFFFF" "#FFFEFEFF" "#FFFDFDFF" "#FFFEFEFF" "#FFFDFDFF"
 [785] "#FFFFFFFF" "#FFFFFFFF" "#FFFFFFFF" "#FFFFFFFF" "#FFFEFEFF" "#FFFFFFFF" "#FFFEFEFF" "#FFFFFFFF"
 [793] "#FFFFFFFF" "#FFFFFFFF" "#FFFFFFFF" "#FFFFFFFF" "#FFFFFFFF" "#FFFFFFFF" "#FFFFFFFF" "#FFFFFFFF"
 [801] "#FFFFFFFF" "#FFFDFDFF" "#FFFFFFFF" "#FFFFFFFF" "#FFFDFDFF" "#FFF8F8FF" "#FFFFFFFF" "#FFFFFFFF"
 [809] "#FDFDFFFF" "#FFFFFFFF" "#FFFFFFFF" "#FFFFFFFF" "#FFFFFFFF" "#FFFFFFFF" "#FDFDFFFF" "#FFFFFFFF"
 [817] "#FFFFFFFF" "#FFFFFFFF" "#FFFEFEFF" "#FFFFFFFF" "#FDFDFFFF" "#FFF7F7FF" "#FAFAFFFF" "#FEFEFFFF"
 [825] "#FEFEFFFF" "#FFFFFFFF" "#FFFFFFFF" "#FFFFFFFF" "#FEFEFFFF" "#FFFFFFFF" "#FFFFFFFF" "#FFFFFFFF"
 [833] "#FFFFFFFF" "#FCFCFFFF" "#FDFDFFFF" "#FFFFFFFF" "#FFFFFFFF" "#FFFFFFFF" "#FFFFFFFF" "#FFFFFFFF"
 [841] "#FFFFFFFF" "#FDFDFFFF" "#FFFFFFFF" "#FFFFFFFF" "#FEFEFFFF" "#FFFFFFFF" "#FFFFFFFF" "#FCFCFFFF"
 [849] "#F6F6FFFF" "#FFFFFFFF" "#FFFFFFFF" "#FFFFFFFF" "#FFFFFFFF" "#FFFFFFFF" "#FFFFFFFF" "#FFFFFFFF"
 [857] "#FFFFFFFF" "#FFFFFFFF" "#FFFFFFFF" "#FFFFFFFF" "#FFFFFFFF" "#FFFFFFFF" "#FFFFFFFF" "#FFFFFFFF"
 [865] "#FFFFFFFF" "#FFFFFFFF" "#FFFFFFFF" "#FFFFFFFF" "#FFFFFFFF" "#FFFFFFFF" "#FFFFFFFF" "#FFFFFFFF"
 [873] "#FFFFFFFF" "#FFFFFFFF" "#FFFFFFFF" "#FFFFFFFF" "#FFFFFFFF" "#FFFFFFFF" "#FFFFFFFF" "#FFFFFFFF"
 [881] "#FFFFFFFF" "#FFFFFFFF" "#FFFFFFFF" "#FFFFFFFF" "#FFFFFFFF" "#FFFFFFFF" "#FFFFFFFF" "#FFFFFFFF"
 [889] "#FFFFFFFF" "#FFFFFFFF" "#FFFFFFFF" "#FFFFFFFF" "#FFFFFFFF" "#FFFFFFFF" "#FFFFFFFF" "#FFFFFFFF"
 [897] "#FFFFFFFF" "#FFFFFFFF" "#FFFFFFFF" "#FFFFFFFF" "#FFFEFEFF" "#FFFFFFFF" "#FFFFFFFF" "#FFFFFFFF"
 [905] "#FFFFFFFF" "#FFFFFFFF" "#FFFFFFFF" "#FFFFFFFF" "#FFFFFFFF" "#FFFFFFFF" "#FFFFFFFF" "#FFFFFFFF"
 [913] "#FFFFFFFF" "#FFFFFFFF" "#FFFFFFFF" "#FFFFFFFF" "#FFFFFFFF" "#FFFFFFFF" "#FFFFFFFF" "#FFFFFFFF"
 [921] "#FFFFFFFF" "#FFFFFFFF" "#FFFFFFFF" "#FFFFFFFF" "#FFFFFFFF" "#FFFEFEFF" "#FFFFFFFF" "#FFFFFFFF"
 [929] "#FFFFFFFF" "#FFFFFFFF" "#FFFFFFFF" "#FFFFFFFF" "#FFFFFFFF" "#FFFFFFFF" "#FFFFFFFF" "#FFFFFFFF"
 [937] "#FFFFFFFF" "#FFFFFFFF" "#FFFFFFFF" "#FFFFFFFF" "#FFFFFFFF" "#FFFFFFFF" "#FFFFFFFF" "#FFFFFFFF"
 [945] "#FFFFFFFF" "#FFFFFFFF" "#FFFFFFFF" "#FFFFFFFF" "#FFFFFFFF" "#FFFFFFFF" "#FFFFFFFF" "#FFFFFFFF"
 [953] "#FFFFFFFF" "#FFFFFFFF" "#FFFFFFFF" "#FFFFFFFF" "#FFFFFFFF" "#FFFFFFFF" "#FFFFFFFF" "#FFFFFFFF"
 [961] "#FFFFFFFF" "#FFFFFFFF" "#FFFFFFFF" "#FFFFFFFF" "#FFFFFFFF" "#FFFFFFFF" "#FFFFFFFF" "#FFFFFFFF"
 [969] "#FFFFFFFF" "#FFFFFFFF" "#FFFFFFFF" "#FFFFFFFF" "#FFFFFFFF" "#FFFFFFFF" "#FFFFFFFF" "#FFFFFFFF"
 [977] "#FFFFFFFF" "#FFFFFFFF" "#FFFFFFFF" "#FFFFFFFF" "#FFFFFFFF" "#FFFFFFFF" "#FFFFFFFF" "#FFFFFFFF"
 [985] "#FFFFFFFF" "#FFFFFFFF" "#FFFFFFFF" "#FFFFFFFF" "#FFFFFFFF" "#FFFFFFFF" "#FFFFFFFF" "#FFFFFFFF"
 [993] "#FFFFFFFF" "#FFFFFFFF" "#FFFFFFFF" "#FFFFFFFF" "#FFFFFFFF" "#FFFFFFFF" "#FFFFFFFF" "#FFFFFFFF"
[1001] "#FFFFFFFF" "#FFFFFFFF" "#FFFFFFFF" "#FFFFFFFF" "#FFFFFFFF" "#FFFFFFFF" "#FFFFFFFF" "#FFFFFFFF"
[1009] "#FFFFFFFF" "#FFFFFFFF" "#FFFFFFFF" "#FFFFFFFF" "#FFFFFFFF" "#FFFFFFFF" "#FFFFFFFF" "#FFFFFFFF"
[1017] "#FFFFFFFF" "#FFFFFFFF" "#FFFFFFFF" "#FFFFFFFF" "#FFFFFFFF" "#FFFFFFFF" "#FFFFFFFF" "#FFFFFFFF"
[1025] "#FFFFFFFF" "#FFFFFFFF" "#FFFFFFFF" "#FFFFFFFF" "#FFFFFFFF" "#FFFFFFFF" "#FFFFFFFF" "#FFFFFFFF"
[1033] "#FFFFFFFF" "#FFFFFFFF" "#FFFFFFFF" "#FFFFFFFF" "#FFFFFFFF" "#FFFFFFFF" "#FFFFFFFF" "#FFFFFFFF"
[1041] "#FEFEFFFF" "#FFFFFFFF" "#FFFFFFFF" "#FFFFFFFF" "#FFFEFEFF" "#FFFFFFFF" "#FFFFFFFF" "#FFFEFEFF"
[1049] "#FFFFFFFF" "#FFFFFFFF" "#FFFFFFFF" "#FFFFFFFF" "#FFFFFFFF" "#FFFFFFFF" "#FFFFFFFF" "#FFFFFFFF"
[1057] "#FFFFFFFF" "#FFFFFFFF" "#FFFFFFFF" "#FFFFFFFF" "#FFFEFEFF" "#FFFFFFFF" "#FFFFFFFF" "#FFFFFFFF"
[1065] "#FFFFFFFF" "#FFFFFFFF" "#FFFEFEFF" "#FFFFFFFF" "#FFFEFEFF" "#FFFFFFFF" "#FFFFFFFF" "#FFFFFFFF"
[1073] "#FFFFFFFF" "#FFFFFFFF" "#FFFFFFFF" "#FFFBFBFF" "#FFFFFFFF" "#FFFFFFFF" "#FFFFFFFF" "#FFFFFFFF"
[1081] "#FFFFFFFF" "#FFFFFFFF" "#FEFEFFFF" "#FFFFFFFF" "#FFFFFFFF" "#FFFFFFFF" "#FFFFFFFF" "#FFFFFFFF"
[1089] "#FFFFFFFF" "#FFFFFFFF" "#FFFFFFFF" "#FFFFFFFF" "#FFFFFFFF" "#FFFFFFFF" "#FFFFFFFF" "#FFFFFFFF"
[1097] "#FFFFFFFF" "#FFFFFFFF" "#FFFFFFFF" "#FFFFFFFF" "#FFFFFFFF" "#FFFFFFFF" "#FFFFFFFF" "#FFFFFFFF"
[1105] "#FFFFFFFF" "#FFFFFFFF" "#FFFFFFFF" "#FFFFFFFF" "#FFFFFFFF" "#FFFFFFFF" "#FFFFFFFF" "#FFFFFFFF"
[1113] "#FFFFFFFF" "#FFFFFFFF" "#FFFFFFFF" "#FFFFFFFF" "#FFFFFFFF" "#FFFFFFFF" "#FFFFFFFF" "#FFFFFFFF"
[1121] "#FFFDFDFF" "#FFFFFFFF" "#FFFFFFFF" "#FFFFFFFF" "#FEFEFFFF" "#FFFFFFFF" "#FFFFFFFF" "#FFFFFFFF"
[1129] "#FFC1C1FF" "#FFFFFFFF" "#FFFFFFFF" "#FFFFFFFF" "#FFFFFFFF" "#FFFFFFFF" "#FFFDFDFF" "#FFFFFFFF"
[1137] "#FFFFFFFF" "#FFFFFFFF" "#FEFEFFFF" "#FFFFFFFF" "#FFFFFFFF" "#FFFFFFFF" "#FFFDFDFF" "#FFFFFFFF"
[1145] "#FFFFFFFF" "#FFFFFFFF" "#FFFFFFFF" "#FFFFFFFF" "#FFFFFFFF" "#FFFFFFFF" "#FFFFFFFF" "#FFFFFFFF"
[1153] "#FFFFFFFF" "#FFFFFFFF" "#FFFFFFFF" "#FFFFFFFF" "#FFFFFFFF" "#FFFFFFFF" "#FEFEFFFF" "#FFFFFFFF"
[1161] "#FFFFFFFF" "#FFFFFFFF" "#FFFFFFFF" "#FFFFFFFF" "#FFFFFFFF" "#FFFFFFFF" "#FFFCFCFF" "#FFFFFFFF"
[1169] "#FFFFFFFF" "#FFFFFFFF" "#FFFFFFFF" "#FFFFFFFF" "#FFFFFFFF" "#FFFFFFFF" "#FFFDFDFF" "#FFFFFFFF"
[1177] "#FFFFFFFF" "#FFFFFFFF" "#FEFEFFFF" "#FFFFFFFF" "#FFFFFFFF" "#FFFFFFFF" "#FFFFFFFF" "#FFFFFFFF"
[1185] "#FFFFFFFF" "#FFFFFFFF" "#FFFFFFFF" "#FFFFFFFF" "#FFFFFFFF" "#ECECFFFF" "#F7F7FFFF" "#FFFFFFFF"
[1193] "#FFFFFFFF" "#FFFFFFFF" "#FFFFFFFF" "#FFFFFFFF" "#FFFFFFFF" "#FFFFFFFF" "#FFFFFFFF" "#FFFFFFFF"
[1201] "#FFFFFFFF" "#FFFFFFFF" "#FFFFFFFF" "#FFFFFFFF" "#FFFFFFFF" "#FFFFFFFF" "#FFFFFFFF" "#FFFFFFFF"
[1209] "#FFFFFFFF" "#FFFFFFFF" "#FFFFFFFF" "#FFFFFFFF" "#FFFFFFFF" "#FFFFFFFF" "#FFFFFFFF" "#FFFFFFFF"
[1217] "#FFFFFFFF" "#FFFFFFFF" "#FFFFFFFF" "#FFFFFFFF" "#FFFFFFFF" "#FFFFFFFF" "#FFFFFFFF" "#FFFFFFFF"
[1225] "#FFFFFFFF" "#FFFFFFFF" "#FFFFFFFF" "#FFFFFFFF" "#FFFFFFFF" "#FFFFFFFF" "#FFFFFFFF" "#FFFFFFFF"
[1233] "#FFFFFFFF" "#FFFFFFFF" "#FFFFFFFF" "#FFFFFFFF" "#FFFFFFFF" "#FFFFFFFF" "#FFFFFFFF" "#FFFEFEFF"
[1241] "#FFFFFFFF" "#FFFFFFFF" "#FFFFFFFF" "#FFFFFFFF" "#FFFFFFFF" "#FFFFFFFF" "#FFFFFFFF" "#FFFFFFFF"
[1249] "#FFFFFFFF" "#FFFFFFFF" "#FFFEFEFF" "#FFFFFFFF" "#FFFFFFFF" "#FFFFFFFF" "#FFFFFFFF" "#FFFFFFFF"
[1257] "#FFFFFFFF" "#FFFFFFFF" "#FFFFFFFF" "#FFFFFFFF" "#FFFFFFFF" "#FFFFFFFF" "#FEFEFFFF" "#FFFFFFFF"
[1265] "#FFFFFFFF" "#FFFFFFFF" "#FFFFFFFF" "#FFFFFFFF" "#FFFFFFFF" "#FFFFFFFF" "#FFFFFFFF" "#FFFFFFFF"
[1273] "#FFFFFFFF" "#FFFFFFFF" "#FFFFFFFF" "#FFFFFFFF" "#FFFFFFFF" "#FFFFFFFF" "#FFFFFFFF" "#FFFFFFFF"
[1281] "#FEFEFFFF" "#FFFFFFFF" "#FFFFFFFF" "#FFFFFFFF" "#FFFFFFFF" "#FFFFFFFF" "#FFFFFFFF" "#FFFFFFFF"
[1289] "#FFFFFFFF" "#FFFFFFFF" "#FFFFFFFF" "#FFFFFFFF" "#FFFFFFFF" "#FFFFFFFF" "#FFFFFFFF" "#FFFFFFFF"
[1297] "#FFFEFEFF" "#FFFFFFFF" "#FFFFFFFF" "#FFFFFFFF" "#FFFFFFFF" "#FFFFFFFF" "#FFFFFFFF" "#FFFFFFFF"
[1305] "#FFFFFFFF" "#FFFFFFFF" "#FFFFFFFF" "#FFFFFFFF" "#FFFFFFFF" "#FFFFFFFF" "#FFFFFFFF" "#FEFEFFFF"
[1313] "#FFFFFFFF" "#FFFFFFFF" "#FFFFFFFF" "#FFFFFFFF" "#FFFFFFFF" "#FFFFFFFF" "#FFFFFFFF" "#FFFFFFFF"
[1321] "#FFFFFFFF" "#FFFFFFFF" "#FFFFFFFF" "#FFFFFFFF" "#FFFFFFFF" "#FFFFFFFF" "#FFFFFFFF" "#FFFFFFFF"
[1329] "#FFFFFFFF" "#FFFFFFFF" "#FFFEFEFF" "#FFFCFCFF" "#FFFFFFFF" "#FFFFFFFF" "#FFFFFFFF" "#FFFEFEFF"
[1337] "#FFFFFFFF" "#FFFFFFFF" "#FFFFFFFF" "#FFFEFEFF" "#FFFFFFFF" "#FFFFFFFF" "#FFFFFFFF" "#FFFFFFFF"
[1345] "#FFFEFEFF" "#FFFFFFFF" "#FFFFFFFF" "#FFFFFFFF" "#FFFFFFFF" "#FFFFFFFF" "#FFFFFFFF" "#FFFFFFFF"
[1353] "#FFFFFFFF" "#FFFFFFFF" "#FFFFFFFF" "#FFFFFFFF" "#FFFFFFFF" "#FFFEFEFF" "#FFFCFCFF" "#FFFFFFFF"
[1361] "#FFFFFFFF" "#FFFFFFFF" "#FFFFFFFF" "#FFFFFFFF" "#FFFFFFFF" "#FFFEFEFF" "#FFFFFFFF" "#FEFEFFFF"
[1369] "#FFFFFFFF" "#FFFFFFFF" "#FFFDFDFF" "#FFFFFFFF" "#FFFFFFFF" "#FFFFFFFF" "#FFFFFFFF" "#FFFFFFFF"
[1377] "#FFFFFFFF" "#FFFFFFFF" "#FFFFFFFF" "#FFFFFFFF" "#FFFEFEFF" "#FFFFFFFF" "#FFFFFFFF" "#FEFEFFFF"
[1385] "#F7F7FFFF" "#FFFFFFFF" "#FFFFFFFF" "#FFFFFFFF" "#FFFFFFFF" "#FFFFFFFF" "#FEFEFFFF" "#FFFFFFFF"
[1393] "#FFFFFFFF" "#FFFFFFFF" "#FFFEFEFF" "#FFFFFFFF" "#FFFFFFFF" "#FFFFFFFF" "#FFFFFFFF" "#F3F3FFFF"
[1401] "#FFFAFAFF" "#FFFFFFFF" "#FFFDFDFF" "#FFFFFFFF" "#FFFFFFFF" "#FFFFFFFF" "#FFFFFFFF" "#FFFDFDFF"
[1409] "#FFFDFDFF" "#FFFFFFFF" "#FFFFFFFF" "#FFFFFFFF" "#FFFEFEFF" "#FFFFFFFF" "#FFFFFFFF" "#FFFFFFFF"
[1417] "#FFFFFFFF" "#FFFDFDFF" "#FFFFFFFF" "#FFFDFDFF" "#FFFDFDFF" "#FEFEFFFF" "#FFFFFFFF" "#FFFFFFFF"
[1425] "#FFFFFFFF" "#FFFFFFFF" "#FFFFFFFF" "#FEFEFFFF" "#FFFFFFFF" "#FFFFFFFF" "#FFFFFFFF" "#FEFEFFFF"
[1433] "#FFFDFDFF" "#FEFEFFFF" "#FFFFFFFF" "#FFFFFFFF" "#FFFFFFFF" "#FFFFFFFF" "#FFFFFFFF" "#FFFFFFFF"
[1441] "#FFCACAFF" "#FFFFFFFF" "#FFFFFFFF" "#FFFFFFFF" "#FFFFFFFF" "#FFFFFFFF" "#FFFFFFFF" "#FFFFFFFF"
[1449] "#FFFFFFFF" "#FFFFFFFF" "#FFFFFFFF" "#FFFFFFFF" "#FFFFFFFF" "#FFFFFFFF" "#FFFFFFFF" "#FFFFFFFF"
[1457] "#FFFFFFFF" "#FFFFFFFF" "#FFFEFEFF" "#FFFFFFFF" "#FFFFFFFF" "#FFFFFFFF" "#FFFFFFFF" "#FFFFFFFF"
[1465] "#FFFFFFFF" "#FFFFFFFF" "#FFFFFFFF" "#FFFFFFFF" "#FFFFFFFF" "#FEFEFFFF" "#FFFFFFFF" "#FFFAFAFF"
[1473] "#FFFFFFFF" "#FFFFFFFF" "#FFFFFFFF" "#FFFFFFFF" "#FFF5F5FF" "#FFF3F3FF" "#FFF2F2FF" "#FFF7F7FF"
[1481] "#FFFEFEFF" "#FFFFFFFF" "#FFF2F2FF" "#FFFFFFFF" "#EBEBFFFF" "#FFFFFFFF" "#FFFFFFFF" "#FFFFFFFF"
[1489] "#FFFFFFFF" "#FFFEFEFF" "#FFFFFFFF" "#FFFFFFFF" "#FFFFFFFF" "#FFF4F4FF" "#FFFFFFFF" "#FFFFFFFF"
[1497] "#FFF6F6FF" "#FFFFFFFF" "#FFFFFFFF" "#FFFFFFFF" "#FFFFFFFF" "#FFFFFFFF" "#FEFEFFFF" "#FFFDFDFF"
[1505] "#FEFEFFFF" "#FFFEFEFF" "#FFFEFEFF" "#FFFFFFFF" "#FFFFFFFF" "#FFFEFEFF" "#FFE0E0FF" "#FFFFFFFF"
[1513] "#FFFFFFFF" "#FFFFFFFF" "#FFCCCCFF" "#FFFFFFFF" "#FFFFFFFF" "#FFFFFFFF" "#FFFFFFFF" "#FFFFFFFF"
[1521] "#FFFFFFFF" "#FFFFFFFF" "#FFFFFFFF" "#FFFFFFFF" "#FEFEFFFF" "#FFFFFFFF" "#FFFFFFFF" "#FFFFFFFF"
[1529] "#FFFFFFFF" "#FFFFFFFF" "#FEFEFFFF" "#FFFFFFFF" "#FFFFFFFF" "#FFFDFDFF" "#FFFEFEFF" "#FFFFFFFF"
[1537] "#FFFFFFFF" "#FFFFFFFF" "#FFF9F9FF" "#FFFDFDFF" "#FFFEFEFF" "#FFFEFEFF" "#FFFFFFFF" "#FFFAFAFF"
[1545] "#FFFFFFFF" "#FFFFFFFF" "#FFFFFFFF" "#FFFFFFFF" "#FFFFFFFF" "#FFEDEDFF" "#FFFFFFFF" "#FFFAFAFF"
[1553] "#FFFFFFFF" "#FFFFFFFF" "#FFFFFFFF" "#FFFFFFFF" "#FFFFFFFF" "#FFFFFFFF" "#FFFFFFFF" "#FFFFFFFF"
[1561] "#FFFFFFFF" "#FFFFFFFF" "#FFFFFFFF" "#FFFFFFFF" "#FFFFFFFF" "#FEFEFFFF" "#FFFFFFFF" "#FFFEFEFF"
[1569] "#FFFEFEFF" "#FFFFFFFF" "#FFFFFFFF" "#FFFFFFFF" "#FFEFEFFF" "#FFF6F6FF" "#FFFDFDFF" "#FFFDFDFF"
[1577] "#FFFFFFFF" "#FFF7F7FF" "#FFFFFFFF" "#FFFFFFFF" "#FFFFFFFF" "#FFFEFEFF" "#FFC2C2FF" "#FFFFFFFF"
[1585] "#FFFFFFFF" "#FFFFFFFF" "#FFFFFFFF" "#FFFFFFFF" "#FFFFFFFF" "#FFFFFFFF" "#FFFFFFFF" "#FFFFFFFF"
[1593] "#FFFEFEFF" "#FFFFFFFF" "#FFFEFEFF" "#FFFFFFFF" "#FFF7F7FF" "#FFFFFFFF" "#FFFFFFFF" "#FFE9E9FF"
[1601] "#FFFFFFFF" "#FFFFFFFF" "#FFFFFFFF" "#FFFFFFFF" "#FFFFFFFF" "#FFFFFFFF" "#FFFFFFFF" "#FFFFFFFF"
[1609] "#FFFFFFFF" "#FFFFFFFF" "#FFFFFFFF" "#FFFFFFFF" "#FFFFFFFF" "#FFFFFFFF" "#FFFFFFFF" "#FFFFFFFF"
[1617] "#FFF7F7FF" "#FFF9F9FF" "#FFFEFEFF" "#FFFFFFFF" "#FFFFFFFF" "#FFFFFFFF" "#FFF5F5FF" "#FFFFFFFF"
[1625] "#FFDBDBFF" "#FFFFFFFF" "#FFFFFFFF" "#FFFFFFFF" "#FFFFFFFF" "#FFFFFFFF" "#FFFFFFFF" "#FFFFFFFF"
[1633] "#FFFFFFFF" "#FFFEFEFF" "#FFFCFCFF" "#FFFEFEFF" "#FFFCFCFF" "#FFFFFFFF" "#FFF2F2FF" "#FFFFFFFF"
[1641] "#FFFFFFFF" "#FFE3E3FF" "#FFFFFFFF" "#FFFFFFFF" "#FFFFFFFF" "#FFFFFFFF" "#FFFFFFFF" "#FFFFFFFF"
[1649] "#FFFFFFFF" "#FFFFFFFF" "#FFFFFFFF" "#FFFFFFFF" "#FFFFFFFF" "#FFFFFFFF" "#FFFFFFFF" "#FFFFFFFF"
[1657] "#FFFFFFFF" "#FFFCFCFF" "#FFFFFFFF" "#FFFAFAFF" "#FFFFFFFF" "#FFF4F4FF" "#FFFFFFFF" "#FFFFFFFF"
[1665] "#FFFFFFFF" "#FFFFFFFF" "#FFFFFFFF" "#FFFFFFFF" "#FFFFFFFF" "#FFFFFFFF" "#FFFFFFFF" "#FFFFFFFF"
[1673] "#FFFFFFFF" "#FFFFFFFF" "#FFFFFFFF" "#FFFFFFFF" "#FFFFFFFF" "#FFFFFFFF" "#FFFFFFFF" "#FFFFFFFF"
[1681] "#FFFCFCFF" "#FFFFFFFF" "#FFFFFFFF" "#FFFFFFFF" "#FFFFFFFF" "#FFFFFFFF" "#FFFFFFFF" "#FFFFFFFF"
[1689] "#FFFFFFFF" "#FFFFFFFF" "#FFFFFFFF" "#FFFFFFFF" "#FFFFFFFF" "#FFFFFFFF" "#FFFFFFFF" "#FFFFFFFF"
[1697] "#FFFFFFFF" "#FFFFFFFF" "#FFFFFFFF" "#FFF8F8FF" "#FFFFFFFF" "#FFFFFFFF" "#FFFFFFFF" "#FFFFFFFF"
[1705] "#FFFFFFFF" "#FFFFFFFF" "#FFFFFFFF" "#FFFFFFFF" "#FFFFFFFF" "#FFFFFFFF" "#FFFEFEFF" "#FFFFFFFF"
[1713] "#FFFFFFFF" "#FFFFFFFF" "#FFFFFFFF" "#FFFFFFFF" "#FFFFFFFF" "#FFFFFFFF" "#FFFFFFFF" "#FEFEFFFF"
[1721] "#FFFEFEFF" "#FFFFFFFF" "#FFFDFDFF" "#FFFEFEFF" "#FFFFFFFF" "#FFFEFEFF" "#FFFFFFFF" "#FFFEFEFF"
[1729] "#FFFCFCFF" "#FFFDFDFF" "#FFFFFFFF" "#FFFDFDFF" "#FFFDFDFF" "#FFFFFFFF" "#FFFFFFFF" "#FFFFFFFF"
[1737] "#FFFFFFFF" "#FFFFFFFF" "#FFDFDFFF" "#FFFFFFFF" "#FFFFFFFF" "#FFFFFFFF" "#FFFFFFFF" "#FDFDFFFF"
[1745] "#FFFFFFFF" "#FFFFFFFF" "#FFFFFFFF" "#FFFFFFFF" "#FDFDFFFF" "#FFFFFFFF" "#FFFFFFFF" "#FFFFFFFF"
[1753] "#FFFFFFFF" "#FFFFFFFF" "#FFFFFFFF" "#FFFFFFFF" "#FFFFFFFF" "#FFFFFFFF" "#FFFFFFFF" "#FFFFFFFF"
[1761] "#FFFFFFFF" "#FFFFFFFF" "#FFFFFFFF" "#FFFFFFFF" "#FFFFFFFF" "#FFFFFFFF" "#FFFFFFFF" "#FFFFFFFF"
[1769] "#FFFFFFFF" "#FFFFFFFF" "#FFFFFFFF" "#FFFFFFFF" "#FFFFFFFF" "#FFFFFFFF" "#FFFFFFFF" "#FFFFFFFF"
[1777] "#FFFFFFFF" "#FEFEFFFF" "#FFFFFFFF" "#FFFFFFFF" "#FFFFFFFF" "#FFFFFFFF" "#FFFFFFFF" "#FFFFFFFF"
[1785] "#FFFFFFFF" "#FFFFFFFF" "#FFFFFFFF" "#FFFFFFFF" "#FFFFFFFF" "#FFFFFFFF" "#FFFFFFFF" "#FFFFFFFF"
[1793] "#F4F4FFFF" "#FFDCDCFF" "#EEEEFFFF" "#F3F3FFFF" "#9A9AFFFF" "#0000FFFF" "#0000FFFF" "#8181FFFF"
[1801] "#FFFFFFFF" "#FBFBFFFF" "#FFFFFFFF" "#FEFEFFFF" "#FFFFFFFF" "#FFFFFFFF" "#FFFDFDFF" "#FFFFFFFF"
[1809] "#FFFDFDFF" "#FFFFFFFF" "#FFFBFBFF" "#FFF7F7FF" "#FFFDFDFF" "#FF0000FF" "#FFFFFFFF" "#FFFBFBFF"
[1817] "#FFFCFCFF" "#FAFAFFFF" "#F3F3FFFF" "#FBFBFFFF" "#FEFEFFFF" "#FFFFFFFF" "#FFFFFFFF" "#FEFEFFFF"
[1825] "#FFFFFFFF" "#FFFFFFFF" "#FFFFFFFF" "#FFFFFFFF" "#FFFEFEFF" "#FFFEFEFF" "#FFFFFFFF" "#FFFDFDFF"
[1833] "#FDFDFFFF" "#FFFFFFFF" "#FFFFFFFF" "#FFFFFFFF" "#FFE2E2FF" "#FF0000FF" "#FBFBFFFF" "#FEFEFFFF"
[1841] "#FEFEFFFF" "#FEFEFFFF" "#FEFEFFFF" "#FFFFFFFF" "#FFFFFFFF" "#1919FFFF" "#C1C1FFFF" "#FFFEFEFF"
[1849] "#FFFFFFFF" "#FFFDFDFF" "#FFF5F5FF" "#F2F2FFFF" "#FFFEFEFF" "#FFFFFFFF" "#0000FFFF" "#FFFFFFFF"
[1857] "#FFFFFFFF" "#FFFFFFFF" "#FFFFFFFF" "#FFFFFFFF" "#FFFFFFFF" "#FFFFFFFF" "#FFFFFFFF" "#FFFFFFFF"
[1865] "#FFFFFFFF" "#FFFFFFFF" "#FFFFFFFF" "#FFFFFFFF" "#FFFFFFFF" "#FFFFFFFF" "#F3F3FFFF" "#FFFFFFFF"
[1873] "#FFFFFFFF" "#FFFFFFFF" "#FFFFFFFF" "#FFFFFFFF" "#FFFEFEFF" "#FFFFFFFF" "#FFFFFFFF" "#FFFEFEFF"
[1881] "#FFFEFEFF" "#FFFFFFFF" "#FFFFFFFF" "#FFA4A4FF" "#FFF2F2FF" "#FFF2F2FF" "#FFEAEAFF" "#FFF2F2FF"
[1889] "#FF6C6CFF" "#FFA7A7FF" "#FFE2E2FF" "#FFFEFEFF" "#FFFFFFFF" "#FFD0D0FF" "#FFFFFFFF" "#FFFFFFFF"
[1897] "#FFFFFFFF"

$graphAttributes$Edges$labels
   [1] "" "" "" "" "" "" "" "" "" "" "" "" "" "" "" "" "" "" "" "" "" "" "" "" "" "" "" "" "" "" "" "" ""
  [34] "" "" "" "" "" "" "" "" "" "" "" "" "" "" "" "" "" "" "" "" "" "" "" "" "" "" "" "" "" "" "" "" ""
  [67] "" "" "" "" "" "" "" "" "" "" "" "" "" "" "" "" "" "" "" "" "" "" "" "" "" "" "" "" "" "" "" "" ""
 [100] "" "" "" "" "" "" "" "" "" "" "" "" "" "" "" "" "" "" "" "" "" "" "" "" "" "" "" "" "" "" "" "" ""
 [133] "" "" "" "" "" "" "" "" "" "" "" "" "" "" "" "" "" "" "" "" "" "" "" "" "" "" "" "" "" "" "" "" ""
 [166] "" "" "" "" "" "" "" "" "" "" "" "" "" "" "" "" "" "" "" "" "" "" "" "" "" "" "" "" "" "" "" "" ""
 [199] "" "" "" "" "" "" "" "" "" "" "" "" "" "" "" "" "" "" "" "" "" "" "" "" "" "" "" "" "" "" "" "" ""
 [232] "" "" "" "" "" "" "" "" "" "" "" "" "" "" "" "" "" "" "" "" "" "" "" "" "" "" "" "" "" "" "" "" ""
 [265] "" "" "" "" "" "" "" "" "" "" "" "" "" "" "" "" "" "" "" "" "" "" "" "" "" "" "" "" "" "" "" "" ""
 [298] "" "" "" "" "" "" "" "" "" "" "" "" "" "" "" "" "" "" "" "" "" "" "" "" "" "" "" "" "" "" "" "" ""
 [331] "" "" "" "" "" "" "" "" "" "" "" "" "" "" "" "" "" "" "" "" "" "" "" "" "" "" "" "" "" "" "" "" ""
 [364] "" "" "" "" "" "" "" "" "" "" "" "" "" "" "" "" "" "" "" "" "" "" "" "" "" "" "" "" "" "" "" "" ""
 [397] "" "" "" "" "" "" "" "" "" "" "" "" "" "" "" "" "" "" "" "" "" "" "" "" "" "" "" "" "" "" "" "" ""
 [430] "" "" "" "" "" "" "" "" "" "" "" "" "" "" "" "" "" "" "" "" "" "" "" "" "" "" "" "" "" "" "" "" ""
 [463] "" "" "" "" "" "" "" "" "" "" "" "" "" "" "" "" "" "" "" "" "" "" "" "" "" "" "" "" "" "" "" "" ""
 [496] "" "" "" "" "" "" "" "" "" "" "" "" "" "" "" "" "" "" "" "" "" "" "" "" "" "" "" "" "" "" "" "" ""
 [529] "" "" "" "" "" "" "" "" "" "" "" "" "" "" "" "" "" "" "" "" "" "" "" "" "" "" "" "" "" "" "" "" ""
 [562] "" "" "" "" "" "" "" "" "" "" "" "" "" "" "" "" "" "" "" "" "" "" "" "" "" "" "" "" "" "" "" "" ""
 [595] "" "" "" "" "" "" "" "" "" "" "" "" "" "" "" "" "" "" "" "" "" "" "" "" "" "" "" "" "" "" "" "" ""
 [628] "" "" "" "" "" "" "" "" "" "" "" "" "" "" "" "" "" "" "" "" "" "" "" "" "" "" "" "" "" "" "" "" ""
 [661] "" "" "" "" "" "" "" "" "" "" "" "" "" "" "" "" "" "" "" "" "" "" "" "" "" "" "" "" "" "" "" "" ""
 [694] "" "" "" "" "" "" "" "" "" "" "" "" "" "" "" "" "" "" "" "" "" "" "" "" "" "" "" "" "" "" "" "" ""
 [727] "" "" "" "" "" "" "" "" "" "" "" "" "" "" "" "" "" "" "" "" "" "" "" "" "" "" "" "" "" "" "" "" ""
 [760] "" "" "" "" "" "" "" "" "" "" "" "" "" "" "" "" "" "" "" "" "" "" "" "" "" "" "" "" "" "" "" "" ""
 [793] "" "" "" "" "" "" "" "" "" "" "" "" "" "" "" "" "" "" "" "" "" "" "" "" "" "" "" "" "" "" "" "" ""
 [826] "" "" "" "" "" "" "" "" "" "" "" "" "" "" "" "" "" "" "" "" "" "" "" "" "" "" "" "" "" "" "" "" ""
 [859] "" "" "" "" "" "" "" "" "" "" "" "" "" "" "" "" "" "" "" "" "" "" "" "" "" "" "" "" "" "" "" "" ""
 [892] "" "" "" "" "" "" "" "" "" "" "" "" "" "" "" "" "" "" "" "" "" "" "" "" "" "" "" "" "" "" "" "" ""
 [925] "" "" "" "" "" "" "" "" "" "" "" "" "" "" "" "" "" "" "" "" "" "" "" "" "" "" "" "" "" "" "" "" ""
 [958] "" "" "" "" "" "" "" "" "" "" "" "" "" "" "" "" "" "" "" "" "" "" "" "" "" "" "" "" "" "" "" "" ""
 [991] "" "" "" "" "" "" "" "" "" "" "" "" "" "" "" "" "" "" "" "" "" "" "" "" "" "" "" "" "" "" "" "" ""
[1024] "" "" "" "" "" "" "" "" "" "" "" "" "" "" "" "" "" "" "" "" "" "" "" "" "" "" "" "" "" "" "" "" ""
[1057] "" "" "" "" "" "" "" "" "" "" "" "" "" "" "" "" "" "" "" "" "" "" "" "" "" "" "" "" "" "" "" "" ""
[1090] "" "" "" "" "" "" "" "" "" "" "" "" "" "" "" "" "" "" "" "" "" "" "" "" "" "" "" "" "" "" "" "" ""
[1123] "" "" "" "" "" "" "" "" "" "" "" "" "" "" "" "" "" "" "" "" "" "" "" "" "" "" "" "" "" "" "" "" ""
[1156] "" "" "" "" "" "" "" "" "" "" "" "" "" "" "" "" "" "" "" "" "" "" "" "" "" "" "" "" "" "" "" "" ""
[1189] "" "" "" "" "" "" "" "" "" "" "" "" "" "" "" "" "" "" "" "" "" "" "" "" "" "" "" "" "" "" "" "" ""
[1222] "" "" "" "" "" "" "" "" "" "" "" "" "" "" "" "" "" "" "" "" "" "" "" "" "" "" "" "" "" "" "" "" ""
[1255] "" "" "" "" "" "" "" "" "" "" "" "" "" "" "" "" "" "" "" "" "" "" "" "" "" "" "" "" "" "" "" "" ""
[1288] "" "" "" "" "" "" "" "" "" "" "" "" "" "" "" "" "" "" "" "" "" "" "" "" "" "" "" "" "" "" "" "" ""
[1321] "" "" "" "" "" "" "" "" "" "" "" "" "" "" "" "" "" "" "" "" "" "" "" "" "" "" "" "" "" "" "" "" ""
[1354] "" "" "" "" "" "" "" "" "" "" "" "" "" "" "" "" "" "" "" "" "" "" "" "" "" "" "" "" "" "" "" "" ""
[1387] "" "" "" "" "" "" "" "" "" "" "" "" "" "" "" "" "" "" "" "" "" "" "" "" "" "" "" "" "" "" "" "" ""
[1420] "" "" "" "" "" "" "" "" "" "" "" "" "" "" "" "" "" "" "" "" "" "" "" "" "" "" "" "" "" "" "" "" ""
[1453] "" "" "" "" "" "" "" "" "" "" "" "" "" "" "" "" "" "" "" "" "" "" "" "" "" "" "" "" "" "" "" "" ""
[1486] "" "" "" "" "" "" "" "" "" "" "" "" "" "" "" "" "" "" "" "" "" "" "" "" "" "" "" "" "" "" "" "" ""
[1519] "" "" "" "" "" "" "" "" "" "" "" "" "" "" "" "" "" "" "" "" "" "" "" "" "" "" "" "" "" "" "" "" ""
[1552] "" "" "" "" "" "" "" "" "" "" "" "" "" "" "" "" "" "" "" "" "" "" "" "" "" "" "" "" "" "" "" "" ""
[1585] "" "" "" "" "" "" "" "" "" "" "" "" "" "" "" "" "" "" "" "" "" "" "" "" "" "" "" "" "" "" "" "" ""
[1618] "" "" "" "" "" "" "" "" "" "" "" "" "" "" "" "" "" "" "" "" "" "" "" "" "" "" "" "" "" "" "" "" ""
[1651] "" "" "" "" "" "" "" "" "" "" "" "" "" "" "" "" "" "" "" "" "" "" "" "" "" "" "" "" "" "" "" "" ""
[1684] "" "" "" "" "" "" "" "" "" "" "" "" "" "" "" "" "" "" "" "" "" "" "" "" "" "" "" "" "" "" "" "" ""
[1717] "" "" "" "" "" "" "" "" "" "" "" "" "" "" "" "" "" "" "" "" "" "" "" "" "" "" "" "" "" "" "" "" ""
[1750] "" "" "" "" "" "" "" "" "" "" "" "" "" "" "" "" "" "" "" "" "" "" "" "" "" "" "" "" "" "" "" "" ""
[1783] "" "" "" "" "" "" "" "" "" "" "" "" "" "" "" "" "" "" "" "" "" "" "" "" "" "" "" "" "" "" "" "" ""
[1816] "" "" "" "" "" "" "" "" "" "" "" "" "" "" "" "" "" "" "" "" "" "" "" "" "" "" "" "" "" "" "" "" ""
[1849] "" "" "" "" "" "" "" "" "" "" "" "" "" "" "" "" "" "" "" "" "" "" "" "" "" "" "" "" "" "" "" "" ""
[1882] "" "" "" "" "" "" "" "" "" "" "" "" "" "" "" ""

$graphAttributes$Edges$label.cex
[1] 1

$graphAttributes$Edges$label.bg
   [1] "#FFFFFFFF" "#FFFFFFFF" "#FFFFFFFF" "#FFFFFFFF" "#FFFFFFFF" "#FFFFFFFF" "#FFFFFFFF" "#FFFFFFFF"
   [9] "#FFFFFFFF" "#FFFFFFFF" "#FFFFFFFF" "#FFFFFFFF" "#FFFFFFFF" "#FFFFFFFF" "#FFFFFFFF" "#FFFFFFFF"
  [17] "#FFFFFFFF" "#FFFFFFFF" "#FFFFFFFF" "#FFFFFFFF" "#FFFFFFFF" "#FFFFFFFF" "#FFFFFFFF" "#FFFFFFFF"
  [25] "#FFFFFFFF" "#FFFFFFFF" "#FFFFFFFF" "#FFFFFFFF" "#FFFFFFFF" "#FFFFFFFF" "#FFFFFFFF" "#FFFFFFFF"
  [33] "#FFFFFFFF" "#FFFFFFFF" "#FFFFFFFF" "#FFFFFFFF" "#FFFFFFFF" "#FFFFFFFF" "#FFFFFFFF" "#FFFFFFFF"
  [41] "#FFFFFFFF" "#FFFFFFFF" "#FFFFFFFF" "#FFFFFFFF" "#FFFFFFFF" "#FFFFFFFF" "#FFFFFFFF" "#FFFFFFFF"
  [49] "#FFFFFFFF" "#FFFFFFFF" "#FFFFFFFF" "#FFFFFFFF" "#FFFFFFFF" "#FFFFFFFF" "#FFFFFFFF" "#FFFFFFFF"
  [57] "#FFFFFFFF" "#FFFFFFFF" "#FFFFFFFF" "#FFFFFFFF" "#FFFFFFFF" "#FFFFFFFF" "#FFFFFFFF" "#FFFFFFFF"
  [65] "#FFFFFFFF" "#FFFFFFFF" "#FFFFFFFF" "#FFFFFFFF" "#FFFFFFFF" "#FFFFFFFF" "#FFFFFFFF" "#FFFFFFFF"
  [73] "#FFFFFFFF" "#FFFFFFFF" "#FFFFFFFF" "#FFFFFFFF" "#FFFFFFFF" "#FFFFFFFF" "#FFFFFFFF" "#FFFFFFFF"
  [81] "#FFFFFFFF" "#FFFFFFFF" "#FFFFFFFF" "#FFFFFFFF" "#FFFFFFFF" "#FFFFFFFF" "#FFFFFFFF" "#FFFFFFFF"
  [89] "#FFFFFFFF" "#FFFFFFFF" "#FFFFFFFF" "#FFFFFFFF" "#FFFFFFFF" "#FFFFFFFF" "#FFFFFFFF" "#FFFFFFFF"
  [97] "#FFFFFFFF" "#FFFFFFFF" "#FFFFFFFF" "#FFFFFFFF" "#FFFFFFFF" "#FFFFFFFF" "#FFFFFFFF" "#FFFFFFFF"
 [105] "#FFFFFFFF" "#FFFFFFFF" "#FFFFFFFF" "#FFFFFFFF" "#FFFFFFFF" "#FFFFFFFF" "#FFFFFFFF" "#FFFFFFFF"
 [113] "#FFFFFFFF" "#FFFFFFFF" "#FFFFFFFF" "#FFFFFFFF" "#FFFFFFFF" "#FFFFFFFF" "#FFFFFFFF" "#FFFFFFFF"
 [121] "#FFFFFFFF" "#FFFFFFFF" "#FFFFFFFF" "#FFFFFFFF" "#FFFFFFFF" "#FFFFFFFF" "#FFFFFFFF" "#FFFFFFFF"
 [129] "#FFFFFFFF" "#FFFFFFFF" "#FFFFFFFF" "#FFFFFFFF" "#FFFFFFFF" "#FFFFFFFF" "#FFFFFFFF" "#FFFFFFFF"
 [137] "#FFFFFFFF" "#FFFFFFFF" "#FFFFFFFF" "#FFFFFFFF" "#FFFFFFFF" "#FFFFFFFF" "#FFFFFFFF" "#FFFFFFFF"
 [145] "#FFFFFFFF" "#FFFFFFFF" "#FFFFFFFF" "#FFFFFFFF" "#FFFFFFFF" "#FFFFFFFF" "#FFFFFFFF" "#FFFFFFFF"
 [153] "#FFFFFFFF" "#FFFFFFFF" "#FFFFFFFF" "#FFFFFFFF" "#FFFFFFFF" "#FFFFFFFF" "#FFFFFFFF" "#FFFFFFFF"
 [161] "#FFFFFFFF" "#FFFFFFFF" "#FFFFFFFF" "#FFFFFFFF" "#FFFFFFFF" "#FFFFFFFF" "#FFFFFFFF" "#FFFFFFFF"
 [169] "#FFFFFFFF" "#FFFFFFFF" "#FFFFFFFF" "#FFFFFFFF" "#FFFFFFFF" "#FFFFFFFF" "#FFFFFFFF" "#FFFFFFFF"
 [177] "#FFFFFFFF" "#FFFFFFFF" "#FFFFFFFF" "#FFFFFFFF" "#FFFFFFFF" "#FFFFFFFF" "#FFFFFFFF" "#FFFFFFFF"
 [185] "#FFFFFFFF" "#FFFFFFFF" "#FFFFFFFF" "#FFFFFFFF" "#FFFFFFFF" "#FFFFFFFF" "#FFFFFFFF" "#FFFFFFFF"
 [193] "#FFFFFFFF" "#FFFFFFFF" "#FFFFFFFF" "#FFFFFFFF" "#FFFFFFFF" "#FFFFFFFF" "#FFFFFFFF" "#FFFFFFFF"
 [201] "#FFFFFFFF" "#FFFFFFFF" "#FFFFFFFF" "#FFFFFFFF" "#FFFFFFFF" "#FFFFFFFF" "#FFFFFFFF" "#FFFFFFFF"
 [209] "#FFFFFFFF" "#FFFFFFFF" "#FFFFFFFF" "#FFFFFFFF" "#FFFFFFFF" "#FFFFFFFF" "#FFFFFFFF" "#FFFFFFFF"
 [217] "#FFFFFFFF" "#FFFFFFFF" "#FFFFFFFF" "#FFFFFFFF" "#FFFFFFFF" "#FFFFFFFF" "#FFFFFFFF" "#FFFFFFFF"
 [225] "#FFFFFFFF" "#FFFFFFFF" "#FFFFFFFF" "#FFFFFFFF" "#FFFFFFFF" "#FFFFFFFF" "#FFFFFFFF" "#FFFFFFFF"
 [233] "#FFFFFFFF" "#FFFFFFFF" "#FFFFFFFF" "#FFFFFFFF" "#FFFFFFFF" "#FFFFFFFF" "#FFFFFFFF" "#FFFFFFFF"
 [241] "#FFFFFFFF" "#FFFFFFFF" "#FFFFFFFF" "#FFFFFFFF" "#FFFFFFFF" "#FFFFFFFF" "#FFFFFFFF" "#FFFFFFFF"
 [249] "#FFFFFFFF" "#FFFFFFFF" "#FFFFFFFF" "#FFFFFFFF" "#FFFFFFFF" "#FFFFFFFF" "#FFFFFFFF" "#FFFFFFFF"
 [257] "#FFFFFFFF" "#FFFFFFFF" "#FFFFFFFF" "#FFFFFFFF" "#FFFFFFFF" "#FFFFFFFF" "#FFFFFFFF" "#FFFFFFFF"
 [265] "#FFFFFFFF" "#FFFFFFFF" "#FFFFFFFF" "#FFFFFFFF" "#FFFFFFFF" "#FFFFFFFF" "#FFFFFFFF" "#FFFFFFFF"
 [273] "#FFFFFFFF" "#FFFFFFFF" "#FFFFFFFF" "#FFFFFFFF" "#FFFFFFFF" "#FFFFFFFF" "#FFFFFFFF" "#FFFFFFFF"
 [281] "#FFFFFFFF" "#FFFFFFFF" "#FFFFFFFF" "#FFFFFFFF" "#FFFFFFFF" "#FFFFFFFF" "#FFFFFFFF" "#FFFFFFFF"
 [289] "#FFFFFFFF" "#FFFFFFFF" "#FFFFFFFF" "#FFFFFFFF" "#FFFFFFFF" "#FFFFFFFF" "#FFFFFFFF" "#FFFFFFFF"
 [297] "#FFFFFFFF" "#FFFFFFFF" "#FFFFFFFF" "#FFFFFFFF" "#FFFFFFFF" "#FFFFFFFF" "#FFFFFFFF" "#FFFFFFFF"
 [305] "#FFFFFFFF" "#FFFFFFFF" "#FFFFFFFF" "#FFFFFFFF" "#FFFFFFFF" "#FFFFFFFF" "#FFFFFFFF" "#FFFFFFFF"
 [313] "#FFFFFFFF" "#FFFFFFFF" "#FFFFFFFF" "#FFFFFFFF" "#FFFFFFFF" "#FFFFFFFF" "#FFFFFFFF" "#FFFFFFFF"
 [321] "#FFFFFFFF" "#FFFFFFFF" "#FFFFFFFF" "#FFFFFFFF" "#FFFFFFFF" "#FFFFFFFF" "#FFFFFFFF" "#FFFFFFFF"
 [329] "#FFFFFFFF" "#FFFFFFFF" "#FFFFFFFF" "#FFFFFFFF" "#FFFFFFFF" "#FFFFFFFF" "#FFFFFFFF" "#FFFFFFFF"
 [337] "#FFFFFFFF" "#FFFFFFFF" "#FFFFFFFF" "#FFFFFFFF" "#FFFFFFFF" "#FFFFFFFF" "#FFFFFFFF" "#FFFFFFFF"
 [345] "#FFFFFFFF" "#FFFFFFFF" "#FFFFFFFF" "#FFFFFFFF" "#FFFFFFFF" "#FFFFFFFF" "#FFFFFFFF" "#FFFFFFFF"
 [353] "#FFFFFFFF" "#FFFFFFFF" "#FFFFFFFF" "#FFFFFFFF" "#FFFFFFFF" "#FFFFFFFF" "#FFFFFFFF" "#FFFFFFFF"
 [361] "#FFFFFFFF" "#FFFFFFFF" "#FFFFFFFF" "#FFFFFFFF" "#FFFFFFFF" "#FFFFFFFF" "#FFFFFFFF" "#FFFFFFFF"
 [369] "#FFFFFFFF" "#FFFFFFFF" "#FFFFFFFF" "#FFFFFFFF" "#FFFFFFFF" "#FFFFFFFF" "#FFFFFFFF" "#FFFFFFFF"
 [377] "#FFFFFFFF" "#FFFFFFFF" "#FFFFFFFF" "#FFFFFFFF" "#FFFFFFFF" "#FFFFFFFF" "#FFFFFFFF" "#FFFFFFFF"
 [385] "#FFFFFFFF" "#FFFFFFFF" "#FFFFFFFF" "#FFFFFFFF" "#FFFFFFFF" "#FFFFFFFF" "#FFFFFFFF" "#FFFFFFFF"
 [393] "#FFFFFFFF" "#FFFFFFFF" "#FFFFFFFF" "#FFFFFFFF" "#FFFFFFFF" "#FFFFFFFF" "#FFFFFFFF" "#FFFFFFFF"
 [401] "#FFFFFFFF" "#FFFFFFFF" "#FFFFFFFF" "#FFFFFFFF" "#FFFFFFFF" "#FFFFFFFF" "#FFFFFFFF" "#FFFFFFFF"
 [409] "#FFFFFFFF" "#FFFFFFFF" "#FFFFFFFF" "#FFFFFFFF" "#FFFFFFFF" "#FFFFFFFF" "#FFFFFFFF" "#FFFFFFFF"
 [417] "#FFFFFFFF" "#FFFFFFFF" "#FFFFFFFF" "#FFFFFFFF" "#FFFFFFFF" "#FFFFFFFF" "#FFFFFFFF" "#FFFFFFFF"
 [425] "#FFFFFFFF" "#FFFFFFFF" "#FFFFFFFF" "#FFFFFFFF" "#FFFFFFFF" "#FFFFFFFF" "#FFFFFFFF" "#FFFFFFFF"
 [433] "#FFFFFFFF" "#FFFFFFFF" "#FFFFFFFF" "#FFFFFFFF" "#FFFFFFFF" "#FFFFFFFF" "#FFFFFFFF" "#FFFFFFFF"
 [441] "#FFFFFFFF" "#FFFFFFFF" "#FFFFFFFF" "#FFFFFFFF" "#FFFFFFFF" "#FFFFFFFF" "#FFFFFFFF" "#FFFFFFFF"
 [449] "#FFFFFFFF" "#FFFFFFFF" "#FFFFFFFF" "#FFFFFFFF" "#FFFFFFFF" "#FFFFFFFF" "#FFFFFFFF" "#FFFFFFFF"
 [457] "#FFFFFFFF" "#FFFFFFFF" "#FFFFFFFF" "#FFFFFFFF" "#FFFFFFFF" "#FFFFFFFF" "#FFFFFFFF" "#FFFFFFFF"
 [465] "#FFFFFFFF" "#FFFFFFFF" "#FFFFFFFF" "#FFFFFFFF" "#FFFFFFFF" "#FFFFFFFF" "#FFFFFFFF" "#FFFFFFFF"
 [473] "#FFFFFFFF" "#FFFFFFFF" "#FFFFFFFF" "#FFFFFFFF" "#FFFFFFFF" "#FFFFFFFF" "#FFFFFFFF" "#FFFFFFFF"
 [481] "#FFFFFFFF" "#FFFFFFFF" "#FFFFFFFF" "#FFFFFFFF" "#FFFFFFFF" "#FFFFFFFF" "#FFFFFFFF" "#FFFFFFFF"
 [489] "#FFFFFFFF" "#FFFFFFFF" "#FFFFFFFF" "#FFFFFFFF" "#FFFFFFFF" "#FFFFFFFF" "#FFFFFFFF" "#FFFFFFFF"
 [497] "#FFFFFFFF" "#FFFFFFFF" "#FFFFFFFF" "#FFFFFFFF" "#FFFFFFFF" "#FFFFFFFF" "#FFFFFFFF" "#FFFFFFFF"
 [505] "#FFFFFFFF" "#FFFFFFFF" "#FFFFFFFF" "#FFFFFFFF" "#FFFFFFFF" "#FFFFFFFF" "#FFFFFFFF" "#FFFFFFFF"
 [513] "#FFFFFFFF" "#FFFFFFFF" "#FFFFFFFF" "#FFFFFFFF" "#FFFFFFFF" "#FFFFFFFF" "#FFFFFFFF" "#FFFFFFFF"
 [521] "#FFFFFFFF" "#FFFFFFFF" "#FFFFFFFF" "#FFFFFFFF" "#FFFFFFFF" "#FFFFFFFF" "#FFFFFFFF" "#FFFFFFFF"
 [529] "#FFFFFFFF" "#FFFFFFFF" "#FFFFFFFF" "#FFFFFFFF" "#FFFFFFFF" "#FFFFFFFF" "#FFFFFFFF" "#FFFFFFFF"
 [537] "#FFFFFFFF" "#FFFFFFFF" "#FFFFFFFF" "#FFFFFFFF" "#FFFFFFFF" "#FFFFFFFF" "#FFFFFFFF" "#FFFFFFFF"
 [545] "#FFFFFFFF" "#FFFFFFFF" "#FFFFFFFF" "#FFFFFFFF" "#FFFFFFFF" "#FFFFFFFF" "#FFFFFFFF" "#FFFFFFFF"
 [553] "#FFFFFFFF" "#FFFFFFFF" "#FFFFFFFF" "#FFFFFFFF" "#FFFFFFFF" "#FFFFFFFF" "#FFFFFFFF" "#FFFFFFFF"
 [561] "#FFFFFFFF" "#FFFFFFFF" "#FFFFFFFF" "#FFFFFFFF" "#FFFFFFFF" "#FFFFFFFF" "#FFFFFFFF" "#FFFFFFFF"
 [569] "#FFFFFFFF" "#FFFFFFFF" "#FFFFFFFF" "#FFFFFFFF" "#FFFFFFFF" "#FFFFFFFF" "#FFFFFFFF" "#FFFFFFFF"
 [577] "#FFFFFFFF" "#FFFFFFFF" "#FFFFFFFF" "#FFFFFFFF" "#FFFFFFFF" "#FFFFFFFF" "#FFFFFFFF" "#FFFFFFFF"
 [585] "#FFFFFFFF" "#FFFFFFFF" "#FFFFFFFF" "#FFFFFFFF" "#FFFFFFFF" "#FFFFFFFF" "#FFFFFFFF" "#FFFFFFFF"
 [593] "#FFFFFFFF" "#FFFFFFFF" "#FFFFFFFF" "#FFFFFFFF" "#FFFFFFFF" "#FFFFFFFF" "#FFFFFFFF" "#FFFFFFFF"
 [601] "#FFFFFFFF" "#FFFFFFFF" "#FFFFFFFF" "#FFFFFFFF" "#FFFFFFFF" "#FFFFFFFF" "#FFFFFFFF" "#FFFFFFFF"
 [609] "#FFFFFFFF" "#FFFFFFFF" "#FFFFFFFF" "#FFFFFFFF" "#FFFFFFFF" "#FFFFFFFF" "#FFFFFFFF" "#FFFFFFFF"
 [617] "#FFFFFFFF" "#FFFFFFFF" "#FFFFFFFF" "#FFFFFFFF" "#FFFFFFFF" "#FFFFFFFF" "#FFFFFFFF" "#FFFFFFFF"
 [625] "#FFFFFFFF" "#FFFFFFFF" "#FFFFFFFF" "#FFFFFFFF" "#FFFFFFFF" "#FFFFFFFF" "#FFFFFFFF" "#FFFFFFFF"
 [633] "#FFFFFFFF" "#FFFFFFFF" "#FFFFFFFF" "#FFFFFFFF" "#FFFFFFFF" "#FFFFFFFF" "#FFFFFFFF" "#FFFFFFFF"
 [641] "#FFFFFFFF" "#FFFFFFFF" "#FFFFFFFF" "#FFFFFFFF" "#FFFFFFFF" "#FFFFFFFF" "#FFFFFFFF" "#FFFFFFFF"
 [649] "#FFFFFFFF" "#FFFFFFFF" "#FFFFFFFF" "#FFFFFFFF" "#FFFFFFFF" "#FFFFFFFF" "#FFFFFFFF" "#FFFFFFFF"
 [657] "#FFFFFFFF" "#FFFFFFFF" "#FFFFFFFF" "#FFFFFFFF" "#FFFFFFFF" "#FFFFFFFF" "#FFFFFFFF" "#FFFFFFFF"
 [665] "#FFFFFFFF" "#FFFFFFFF" "#FFFFFFFF" "#FFFFFFFF" "#FFFFFFFF" "#FFFFFFFF" "#FFFFFFFF" "#FFFFFFFF"
 [673] "#FFFFFFFF" "#FFFFFFFF" "#FFFFFFFF" "#FFFFFFFF" "#FFFFFFFF" "#FFFFFFFF" "#FFFFFFFF" "#FFFFFFFF"
 [681] "#FFFFFFFF" "#FFFFFFFF" "#FFFFFFFF" "#FFFFFFFF" "#FFFFFFFF" "#FFFFFFFF" "#FFFFFFFF" "#FFFFFFFF"
 [689] "#FFFFFFFF" "#FFFFFFFF" "#FFFFFFFF" "#FFFFFFFF" "#FFFFFFFF" "#FFFFFFFF" "#FFFFFFFF" "#FFFFFFFF"
 [697] "#FFFFFFFF" "#FFFFFFFF" "#FFFFFFFF" "#FFFFFFFF" "#FFFFFFFF" "#FFFFFFFF" "#FFFFFFFF" "#FFFFFFFF"
 [705] "#FFFFFFFF" "#FFFFFFFF" "#FFFFFFFF" "#FFFFFFFF" "#FFFFFFFF" "#FFFFFFFF" "#FFFFFFFF" "#FFFFFFFF"
 [713] "#FFFFFFFF" "#FFFFFFFF" "#FFFFFFFF" "#FFFFFFFF" "#FFFFFFFF" "#FFFFFFFF" "#FFFFFFFF" "#FFFFFFFF"
 [721] "#FFFFFFFF" "#FFFFFFFF" "#FFFFFFFF" "#FFFFFFFF" "#FFFFFFFF" "#FFFFFFFF" "#FFFFFFFF" "#FFFFFFFF"
 [729] "#FFFFFFFF" "#FFFFFFFF" "#FFFFFFFF" "#FFFFFFFF" "#FFFFFFFF" "#FFFFFFFF" "#FFFFFFFF" "#FFFFFFFF"
 [737] "#FFFFFFFF" "#FFFFFFFF" "#FFFFFFFF" "#FFFFFFFF" "#FFFFFFFF" "#FFFFFFFF" "#FFFFFFFF" "#FFFFFFFF"
 [745] "#FFFFFFFF" "#FFFFFFFF" "#FFFFFFFF" "#FFFFFFFF" "#FFFFFFFF" "#FFFFFFFF" "#FFFFFFFF" "#FFFFFFFF"
 [753] "#FFFFFFFF" "#FFFFFFFF" "#FFFFFFFF" "#FFFFFFFF" "#FFFFFFFF" "#FFFFFFFF" "#FFFFFFFF" "#FFFFFFFF"
 [761] "#FFFFFFFF" "#FFFFFFFF" "#FFFFFFFF" "#FFFFFFFF" "#FFFFFFFF" "#FFFFFFFF" "#FFFFFFFF" "#FFFFFFFF"
 [769] "#FFFFFFFF" "#FFFFFFFF" "#FFFFFFFF" "#FFFFFFFF" "#FFFFFFFF" "#FFFFFFFF" "#FFFFFFFF" "#FFFFFFFF"
 [777] "#FFFFFFFF" "#FFFFFFFF" "#FFFFFFFF" "#FFFFFFFF" "#FFFFFFFF" "#FFFFFFFF" "#FFFFFFFF" "#FFFFFFFF"
 [785] "#FFFFFFFF" "#FFFFFFFF" "#FFFFFFFF" "#FFFFFFFF" "#FFFFFFFF" "#FFFFFFFF" "#FFFFFFFF" "#FFFFFFFF"
 [793] "#FFFFFFFF" "#FFFFFFFF" "#FFFFFFFF" "#FFFFFFFF" "#FFFFFFFF" "#FFFFFFFF" "#FFFFFFFF" "#FFFFFFFF"
 [801] "#FFFFFFFF" "#FFFFFFFF" "#FFFFFFFF" "#FFFFFFFF" "#FFFFFFFF" "#FFFFFFFF" "#FFFFFFFF" "#FFFFFFFF"
 [809] "#FFFFFFFF" "#FFFFFFFF" "#FFFFFFFF" "#FFFFFFFF" "#FFFFFFFF" "#FFFFFFFF" "#FFFFFFFF" "#FFFFFFFF"
 [817] "#FFFFFFFF" "#FFFFFFFF" "#FFFFFFFF" "#FFFFFFFF" "#FFFFFFFF" "#FFFFFFFF" "#FFFFFFFF" "#FFFFFFFF"
 [825] "#FFFFFFFF" "#FFFFFFFF" "#FFFFFFFF" "#FFFFFFFF" "#FFFFFFFF" "#FFFFFFFF" "#FFFFFFFF" "#FFFFFFFF"
 [833] "#FFFFFFFF" "#FFFFFFFF" "#FFFFFFFF" "#FFFFFFFF" "#FFFFFFFF" "#FFFFFFFF" "#FFFFFFFF" "#FFFFFFFF"
 [841] "#FFFFFFFF" "#FFFFFFFF" "#FFFFFFFF" "#FFFFFFFF" "#FFFFFFFF" "#FFFFFFFF" "#FFFFFFFF" "#FFFFFFFF"
 [849] "#FFFFFFFF" "#FFFFFFFF" "#FFFFFFFF" "#FFFFFFFF" "#FFFFFFFF" "#FFFFFFFF" "#FFFFFFFF" "#FFFFFFFF"
 [857] "#FFFFFFFF" "#FFFFFFFF" "#FFFFFFFF" "#FFFFFFFF" "#FFFFFFFF" "#FFFFFFFF" "#FFFFFFFF" "#FFFFFFFF"
 [865] "#FFFFFFFF" "#FFFFFFFF" "#FFFFFFFF" "#FFFFFFFF" "#FFFFFFFF" "#FFFFFFFF" "#FFFFFFFF" "#FFFFFFFF"
 [873] "#FFFFFFFF" "#FFFFFFFF" "#FFFFFFFF" "#FFFFFFFF" "#FFFFFFFF" "#FFFFFFFF" "#FFFFFFFF" "#FFFFFFFF"
 [881] "#FFFFFFFF" "#FFFFFFFF" "#FFFFFFFF" "#FFFFFFFF" "#FFFFFFFF" "#FFFFFFFF" "#FFFFFFFF" "#FFFFFFFF"
 [889] "#FFFFFFFF" "#FFFFFFFF" "#FFFFFFFF" "#FFFFFFFF" "#FFFFFFFF" "#FFFFFFFF" "#FFFFFFFF" "#FFFFFFFF"
 [897] "#FFFFFFFF" "#FFFFFFFF" "#FFFFFFFF" "#FFFFFFFF" "#FFFFFFFF" "#FFFFFFFF" "#FFFFFFFF" "#FFFFFFFF"
 [905] "#FFFFFFFF" "#FFFFFFFF" "#FFFFFFFF" "#FFFFFFFF" "#FFFFFFFF" "#FFFFFFFF" "#FFFFFFFF" "#FFFFFFFF"
 [913] "#FFFFFFFF" "#FFFFFFFF" "#FFFFFFFF" "#FFFFFFFF" "#FFFFFFFF" "#FFFFFFFF" "#FFFFFFFF" "#FFFFFFFF"
 [921] "#FFFFFFFF" "#FFFFFFFF" "#FFFFFFFF" "#FFFFFFFF" "#FFFFFFFF" "#FFFFFFFF" "#FFFFFFFF" "#FFFFFFFF"
 [929] "#FFFFFFFF" "#FFFFFFFF" "#FFFFFFFF" "#FFFFFFFF" "#FFFFFFFF" "#FFFFFFFF" "#FFFFFFFF" "#FFFFFFFF"
 [937] "#FFFFFFFF" "#FFFFFFFF" "#FFFFFFFF" "#FFFFFFFF" "#FFFFFFFF" "#FFFFFFFF" "#FFFFFFFF" "#FFFFFFFF"
 [945] "#FFFFFFFF" "#FFFFFFFF" "#FFFFFFFF" "#FFFFFFFF" "#FFFFFFFF" "#FFFFFFFF" "#FFFFFFFF" "#FFFFFFFF"
 [953] "#FFFFFFFF" "#FFFFFFFF" "#FFFFFFFF" "#FFFFFFFF" "#FFFFFFFF" "#FFFFFFFF" "#FFFFFFFF" "#FFFFFFFF"
 [961] "#FFFFFFFF" "#FFFFFFFF" "#FFFFFFFF" "#FFFFFFFF" "#FFFFFFFF" "#FFFFFFFF" "#FFFFFFFF" "#FFFFFFFF"
 [969] "#FFFFFFFF" "#FFFFFFFF" "#FFFFFFFF" "#FFFFFFFF" "#FFFFFFFF" "#FFFFFFFF" "#FFFFFFFF" "#FFFFFFFF"
 [977] "#FFFFFFFF" "#FFFFFFFF" "#FFFFFFFF" "#FFFFFFFF" "#FFFFFFFF" "#FFFFFFFF" "#FFFFFFFF" "#FFFFFFFF"
 [985] "#FFFFFFFF" "#FFFFFFFF" "#FFFFFFFF" "#FFFFFFFF" "#FFFFFFFF" "#FFFFFFFF" "#FFFFFFFF" "#FFFFFFFF"
 [993] "#FFFFFFFF" "#FFFFFFFF" "#FFFFFFFF" "#FFFFFFFF" "#FFFFFFFF" "#FFFFFFFF" "#FFFFFFFF" "#FFFFFFFF"
[1001] "#FFFFFFFF" "#FFFFFFFF" "#FFFFFFFF" "#FFFFFFFF" "#FFFFFFFF" "#FFFFFFFF" "#FFFFFFFF" "#FFFFFFFF"
[1009] "#FFFFFFFF" "#FFFFFFFF" "#FFFFFFFF" "#FFFFFFFF" "#FFFFFFFF" "#FFFFFFFF" "#FFFFFFFF" "#FFFFFFFF"
[1017] "#FFFFFFFF" "#FFFFFFFF" "#FFFFFFFF" "#FFFFFFFF" "#FFFFFFFF" "#FFFFFFFF" "#FFFFFFFF" "#FFFFFFFF"
[1025] "#FFFFFFFF" "#FFFFFFFF" "#FFFFFFFF" "#FFFFFFFF" "#FFFFFFFF" "#FFFFFFFF" "#FFFFFFFF" "#FFFFFFFF"
[1033] "#FFFFFFFF" "#FFFFFFFF" "#FFFFFFFF" "#FFFFFFFF" "#FFFFFFFF" "#FFFFFFFF" "#FFFFFFFF" "#FFFFFFFF"
[1041] "#FFFFFFFF" "#FFFFFFFF" "#FFFFFFFF" "#FFFFFFFF" "#FFFFFFFF" "#FFFFFFFF" "#FFFFFFFF" "#FFFFFFFF"
[1049] "#FFFFFFFF" "#FFFFFFFF" "#FFFFFFFF" "#FFFFFFFF" "#FFFFFFFF" "#FFFFFFFF" "#FFFFFFFF" "#FFFFFFFF"
[1057] "#FFFFFFFF" "#FFFFFFFF" "#FFFFFFFF" "#FFFFFFFF" "#FFFFFFFF" "#FFFFFFFF" "#FFFFFFFF" "#FFFFFFFF"
[1065] "#FFFFFFFF" "#FFFFFFFF" "#FFFFFFFF" "#FFFFFFFF" "#FFFFFFFF" "#FFFFFFFF" "#FFFFFFFF" "#FFFFFFFF"
[1073] "#FFFFFFFF" "#FFFFFFFF" "#FFFFFFFF" "#FFFFFFFF" "#FFFFFFFF" "#FFFFFFFF" "#FFFFFFFF" "#FFFFFFFF"
[1081] "#FFFFFFFF" "#FFFFFFFF" "#FFFFFFFF" "#FFFFFFFF" "#FFFFFFFF" "#FFFFFFFF" "#FFFFFFFF" "#FFFFFFFF"
[1089] "#FFFFFFFF" "#FFFFFFFF" "#FFFFFFFF" "#FFFFFFFF" "#FFFFFFFF" "#FFFFFFFF" "#FFFFFFFF" "#FFFFFFFF"
[1097] "#FFFFFFFF" "#FFFFFFFF" "#FFFFFFFF" "#FFFFFFFF" "#FFFFFFFF" "#FFFFFFFF" "#FFFFFFFF" "#FFFFFFFF"
[1105] "#FFFFFFFF" "#FFFFFFFF" "#FFFFFFFF" "#FFFFFFFF" "#FFFFFFFF" "#FFFFFFFF" "#FFFFFFFF" "#FFFFFFFF"
[1113] "#FFFFFFFF" "#FFFFFFFF" "#FFFFFFFF" "#FFFFFFFF" "#FFFFFFFF" "#FFFFFFFF" "#FFFFFFFF" "#FFFFFFFF"
[1121] "#FFFFFFFF" "#FFFFFFFF" "#FFFFFFFF" "#FFFFFFFF" "#FFFFFFFF" "#FFFFFFFF" "#FFFFFFFF" "#FFFFFFFF"
[1129] "#FFFFFFFF" "#FFFFFFFF" "#FFFFFFFF" "#FFFFFFFF" "#FFFFFFFF" "#FFFFFFFF" "#FFFFFFFF" "#FFFFFFFF"
[1137] "#FFFFFFFF" "#FFFFFFFF" "#FFFFFFFF" "#FFFFFFFF" "#FFFFFFFF" "#FFFFFFFF" "#FFFFFFFF" "#FFFFFFFF"
[1145] "#FFFFFFFF" "#FFFFFFFF" "#FFFFFFFF" "#FFFFFFFF" "#FFFFFFFF" "#FFFFFFFF" "#FFFFFFFF" "#FFFFFFFF"
[1153] "#FFFFFFFF" "#FFFFFFFF" "#FFFFFFFF" "#FFFFFFFF" "#FFFFFFFF" "#FFFFFFFF" "#FFFFFFFF" "#FFFFFFFF"
[1161] "#FFFFFFFF" "#FFFFFFFF" "#FFFFFFFF" "#FFFFFFFF" "#FFFFFFFF" "#FFFFFFFF" "#FFFFFFFF" "#FFFFFFFF"
[1169] "#FFFFFFFF" "#FFFFFFFF" "#FFFFFFFF" "#FFFFFFFF" "#FFFFFFFF" "#FFFFFFFF" "#FFFFFFFF" "#FFFFFFFF"
[1177] "#FFFFFFFF" "#FFFFFFFF" "#FFFFFFFF" "#FFFFFFFF" "#FFFFFFFF" "#FFFFFFFF" "#FFFFFFFF" "#FFFFFFFF"
[1185] "#FFFFFFFF" "#FFFFFFFF" "#FFFFFFFF" "#FFFFFFFF" "#FFFFFFFF" "#FFFFFFFF" "#FFFFFFFF" "#FFFFFFFF"
[1193] "#FFFFFFFF" "#FFFFFFFF" "#FFFFFFFF" "#FFFFFFFF" "#FFFFFFFF" "#FFFFFFFF" "#FFFFFFFF" "#FFFFFFFF"
[1201] "#FFFFFFFF" "#FFFFFFFF" "#FFFFFFFF" "#FFFFFFFF" "#FFFFFFFF" "#FFFFFFFF" "#FFFFFFFF" "#FFFFFFFF"
[1209] "#FFFFFFFF" "#FFFFFFFF" "#FFFFFFFF" "#FFFFFFFF" "#FFFFFFFF" "#FFFFFFFF" "#FFFFFFFF" "#FFFFFFFF"
[1217] "#FFFFFFFF" "#FFFFFFFF" "#FFFFFFFF" "#FFFFFFFF" "#FFFFFFFF" "#FFFFFFFF" "#FFFFFFFF" "#FFFFFFFF"
[1225] "#FFFFFFFF" "#FFFFFFFF" "#FFFFFFFF" "#FFFFFFFF" "#FFFFFFFF" "#FFFFFFFF" "#FFFFFFFF" "#FFFFFFFF"
[1233] "#FFFFFFFF" "#FFFFFFFF" "#FFFFFFFF" "#FFFFFFFF" "#FFFFFFFF" "#FFFFFFFF" "#FFFFFFFF" "#FFFFFFFF"
[1241] "#FFFFFFFF" "#FFFFFFFF" "#FFFFFFFF" "#FFFFFFFF" "#FFFFFFFF" "#FFFFFFFF" "#FFFFFFFF" "#FFFFFFFF"
[1249] "#FFFFFFFF" "#FFFFFFFF" "#FFFFFFFF" "#FFFFFFFF" "#FFFFFFFF" "#FFFFFFFF" "#FFFFFFFF" "#FFFFFFFF"
[1257] "#FFFFFFFF" "#FFFFFFFF" "#FFFFFFFF" "#FFFFFFFF" "#FFFFFFFF" "#FFFFFFFF" "#FFFFFFFF" "#FFFFFFFF"
[1265] "#FFFFFFFF" "#FFFFFFFF" "#FFFFFFFF" "#FFFFFFFF" "#FFFFFFFF" "#FFFFFFFF" "#FFFFFFFF" "#FFFFFFFF"
[1273] "#FFFFFFFF" "#FFFFFFFF" "#FFFFFFFF" "#FFFFFFFF" "#FFFFFFFF" "#FFFFFFFF" "#FFFFFFFF" "#FFFFFFFF"
[1281] "#FFFFFFFF" "#FFFFFFFF" "#FFFFFFFF" "#FFFFFFFF" "#FFFFFFFF" "#FFFFFFFF" "#FFFFFFFF" "#FFFFFFFF"
[1289] "#FFFFFFFF" "#FFFFFFFF" "#FFFFFFFF" "#FFFFFFFF" "#FFFFFFFF" "#FFFFFFFF" "#FFFFFFFF" "#FFFFFFFF"
[1297] "#FFFFFFFF" "#FFFFFFFF" "#FFFFFFFF" "#FFFFFFFF" "#FFFFFFFF" "#FFFFFFFF" "#FFFFFFFF" "#FFFFFFFF"
[1305] "#FFFFFFFF" "#FFFFFFFF" "#FFFFFFFF" "#FFFFFFFF" "#FFFFFFFF" "#FFFFFFFF" "#FFFFFFFF" "#FFFFFFFF"
[1313] "#FFFFFFFF" "#FFFFFFFF" "#FFFFFFFF" "#FFFFFFFF" "#FFFFFFFF" "#FFFFFFFF" "#FFFFFFFF" "#FFFFFFFF"
[1321] "#FFFFFFFF" "#FFFFFFFF" "#FFFFFFFF" "#FFFFFFFF" "#FFFFFFFF" "#FFFFFFFF" "#FFFFFFFF" "#FFFFFFFF"
[1329] "#FFFFFFFF" "#FFFFFFFF" "#FFFFFFFF" "#FFFFFFFF" "#FFFFFFFF" "#FFFFFFFF" "#FFFFFFFF" "#FFFFFFFF"
[1337] "#FFFFFFFF" "#FFFFFFFF" "#FFFFFFFF" "#FFFFFFFF" "#FFFFFFFF" "#FFFFFFFF" "#FFFFFFFF" "#FFFFFFFF"
[1345] "#FFFFFFFF" "#FFFFFFFF" "#FFFFFFFF" "#FFFFFFFF" "#FFFFFFFF" "#FFFFFFFF" "#FFFFFFFF" "#FFFFFFFF"
[1353] "#FFFFFFFF" "#FFFFFFFF" "#FFFFFFFF" "#FFFFFFFF" "#FFFFFFFF" "#FFFFFFFF" "#FFFFFFFF" "#FFFFFFFF"
[1361] "#FFFFFFFF" "#FFFFFFFF" "#FFFFFFFF" "#FFFFFFFF" "#FFFFFFFF" "#FFFFFFFF" "#FFFFFFFF" "#FFFFFFFF"
[1369] "#FFFFFFFF" "#FFFFFFFF" "#FFFFFFFF" "#FFFFFFFF" "#FFFFFFFF" "#FFFFFFFF" "#FFFFFFFF" "#FFFFFFFF"
[1377] "#FFFFFFFF" "#FFFFFFFF" "#FFFFFFFF" "#FFFFFFFF" "#FFFFFFFF" "#FFFFFFFF" "#FFFFFFFF" "#FFFFFFFF"
[1385] "#FFFFFFFF" "#FFFFFFFF" "#FFFFFFFF" "#FFFFFFFF" "#FFFFFFFF" "#FFFFFFFF" "#FFFFFFFF" "#FFFFFFFF"
[1393] "#FFFFFFFF" "#FFFFFFFF" "#FFFFFFFF" "#FFFFFFFF" "#FFFFFFFF" "#FFFFFFFF" "#FFFFFFFF" "#FFFFFFFF"
[1401] "#FFFFFFFF" "#FFFFFFFF" "#FFFFFFFF" "#FFFFFFFF" "#FFFFFFFF" "#FFFFFFFF" "#FFFFFFFF" "#FFFFFFFF"
[1409] "#FFFFFFFF" "#FFFFFFFF" "#FFFFFFFF" "#FFFFFFFF" "#FFFFFFFF" "#FFFFFFFF" "#FFFFFFFF" "#FFFFFFFF"
[1417] "#FFFFFFFF" "#FFFFFFFF" "#FFFFFFFF" "#FFFFFFFF" "#FFFFFFFF" "#FFFFFFFF" "#FFFFFFFF" "#FFFFFFFF"
[1425] "#FFFFFFFF" "#FFFFFFFF" "#FFFFFFFF" "#FFFFFFFF" "#FFFFFFFF" "#FFFFFFFF" "#FFFFFFFF" "#FFFFFFFF"
[1433] "#FFFFFFFF" "#FFFFFFFF" "#FFFFFFFF" "#FFFFFFFF" "#FFFFFFFF" "#FFFFFFFF" "#FFFFFFFF" "#FFFFFFFF"
[1441] "#FFFFFFFF" "#FFFFFFFF" "#FFFFFFFF" "#FFFFFFFF" "#FFFFFFFF" "#FFFFFFFF" "#FFFFFFFF" "#FFFFFFFF"
[1449] "#FFFFFFFF" "#FFFFFFFF" "#FFFFFFFF" "#FFFFFFFF" "#FFFFFFFF" "#FFFFFFFF" "#FFFFFFFF" "#FFFFFFFF"
[1457] "#FFFFFFFF" "#FFFFFFFF" "#FFFFFFFF" "#FFFFFFFF" "#FFFFFFFF" "#FFFFFFFF" "#FFFFFFFF" "#FFFFFFFF"
[1465] "#FFFFFFFF" "#FFFFFFFF" "#FFFFFFFF" "#FFFFFFFF" "#FFFFFFFF" "#FFFFFFFF" "#FFFFFFFF" "#FFFFFFFF"
[1473] "#FFFFFFFF" "#FFFFFFFF" "#FFFFFFFF" "#FFFFFFFF" "#FFFFFFFF" "#FFFFFFFF" "#FFFFFFFF" "#FFFFFFFF"
[1481] "#FFFFFFFF" "#FFFFFFFF" "#FFFFFFFF" "#FFFFFFFF" "#FFFFFFFF" "#FFFFFFFF" "#FFFFFFFF" "#FFFFFFFF"
[1489] "#FFFFFFFF" "#FFFFFFFF" "#FFFFFFFF" "#FFFFFFFF" "#FFFFFFFF" "#FFFFFFFF" "#FFFFFFFF" "#FFFFFFFF"
[1497] "#FFFFFFFF" "#FFFFFFFF" "#FFFFFFFF" "#FFFFFFFF" "#FFFFFFFF" "#FFFFFFFF" "#FFFFFFFF" "#FFFFFFFF"
[1505] "#FFFFFFFF" "#FFFFFFFF" "#FFFFFFFF" "#FFFFFFFF" "#FFFFFFFF" "#FFFFFFFF" "#FFFFFFFF" "#FFFFFFFF"
[1513] "#FFFFFFFF" "#FFFFFFFF" "#FFFFFFFF" "#FFFFFFFF" "#FFFFFFFF" "#FFFFFFFF" "#FFFFFFFF" "#FFFFFFFF"
[1521] "#FFFFFFFF" "#FFFFFFFF" "#FFFFFFFF" "#FFFFFFFF" "#FFFFFFFF" "#FFFFFFFF" "#FFFFFFFF" "#FFFFFFFF"
[1529] "#FFFFFFFF" "#FFFFFFFF" "#FFFFFFFF" "#FFFFFFFF" "#FFFFFFFF" "#FFFFFFFF" "#FFFFFFFF" "#FFFFFFFF"
[1537] "#FFFFFFFF" "#FFFFFFFF" "#FFFFFFFF" "#FFFFFFFF" "#FFFFFFFF" "#FFFFFFFF" "#FFFFFFFF" "#FFFFFFFF"
[1545] "#FFFFFFFF" "#FFFFFFFF" "#FFFFFFFF" "#FFFFFFFF" "#FFFFFFFF" "#FFFFFFFF" "#FFFFFFFF" "#FFFFFFFF"
[1553] "#FFFFFFFF" "#FFFFFFFF" "#FFFFFFFF" "#FFFFFFFF" "#FFFFFFFF" "#FFFFFFFF" "#FFFFFFFF" "#FFFFFFFF"
[1561] "#FFFFFFFF" "#FFFFFFFF" "#FFFFFFFF" "#FFFFFFFF" "#FFFFFFFF" "#FFFFFFFF" "#FFFFFFFF" "#FFFFFFFF"
[1569] "#FFFFFFFF" "#FFFFFFFF" "#FFFFFFFF" "#FFFFFFFF" "#FFFFFFFF" "#FFFFFFFF" "#FFFFFFFF" "#FFFFFFFF"
[1577] "#FFFFFFFF" "#FFFFFFFF" "#FFFFFFFF" "#FFFFFFFF" "#FFFFFFFF" "#FFFFFFFF" "#FFFFFFFF" "#FFFFFFFF"
[1585] "#FFFFFFFF" "#FFFFFFFF" "#FFFFFFFF" "#FFFFFFFF" "#FFFFFFFF" "#FFFFFFFF" "#FFFFFFFF" "#FFFFFFFF"
[1593] "#FFFFFFFF" "#FFFFFFFF" "#FFFFFFFF" "#FFFFFFFF" "#FFFFFFFF" "#FFFFFFFF" "#FFFFFFFF" "#FFFFFFFF"
[1601] "#FFFFFFFF" "#FFFFFFFF" "#FFFFFFFF" "#FFFFFFFF" "#FFFFFFFF" "#FFFFFFFF" "#FFFFFFFF" "#FFFFFFFF"
[1609] "#FFFFFFFF" "#FFFFFFFF" "#FFFFFFFF" "#FFFFFFFF" "#FFFFFFFF" "#FFFFFFFF" "#FFFFFFFF" "#FFFFFFFF"
[1617] "#FFFFFFFF" "#FFFFFFFF" "#FFFFFFFF" "#FFFFFFFF" "#FFFFFFFF" "#FFFFFFFF" "#FFFFFFFF" "#FFFFFFFF"
[1625] "#FFFFFFFF" "#FFFFFFFF" "#FFFFFFFF" "#FFFFFFFF" "#FFFFFFFF" "#FFFFFFFF" "#FFFFFFFF" "#FFFFFFFF"
[1633] "#FFFFFFFF" "#FFFFFFFF" "#FFFFFFFF" "#FFFFFFFF" "#FFFFFFFF" "#FFFFFFFF" "#FFFFFFFF" "#FFFFFFFF"
[1641] "#FFFFFFFF" "#FFFFFFFF" "#FFFFFFFF" "#FFFFFFFF" "#FFFFFFFF" "#FFFFFFFF" "#FFFFFFFF" "#FFFFFFFF"
[1649] "#FFFFFFFF" "#FFFFFFFF" "#FFFFFFFF" "#FFFFFFFF" "#FFFFFFFF" "#FFFFFFFF" "#FFFFFFFF" "#FFFFFFFF"
[1657] "#FFFFFFFF" "#FFFFFFFF" "#FFFFFFFF" "#FFFFFFFF" "#FFFFFFFF" "#FFFFFFFF" "#FFFFFFFF" "#FFFFFFFF"
[1665] "#FFFFFFFF" "#FFFFFFFF" "#FFFFFFFF" "#FFFFFFFF" "#FFFFFFFF" "#FFFFFFFF" "#FFFFFFFF" "#FFFFFFFF"
[1673] "#FFFFFFFF" "#FFFFFFFF" "#FFFFFFFF" "#FFFFFFFF" "#FFFFFFFF" "#FFFFFFFF" "#FFFFFFFF" "#FFFFFFFF"
[1681] "#FFFFFFFF" "#FFFFFFFF" "#FFFFFFFF" "#FFFFFFFF" "#FFFFFFFF" "#FFFFFFFF" "#FFFFFFFF" "#FFFFFFFF"
[1689] "#FFFFFFFF" "#FFFFFFFF" "#FFFFFFFF" "#FFFFFFFF" "#FFFFFFFF" "#FFFFFFFF" "#FFFFFFFF" "#FFFFFFFF"
[1697] "#FFFFFFFF" "#FFFFFFFF" "#FFFFFFFF" "#FFFFFFFF" "#FFFFFFFF" "#FFFFFFFF" "#FFFFFFFF" "#FFFFFFFF"
[1705] "#FFFFFFFF" "#FFFFFFFF" "#FFFFFFFF" "#FFFFFFFF" "#FFFFFFFF" "#FFFFFFFF" "#FFFFFFFF" "#FFFFFFFF"
[1713] "#FFFFFFFF" "#FFFFFFFF" "#FFFFFFFF" "#FFFFFFFF" "#FFFFFFFF" "#FFFFFFFF" "#FFFFFFFF" "#FFFFFFFF"
[1721] "#FFFFFFFF" "#FFFFFFFF" "#FFFFFFFF" "#FFFFFFFF" "#FFFFFFFF" "#FFFFFFFF" "#FFFFFFFF" "#FFFFFFFF"
[1729] "#FFFFFFFF" "#FFFFFFFF" "#FFFFFFFF" "#FFFFFFFF" "#FFFFFFFF" "#FFFFFFFF" "#FFFFFFFF" "#FFFFFFFF"
[1737] "#FFFFFFFF" "#FFFFFFFF" "#FFFFFFFF" "#FFFFFFFF" "#FFFFFFFF" "#FFFFFFFF" "#FFFFFFFF" "#FFFFFFFF"
[1745] "#FFFFFFFF" "#FFFFFFFF" "#FFFFFFFF" "#FFFFFFFF" "#FFFFFFFF" "#FFFFFFFF" "#FFFFFFFF" "#FFFFFFFF"
[1753] "#FFFFFFFF" "#FFFFFFFF" "#FFFFFFFF" "#FFFFFFFF" "#FFFFFFFF" "#FFFFFFFF" "#FFFFFFFF" "#FFFFFFFF"
[1761] "#FFFFFFFF" "#FFFFFFFF" "#FFFFFFFF" "#FFFFFFFF" "#FFFFFFFF" "#FFFFFFFF" "#FFFFFFFF" "#FFFFFFFF"
[1769] "#FFFFFFFF" "#FFFFFFFF" "#FFFFFFFF" "#FFFFFFFF" "#FFFFFFFF" "#FFFFFFFF" "#FFFFFFFF" "#FFFFFFFF"
[1777] "#FFFFFFFF" "#FFFFFFFF" "#FFFFFFFF" "#FFFFFFFF" "#FFFFFFFF" "#FFFFFFFF" "#FFFFFFFF" "#FFFFFFFF"
[1785] "#FFFFFFFF" "#FFFFFFFF" "#FFFFFFFF" "#FFFFFFFF" "#FFFFFFFF" "#FFFFFFFF" "#FFFFFFFF" "#FFFFFFFF"
[1793] "#FFFFFFFF" "#FFFFFFFF" "#FFFFFFFF" "#FFFFFFFF" "#FFFFFFFF" "#FFFFFFFF" "#FFFFFFFF" "#FFFFFFFF"
[1801] "#FFFFFFFF" "#FFFFFFFF" "#FFFFFFFF" "#FFFFFFFF" "#FFFFFFFF" "#FFFFFFFF" "#FFFFFFFF" "#FFFFFFFF"
[1809] "#FFFFFFFF" "#FFFFFFFF" "#FFFFFFFF" "#FFFFFFFF" "#FFFFFFFF" "#FFFFFFFF" "#FFFFFFFF" "#FFFFFFFF"
[1817] "#FFFFFFFF" "#FFFFFFFF" "#FFFFFFFF" "#FFFFFFFF" "#FFFFFFFF" "#FFFFFFFF" "#FFFFFFFF" "#FFFFFFFF"
[1825] "#FFFFFFFF" "#FFFFFFFF" "#FFFFFFFF" "#FFFFFFFF" "#FFFFFFFF" "#FFFFFFFF" "#FFFFFFFF" "#FFFFFFFF"
[1833] "#FFFFFFFF" "#FFFFFFFF" "#FFFFFFFF" "#FFFFFFFF" "#FFFFFFFF" "#FFFFFFFF" "#FFFFFFFF" "#FFFFFFFF"
[1841] "#FFFFFFFF" "#FFFFFFFF" "#FFFFFFFF" "#FFFFFFFF" "#FFFFFFFF" "#FFFFFFFF" "#FFFFFFFF" "#FFFFFFFF"
[1849] "#FFFFFFFF" "#FFFFFFFF" "#FFFFFFFF" "#FFFFFFFF" "#FFFFFFFF" "#FFFFFFFF" "#FFFFFFFF" "#FFFFFFFF"
[1857] "#FFFFFFFF" "#FFFFFFFF" "#FFFFFFFF" "#FFFFFFFF" "#FFFFFFFF" "#FFFFFFFF" "#FFFFFFFF" "#FFFFFFFF"
[1865] "#FFFFFFFF" "#FFFFFFFF" "#FFFFFFFF" "#FFFFFFFF" "#FFFFFFFF" "#FFFFFFFF" "#FFFFFFFF" "#FFFFFFFF"
[1873] "#FFFFFFFF" "#FFFFFFFF" "#FFFFFFFF" "#FFFFFFFF" "#FFFFFFFF" "#FFFFFFFF" "#FFFFFFFF" "#FFFFFFFF"
[1881] "#FFFFFFFF" "#FFFFFFFF" "#FFFFFFFF" "#FFFFFFFF" "#FFFFFFFF" "#FFFFFFFF" "#FFFFFFFF" "#FFFFFFFF"
[1889] "#FFFFFFFF" "#FFFFFFFF" "#FFFFFFFF" "#FFFFFFFF" "#FFFFFFFF" "#FFFFFFFF" "#FFFFFFFF" "#FFFFFFFF"
[1897] "#FFFFFFFF"

$graphAttributes$Edges$label.margin
   [1] 0 0 0 0 0 0 0 0 0 0 0 0 0 0 0 0 0 0 0 0 0 0 0 0 0 0 0 0 0 0 0 0 0 0 0 0 0 0 0 0 0 0 0 0 0 0 0 0 0 0
  [51] 0 0 0 0 0 0 0 0 0 0 0 0 0 0 0 0 0 0 0 0 0 0 0 0 0 0 0 0 0 0 0 0 0 0 0 0 0 0 0 0 0 0 0 0 0 0 0 0 0 0
 [101] 0 0 0 0 0 0 0 0 0 0 0 0 0 0 0 0 0 0 0 0 0 0 0 0 0 0 0 0 0 0 0 0 0 0 0 0 0 0 0 0 0 0 0 0 0 0 0 0 0 0
 [151] 0 0 0 0 0 0 0 0 0 0 0 0 0 0 0 0 0 0 0 0 0 0 0 0 0 0 0 0 0 0 0 0 0 0 0 0 0 0 0 0 0 0 0 0 0 0 0 0 0 0
 [201] 0 0 0 0 0 0 0 0 0 0 0 0 0 0 0 0 0 0 0 0 0 0 0 0 0 0 0 0 0 0 0 0 0 0 0 0 0 0 0 0 0 0 0 0 0 0 0 0 0 0
 [251] 0 0 0 0 0 0 0 0 0 0 0 0 0 0 0 0 0 0 0 0 0 0 0 0 0 0 0 0 0 0 0 0 0 0 0 0 0 0 0 0 0 0 0 0 0 0 0 0 0 0
 [301] 0 0 0 0 0 0 0 0 0 0 0 0 0 0 0 0 0 0 0 0 0 0 0 0 0 0 0 0 0 0 0 0 0 0 0 0 0 0 0 0 0 0 0 0 0 0 0 0 0 0
 [351] 0 0 0 0 0 0 0 0 0 0 0 0 0 0 0 0 0 0 0 0 0 0 0 0 0 0 0 0 0 0 0 0 0 0 0 0 0 0 0 0 0 0 0 0 0 0 0 0 0 0
 [401] 0 0 0 0 0 0 0 0 0 0 0 0 0 0 0 0 0 0 0 0 0 0 0 0 0 0 0 0 0 0 0 0 0 0 0 0 0 0 0 0 0 0 0 0 0 0 0 0 0 0
 [451] 0 0 0 0 0 0 0 0 0 0 0 0 0 0 0 0 0 0 0 0 0 0 0 0 0 0 0 0 0 0 0 0 0 0 0 0 0 0 0 0 0 0 0 0 0 0 0 0 0 0
 [501] 0 0 0 0 0 0 0 0 0 0 0 0 0 0 0 0 0 0 0 0 0 0 0 0 0 0 0 0 0 0 0 0 0 0 0 0 0 0 0 0 0 0 0 0 0 0 0 0 0 0
 [551] 0 0 0 0 0 0 0 0 0 0 0 0 0 0 0 0 0 0 0 0 0 0 0 0 0 0 0 0 0 0 0 0 0 0 0 0 0 0 0 0 0 0 0 0 0 0 0 0 0 0
 [601] 0 0 0 0 0 0 0 0 0 0 0 0 0 0 0 0 0 0 0 0 0 0 0 0 0 0 0 0 0 0 0 0 0 0 0 0 0 0 0 0 0 0 0 0 0 0 0 0 0 0
 [651] 0 0 0 0 0 0 0 0 0 0 0 0 0 0 0 0 0 0 0 0 0 0 0 0 0 0 0 0 0 0 0 0 0 0 0 0 0 0 0 0 0 0 0 0 0 0 0 0 0 0
 [701] 0 0 0 0 0 0 0 0 0 0 0 0 0 0 0 0 0 0 0 0 0 0 0 0 0 0 0 0 0 0 0 0 0 0 0 0 0 0 0 0 0 0 0 0 0 0 0 0 0 0
 [751] 0 0 0 0 0 0 0 0 0 0 0 0 0 0 0 0 0 0 0 0 0 0 0 0 0 0 0 0 0 0 0 0 0 0 0 0 0 0 0 0 0 0 0 0 0 0 0 0 0 0
 [801] 0 0 0 0 0 0 0 0 0 0 0 0 0 0 0 0 0 0 0 0 0 0 0 0 0 0 0 0 0 0 0 0 0 0 0 0 0 0 0 0 0 0 0 0 0 0 0 0 0 0
 [851] 0 0 0 0 0 0 0 0 0 0 0 0 0 0 0 0 0 0 0 0 0 0 0 0 0 0 0 0 0 0 0 0 0 0 0 0 0 0 0 0 0 0 0 0 0 0 0 0 0 0
 [901] 0 0 0 0 0 0 0 0 0 0 0 0 0 0 0 0 0 0 0 0 0 0 0 0 0 0 0 0 0 0 0 0 0 0 0 0 0 0 0 0 0 0 0 0 0 0 0 0 0 0
 [951] 0 0 0 0 0 0 0 0 0 0 0 0 0 0 0 0 0 0 0 0 0 0 0 0 0 0 0 0 0 0 0 0 0 0 0 0 0 0 0 0 0 0 0 0 0 0 0 0 0 0
[1001] 0 0 0 0 0 0 0 0 0 0 0 0 0 0 0 0 0 0 0 0 0 0 0 0 0 0 0 0 0 0 0 0 0 0 0 0 0 0 0 0 0 0 0 0 0 0 0 0 0 0
[1051] 0 0 0 0 0 0 0 0 0 0 0 0 0 0 0 0 0 0 0 0 0 0 0 0 0 0 0 0 0 0 0 0 0 0 0 0 0 0 0 0 0 0 0 0 0 0 0 0 0 0
[1101] 0 0 0 0 0 0 0 0 0 0 0 0 0 0 0 0 0 0 0 0 0 0 0 0 0 0 0 0 0 0 0 0 0 0 0 0 0 0 0 0 0 0 0 0 0 0 0 0 0 0
[1151] 0 0 0 0 0 0 0 0 0 0 0 0 0 0 0 0 0 0 0 0 0 0 0 0 0 0 0 0 0 0 0 0 0 0 0 0 0 0 0 0 0 0 0 0 0 0 0 0 0 0
[1201] 0 0 0 0 0 0 0 0 0 0 0 0 0 0 0 0 0 0 0 0 0 0 0 0 0 0 0 0 0 0 0 0 0 0 0 0 0 0 0 0 0 0 0 0 0 0 0 0 0 0
[1251] 0 0 0 0 0 0 0 0 0 0 0 0 0 0 0 0 0 0 0 0 0 0 0 0 0 0 0 0 0 0 0 0 0 0 0 0 0 0 0 0 0 0 0 0 0 0 0 0 0 0
[1301] 0 0 0 0 0 0 0 0 0 0 0 0 0 0 0 0 0 0 0 0 0 0 0 0 0 0 0 0 0 0 0 0 0 0 0 0 0 0 0 0 0 0 0 0 0 0 0 0 0 0
[1351] 0 0 0 0 0 0 0 0 0 0 0 0 0 0 0 0 0 0 0 0 0 0 0 0 0 0 0 0 0 0 0 0 0 0 0 0 0 0 0 0 0 0 0 0 0 0 0 0 0 0
[1401] 0 0 0 0 0 0 0 0 0 0 0 0 0 0 0 0 0 0 0 0 0 0 0 0 0 0 0 0 0 0 0 0 0 0 0 0 0 0 0 0 0 0 0 0 0 0 0 0 0 0
[1451] 0 0 0 0 0 0 0 0 0 0 0 0 0 0 0 0 0 0 0 0 0 0 0 0 0 0 0 0 0 0 0 0 0 0 0 0 0 0 0 0 0 0 0 0 0 0 0 0 0 0
[1501] 0 0 0 0 0 0 0 0 0 0 0 0 0 0 0 0 0 0 0 0 0 0 0 0 0 0 0 0 0 0 0 0 0 0 0 0 0 0 0 0 0 0 0 0 0 0 0 0 0 0
[1551] 0 0 0 0 0 0 0 0 0 0 0 0 0 0 0 0 0 0 0 0 0 0 0 0 0 0 0 0 0 0 0 0 0 0 0 0 0 0 0 0 0 0 0 0 0 0 0 0 0 0
[1601] 0 0 0 0 0 0 0 0 0 0 0 0 0 0 0 0 0 0 0 0 0 0 0 0 0 0 0 0 0 0 0 0 0 0 0 0 0 0 0 0 0 0 0 0 0 0 0 0 0 0
[1651] 0 0 0 0 0 0 0 0 0 0 0 0 0 0 0 0 0 0 0 0 0 0 0 0 0 0 0 0 0 0 0 0 0 0 0 0 0 0 0 0 0 0 0 0 0 0 0 0 0 0
[1701] 0 0 0 0 0 0 0 0 0 0 0 0 0 0 0 0 0 0 0 0 0 0 0 0 0 0 0 0 0 0 0 0 0 0 0 0 0 0 0 0 0 0 0 0 0 0 0 0 0 0
[1751] 0 0 0 0 0 0 0 0 0 0 0 0 0 0 0 0 0 0 0 0 0 0 0 0 0 0 0 0 0 0 0 0 0 0 0 0 0 0 0 0 0 0 0 0 0 0 0 0 0 0
[1801] 0 0 0 0 0 0 0 0 0 0 0 0 0 0 0 0 0 0 0 0 0 0 0 0 0 0 0 0 0 0 0 0 0 0 0 0 0 0 0 0 0 0 0 0 0 0 0 0 0 0
[1851] 0 0 0 0 0 0 0 0 0 0 0 0 0 0 0 0 0 0 0 0 0 0 0 0 0 0 0 0 0 0 0 0 0 0 0 0 0 0 0 0 0 0 0 0 0 0 0

$graphAttributes$Edges$label.font
   [1] 1 1 1 1 1 1 1 1 1 1 1 1 1 1 1 1 1 1 1 1 1 1 1 1 1 1 1 1 1 1 1 1 1 1 1 1 1 1 1 1 1 1 1 1 1 1 1 1 1 1
  [51] 1 1 1 1 1 1 1 1 1 1 1 1 1 1 1 1 1 1 1 1 1 1 1 1 1 1 1 1 1 1 1 1 1 1 1 1 1 1 1 1 1 1 1 1 1 1 1 1 1 1
 [101] 1 1 1 1 1 1 1 1 1 1 1 1 1 1 1 1 1 1 1 1 1 1 1 1 1 1 1 1 1 1 1 1 1 1 1 1 1 1 1 1 1 1 1 1 1 1 1 1 1 1
 [151] 1 1 1 1 1 1 1 1 1 1 1 1 1 1 1 1 1 1 1 1 1 1 1 1 1 1 1 1 1 1 1 1 1 1 1 1 1 1 1 1 1 1 1 1 1 1 1 1 1 1
 [201] 1 1 1 1 1 1 1 1 1 1 1 1 1 1 1 1 1 1 1 1 1 1 1 1 1 1 1 1 1 1 1 1 1 1 1 1 1 1 1 1 1 1 1 1 1 1 1 1 1 1
 [251] 1 1 1 1 1 1 1 1 1 1 1 1 1 1 1 1 1 1 1 1 1 1 1 1 1 1 1 1 1 1 1 1 1 1 1 1 1 1 1 1 1 1 1 1 1 1 1 1 1 1
 [301] 1 1 1 1 1 1 1 1 1 1 1 1 1 1 1 1 1 1 1 1 1 1 1 1 1 1 1 1 1 1 1 1 1 1 1 1 1 1 1 1 1 1 1 1 1 1 1 1 1 1
 [351] 1 1 1 1 1 1 1 1 1 1 1 1 1 1 1 1 1 1 1 1 1 1 1 1 1 1 1 1 1 1 1 1 1 1 1 1 1 1 1 1 1 1 1 1 1 1 1 1 1 1
 [401] 1 1 1 1 1 1 1 1 1 1 1 1 1 1 1 1 1 1 1 1 1 1 1 1 1 1 1 1 1 1 1 1 1 1 1 1 1 1 1 1 1 1 1 1 1 1 1 1 1 1
 [451] 1 1 1 1 1 1 1 1 1 1 1 1 1 1 1 1 1 1 1 1 1 1 1 1 1 1 1 1 1 1 1 1 1 1 1 1 1 1 1 1 1 1 1 1 1 1 1 1 1 1
 [501] 1 1 1 1 1 1 1 1 1 1 1 1 1 1 1 1 1 1 1 1 1 1 1 1 1 1 1 1 1 1 1 1 1 1 1 1 1 1 1 1 1 1 1 1 1 1 1 1 1 1
 [551] 1 1 1 1 1 1 1 1 1 1 1 1 1 1 1 1 1 1 1 1 1 1 1 1 1 1 1 1 1 1 1 1 1 1 1 1 1 1 1 1 1 1 1 1 1 1 1 1 1 1
 [601] 1 1 1 1 1 1 1 1 1 1 1 1 1 1 1 1 1 1 1 1 1 1 1 1 1 1 1 1 1 1 1 1 1 1 1 1 1 1 1 1 1 1 1 1 1 1 1 1 1 1
 [651] 1 1 1 1 1 1 1 1 1 1 1 1 1 1 1 1 1 1 1 1 1 1 1 1 1 1 1 1 1 1 1 1 1 1 1 1 1 1 1 1 1 1 1 1 1 1 1 1 1 1
 [701] 1 1 1 1 1 1 1 1 1 1 1 1 1 1 1 1 1 1 1 1 1 1 1 1 1 1 1 1 1 1 1 1 1 1 1 1 1 1 1 1 1 1 1 1 1 1 1 1 1 1
 [751] 1 1 1 1 1 1 1 1 1 1 1 1 1 1 1 1 1 1 1 1 1 1 1 1 1 1 1 1 1 1 1 1 1 1 1 1 1 1 1 1 1 1 1 1 1 1 1 1 1 1
 [801] 1 1 1 1 1 1 1 1 1 1 1 1 1 1 1 1 1 1 1 1 1 1 1 1 1 1 1 1 1 1 1 1 1 1 1 1 1 1 1 1 1 1 1 1 1 1 1 1 1 1
 [851] 1 1 1 1 1 1 1 1 1 1 1 1 1 1 1 1 1 1 1 1 1 1 1 1 1 1 1 1 1 1 1 1 1 1 1 1 1 1 1 1 1 1 1 1 1 1 1 1 1 1
 [901] 1 1 1 1 1 1 1 1 1 1 1 1 1 1 1 1 1 1 1 1 1 1 1 1 1 1 1 1 1 1 1 1 1 1 1 1 1 1 1 1 1 1 1 1 1 1 1 1 1 1
 [951] 1 1 1 1 1 1 1 1 1 1 1 1 1 1 1 1 1 1 1 1 1 1 1 1 1 1 1 1 1 1 1 1 1 1 1 1 1 1 1 1 1 1 1 1 1 1 1 1 1 1
[1001] 1 1 1 1 1 1 1 1 1 1 1 1 1 1 1 1 1 1 1 1 1 1 1 1 1 1 1 1 1 1 1 1 1 1 1 1 1 1 1 1 1 1 1 1 1 1 1 1 1 1
[1051] 1 1 1 1 1 1 1 1 1 1 1 1 1 1 1 1 1 1 1 1 1 1 1 1 1 1 1 1 1 1 1 1 1 1 1 1 1 1 1 1 1 1 1 1 1 1 1 1 1 1
[1101] 1 1 1 1 1 1 1 1 1 1 1 1 1 1 1 1 1 1 1 1 1 1 1 1 1 1 1 1 1 1 1 1 1 1 1 1 1 1 1 1 1 1 1 1 1 1 1 1 1 1
[1151] 1 1 1 1 1 1 1 1 1 1 1 1 1 1 1 1 1 1 1 1 1 1 1 1 1 1 1 1 1 1 1 1 1 1 1 1 1 1 1 1 1 1 1 1 1 1 1 1 1 1
[1201] 1 1 1 1 1 1 1 1 1 1 1 1 1 1 1 1 1 1 1 1 1 1 1 1 1 1 1 1 1 1 1 1 1 1 1 1 1 1 1 1 1 1 1 1 1 1 1 1 1 1
[1251] 1 1 1 1 1 1 1 1 1 1 1 1 1 1 1 1 1 1 1 1 1 1 1 1 1 1 1 1 1 1 1 1 1 1 1 1 1 1 1 1 1 1 1 1 1 1 1 1 1 1
[1301] 1 1 1 1 1 1 1 1 1 1 1 1 1 1 1 1 1 1 1 1 1 1 1 1 1 1 1 1 1 1 1 1 1 1 1 1 1 1 1 1 1 1 1 1 1 1 1 1 1 1
[1351] 1 1 1 1 1 1 1 1 1 1 1 1 1 1 1 1 1 1 1 1 1 1 1 1 1 1 1 1 1 1 1 1 1 1 1 1 1 1 1 1 1 1 1 1 1 1 1 1 1 1
[1401] 1 1 1 1 1 1 1 1 1 1 1 1 1 1 1 1 1 1 1 1 1 1 1 1 1 1 1 1 1 1 1 1 1 1 1 1 1 1 1 1 1 1 1 1 1 1 1 1 1 1
[1451] 1 1 1 1 1 1 1 1 1 1 1 1 1 1 1 1 1 1 1 1 1 1 1 1 1 1 1 1 1 1 1 1 1 1 1 1 1 1 1 1 1 1 1 1 1 1 1 1 1 1
[1501] 1 1 1 1 1 1 1 1 1 1 1 1 1 1 1 1 1 1 1 1 1 1 1 1 1 1 1 1 1 1 1 1 1 1 1 1 1 1 1 1 1 1 1 1 1 1 1 1 1 1
[1551] 1 1 1 1 1 1 1 1 1 1 1 1 1 1 1 1 1 1 1 1 1 1 1 1 1 1 1 1 1 1 1 1 1 1 1 1 1 1 1 1 1 1 1 1 1 1 1 1 1 1
[1601] 1 1 1 1 1 1 1 1 1 1 1 1 1 1 1 1 1 1 1 1 1 1 1 1 1 1 1 1 1 1 1 1 1 1 1 1 1 1 1 1 1 1 1 1 1 1 1 1 1 1
[1651] 1 1 1 1 1 1 1 1 1 1 1 1 1 1 1 1 1 1 1 1 1 1 1 1 1 1 1 1 1 1 1 1 1 1 1 1 1 1 1 1 1 1 1 1 1 1 1 1 1 1
[1701] 1 1 1 1 1 1 1 1 1 1 1 1 1 1 1 1 1 1 1 1 1 1 1 1 1 1 1 1 1 1 1 1 1 1 1 1 1 1 1 1 1 1 1 1 1 1 1 1 1 1
[1751] 1 1 1 1 1 1 1 1 1 1 1 1 1 1 1 1 1 1 1 1 1 1 1 1 1 1 1 1 1 1 1 1 1 1 1 1 1 1 1 1 1 1 1 1 1 1 1 1 1 1
[1801] 1 1 1 1 1 1 1 1 1 1 1 1 1 1 1 1 1 1 1 1 1 1 1 1 1 1 1 1 1 1 1 1 1 1 1 1 1 1 1 1 1 1 1 1 1 1 1 1 1 1
[1851] 1 1 1 1 1 1 1 1 1 1 1 1 1 1 1 1 1 1 1 1 1 1 1 1 1 1 1 1 1 1 1 1 1 1 1 1 1 1 1 1 1 1 1 1 1 1 1

$graphAttributes$Edges$width
   [1] 1.535682 1.197796 3.134770 1.246162 1.036107 1.000155 1.000000 1.000000 1.082661 3.384488 1.542012
  [12] 1.132947 1.000000 1.000000 1.000000 1.000000 1.000000 1.000000 1.000000 1.000000 1.037087 1.050215
  [23] 1.000000 1.270401 1.000000 1.000000 1.000000 1.000000 1.000000 1.000000 1.208251 1.040278 1.000000
  [34] 1.000000 1.000000 1.000000 1.000000 1.000000 1.000000 1.000000 1.000000 1.007085 1.000000 1.319289
  [45] 1.260003 1.000000 1.000000 1.000000 1.000000 1.022361 1.114024 1.126267 1.016015 1.000000 1.000000
  [56] 1.000000 1.073801 1.000000 1.000000 1.000000 1.000000 1.000000 1.000000 1.000000 1.000000 1.000000
  [67] 1.000000 1.000000 1.000000 1.000000 1.000000 1.000000 1.000000 1.000000 1.000000 1.000000 1.000000
  [78] 1.000000 1.000000 1.000000 1.000000 1.000000 1.000000 1.000000 1.000000 1.000000 1.000000 1.000000
  [89] 1.000000 1.000000 1.000000 1.000000 1.000000 1.000000 1.000000 1.000000 1.000000 1.000000 1.000000
 [100] 1.000000 1.000000 1.000000 1.000000 1.000000 1.008681 1.000000 1.000000 1.048592 1.000000 1.000000
 [111] 1.000000 1.030232 1.000000 1.000000 1.000000 1.000000 1.000000 1.000000 1.000000 1.000000 1.000000
 [122] 1.000000 1.000000 1.000000 1.000000 1.000000 1.000000 1.000000 1.000000 1.000000 1.000000 1.000000
 [133] 1.000000 1.000000 1.000000 1.000000 1.000000 1.000000 1.000000 1.000000 1.000000 1.000000 1.000000
 [144] 1.000000 1.000000 1.000000 1.000000 1.000000 1.000000 1.000000 1.000000 1.000000 1.186457 1.891817
 [155] 1.000000 1.000000 1.000000 1.000000 1.000000 1.000000 1.000000 1.000000 1.000000 1.000000 1.000000
 [166] 1.000000 1.000000 1.000000 1.000000 1.000000 1.000000 1.000000 1.000000 1.000000 1.000000 1.000000
 [177] 1.000000 1.000000 1.000000 1.000000 1.000000 1.000000 1.000000 1.000000 1.000000 1.000000 1.000000
 [188] 1.000000 1.000000 1.000000 1.000000 1.000000 1.000000 1.000000 1.000000 1.000000 1.000000 1.000000
 [199] 1.000000 1.030127 1.000000 1.000000 1.000000 1.000000 1.000000 1.000000 1.000000 1.000000 1.000000
 [210] 1.000000 1.000000 1.000000 1.000000 1.000000 1.000000 1.000000 1.000000 1.000000 1.000000 1.000000
 [221] 1.000000 1.000000 1.000000 1.000000 1.000000 1.000000 1.000000 1.000000 1.000000 1.000000 1.000000
 [232] 1.000000 1.000000 1.000000 1.000000 1.000000 1.000000 1.000000 1.000000 1.000000 1.000000 1.000000
 [243] 1.000000 1.000000 1.000000 1.000000 1.000000 1.000000 1.000000 1.000000 1.000000 1.000000 1.000000
 [254] 1.000000 1.000000 1.000000 1.000000 1.000000 1.000000 1.000000 1.000000 1.000000 1.000000 1.000000
 [265] 1.000000 1.000000 1.000000 1.000000 1.000000 1.000000 1.000000 1.000000 1.000000 1.000000 1.000000
 [276] 1.000000 1.000000 1.000000 1.000000 1.000000 1.000000 1.000000 1.000000 1.000000 1.000000 1.000000
 [287] 1.000000 1.000000 1.000000 1.000000 1.000000 1.000000 1.000000 1.000000 1.000000 1.000000 1.000000
 [298] 1.000000 1.000000 1.000000 1.000000 1.000000 1.000000 1.000000 1.000000 1.000000 1.000000 1.000000
 [309] 1.000000 1.000000 1.000000 1.000000 1.000000 1.000000 1.000000 1.000000 1.000000 1.000000 1.000000
 [320] 1.000000 1.000000 1.000000 1.000000 1.000000 1.000000 1.000000 1.000000 1.000000 1.000000 1.000000
 [331] 1.000000 1.000000 1.000000 1.000000 1.000000 1.000000 1.000000 1.000000 1.000000 1.000000 1.000000
 [342] 1.000000 1.000000 1.000000 1.000000 1.000000 1.000000 1.000000 1.000000 1.000000 1.000000 1.000000
 [353] 1.000000 1.000000 1.000000 1.000000 1.000000 1.000000 1.000000 1.000000 1.000000 1.000000 1.000000
 [364] 1.000000 1.000000 1.000000 1.000000 1.000000 1.000000 1.000000 1.000000 1.000000 1.000000 1.000000
 [375] 1.000000 1.000000 1.000000 1.000000 1.000000 1.000000 1.000000 1.000000 1.000000 1.000000 1.000000
 [386] 1.000000 1.000000 1.000000 1.000000 1.000000 1.000000 1.000000 1.000000 1.000000 1.000000 1.000000
 [397] 1.000000 1.000000 1.000000 1.000000 1.000000 1.000000 1.000000 1.000000 1.000000 1.000000 1.000000
 [408] 1.000000 1.000000 1.000000 1.000000 1.000000 1.000000 1.000000 1.000000 1.000000 1.000000 1.000000
 [419] 1.000000 1.000000 1.000000 1.000000 1.000000 1.000000 1.000000 1.000000 1.000000 1.000000 1.000000
 [430] 1.000000 1.000000 1.000000 1.000000 1.000000 1.000000 1.000000 1.000000 1.000000 1.000000 1.000000
 [441] 1.000000 1.000000 1.000000 1.000000 1.000000 1.000000 1.000000 1.000000 1.000000 1.000000 1.000000
 [452] 1.000000 1.000000 1.000000 1.000000 1.000000 1.000000 1.000000 1.000000 1.000000 1.000000 1.000000
 [463] 1.000000 1.000000 1.000000 1.000000 1.000000 1.000000 1.000000 1.000000 1.000000 1.000000 1.000000
 [474] 1.000000 1.000000 1.060698 1.000000 1.000000 1.000000 1.000000 1.000000 1.000000 1.000000 1.000000
 [485] 2.376926 1.000000 1.000000 1.000000 1.000000 1.000000 1.000000 1.000000 1.000000 1.000000 1.000000
 [496] 1.000000 1.000000 1.000000 1.000000 1.000000 1.000000 1.000000 1.000000 1.000000 1.000000 1.000000
 [507] 1.000000 1.000000 1.000000 1.000000 1.000000 1.000000 1.000000 1.000000 1.000000 1.000000 1.000000
 [518] 1.000000 1.000000 1.000000 1.000000 1.000000 1.000000 1.000000 1.000000 1.000000 1.000000 1.000000
 [529] 1.000000 1.000000 1.000000 1.000000 1.000000 1.000000 1.000000 1.000000 1.048252 1.338998 1.000000
 [540] 1.000000 1.000000 1.000000 1.000000 1.000000 1.000000 1.000000 1.000000 1.000000 1.000000 1.000000
 [551] 1.000000 1.000000 1.000000 1.000000 1.000000 1.000000 1.000000 1.000000 1.000000 1.000000 1.000000
 [562] 1.000000 1.000000 1.000000 1.000000 1.000000 1.000000 1.000000 1.000000 1.000000 1.000000 1.000000
 [573] 1.000000 1.000000 1.000000 1.000000 1.000000 1.000000 1.000000 1.000000 1.000000 1.000000 1.000000
 [584] 1.000000 1.000000 1.000000 1.000000 1.000000 1.000000 1.000000 1.061105 1.000000 1.000000 1.000000
 [595] 1.000000 1.000000 1.000000 1.000000 1.000000 1.000000 1.000000 1.000000 1.000000 1.000000 1.000000
 [606] 1.000000 1.000000 1.000000 1.000000 1.000000 1.000000 1.000000 1.000000 1.000000 1.000000 1.000000
 [617] 1.000000 1.000000 1.000000 1.000000 1.000000 1.000000 1.000000 1.000000 1.000000 1.000000 1.000000
 [628] 1.000000 1.000000 1.000000 1.000000 1.000000 1.000000 1.000000 1.000000 1.000000 1.000000 1.000000
 [639] 1.000000 1.000000 1.000000 1.000000 1.000000 1.000000 1.000000 1.000000 1.000000 1.000000 1.000000
 [650] 1.000000 1.000000 1.000000 1.000000 1.000000 1.000000 1.000000 1.000000 1.000000 1.000000 1.000000
 [661] 1.000000 1.000000 1.000000 1.000000 1.000000 1.000000 1.000000 1.000000 1.000000 1.000000 1.000000
 [672] 1.000000 1.000000 1.000000 1.000000 1.000000 1.000000 1.000000 1.000000 1.000000 1.000000 1.000000
 [683] 1.000000 1.000000 1.000000 1.000000 1.000000 1.000000 1.000000 1.000000 1.000000 1.000000 1.000000
 [694] 1.000000 1.000000 1.000000 1.000000 1.000000 1.000000 1.000000 1.000000 1.000000 1.000000 1.000000
 [705] 1.000000 1.000000 1.000000 1.000000 1.000000 1.000000 1.000000 1.000000 1.000000 1.000000 1.000000
 [716] 1.000000 1.000000 1.000000 1.000000 1.000000 1.000000 1.000000 1.000000 1.000000 1.000000 1.000000
 [727] 1.000000 1.000000 1.000000 1.000000 1.000000 1.000000 1.000000 1.000000 1.000000 1.000000 1.000000
 [738] 1.000000 1.000000 1.000000 1.000000 1.000000 1.000000 1.000000 1.000000 1.000000 1.000000 1.000000
 [749] 1.000000 1.000000 1.000000 1.000000 1.000000 1.000000 1.000000 1.000000 1.000000 1.000000 1.000000
 [760] 1.000000 1.000000 1.000000 1.000000 1.000000 1.000000 1.000000 1.000000 1.000000 1.000000 1.000000
 [771] 1.000000 1.000000 1.000000 1.000000 1.000000 1.000000 1.000000 1.000000 1.000000 1.000000 1.000000
 [782] 1.000000 1.000000 1.000000 1.000000 1.000000 1.000000 1.000000 1.000000 1.000000 1.000000 1.000000
 [793] 1.000000 1.000000 1.000000 1.000000 1.000000 1.000000 1.000000 1.000000 1.000000 1.000000 1.000000
 [804] 1.000000 1.000000 1.000000 1.000000 1.000000 1.000000 1.000000 1.000000 1.000000 1.000000 1.000000
 [815] 1.000000 1.000000 1.000000 1.000000 1.000000 1.000000 1.000000 1.000000 1.000000 1.000000 1.000000
 [826] 1.000000 1.000000 1.000000 1.000000 1.000000 1.000000 1.000000 1.000000 1.000000 1.000000 1.000000
 [837] 1.000000 1.000000 1.000000 1.000000 1.000000 1.000000 1.000000 1.000000 1.000000 1.000000 1.000000
 [848] 1.000000 1.000000 1.000000 1.000000 1.000000 1.000000 1.000000 1.000000 1.000000 1.000000 1.000000
 [859] 1.000000 1.000000 1.000000 1.000000 1.000000 1.000000 1.000000 1.000000 1.000000 1.000000 1.000000
 [870] 1.000000 1.000000 1.000000 1.000000 1.000000 1.000000 1.000000 1.000000 1.000000 1.000000 1.000000
 [881] 1.000000 1.000000 1.000000 1.000000 1.000000 1.000000 1.000000 1.000000 1.000000 1.000000 1.000000
 [892] 1.000000 1.000000 1.000000 1.000000 1.000000 1.000000 1.000000 1.000000 1.000000 1.000000 1.000000
 [903] 1.000000 1.000000 1.000000 1.000000 1.000000 1.000000 1.000000 1.000000 1.000000 1.000000 1.000000
 [914] 1.000000 1.000000 1.000000 1.000000 1.000000 1.000000 1.000000 1.000000 1.000000 1.000000 1.000000
 [925] 1.000000 1.000000 1.000000 1.000000 1.000000 1.000000 1.000000 1.000000 1.000000 1.000000 1.000000
 [936] 1.000000 1.000000 1.000000 1.000000 1.000000 1.000000 1.000000 1.000000 1.000000 1.000000 1.000000
 [947] 1.000000 1.000000 1.000000 1.000000 1.000000 1.000000 1.000000 1.000000 1.000000 1.000000 1.000000
 [958] 1.000000 1.000000 1.000000 1.000000 1.000000 1.000000 1.000000 1.000000 1.000000 1.000000 1.000000
 [969] 1.000000 1.000000 1.000000 1.000000 1.000000 1.000000 1.000000 1.000000 1.000000 1.000000 1.000000
 [980] 1.000000 1.000000 1.000000 1.000000 1.000000 1.000000 1.000000 1.000000 1.000000 1.000000 1.000000
 [991] 1.000000 1.000000 1.000000 1.000000 1.000000 1.000000 1.000000 1.000000 1.000000 1.000000 1.000000
[1002] 1.000000 1.000000 1.000000 1.000000 1.000000 1.000000 1.000000 1.000000 1.000000 1.000000 1.000000
[1013] 1.000000 1.000000 1.000000 1.000000 1.000000 1.000000 1.000000 1.000000 1.000000 1.000000 1.000000
[1024] 1.000000 1.000000 1.000000 1.000000 1.000000 1.000000 1.000000 1.000000 1.000000 1.000000 1.000000
[1035] 1.000000 1.000000 1.000000 1.000000 1.000000 1.000000 1.000000 1.000000 1.000000 1.000000 1.000000
[1046] 1.000000 1.000000 1.000000 1.000000 1.000000 1.000000 1.000000 1.000000 1.000000 1.000000 1.000000
[1057] 1.000000 1.000000 1.000000 1.000000 1.000000 1.000000 1.000000 1.000000 1.000000 1.000000 1.000000
[1068] 1.000000 1.000000 1.000000 1.000000 1.000000 1.000000 1.000000 1.000000 1.000000 1.000000 1.000000
[1079] 1.000000 1.000000 1.000000 1.000000 1.000000 1.000000 1.000000 1.000000 1.000000 1.000000 1.000000
[1090] 1.000000 1.000000 1.000000 1.000000 1.000000 1.000000 1.000000 1.000000 1.000000 1.000000 1.000000
[1101] 1.000000 1.000000 1.000000 1.000000 1.000000 1.000000 1.000000 1.000000 1.000000 1.000000 1.000000
[1112] 1.000000 1.000000 1.000000 1.000000 1.000000 1.000000 1.000000 1.000000 1.000000 1.000000 1.000000
[1123] 1.000000 1.000000 1.000000 1.000000 1.000000 1.000000 1.000000 1.000000 1.000000 1.000000 1.000000
[1134] 1.000000 1.000000 1.000000 1.000000 1.000000 1.000000 1.000000 1.000000 1.000000 1.000000 1.000000
[1145] 1.000000 1.000000 1.000000 1.000000 1.000000 1.000000 1.000000 1.000000 1.000000 1.000000 1.000000
[1156] 1.000000 1.000000 1.000000 1.000000 1.000000 1.000000 1.000000 1.000000 1.000000 1.000000 1.000000
[1167] 1.000000 1.000000 1.000000 1.000000 1.000000 1.000000 1.000000 1.000000 1.000000 1.000000 1.000000
[1178] 1.000000 1.000000 1.000000 1.000000 1.000000 1.000000 1.000000 1.000000 1.000000 1.000000 1.000000
[1189] 1.000000 1.000000 1.000000 1.000000 1.000000 1.000000 1.000000 1.000000 1.000000 1.000000 1.000000
[1200] 1.000000 1.000000 1.000000 1.000000 1.000000 1.000000 1.000000 1.000000 1.000000 1.000000 1.000000
[1211] 1.000000 1.000000 1.000000 1.000000 1.000000 1.000000 1.000000 1.000000 1.000000 1.000000 1.000000
[1222] 1.000000 1.000000 1.000000 1.000000 1.000000 1.000000 1.000000 1.000000 1.000000 1.000000 1.000000
[1233] 1.000000 1.000000 1.000000 1.000000 1.000000 1.000000 1.000000 1.000000 1.000000 1.000000 1.000000
[1244] 1.000000 1.000000 1.000000 1.000000 1.000000 1.000000 1.000000 1.000000 1.000000 1.000000 1.000000
[1255] 1.000000 1.000000 1.000000 1.000000 1.000000 1.000000 1.000000 1.000000 1.000000 1.000000 1.000000
[1266] 1.000000 1.000000 1.000000 1.000000 1.000000 1.000000 1.000000 1.000000 1.000000 1.000000 1.000000
[1277] 1.000000 1.000000 1.000000 1.000000 1.000000 1.000000 1.000000 1.000000 1.000000 1.000000 1.000000
[1288] 1.000000 1.000000 1.000000 1.000000 1.000000 1.000000 1.000000 1.000000 1.000000 1.000000 1.000000
[1299] 1.000000 1.000000 1.000000 1.000000 1.000000 1.000000 1.000000 1.000000 1.000000 1.000000 1.000000
[1310] 1.000000 1.000000 1.000000 1.000000 1.000000 1.000000 1.000000 1.000000 1.000000 1.000000 1.000000
[1321] 1.000000 1.000000 1.000000 1.000000 1.000000 1.000000 1.000000 1.000000 1.000000 1.000000 1.000000
[1332] 1.000000 1.000000 1.000000 1.000000 1.000000 1.000000 1.000000 1.000000 1.000000 1.000000 1.000000
[1343] 1.000000 1.000000 1.000000 1.000000 1.000000 1.000000 1.000000 1.000000 1.000000 1.000000 1.000000
[1354] 1.000000 1.000000 1.000000 1.000000 1.000000 1.000000 1.000000 1.000000 1.000000 1.000000 1.000000
[1365] 1.000000 1.000000 1.000000 1.000000 1.000000 1.000000 1.000000 1.000000 1.000000 1.000000 1.000000
[1376] 1.000000 1.000000 1.000000 1.000000 1.000000 1.000000 1.000000 1.000000 1.000000 1.000000 1.000000
[1387] 1.000000 1.000000 1.000000 1.000000 1.000000 1.000000 1.000000 1.000000 1.000000 1.000000 1.000000
[1398] 1.000000 1.000000 1.000000 1.000000 1.000000 1.000000 1.000000 1.000000 1.000000 1.000000 1.000000
[1409] 1.000000 1.000000 1.000000 1.000000 1.000000 1.000000 1.000000 1.000000 1.000000 1.000000 1.000000
[1420] 1.000000 1.000000 1.000000 1.000000 1.000000 1.000000 1.000000 1.000000 1.000000 1.000000 1.000000
[1431] 1.000000 1.000000 1.000000 1.000000 1.000000 1.000000 1.000000 1.000000 1.000000 1.000000 1.000000
[1442] 1.000000 1.000000 1.000000 1.000000 1.000000 1.000000 1.000000 1.000000 1.000000 1.000000 1.000000
[1453] 1.000000 1.000000 1.000000 1.000000 1.000000 1.000000 1.000000 1.000000 1.000000 1.000000 1.000000
[1464] 1.000000 1.000000 1.000000 1.000000 1.000000 1.000000 1.000000 1.000000 1.000000 1.000000 1.000000
[1475] 1.000000 1.000000 1.000000 1.000000 1.000000 1.000000 1.000000 1.000000 1.000000 1.000000 1.000000
[1486] 1.000000 1.000000 1.000000 1.000000 1.000000 1.000000 1.000000 1.000000 1.000000 1.000000 1.000000
[1497] 1.000000 1.000000 1.000000 1.000000 1.000000 1.000000 1.000000 1.000000 1.000000 1.000000 1.000000
[1508] 1.000000 1.000000 1.000000 1.000000 1.000000 1.000000 1.000000 1.000000 1.000000 1.000000 1.000000
[1519] 1.000000 1.000000 1.000000 1.000000 1.000000 1.000000 1.000000 1.000000 1.000000 1.000000 1.000000
[1530] 1.000000 1.000000 1.000000 1.000000 1.000000 1.000000 1.000000 1.000000 1.000000 1.000000 1.000000
[1541] 1.000000 1.000000 1.000000 1.000000 1.000000 1.000000 1.000000 1.000000 1.000000 1.000000 1.000000
[1552] 1.000000 1.000000 1.000000 1.000000 1.000000 1.000000 1.000000 1.000000 1.000000 1.000000 1.000000
[1563] 1.000000 1.000000 1.000000 1.000000 1.000000 1.000000 1.000000 1.000000 1.000000 1.000000 1.000000
[1574] 1.000000 1.000000 1.000000 1.000000 1.000000 1.000000 1.000000 1.000000 1.000000 1.000000 1.000000
[1585] 1.000000 1.000000 1.000000 1.000000 1.000000 1.000000 1.000000 1.000000 1.000000 1.000000 1.000000
[1596] 1.000000 1.000000 1.000000 1.000000 1.000000 1.000000 1.000000 1.000000 1.000000 1.000000 1.000000
[1607] 1.000000 1.000000 1.000000 1.000000 1.000000 1.000000 1.000000 1.000000 1.000000 1.000000 1.000000
[1618] 1.000000 1.000000 1.000000 1.000000 1.000000 1.000000 1.000000 1.000000 1.000000 1.000000 1.000000
[1629] 1.000000 1.000000 1.000000 1.000000 1.000000 1.000000 1.000000 1.000000 1.000000 1.000000 1.000000
[1640] 1.000000 1.000000 1.000000 1.000000 1.000000 1.000000 1.000000 1.000000 1.000000 1.000000 1.000000
[1651] 1.000000 1.000000 1.000000 1.000000 1.000000 1.000000 1.000000 1.000000 1.000000 1.000000 1.000000
[1662] 1.000000 1.000000 1.000000 1.000000 1.000000 1.000000 1.000000 1.000000 1.000000 1.000000 1.000000
[1673] 1.000000 1.000000 1.000000 1.000000 1.000000 1.000000 1.000000 1.000000 1.000000 1.000000 1.000000
[1684] 1.000000 1.000000 1.000000 1.000000 1.000000 1.000000 1.000000 1.000000 1.000000 1.000000 1.000000
[1695] 1.000000 1.000000 1.000000 1.000000 1.000000 1.000000 1.000000 1.000000 1.000000 1.000000 1.000000
[1706] 1.000000 1.000000 1.000000 1.000000 1.000000 1.000000 1.000000 1.000000 1.000000 1.000000 1.000000
[1717] 1.000000 1.000000 1.000000 1.000000 1.000000 1.000000 1.000000 1.000000 1.000000 1.000000 1.000000
[1728] 1.000000 1.000000 1.000000 1.000000 1.000000 1.000000 1.000000 1.000000 1.000000 1.000000 1.000000
[1739] 1.000000 1.000000 1.000000 1.000000 1.000000 1.000000 1.000000 1.000000 1.000000 1.000000 1.000000
[1750] 1.000000 1.000000 1.000000 1.000000 1.000000 1.000000 1.000000 1.000000 1.000000 1.000000 1.000000
[1761] 1.000000 1.000000 1.000000 1.000000 1.000000 1.000000 1.000000 1.000000 1.000000 1.000000 1.000000
[1772] 1.000000 1.000000 1.000000 1.000000 1.000000 1.000000 1.000000 1.000000 1.000000 1.000000 1.000000
[1783] 1.000000 1.000000 1.000000 1.000000 1.000000 1.000000 1.000000 1.000000 1.000000 1.000000 1.000000
[1794] 1.000000 1.000000 1.000000 1.000000 1.004461 1.020167 1.000000 1.000000 1.000000 1.000000 1.000000
[1805] 1.000000 1.000000 1.000000 1.000000 1.000000 1.000000 1.000000 1.000000 1.000000 1.211945 1.000000
[1816] 1.000000 1.000000 1.000000 1.000000 1.000000 1.000000 1.000000 1.000000 1.000000 1.000000 1.000000
[1827] 1.000000 1.000000 1.000000 1.000000 1.000000 1.000000 1.000000 1.000000 1.000000 1.000000 1.000000
[1838] 1.113517 1.000000 1.000000 1.000000 1.000000 1.000000 1.000000 1.000000 1.000000 1.000000 1.000000
[1849] 1.000000 1.000000 1.000000 1.000000 1.000000 1.000000 1.099227 1.000000 1.000000 1.000000 1.000000
[1860] 1.000000 1.000000 1.000000 1.000000 1.000000 1.000000 1.000000 1.000000 1.000000 1.000000 1.000000
[1871] 1.000000 1.000000 1.000000 1.000000 1.000000 1.000000 1.000000 1.000000 1.000000 1.000000 1.000000
[1882] 1.000000 1.000000 1.000000 1.000000 1.000000 1.000000 1.000000 1.000000 1.000000 1.000000 1.000000
[1893] 1.000000 1.000000 1.000000 1.000000 1.000000

$graphAttributes$Edges$lty
   [1] 1 1 1 1 1 1 1 1 1 1 1 1 1 1 1 1 1 1 1 1 1 1 1 1 1 1 1 1 1 1 1 1 1 1 1 1 1 1 1 1 1 1 1 1 1 1 1 1 1 1
  [51] 1 1 1 1 1 1 1 1 1 1 1 1 1 1 1 1 1 1 1 1 1 1 1 1 1 1 1 1 1 1 1 1 1 1 1 1 1 1 1 1 1 1 1 1 1 1 1 1 1 1
 [101] 1 1 1 1 1 1 1 1 1 1 1 1 1 1 1 1 1 1 1 1 1 1 1 1 1 1 1 1 1 1 1 1 1 1 1 1 1 1 1 1 1 1 1 1 1 1 1 1 1 1
 [151] 1 1 1 1 1 1 1 1 1 1 1 1 1 1 1 1 1 1 1 1 1 1 1 1 1 1 1 1 1 1 1 1 1 1 1 1 1 1 1 1 1 1 1 1 1 1 1 1 1 1
 [201] 1 1 1 1 1 1 1 1 1 1 1 1 1 1 1 1 1 1 1 1 1 1 1 1 1 1 1 1 1 1 1 1 1 1 1 1 1 1 1 1 1 1 1 1 1 1 1 1 1 1
 [251] 1 1 1 1 1 1 1 1 1 1 1 1 1 1 1 1 1 1 1 1 1 1 1 1 1 1 1 1 1 1 1 1 1 1 1 1 1 1 1 1 1 1 1 1 1 1 1 1 1 1
 [301] 1 1 1 1 1 1 1 1 1 1 1 1 1 1 1 1 1 1 1 1 1 1 1 1 1 1 1 1 1 1 1 1 1 1 1 1 1 1 1 1 1 1 1 1 1 1 1 1 1 1
 [351] 1 1 1 1 1 1 1 1 1 1 1 1 1 1 1 1 1 1 1 1 1 1 1 1 1 1 1 1 1 1 1 1 1 1 1 1 1 1 1 1 1 1 1 1 1 1 1 1 1 1
 [401] 1 1 1 1 1 1 1 1 1 1 1 1 1 1 1 1 1 1 1 1 1 1 1 1 1 1 1 1 1 1 1 1 1 1 1 1 1 1 1 1 1 1 1 1 1 1 1 1 1 1
 [451] 1 1 1 1 1 1 1 1 1 1 1 1 1 1 1 1 1 1 1 1 1 1 1 1 1 1 1 1 1 1 1 1 1 1 1 1 1 1 1 1 1 1 1 1 1 1 1 1 1 1
 [501] 1 1 1 1 1 1 1 1 1 1 1 1 1 1 1 1 1 1 1 1 1 1 1 1 1 1 1 1 1 1 1 1 1 1 1 1 1 1 1 1 1 1 1 1 1 1 1 1 1 1
 [551] 1 1 1 1 1 1 1 1 1 1 1 1 1 1 1 1 1 1 1 1 1 1 1 1 1 1 1 1 1 1 1 1 1 1 1 1 1 1 1 1 1 1 1 1 1 1 1 1 1 1
 [601] 1 1 1 1 1 1 1 1 1 1 1 1 1 1 1 1 1 1 1 1 1 1 1 1 1 1 1 1 1 1 1 1 1 1 1 1 1 1 1 1 1 1 1 1 1 1 1 1 1 1
 [651] 1 1 1 1 1 1 1 1 1 1 1 1 1 1 1 1 1 1 1 1 1 1 1 1 1 1 1 1 1 1 1 1 1 1 1 1 1 1 1 1 1 1 1 1 1 1 1 1 1 1
 [701] 1 1 1 1 1 1 1 1 1 1 1 1 1 1 1 1 1 1 1 1 1 1 1 1 1 1 1 1 1 1 1 1 1 1 1 1 1 1 1 1 1 1 1 1 1 1 1 1 1 1
 [751] 1 1 1 1 1 1 1 1 1 1 1 1 1 1 1 1 1 1 1 1 1 1 1 1 1 1 1 1 1 1 1 1 1 1 1 1 1 1 1 1 1 1 1 1 1 1 1 1 1 1
 [801] 1 1 1 1 1 1 1 1 1 1 1 1 1 1 1 1 1 1 1 1 1 1 1 1 1 1 1 1 1 1 1 1 1 1 1 1 1 1 1 1 1 1 1 1 1 1 1 1 1 1
 [851] 1 1 1 1 1 1 1 1 1 1 1 1 1 1 1 1 1 1 1 1 1 1 1 1 1 1 1 1 1 1 1 1 1 1 1 1 1 1 1 1 1 1 1 1 1 1 1 1 1 1
 [901] 1 1 1 1 1 1 1 1 1 1 1 1 1 1 1 1 1 1 1 1 1 1 1 1 1 1 1 1 1 1 1 1 1 1 1 1 1 1 1 1 1 1 1 1 1 1 1 1 1 1
 [951] 1 1 1 1 1 1 1 1 1 1 1 1 1 1 1 1 1 1 1 1 1 1 1 1 1 1 1 1 1 1 1 1 1 1 1 1 1 1 1 1 1 1 1 1 1 1 1 1 1 1
[1001] 1 1 1 1 1 1 1 1 1 1 1 1 1 1 1 1 1 1 1 1 1 1 1 1 1 1 1 1 1 1 1 1 1 1 1 1 1 1 1 1 1 1 1 1 1 1 1 1 1 1
[1051] 1 1 1 1 1 1 1 1 1 1 1 1 1 1 1 1 1 1 1 1 1 1 1 1 1 1 1 1 1 1 1 1 1 1 1 1 1 1 1 1 1 1 1 1 1 1 1 1 1 1
[1101] 1 1 1 1 1 1 1 1 1 1 1 1 1 1 1 1 1 1 1 1 1 1 1 1 1 1 1 1 1 1 1 1 1 1 1 1 1 1 1 1 1 1 1 1 1 1 1 1 1 1
[1151] 1 1 1 1 1 1 1 1 1 1 1 1 1 1 1 1 1 1 1 1 1 1 1 1 1 1 1 1 1 1 1 1 1 1 1 1 1 1 1 1 1 1 1 1 1 1 1 1 1 1
[1201] 1 1 1 1 1 1 1 1 1 1 1 1 1 1 1 1 1 1 1 1 1 1 1 1 1 1 1 1 1 1 1 1 1 1 1 1 1 1 1 1 1 1 1 1 1 1 1 1 1 1
[1251] 1 1 1 1 1 1 1 1 1 1 1 1 1 1 1 1 1 1 1 1 1 1 1 1 1 1 1 1 1 1 1 1 1 1 1 1 1 1 1 1 1 1 1 1 1 1 1 1 1 1
[1301] 1 1 1 1 1 1 1 1 1 1 1 1 1 1 1 1 1 1 1 1 1 1 1 1 1 1 1 1 1 1 1 1 1 1 1 1 1 1 1 1 1 1 1 1 1 1 1 1 1 1
[1351] 1 1 1 1 1 1 1 1 1 1 1 1 1 1 1 1 1 1 1 1 1 1 1 1 1 1 1 1 1 1 1 1 1 1 1 1 1 1 1 1 1 1 1 1 1 1 1 1 1 1
[1401] 1 1 1 1 1 1 1 1 1 1 1 1 1 1 1 1 1 1 1 1 1 1 1 1 1 1 1 1 1 1 1 1 1 1 1 1 1 1 1 1 1 1 1 1 1 1 1 1 1 1
[1451] 1 1 1 1 1 1 1 1 1 1 1 1 1 1 1 1 1 1 1 1 1 1 1 1 1 1 1 1 1 1 1 1 1 1 1 1 1 1 1 1 1 1 1 1 1 1 1 1 1 1
[1501] 1 1 1 1 1 1 1 1 1 1 1 1 1 1 1 1 1 1 1 1 1 1 1 1 1 1 1 1 1 1 1 1 1 1 1 1 1 1 1 1 1 1 1 1 1 1 1 1 1 1
[1551] 1 1 1 1 1 1 1 1 1 1 1 1 1 1 1 1 1 1 1 1 1 1 1 1 1 1 1 1 1 1 1 1 1 1 1 1 1 1 1 1 1 1 1 1 1 1 1 1 1 1
[1601] 1 1 1 1 1 1 1 1 1 1 1 1 1 1 1 1 1 1 1 1 1 1 1 1 1 1 1 1 1 1 1 1 1 1 1 1 1 1 1 1 1 1 1 1 1 1 1 1 1 1
[1651] 1 1 1 1 1 1 1 1 1 1 1 1 1 1 1 1 1 1 1 1 1 1 1 1 1 1 1 1 1 1 1 1 1 1 1 1 1 1 1 1 1 1 1 1 1 1 1 1 1 1
[1701] 1 1 1 1 1 1 1 1 1 1 1 1 1 1 1 1 1 1 1 1 1 1 1 1 1 1 1 1 1 1 1 1 1 1 1 1 1 1 1 1 1 1 1 1 1 1 1 1 1 1
[1751] 1 1 1 1 1 1 1 1 1 1 1 1 1 1 1 1 1 1 1 1 1 1 1 1 1 1 1 1 1 1 1 1 1 1 1 1 1 1 1 1 1 1 1 1 1 1 1 1 1 1
[1801] 1 1 1 1 1 1 1 1 1 1 1 1 1 1 1 1 1 1 1 1 1 1 1 1 1 1 1 1 1 1 1 1 1 1 1 1 1 1 1 1 1 1 1 1 1 1 1 1 1 1
[1851] 1 1 1 1 1 1 1 1 1 1 1 1 1 1 1 1 1 1 1 1 1 1 1 1 1 1 1 1 1 1 1 1 1 1 1 1 1 1 1 1 1 1 1 1 1 1 1

$graphAttributes$Edges$fade
   [1] NA NA NA NA NA NA NA NA NA NA NA NA NA NA NA NA NA NA NA NA NA NA NA NA NA NA NA NA NA NA NA NA NA
  [34] NA NA NA NA NA NA NA NA NA NA NA NA NA NA NA NA NA NA NA NA NA NA NA NA NA NA NA NA NA NA NA NA NA
  [67] NA NA NA NA NA NA NA NA NA NA NA NA NA NA NA NA NA NA NA NA NA NA NA NA NA NA NA NA NA NA NA NA NA
 [100] NA NA NA NA NA NA NA NA NA NA NA NA NA NA NA NA NA NA NA NA NA NA NA NA NA NA NA NA NA NA NA NA NA
 [133] NA NA NA NA NA NA NA NA NA NA NA NA NA NA NA NA NA NA NA NA NA NA NA NA NA NA NA NA NA NA NA NA NA
 [166] NA NA NA NA NA NA NA NA NA NA NA NA NA NA NA NA NA NA NA NA NA NA NA NA NA NA NA NA NA NA NA NA NA
 [199] NA NA NA NA NA NA NA NA NA NA NA NA NA NA NA NA NA NA NA NA NA NA NA NA NA NA NA NA NA NA NA NA NA
 [232] NA NA NA NA NA NA NA NA NA NA NA NA NA NA NA NA NA NA NA NA NA NA NA NA NA NA NA NA NA NA NA NA NA
 [265] NA NA NA NA NA NA NA NA NA NA NA NA NA NA NA NA NA NA NA NA NA NA NA NA NA NA NA NA NA NA NA NA NA
 [298] NA NA NA NA NA NA NA NA NA NA NA NA NA NA NA NA NA NA NA NA NA NA NA NA NA NA NA NA NA NA NA NA NA
 [331] NA NA NA NA NA NA NA NA NA NA NA NA NA NA NA NA NA NA NA NA NA NA NA NA NA NA NA NA NA NA NA NA NA
 [364] NA NA NA NA NA NA NA NA NA NA NA NA NA NA NA NA NA NA NA NA NA NA NA NA NA NA NA NA NA NA NA NA NA
 [397] NA NA NA NA NA NA NA NA NA NA NA NA NA NA NA NA NA NA NA NA NA NA NA NA NA NA NA NA NA NA NA NA NA
 [430] NA NA NA NA NA NA NA NA NA NA NA NA NA NA NA NA NA NA NA NA NA NA NA NA NA NA NA NA NA NA NA NA NA
 [463] NA NA NA NA NA NA NA NA NA NA NA NA NA NA NA NA NA NA NA NA NA NA NA NA NA NA NA NA NA NA NA NA NA
 [496] NA NA NA NA NA NA NA NA NA NA NA NA NA NA NA NA NA NA NA NA NA NA NA NA NA NA NA NA NA NA NA NA NA
 [529] NA NA NA NA NA NA NA NA NA NA NA NA NA NA NA NA NA NA NA NA NA NA NA NA NA NA NA NA NA NA NA NA NA
 [562] NA NA NA NA NA NA NA NA NA NA NA NA NA NA NA NA NA NA NA NA NA NA NA NA NA NA NA NA NA NA NA NA NA
 [595] NA NA NA NA NA NA NA NA NA NA NA NA NA NA NA NA NA NA NA NA NA NA NA NA NA NA NA NA NA NA NA NA NA
 [628] NA NA NA NA NA NA NA NA NA NA NA NA NA NA NA NA NA NA NA NA NA NA NA NA NA NA NA NA NA NA NA NA NA
 [661] NA NA NA NA NA NA NA NA NA NA NA NA NA NA NA NA NA NA NA NA NA NA NA NA NA NA NA NA NA NA NA NA NA
 [694] NA NA NA NA NA NA NA NA NA NA NA NA NA NA NA NA NA NA NA NA NA NA NA NA NA NA NA NA NA NA NA NA NA
 [727] NA NA NA NA NA NA NA NA NA NA NA NA NA NA NA NA NA NA NA NA NA NA NA NA NA NA NA NA NA NA NA NA NA
 [760] NA NA NA NA NA NA NA NA NA NA NA NA NA NA NA NA NA NA NA NA NA NA NA NA NA NA NA NA NA NA NA NA NA
 [793] NA NA NA NA NA NA NA NA NA NA NA NA NA NA NA NA NA NA NA NA NA NA NA NA NA NA NA NA NA NA NA NA NA
 [826] NA NA NA NA NA NA NA NA NA NA NA NA NA NA NA NA NA NA NA NA NA NA NA NA NA NA NA NA NA NA NA NA NA
 [859] NA NA NA NA NA NA NA NA NA NA NA NA NA NA NA NA NA NA NA NA NA NA NA NA NA NA NA NA NA NA NA NA NA
 [892] NA NA NA NA NA NA NA NA NA NA NA NA NA NA NA NA NA NA NA NA NA NA NA NA NA NA NA NA NA NA NA NA NA
 [925] NA NA NA NA NA NA NA NA NA NA NA NA NA NA NA NA NA NA NA NA NA NA NA NA NA NA NA NA NA NA NA NA NA
 [958] NA NA NA NA NA NA NA NA NA NA NA NA NA NA NA NA NA NA NA NA NA NA NA NA NA NA NA NA NA NA NA NA NA
 [991] NA NA NA NA NA NA NA NA NA NA NA NA NA NA NA NA NA NA NA NA NA NA NA NA NA NA NA NA NA NA NA NA NA
[1024] NA NA NA NA NA NA NA NA NA NA NA NA NA NA NA NA NA NA NA NA NA NA NA NA NA NA NA NA NA NA NA NA NA
[1057] NA NA NA NA NA NA NA NA NA NA NA NA NA NA NA NA NA NA NA NA NA NA NA NA NA NA NA NA NA NA NA NA NA
[1090] NA NA NA NA NA NA NA NA NA NA NA NA NA NA NA NA NA NA NA NA NA NA NA NA NA NA NA NA NA NA NA NA NA
[1123] NA NA NA NA NA NA NA NA NA NA NA NA NA NA NA NA NA NA NA NA NA NA NA NA NA NA NA NA NA NA NA NA NA
[1156] NA NA NA NA NA NA NA NA NA NA NA NA NA NA NA NA NA NA NA NA NA NA NA NA NA NA NA NA NA NA NA NA NA
[1189] NA NA NA NA NA NA NA NA NA NA NA NA NA NA NA NA NA NA NA NA NA NA NA NA NA NA NA NA NA NA NA NA NA
[1222] NA NA NA NA NA NA NA NA NA NA NA NA NA NA NA NA NA NA NA NA NA NA NA NA NA NA NA NA NA NA NA NA NA
[1255] NA NA NA NA NA NA NA NA NA NA NA NA NA NA NA NA NA NA NA NA NA NA NA NA NA NA NA NA NA NA NA NA NA
[1288] NA NA NA NA NA NA NA NA NA NA NA NA NA NA NA NA NA NA NA NA NA NA NA NA NA NA NA NA NA NA NA NA NA
[1321] NA NA NA NA NA NA NA NA NA NA NA NA NA NA NA NA NA NA NA NA NA NA NA NA NA NA NA NA NA NA NA NA NA
[1354] NA NA NA NA NA NA NA NA NA NA NA NA NA NA NA NA NA NA NA NA NA NA NA NA NA NA NA NA NA NA NA NA NA
[1387] NA NA NA NA NA NA NA NA NA NA NA NA NA NA NA NA NA NA NA NA NA NA NA NA NA NA NA NA NA NA NA NA NA
[1420] NA NA NA NA NA NA NA NA NA NA NA NA NA NA NA NA NA NA NA NA NA NA NA NA NA NA NA NA NA NA NA NA NA
[1453] NA NA NA NA NA NA NA NA NA NA NA NA NA NA NA NA NA NA NA NA NA NA NA NA NA NA NA NA NA NA NA NA NA
[1486] NA NA NA NA NA NA NA NA NA NA NA NA NA NA NA NA NA NA NA NA NA NA NA NA NA NA NA NA NA NA NA NA NA
[1519] NA NA NA NA NA NA NA NA NA NA NA NA NA NA NA NA NA NA NA NA NA NA NA NA NA NA NA NA NA NA NA NA NA
[1552] NA NA NA NA NA NA NA NA NA NA NA NA NA NA NA NA NA NA NA NA NA NA NA NA NA NA NA NA NA NA NA NA NA
[1585] NA NA NA NA NA NA NA NA NA NA NA NA NA NA NA NA NA NA NA NA NA NA NA NA NA NA NA NA NA NA NA NA NA
[1618] NA NA NA NA NA NA NA NA NA NA NA NA NA NA NA NA NA NA NA NA NA NA NA NA NA NA NA NA NA NA NA NA NA
[1651] NA NA NA NA NA NA NA NA NA NA NA NA NA NA NA NA NA NA NA NA NA NA NA NA NA NA NA NA NA NA NA NA NA
[1684] NA NA NA NA NA NA NA NA NA NA NA NA NA NA NA NA NA NA NA NA NA NA NA NA NA NA NA NA NA NA NA NA NA
[1717] NA NA NA NA NA NA NA NA NA NA NA NA NA NA NA NA NA NA NA NA NA NA NA NA NA NA NA NA NA NA NA NA NA
[1750] NA NA NA NA NA NA NA NA NA NA NA NA NA NA NA NA NA NA NA NA NA NA NA NA NA NA NA NA NA NA NA NA NA
[1783] NA NA NA NA NA NA NA NA NA NA NA NA NA NA NA NA NA NA NA NA NA NA NA NA NA NA NA NA NA NA NA NA NA
[1816] NA NA NA NA NA NA NA NA NA NA NA NA NA NA NA NA NA NA NA NA NA NA NA NA NA NA NA NA NA NA NA NA NA
[1849] NA NA NA NA NA NA NA NA NA NA NA NA NA NA NA NA NA NA NA NA NA NA NA NA NA NA NA NA NA NA NA NA NA
[1882] NA NA NA NA NA NA NA NA NA NA NA NA NA NA NA NA

$graphAttributes$Edges$edge.label.position
   [1] 0.5 0.5 0.5 0.5 0.5 0.5 0.5 0.5 0.5 0.5 0.5 0.5 0.5 0.5 0.5 0.5 0.5 0.5 0.5 0.5 0.5 0.5 0.5 0.5 0.5
  [26] 0.5 0.5 0.5 0.5 0.5 0.5 0.5 0.5 0.5 0.5 0.5 0.5 0.5 0.5 0.5 0.5 0.5 0.5 0.5 0.5 0.5 0.5 0.5 0.5 0.5
  [51] 0.5 0.5 0.5 0.5 0.5 0.5 0.5 0.5 0.5 0.5 0.5 0.5 0.5 0.5 0.5 0.5 0.5 0.5 0.5 0.5 0.5 0.5 0.5 0.5 0.5
  [76] 0.5 0.5 0.5 0.5 0.5 0.5 0.5 0.5 0.5 0.5 0.5 0.5 0.5 0.5 0.5 0.5 0.5 0.5 0.5 0.5 0.5 0.5 0.5 0.5 0.5
 [101] 0.5 0.5 0.5 0.5 0.5 0.5 0.5 0.5 0.5 0.5 0.5 0.5 0.5 0.5 0.5 0.5 0.5 0.5 0.5 0.5 0.5 0.5 0.5 0.5 0.5
 [126] 0.5 0.5 0.5 0.5 0.5 0.5 0.5 0.5 0.5 0.5 0.5 0.5 0.5 0.5 0.5 0.5 0.5 0.5 0.5 0.5 0.5 0.5 0.5 0.5 0.5
 [151] 0.5 0.5 0.5 0.5 0.5 0.5 0.5 0.5 0.5 0.5 0.5 0.5 0.5 0.5 0.5 0.5 0.5 0.5 0.5 0.5 0.5 0.5 0.5 0.5 0.5
 [176] 0.5 0.5 0.5 0.5 0.5 0.5 0.5 0.5 0.5 0.5 0.5 0.5 0.5 0.5 0.5 0.5 0.5 0.5 0.5 0.5 0.5 0.5 0.5 0.5 0.5
 [201] 0.5 0.5 0.5 0.5 0.5 0.5 0.5 0.5 0.5 0.5 0.5 0.5 0.5 0.5 0.5 0.5 0.5 0.5 0.5 0.5 0.5 0.5 0.5 0.5 0.5
 [226] 0.5 0.5 0.5 0.5 0.5 0.5 0.5 0.5 0.5 0.5 0.5 0.5 0.5 0.5 0.5 0.5 0.5 0.5 0.5 0.5 0.5 0.5 0.5 0.5 0.5
 [251] 0.5 0.5 0.5 0.5 0.5 0.5 0.5 0.5 0.5 0.5 0.5 0.5 0.5 0.5 0.5 0.5 0.5 0.5 0.5 0.5 0.5 0.5 0.5 0.5 0.5
 [276] 0.5 0.5 0.5 0.5 0.5 0.5 0.5 0.5 0.5 0.5 0.5 0.5 0.5 0.5 0.5 0.5 0.5 0.5 0.5 0.5 0.5 0.5 0.5 0.5 0.5
 [301] 0.5 0.5 0.5 0.5 0.5 0.5 0.5 0.5 0.5 0.5 0.5 0.5 0.5 0.5 0.5 0.5 0.5 0.5 0.5 0.5 0.5 0.5 0.5 0.5 0.5
 [326] 0.5 0.5 0.5 0.5 0.5 0.5 0.5 0.5 0.5 0.5 0.5 0.5 0.5 0.5 0.5 0.5 0.5 0.5 0.5 0.5 0.5 0.5 0.5 0.5 0.5
 [351] 0.5 0.5 0.5 0.5 0.5 0.5 0.5 0.5 0.5 0.5 0.5 0.5 0.5 0.5 0.5 0.5 0.5 0.5 0.5 0.5 0.5 0.5 0.5 0.5 0.5
 [376] 0.5 0.5 0.5 0.5 0.5 0.5 0.5 0.5 0.5 0.5 0.5 0.5 0.5 0.5 0.5 0.5 0.5 0.5 0.5 0.5 0.5 0.5 0.5 0.5 0.5
 [401] 0.5 0.5 0.5 0.5 0.5 0.5 0.5 0.5 0.5 0.5 0.5 0.5 0.5 0.5 0.5 0.5 0.5 0.5 0.5 0.5 0.5 0.5 0.5 0.5 0.5
 [426] 0.5 0.5 0.5 0.5 0.5 0.5 0.5 0.5 0.5 0.5 0.5 0.5 0.5 0.5 0.5 0.5 0.5 0.5 0.5 0.5 0.5 0.5 0.5 0.5 0.5
 [451] 0.5 0.5 0.5 0.5 0.5 0.5 0.5 0.5 0.5 0.5 0.5 0.5 0.5 0.5 0.5 0.5 0.5 0.5 0.5 0.5 0.5 0.5 0.5 0.5 0.5
 [476] 0.5 0.5 0.5 0.5 0.5 0.5 0.5 0.5 0.5 0.5 0.5 0.5 0.5 0.5 0.5 0.5 0.5 0.5 0.5 0.5 0.5 0.5 0.5 0.5 0.5
 [501] 0.5 0.5 0.5 0.5 0.5 0.5 0.5 0.5 0.5 0.5 0.5 0.5 0.5 0.5 0.5 0.5 0.5 0.5 0.5 0.5 0.5 0.5 0.5 0.5 0.5
 [526] 0.5 0.5 0.5 0.5 0.5 0.5 0.5 0.5 0.5 0.5 0.5 0.5 0.5 0.5 0.5 0.5 0.5 0.5 0.5 0.5 0.5 0.5 0.5 0.5 0.5
 [551] 0.5 0.5 0.5 0.5 0.5 0.5 0.5 0.5 0.5 0.5 0.5 0.5 0.5 0.5 0.5 0.5 0.5 0.5 0.5 0.5 0.5 0.5 0.5 0.5 0.5
 [576] 0.5 0.5 0.5 0.5 0.5 0.5 0.5 0.5 0.5 0.5 0.5 0.5 0.5 0.5 0.5 0.5 0.5 0.5 0.5 0.5 0.5 0.5 0.5 0.5 0.5
 [601] 0.5 0.5 0.5 0.5 0.5 0.5 0.5 0.5 0.5 0.5 0.5 0.5 0.5 0.5 0.5 0.5 0.5 0.5 0.5 0.5 0.5 0.5 0.5 0.5 0.5
 [626] 0.5 0.5 0.5 0.5 0.5 0.5 0.5 0.5 0.5 0.5 0.5 0.5 0.5 0.5 0.5 0.5 0.5 0.5 0.5 0.5 0.5 0.5 0.5 0.5 0.5
 [651] 0.5 0.5 0.5 0.5 0.5 0.5 0.5 0.5 0.5 0.5 0.5 0.5 0.5 0.5 0.5 0.5 0.5 0.5 0.5 0.5 0.5 0.5 0.5 0.5 0.5
 [676] 0.5 0.5 0.5 0.5 0.5 0.5 0.5 0.5 0.5 0.5 0.5 0.5 0.5 0.5 0.5 0.5 0.5 0.5 0.5 0.5 0.5 0.5 0.5 0.5 0.5
 [701] 0.5 0.5 0.5 0.5 0.5 0.5 0.5 0.5 0.5 0.5 0.5 0.5 0.5 0.5 0.5 0.5 0.5 0.5 0.5 0.5 0.5 0.5 0.5 0.5 0.5
 [726] 0.5 0.5 0.5 0.5 0.5 0.5 0.5 0.5 0.5 0.5 0.5 0.5 0.5 0.5 0.5 0.5 0.5 0.5 0.5 0.5 0.5 0.5 0.5 0.5 0.5
 [751] 0.5 0.5 0.5 0.5 0.5 0.5 0.5 0.5 0.5 0.5 0.5 0.5 0.5 0.5 0.5 0.5 0.5 0.5 0.5 0.5 0.5 0.5 0.5 0.5 0.5
 [776] 0.5 0.5 0.5 0.5 0.5 0.5 0.5 0.5 0.5 0.5 0.5 0.5 0.5 0.5 0.5 0.5 0.5 0.5 0.5 0.5 0.5 0.5 0.5 0.5 0.5
 [801] 0.5 0.5 0.5 0.5 0.5 0.5 0.5 0.5 0.5 0.5 0.5 0.5 0.5 0.5 0.5 0.5 0.5 0.5 0.5 0.5 0.5 0.5 0.5 0.5 0.5
 [826] 0.5 0.5 0.5 0.5 0.5 0.5 0.5 0.5 0.5 0.5 0.5 0.5 0.5 0.5 0.5 0.5 0.5 0.5 0.5 0.5 0.5 0.5 0.5 0.5 0.5
 [851] 0.5 0.5 0.5 0.5 0.5 0.5 0.5 0.5 0.5 0.5 0.5 0.5 0.5 0.5 0.5 0.5 0.5 0.5 0.5 0.5 0.5 0.5 0.5 0.5 0.5
 [876] 0.5 0.5 0.5 0.5 0.5 0.5 0.5 0.5 0.5 0.5 0.5 0.5 0.5 0.5 0.5 0.5 0.5 0.5 0.5 0.5 0.5 0.5 0.5 0.5 0.5
 [901] 0.5 0.5 0.5 0.5 0.5 0.5 0.5 0.5 0.5 0.5 0.5 0.5 0.5 0.5 0.5 0.5 0.5 0.5 0.5 0.5 0.5 0.5 0.5 0.5 0.5
 [926] 0.5 0.5 0.5 0.5 0.5 0.5 0.5 0.5 0.5 0.5 0.5 0.5 0.5 0.5 0.5 0.5 0.5 0.5 0.5 0.5 0.5 0.5 0.5 0.5 0.5
 [951] 0.5 0.5 0.5 0.5 0.5 0.5 0.5 0.5 0.5 0.5 0.5 0.5 0.5 0.5 0.5 0.5 0.5 0.5 0.5 0.5 0.5 0.5 0.5 0.5 0.5
 [976] 0.5 0.5 0.5 0.5 0.5 0.5 0.5 0.5 0.5 0.5 0.5 0.5 0.5 0.5 0.5 0.5 0.5 0.5 0.5 0.5 0.5 0.5 0.5 0.5 0.5
[1001] 0.5 0.5 0.5 0.5 0.5 0.5 0.5 0.5 0.5 0.5 0.5 0.5 0.5 0.5 0.5 0.5 0.5 0.5 0.5 0.5 0.5 0.5 0.5 0.5 0.5
[1026] 0.5 0.5 0.5 0.5 0.5 0.5 0.5 0.5 0.5 0.5 0.5 0.5 0.5 0.5 0.5 0.5 0.5 0.5 0.5 0.5 0.5 0.5 0.5 0.5 0.5
[1051] 0.5 0.5 0.5 0.5 0.5 0.5 0.5 0.5 0.5 0.5 0.5 0.5 0.5 0.5 0.5 0.5 0.5 0.5 0.5 0.5 0.5 0.5 0.5 0.5 0.5
[1076] 0.5 0.5 0.5 0.5 0.5 0.5 0.5 0.5 0.5 0.5 0.5 0.5 0.5 0.5 0.5 0.5 0.5 0.5 0.5 0.5 0.5 0.5 0.5 0.5 0.5
[1101] 0.5 0.5 0.5 0.5 0.5 0.5 0.5 0.5 0.5 0.5 0.5 0.5 0.5 0.5 0.5 0.5 0.5 0.5 0.5 0.5 0.5 0.5 0.5 0.5 0.5
[1126] 0.5 0.5 0.5 0.5 0.5 0.5 0.5 0.5 0.5 0.5 0.5 0.5 0.5 0.5 0.5 0.5 0.5 0.5 0.5 0.5 0.5 0.5 0.5 0.5 0.5
[1151] 0.5 0.5 0.5 0.5 0.5 0.5 0.5 0.5 0.5 0.5 0.5 0.5 0.5 0.5 0.5 0.5 0.5 0.5 0.5 0.5 0.5 0.5 0.5 0.5 0.5
[1176] 0.5 0.5 0.5 0.5 0.5 0.5 0.5 0.5 0.5 0.5 0.5 0.5 0.5 0.5 0.5 0.5 0.5 0.5 0.5 0.5 0.5 0.5 0.5 0.5 0.5
[1201] 0.5 0.5 0.5 0.5 0.5 0.5 0.5 0.5 0.5 0.5 0.5 0.5 0.5 0.5 0.5 0.5 0.5 0.5 0.5 0.5 0.5 0.5 0.5 0.5 0.5
[1226] 0.5 0.5 0.5 0.5 0.5 0.5 0.5 0.5 0.5 0.5 0.5 0.5 0.5 0.5 0.5 0.5 0.5 0.5 0.5 0.5 0.5 0.5 0.5 0.5 0.5
[1251] 0.5 0.5 0.5 0.5 0.5 0.5 0.5 0.5 0.5 0.5 0.5 0.5 0.5 0.5 0.5 0.5 0.5 0.5 0.5 0.5 0.5 0.5 0.5 0.5 0.5
[1276] 0.5 0.5 0.5 0.5 0.5 0.5 0.5 0.5 0.5 0.5 0.5 0.5 0.5 0.5 0.5 0.5 0.5 0.5 0.5 0.5 0.5 0.5 0.5 0.5 0.5
[1301] 0.5 0.5 0.5 0.5 0.5 0.5 0.5 0.5 0.5 0.5 0.5 0.5 0.5 0.5 0.5 0.5 0.5 0.5 0.5 0.5 0.5 0.5 0.5 0.5 0.5
[1326] 0.5 0.5 0.5 0.5 0.5 0.5 0.5 0.5 0.5 0.5 0.5 0.5 0.5 0.5 0.5 0.5 0.5 0.5 0.5 0.5 0.5 0.5 0.5 0.5 0.5
[1351] 0.5 0.5 0.5 0.5 0.5 0.5 0.5 0.5 0.5 0.5 0.5 0.5 0.5 0.5 0.5 0.5 0.5 0.5 0.5 0.5 0.5 0.5 0.5 0.5 0.5
[1376] 0.5 0.5 0.5 0.5 0.5 0.5 0.5 0.5 0.5 0.5 0.5 0.5 0.5 0.5 0.5 0.5 0.5 0.5 0.5 0.5 0.5 0.5 0.5 0.5 0.5
[1401] 0.5 0.5 0.5 0.5 0.5 0.5 0.5 0.5 0.5 0.5 0.5 0.5 0.5 0.5 0.5 0.5 0.5 0.5 0.5 0.5 0.5 0.5 0.5 0.5 0.5
[1426] 0.5 0.5 0.5 0.5 0.5 0.5 0.5 0.5 0.5 0.5 0.5 0.5 0.5 0.5 0.5 0.5 0.5 0.5 0.5 0.5 0.5 0.5 0.5 0.5 0.5
[1451] 0.5 0.5 0.5 0.5 0.5 0.5 0.5 0.5 0.5 0.5 0.5 0.5 0.5 0.5 0.5 0.5 0.5 0.5 0.5 0.5 0.5 0.5 0.5 0.5 0.5
[1476] 0.5 0.5 0.5 0.5 0.5 0.5 0.5 0.5 0.5 0.5 0.5 0.5 0.5 0.5 0.5 0.5 0.5 0.5 0.5 0.5 0.5 0.5 0.5 0.5 0.5
[1501] 0.5 0.5 0.5 0.5 0.5 0.5 0.5 0.5 0.5 0.5 0.5 0.5 0.5 0.5 0.5 0.5 0.5 0.5 0.5 0.5 0.5 0.5 0.5 0.5 0.5
[1526] 0.5 0.5 0.5 0.5 0.5 0.5 0.5 0.5 0.5 0.5 0.5 0.5 0.5 0.5 0.5 0.5 0.5 0.5 0.5 0.5 0.5 0.5 0.5 0.5 0.5
[1551] 0.5 0.5 0.5 0.5 0.5 0.5 0.5 0.5 0.5 0.5 0.5 0.5 0.5 0.5 0.5 0.5 0.5 0.5 0.5 0.5 0.5 0.5 0.5 0.5 0.5
[1576] 0.5 0.5 0.5 0.5 0.5 0.5 0.5 0.5 0.5 0.5 0.5 0.5 0.5 0.5 0.5 0.5 0.5 0.5 0.5 0.5 0.5 0.5 0.5 0.5 0.5
[1601] 0.5 0.5 0.5 0.5 0.5 0.5 0.5 0.5 0.5 0.5 0.5 0.5 0.5 0.5 0.5 0.5 0.5 0.5 0.5 0.5 0.5 0.5 0.5 0.5 0.5
[1626] 0.5 0.5 0.5 0.5 0.5 0.5 0.5 0.5 0.5 0.5 0.5 0.5 0.5 0.5 0.5 0.5 0.5 0.5 0.5 0.5 0.5 0.5 0.5 0.5 0.5
[1651] 0.5 0.5 0.5 0.5 0.5 0.5 0.5 0.5 0.5 0.5 0.5 0.5 0.5 0.5 0.5 0.5 0.5 0.5 0.5 0.5 0.5 0.5 0.5 0.5 0.5
[1676] 0.5 0.5 0.5 0.5 0.5 0.5 0.5 0.5 0.5 0.5 0.5 0.5 0.5 0.5 0.5 0.5 0.5 0.5 0.5 0.5 0.5 0.5 0.5 0.5 0.5
[1701] 0.5 0.5 0.5 0.5 0.5 0.5 0.5 0.5 0.5 0.5 0.5 0.5 0.5 0.5 0.5 0.5 0.5 0.5 0.5 0.5 0.5 0.5 0.5 0.5 0.5
[1726] 0.5 0.5 0.5 0.5 0.5 0.5 0.5 0.5 0.5 0.5 0.5 0.5 0.5 0.5 0.5 0.5 0.5 0.5 0.5 0.5 0.5 0.5 0.5 0.5 0.5
[1751] 0.5 0.5 0.5 0.5 0.5 0.5 0.5 0.5 0.5 0.5 0.5 0.5 0.5 0.5 0.5 0.5 0.5 0.5 0.5 0.5 0.5 0.5 0.5 0.5 0.5
[1776] 0.5 0.5 0.5 0.5 0.5 0.5 0.5 0.5 0.5 0.5 0.5 0.5 0.5 0.5 0.5 0.5 0.5 0.5 0.5 0.5 0.5 0.5 0.5 0.5 0.5
[1801] 0.5 0.5 0.5 0.5 0.5 0.5 0.5 0.5 0.5 0.5 0.5 0.5 0.5 0.5 0.5 0.5 0.5 0.5 0.5 0.5 0.5 0.5 0.5 0.5 0.5
[1826] 0.5 0.5 0.5 0.5 0.5 0.5 0.5 0.5 0.5 0.5 0.5 0.5 0.5 0.5 0.5 0.5 0.5 0.5 0.5 0.5 0.5 0.5 0.5 0.5 0.5
[1851] 0.5 0.5 0.5 0.5 0.5 0.5 0.5 0.5 0.5 0.5 0.5 0.5 0.5 0.5 0.5 0.5 0.5 0.5 0.5 0.5 0.5 0.5 0.5 0.5 0.5
[1876] 0.5 0.5 0.5 0.5 0.5 0.5 0.5 0.5 0.5 0.5 0.5 0.5 0.5 0.5 0.5 0.5 0.5 0.5 0.5 0.5 0.5 0.5

$graphAttributes$Edges$residEdge
   [1] FALSE FALSE FALSE FALSE FALSE FALSE FALSE FALSE FALSE FALSE FALSE FALSE FALSE FALSE FALSE FALSE
  [17] FALSE FALSE FALSE FALSE FALSE FALSE FALSE FALSE FALSE FALSE FALSE FALSE FALSE FALSE FALSE FALSE
  [33] FALSE FALSE FALSE FALSE FALSE FALSE FALSE FALSE FALSE FALSE FALSE FALSE FALSE FALSE FALSE FALSE
  [49] FALSE FALSE FALSE FALSE FALSE FALSE FALSE FALSE FALSE FALSE FALSE FALSE FALSE FALSE FALSE FALSE
  [65] FALSE FALSE FALSE FALSE FALSE FALSE FALSE FALSE FALSE FALSE FALSE FALSE FALSE FALSE FALSE FALSE
  [81] FALSE FALSE FALSE FALSE FALSE FALSE FALSE FALSE FALSE FALSE FALSE FALSE FALSE FALSE FALSE FALSE
  [97] FALSE FALSE FALSE FALSE FALSE FALSE FALSE FALSE FALSE FALSE FALSE FALSE FALSE FALSE FALSE FALSE
 [113] FALSE FALSE FALSE FALSE FALSE FALSE FALSE FALSE FALSE FALSE FALSE FALSE FALSE FALSE FALSE FALSE
 [129] FALSE FALSE FALSE FALSE FALSE FALSE FALSE FALSE FALSE FALSE FALSE FALSE FALSE FALSE FALSE FALSE
 [145] FALSE FALSE FALSE FALSE FALSE FALSE FALSE FALSE FALSE FALSE FALSE FALSE FALSE FALSE FALSE FALSE
 [161] FALSE FALSE FALSE FALSE FALSE FALSE FALSE FALSE FALSE FALSE FALSE FALSE FALSE FALSE FALSE FALSE
 [177] FALSE FALSE FALSE FALSE FALSE FALSE FALSE FALSE FALSE FALSE FALSE FALSE FALSE FALSE FALSE FALSE
 [193] FALSE FALSE FALSE FALSE FALSE FALSE FALSE FALSE FALSE FALSE FALSE FALSE FALSE FALSE FALSE FALSE
 [209] FALSE FALSE FALSE FALSE FALSE FALSE FALSE FALSE FALSE FALSE FALSE FALSE FALSE FALSE FALSE FALSE
 [225] FALSE FALSE FALSE FALSE FALSE FALSE FALSE FALSE FALSE FALSE FALSE FALSE FALSE FALSE FALSE FALSE
 [241] FALSE FALSE FALSE FALSE FALSE FALSE FALSE FALSE FALSE FALSE FALSE FALSE FALSE FALSE FALSE FALSE
 [257] FALSE FALSE FALSE FALSE FALSE FALSE FALSE FALSE FALSE FALSE FALSE FALSE FALSE FALSE FALSE FALSE
 [273] FALSE FALSE FALSE FALSE FALSE FALSE FALSE FALSE FALSE FALSE FALSE FALSE FALSE FALSE FALSE FALSE
 [289] FALSE FALSE FALSE FALSE FALSE FALSE FALSE FALSE FALSE FALSE FALSE FALSE FALSE FALSE FALSE FALSE
 [305] FALSE FALSE FALSE FALSE FALSE FALSE FALSE FALSE FALSE FALSE FALSE FALSE FALSE FALSE FALSE FALSE
 [321] FALSE FALSE FALSE FALSE FALSE FALSE FALSE FALSE FALSE FALSE FALSE FALSE FALSE FALSE FALSE FALSE
 [337] FALSE FALSE FALSE FALSE FALSE FALSE FALSE FALSE FALSE FALSE FALSE FALSE FALSE FALSE FALSE FALSE
 [353] FALSE FALSE FALSE FALSE FALSE FALSE FALSE FALSE FALSE FALSE FALSE FALSE FALSE FALSE FALSE FALSE
 [369] FALSE FALSE FALSE FALSE FALSE FALSE FALSE FALSE FALSE FALSE FALSE FALSE FALSE FALSE FALSE FALSE
 [385] FALSE FALSE FALSE FALSE FALSE FALSE FALSE FALSE FALSE FALSE FALSE FALSE FALSE FALSE FALSE FALSE
 [401] FALSE FALSE FALSE FALSE FALSE FALSE FALSE FALSE FALSE FALSE FALSE FALSE FALSE FALSE FALSE FALSE
 [417] FALSE FALSE FALSE FALSE FALSE FALSE FALSE FALSE FALSE FALSE FALSE FALSE FALSE FALSE FALSE FALSE
 [433] FALSE FALSE FALSE FALSE FALSE FALSE FALSE FALSE FALSE FALSE FALSE FALSE FALSE FALSE FALSE FALSE
 [449] FALSE FALSE FALSE FALSE FALSE FALSE FALSE FALSE FALSE FALSE FALSE FALSE FALSE FALSE FALSE FALSE
 [465] FALSE FALSE FALSE FALSE FALSE FALSE FALSE FALSE FALSE FALSE FALSE FALSE FALSE FALSE FALSE FALSE
 [481] FALSE FALSE FALSE FALSE FALSE FALSE FALSE FALSE FALSE FALSE FALSE FALSE FALSE FALSE FALSE FALSE
 [497] FALSE FALSE FALSE FALSE FALSE FALSE FALSE FALSE FALSE FALSE FALSE FALSE FALSE FALSE FALSE FALSE
 [513] FALSE FALSE FALSE FALSE FALSE FALSE FALSE FALSE FALSE FALSE FALSE FALSE FALSE FALSE FALSE FALSE
 [529] FALSE FALSE FALSE FALSE FALSE FALSE FALSE FALSE FALSE FALSE FALSE FALSE FALSE FALSE FALSE FALSE
 [545] FALSE FALSE FALSE FALSE FALSE FALSE FALSE FALSE FALSE FALSE FALSE FALSE FALSE FALSE FALSE FALSE
 [561] FALSE FALSE FALSE FALSE FALSE FALSE FALSE FALSE FALSE FALSE FALSE FALSE FALSE FALSE FALSE FALSE
 [577] FALSE FALSE FALSE FALSE FALSE FALSE FALSE FALSE FALSE FALSE FALSE FALSE FALSE FALSE FALSE FALSE
 [593] FALSE FALSE FALSE FALSE FALSE FALSE FALSE FALSE FALSE FALSE FALSE FALSE FALSE FALSE FALSE FALSE
 [609] FALSE FALSE FALSE FALSE FALSE FALSE FALSE FALSE FALSE FALSE FALSE FALSE FALSE FALSE FALSE FALSE
 [625] FALSE FALSE FALSE FALSE FALSE FALSE FALSE FALSE FALSE FALSE FALSE FALSE FALSE FALSE FALSE FALSE
 [641] FALSE FALSE FALSE FALSE FALSE FALSE FALSE FALSE FALSE FALSE FALSE FALSE FALSE FALSE FALSE FALSE
 [657] FALSE FALSE FALSE FALSE FALSE FALSE FALSE FALSE FALSE FALSE FALSE FALSE FALSE FALSE FALSE FALSE
 [673] FALSE FALSE FALSE FALSE FALSE FALSE FALSE FALSE FALSE FALSE FALSE FALSE FALSE FALSE FALSE FALSE
 [689] FALSE FALSE FALSE FALSE FALSE FALSE FALSE FALSE FALSE FALSE FALSE FALSE FALSE FALSE FALSE FALSE
 [705] FALSE FALSE FALSE FALSE FALSE FALSE FALSE FALSE FALSE FALSE FALSE FALSE FALSE FALSE FALSE FALSE
 [721] FALSE FALSE FALSE FALSE FALSE FALSE FALSE FALSE FALSE FALSE FALSE FALSE FALSE FALSE FALSE FALSE
 [737] FALSE FALSE FALSE FALSE FALSE FALSE FALSE FALSE FALSE FALSE FALSE FALSE FALSE FALSE FALSE FALSE
 [753] FALSE FALSE FALSE FALSE FALSE FALSE FALSE FALSE FALSE FALSE FALSE FALSE FALSE FALSE FALSE FALSE
 [769] FALSE FALSE FALSE FALSE FALSE FALSE FALSE FALSE FALSE FALSE FALSE FALSE FALSE FALSE FALSE FALSE
 [785] FALSE FALSE FALSE FALSE FALSE FALSE FALSE FALSE FALSE FALSE FALSE FALSE FALSE FALSE FALSE FALSE
 [801] FALSE FALSE FALSE FALSE FALSE FALSE FALSE FALSE FALSE FALSE FALSE FALSE FALSE FALSE FALSE FALSE
 [817] FALSE FALSE FALSE FALSE FALSE FALSE FALSE FALSE FALSE FALSE FALSE FALSE FALSE FALSE FALSE FALSE
 [833] FALSE FALSE FALSE FALSE FALSE FALSE FALSE FALSE FALSE FALSE FALSE FALSE FALSE FALSE FALSE FALSE
 [849] FALSE FALSE FALSE FALSE FALSE FALSE FALSE FALSE FALSE FALSE FALSE FALSE FALSE FALSE FALSE FALSE
 [865] FALSE FALSE FALSE FALSE FALSE FALSE FALSE FALSE FALSE FALSE FALSE FALSE FALSE FALSE FALSE FALSE
 [881] FALSE FALSE FALSE FALSE FALSE FALSE FALSE FALSE FALSE FALSE FALSE FALSE FALSE FALSE FALSE FALSE
 [897] FALSE FALSE FALSE FALSE FALSE FALSE FALSE FALSE FALSE FALSE FALSE FALSE FALSE FALSE FALSE FALSE
 [913] FALSE FALSE FALSE FALSE FALSE FALSE FALSE FALSE FALSE FALSE FALSE FALSE FALSE FALSE FALSE FALSE
 [929] FALSE FALSE FALSE FALSE FALSE FALSE FALSE FALSE FALSE FALSE FALSE FALSE FALSE FALSE FALSE FALSE
 [945] FALSE FALSE FALSE FALSE FALSE FALSE FALSE FALSE FALSE FALSE FALSE FALSE FALSE FALSE FALSE FALSE
 [961] FALSE FALSE FALSE FALSE FALSE FALSE FALSE FALSE FALSE FALSE FALSE FALSE FALSE FALSE FALSE FALSE
 [977] FALSE FALSE FALSE FALSE FALSE FALSE FALSE FALSE FALSE FALSE FALSE FALSE FALSE FALSE FALSE FALSE
 [993] FALSE FALSE FALSE FALSE FALSE FALSE FALSE FALSE FALSE FALSE FALSE FALSE FALSE FALSE FALSE FALSE
[1009] FALSE FALSE FALSE FALSE FALSE FALSE FALSE FALSE FALSE FALSE FALSE FALSE FALSE FALSE FALSE FALSE
[1025] FALSE FALSE FALSE FALSE FALSE FALSE FALSE FALSE FALSE FALSE FALSE FALSE FALSE FALSE FALSE FALSE
[1041] FALSE FALSE FALSE FALSE FALSE FALSE FALSE FALSE FALSE FALSE FALSE FALSE FALSE FALSE FALSE FALSE
[1057] FALSE FALSE FALSE FALSE FALSE FALSE FALSE FALSE FALSE FALSE FALSE FALSE FALSE FALSE FALSE FALSE
[1073] FALSE FALSE FALSE FALSE FALSE FALSE FALSE FALSE FALSE FALSE FALSE FALSE FALSE FALSE FALSE FALSE
[1089] FALSE FALSE FALSE FALSE FALSE FALSE FALSE FALSE FALSE FALSE FALSE FALSE FALSE FALSE FALSE FALSE
[1105] FALSE FALSE FALSE FALSE FALSE FALSE FALSE FALSE FALSE FALSE FALSE FALSE FALSE FALSE FALSE FALSE
[1121] FALSE FALSE FALSE FALSE FALSE FALSE FALSE FALSE FALSE FALSE FALSE FALSE FALSE FALSE FALSE FALSE
[1137] FALSE FALSE FALSE FALSE FALSE FALSE FALSE FALSE FALSE FALSE FALSE FALSE FALSE FALSE FALSE FALSE
[1153] FALSE FALSE FALSE FALSE FALSE FALSE FALSE FALSE FALSE FALSE FALSE FALSE FALSE FALSE FALSE FALSE
[1169] FALSE FALSE FALSE FALSE FALSE FALSE FALSE FALSE FALSE FALSE FALSE FALSE FALSE FALSE FALSE FALSE
[1185] FALSE FALSE FALSE FALSE FALSE FALSE FALSE FALSE FALSE FALSE FALSE FALSE FALSE FALSE FALSE FALSE
[1201] FALSE FALSE FALSE FALSE FALSE FALSE FALSE FALSE FALSE FALSE FALSE FALSE FALSE FALSE FALSE FALSE
[1217] FALSE FALSE FALSE FALSE FALSE FALSE FALSE FALSE FALSE FALSE FALSE FALSE FALSE FALSE FALSE FALSE
[1233] FALSE FALSE FALSE FALSE FALSE FALSE FALSE FALSE FALSE FALSE FALSE FALSE FALSE FALSE FALSE FALSE
[1249] FALSE FALSE FALSE FALSE FALSE FALSE FALSE FALSE FALSE FALSE FALSE FALSE FALSE FALSE FALSE FALSE
[1265] FALSE FALSE FALSE FALSE FALSE FALSE FALSE FALSE FALSE FALSE FALSE FALSE FALSE FALSE FALSE FALSE
[1281] FALSE FALSE FALSE FALSE FALSE FALSE FALSE FALSE FALSE FALSE FALSE FALSE FALSE FALSE FALSE FALSE
[1297] FALSE FALSE FALSE FALSE FALSE FALSE FALSE FALSE FALSE FALSE FALSE FALSE FALSE FALSE FALSE FALSE
[1313] FALSE FALSE FALSE FALSE FALSE FALSE FALSE FALSE FALSE FALSE FALSE FALSE FALSE FALSE FALSE FALSE
[1329] FALSE FALSE FALSE FALSE FALSE FALSE FALSE FALSE FALSE FALSE FALSE FALSE FALSE FALSE FALSE FALSE
[1345] FALSE FALSE FALSE FALSE FALSE FALSE FALSE FALSE FALSE FALSE FALSE FALSE FALSE FALSE FALSE FALSE
[1361] FALSE FALSE FALSE FALSE FALSE FALSE FALSE FALSE FALSE FALSE FALSE FALSE FALSE FALSE FALSE FALSE
[1377] FALSE FALSE FALSE FALSE FALSE FALSE FALSE FALSE FALSE FALSE FALSE FALSE FALSE FALSE FALSE FALSE
[1393] FALSE FALSE FALSE FALSE FALSE FALSE FALSE FALSE FALSE FALSE FALSE FALSE FALSE FALSE FALSE FALSE
[1409] FALSE FALSE FALSE FALSE FALSE FALSE FALSE FALSE FALSE FALSE FALSE FALSE FALSE FALSE FALSE FALSE
[1425] FALSE FALSE FALSE FALSE FALSE FALSE FALSE FALSE FALSE FALSE FALSE FALSE FALSE FALSE FALSE FALSE
[1441] FALSE FALSE FALSE FALSE FALSE FALSE FALSE FALSE FALSE FALSE FALSE FALSE FALSE FALSE FALSE FALSE
[1457] FALSE FALSE FALSE FALSE FALSE FALSE FALSE FALSE FALSE FALSE FALSE FALSE FALSE FALSE FALSE FALSE
[1473] FALSE FALSE FALSE FALSE FALSE FALSE FALSE FALSE FALSE FALSE FALSE FALSE FALSE FALSE FALSE FALSE
[1489] FALSE FALSE FALSE FALSE FALSE FALSE FALSE FALSE FALSE FALSE FALSE FALSE FALSE FALSE FALSE FALSE
[1505] FALSE FALSE FALSE FALSE FALSE FALSE FALSE FALSE FALSE FALSE FALSE FALSE FALSE FALSE FALSE FALSE
[1521] FALSE FALSE FALSE FALSE FALSE FALSE FALSE FALSE FALSE FALSE FALSE FALSE FALSE FALSE FALSE FALSE
[1537] FALSE FALSE FALSE FALSE FALSE FALSE FALSE FALSE FALSE FALSE FALSE FALSE FALSE FALSE FALSE FALSE
[1553] FALSE FALSE FALSE FALSE FALSE FALSE FALSE FALSE FALSE FALSE FALSE FALSE FALSE FALSE FALSE FALSE
[1569] FALSE FALSE FALSE FALSE FALSE FALSE FALSE FALSE FALSE FALSE FALSE FALSE FALSE FALSE FALSE FALSE
[1585] FALSE FALSE FALSE FALSE FALSE FALSE FALSE FALSE FALSE FALSE FALSE FALSE FALSE FALSE FALSE FALSE
[1601] FALSE FALSE FALSE FALSE FALSE FALSE FALSE FALSE FALSE FALSE FALSE FALSE FALSE FALSE FALSE FALSE
[1617] FALSE FALSE FALSE FALSE FALSE FALSE FALSE FALSE FALSE FALSE FALSE FALSE FALSE FALSE FALSE FALSE
[1633] FALSE FALSE FALSE FALSE FALSE FALSE FALSE FALSE FALSE FALSE FALSE FALSE FALSE FALSE FALSE FALSE
[1649] FALSE FALSE FALSE FALSE FALSE FALSE FALSE FALSE FALSE FALSE FALSE FALSE FALSE FALSE FALSE FALSE
[1665] FALSE FALSE FALSE FALSE FALSE FALSE FALSE FALSE FALSE FALSE FALSE FALSE FALSE FALSE FALSE FALSE
[1681] FALSE FALSE FALSE FALSE FALSE FALSE FALSE FALSE FALSE FALSE FALSE FALSE FALSE FALSE FALSE FALSE
[1697] FALSE FALSE FALSE FALSE FALSE FALSE FALSE FALSE FALSE FALSE FALSE FALSE FALSE FALSE FALSE FALSE
[1713] FALSE FALSE FALSE FALSE FALSE FALSE FALSE FALSE FALSE FALSE FALSE FALSE FALSE FALSE FALSE FALSE
[1729] FALSE FALSE FALSE FALSE FALSE FALSE FALSE FALSE FALSE FALSE FALSE FALSE FALSE FALSE FALSE FALSE
[1745] FALSE FALSE FALSE FALSE FALSE FALSE FALSE FALSE FALSE FALSE FALSE FALSE FALSE FALSE FALSE FALSE
[1761] FALSE FALSE FALSE FALSE FALSE FALSE FALSE FALSE FALSE FALSE FALSE FALSE FALSE FALSE FALSE FALSE
[1777] FALSE FALSE FALSE FALSE FALSE FALSE FALSE FALSE FALSE FALSE FALSE FALSE FALSE FALSE FALSE FALSE
[1793] FALSE FALSE FALSE FALSE FALSE FALSE FALSE FALSE FALSE FALSE FALSE FALSE FALSE FALSE FALSE FALSE
[1809] FALSE FALSE FALSE FALSE FALSE FALSE FALSE FALSE FALSE FALSE FALSE FALSE FALSE FALSE FALSE FALSE
[1825] FALSE FALSE FALSE FALSE FALSE FALSE FALSE FALSE FALSE FALSE FALSE FALSE FALSE FALSE FALSE FALSE
[1841] FALSE FALSE FALSE FALSE FALSE FALSE FALSE FALSE FALSE FALSE FALSE FALSE FALSE FALSE FALSE FALSE
[1857] FALSE FALSE FALSE FALSE FALSE FALSE FALSE FALSE FALSE FALSE FALSE FALSE FALSE FALSE FALSE FALSE
[1873] FALSE FALSE FALSE FALSE FALSE FALSE FALSE FALSE FALSE FALSE FALSE FALSE FALSE FALSE FALSE FALSE
[1889] FALSE FALSE FALSE FALSE FALSE FALSE FALSE FALSE FALSE

$graphAttributes$Edges$CircleEdgeEnd
   [1] FALSE FALSE FALSE FALSE FALSE FALSE FALSE FALSE FALSE FALSE FALSE FALSE FALSE FALSE FALSE FALSE
  [17] FALSE FALSE FALSE FALSE FALSE FALSE FALSE FALSE FALSE FALSE FALSE FALSE FALSE FALSE FALSE FALSE
  [33] FALSE FALSE FALSE FALSE FALSE FALSE FALSE FALSE FALSE FALSE FALSE FALSE FALSE FALSE FALSE FALSE
  [49] FALSE FALSE FALSE FALSE FALSE FALSE FALSE FALSE FALSE FALSE FALSE FALSE FALSE FALSE FALSE FALSE
  [65] FALSE FALSE FALSE FALSE FALSE FALSE FALSE FALSE FALSE FALSE FALSE FALSE FALSE FALSE FALSE FALSE
  [81] FALSE FALSE FALSE FALSE FALSE FALSE FALSE FALSE FALSE FALSE FALSE FALSE FALSE FALSE FALSE FALSE
  [97] FALSE FALSE FALSE FALSE FALSE FALSE FALSE FALSE FALSE FALSE FALSE FALSE FALSE FALSE FALSE FALSE
 [113] FALSE FALSE FALSE FALSE FALSE FALSE FALSE FALSE FALSE FALSE FALSE FALSE FALSE FALSE FALSE FALSE
 [129] FALSE FALSE FALSE FALSE FALSE FALSE FALSE FALSE FALSE FALSE FALSE FALSE FALSE FALSE FALSE FALSE
 [145] FALSE FALSE FALSE FALSE FALSE FALSE FALSE FALSE FALSE FALSE FALSE FALSE FALSE FALSE FALSE FALSE
 [161] FALSE FALSE FALSE FALSE FALSE FALSE FALSE FALSE FALSE FALSE FALSE FALSE FALSE FALSE FALSE FALSE
 [177] FALSE FALSE FALSE FALSE FALSE FALSE FALSE FALSE FALSE FALSE FALSE FALSE FALSE FALSE FALSE FALSE
 [193] FALSE FALSE FALSE FALSE FALSE FALSE FALSE FALSE FALSE FALSE FALSE FALSE FALSE FALSE FALSE FALSE
 [209] FALSE FALSE FALSE FALSE FALSE FALSE FALSE FALSE FALSE FALSE FALSE FALSE FALSE FALSE FALSE FALSE
 [225] FALSE FALSE FALSE FALSE FALSE FALSE FALSE FALSE FALSE FALSE FALSE FALSE FALSE FALSE FALSE FALSE
 [241] FALSE FALSE FALSE FALSE FALSE FALSE FALSE FALSE FALSE FALSE FALSE FALSE FALSE FALSE FALSE FALSE
 [257] FALSE FALSE FALSE FALSE FALSE FALSE FALSE FALSE FALSE FALSE FALSE FALSE FALSE FALSE FALSE FALSE
 [273] FALSE FALSE FALSE FALSE FALSE FALSE FALSE FALSE FALSE FALSE FALSE FALSE FALSE FALSE FALSE FALSE
 [289] FALSE FALSE FALSE FALSE FALSE FALSE FALSE FALSE FALSE FALSE FALSE FALSE FALSE FALSE FALSE FALSE
 [305] FALSE FALSE FALSE FALSE FALSE FALSE FALSE FALSE FALSE FALSE FALSE FALSE FALSE FALSE FALSE FALSE
 [321] FALSE FALSE FALSE FALSE FALSE FALSE FALSE FALSE FALSE FALSE FALSE FALSE FALSE FALSE FALSE FALSE
 [337] FALSE FALSE FALSE FALSE FALSE FALSE FALSE FALSE FALSE FALSE FALSE FALSE FALSE FALSE FALSE FALSE
 [353] FALSE FALSE FALSE FALSE FALSE FALSE FALSE FALSE FALSE FALSE FALSE FALSE FALSE FALSE FALSE FALSE
 [369] FALSE FALSE FALSE FALSE FALSE FALSE FALSE FALSE FALSE FALSE FALSE FALSE FALSE FALSE FALSE FALSE
 [385] FALSE FALSE FALSE FALSE FALSE FALSE FALSE FALSE FALSE FALSE FALSE FALSE FALSE FALSE FALSE FALSE
 [401] FALSE FALSE FALSE FALSE FALSE FALSE FALSE FALSE FALSE FALSE FALSE FALSE FALSE FALSE FALSE FALSE
 [417] FALSE FALSE FALSE FALSE FALSE FALSE FALSE FALSE FALSE FALSE FALSE FALSE FALSE FALSE FALSE FALSE
 [433] FALSE FALSE FALSE FALSE FALSE FALSE FALSE FALSE FALSE FALSE FALSE FALSE FALSE FALSE FALSE FALSE
 [449] FALSE FALSE FALSE FALSE FALSE FALSE FALSE FALSE FALSE FALSE FALSE FALSE FALSE FALSE FALSE FALSE
 [465] FALSE FALSE FALSE FALSE FALSE FALSE FALSE FALSE FALSE FALSE FALSE FALSE FALSE FALSE FALSE FALSE
 [481] FALSE FALSE FALSE FALSE FALSE FALSE FALSE FALSE FALSE FALSE FALSE FALSE FALSE FALSE FALSE FALSE
 [497] FALSE FALSE FALSE FALSE FALSE FALSE FALSE FALSE FALSE FALSE FALSE FALSE FALSE FALSE FALSE FALSE
 [513] FALSE FALSE FALSE FALSE FALSE FALSE FALSE FALSE FALSE FALSE FALSE FALSE FALSE FALSE FALSE FALSE
 [529] FALSE FALSE FALSE FALSE FALSE FALSE FALSE FALSE FALSE FALSE FALSE FALSE FALSE FALSE FALSE FALSE
 [545] FALSE FALSE FALSE FALSE FALSE FALSE FALSE FALSE FALSE FALSE FALSE FALSE FALSE FALSE FALSE FALSE
 [561] FALSE FALSE FALSE FALSE FALSE FALSE FALSE FALSE FALSE FALSE FALSE FALSE FALSE FALSE FALSE FALSE
 [577] FALSE FALSE FALSE FALSE FALSE FALSE FALSE FALSE FALSE FALSE FALSE FALSE FALSE FALSE FALSE FALSE
 [593] FALSE FALSE FALSE FALSE FALSE FALSE FALSE FALSE FALSE FALSE FALSE FALSE FALSE FALSE FALSE FALSE
 [609] FALSE FALSE FALSE FALSE FALSE FALSE FALSE FALSE FALSE FALSE FALSE FALSE FALSE FALSE FALSE FALSE
 [625] FALSE FALSE FALSE FALSE FALSE FALSE FALSE FALSE FALSE FALSE FALSE FALSE FALSE FALSE FALSE FALSE
 [641] FALSE FALSE FALSE FALSE FALSE FALSE FALSE FALSE FALSE FALSE FALSE FALSE FALSE FALSE FALSE FALSE
 [657] FALSE FALSE FALSE FALSE FALSE FALSE FALSE FALSE FALSE FALSE FALSE FALSE FALSE FALSE FALSE FALSE
 [673] FALSE FALSE FALSE FALSE FALSE FALSE FALSE FALSE FALSE FALSE FALSE FALSE FALSE FALSE FALSE FALSE
 [689] FALSE FALSE FALSE FALSE FALSE FALSE FALSE FALSE FALSE FALSE FALSE FALSE FALSE FALSE FALSE FALSE
 [705] FALSE FALSE FALSE FALSE FALSE FALSE FALSE FALSE FALSE FALSE FALSE FALSE FALSE FALSE FALSE FALSE
 [721] FALSE FALSE FALSE FALSE FALSE FALSE FALSE FALSE FALSE FALSE FALSE FALSE FALSE FALSE FALSE FALSE
 [737] FALSE FALSE FALSE FALSE FALSE FALSE FALSE FALSE FALSE FALSE FALSE FALSE FALSE FALSE FALSE FALSE
 [753] FALSE FALSE FALSE FALSE FALSE FALSE FALSE FALSE FALSE FALSE FALSE FALSE FALSE FALSE FALSE FALSE
 [769] FALSE FALSE FALSE FALSE FALSE FALSE FALSE FALSE FALSE FALSE FALSE FALSE FALSE FALSE FALSE FALSE
 [785] FALSE FALSE FALSE FALSE FALSE FALSE FALSE FALSE FALSE FALSE FALSE FALSE FALSE FALSE FALSE FALSE
 [801] FALSE FALSE FALSE FALSE FALSE FALSE FALSE FALSE FALSE FALSE FALSE FALSE FALSE FALSE FALSE FALSE
 [817] FALSE FALSE FALSE FALSE FALSE FALSE FALSE FALSE FALSE FALSE FALSE FALSE FALSE FALSE FALSE FALSE
 [833] FALSE FALSE FALSE FALSE FALSE FALSE FALSE FALSE FALSE FALSE FALSE FALSE FALSE FALSE FALSE FALSE
 [849] FALSE FALSE FALSE FALSE FALSE FALSE FALSE FALSE FALSE FALSE FALSE FALSE FALSE FALSE FALSE FALSE
 [865] FALSE FALSE FALSE FALSE FALSE FALSE FALSE FALSE FALSE FALSE FALSE FALSE FALSE FALSE FALSE FALSE
 [881] FALSE FALSE FALSE FALSE FALSE FALSE FALSE FALSE FALSE FALSE FALSE FALSE FALSE FALSE FALSE FALSE
 [897] FALSE FALSE FALSE FALSE FALSE FALSE FALSE FALSE FALSE FALSE FALSE FALSE FALSE FALSE FALSE FALSE
 [913] FALSE FALSE FALSE FALSE FALSE FALSE FALSE FALSE FALSE FALSE FALSE FALSE FALSE FALSE FALSE FALSE
 [929] FALSE FALSE FALSE FALSE FALSE FALSE FALSE FALSE FALSE FALSE FALSE FALSE FALSE FALSE FALSE FALSE
 [945] FALSE FALSE FALSE FALSE FALSE FALSE FALSE FALSE FALSE FALSE FALSE FALSE FALSE FALSE FALSE FALSE
 [961] FALSE FALSE FALSE FALSE FALSE FALSE FALSE FALSE FALSE FALSE FALSE FALSE FALSE FALSE FALSE FALSE
 [977] FALSE FALSE FALSE FALSE FALSE FALSE FALSE FALSE FALSE FALSE FALSE FALSE FALSE FALSE FALSE FALSE
 [993] FALSE FALSE FALSE FALSE FALSE FALSE FALSE FALSE FALSE FALSE FALSE FALSE FALSE FALSE FALSE FALSE
[1009] FALSE FALSE FALSE FALSE FALSE FALSE FALSE FALSE FALSE FALSE FALSE FALSE FALSE FALSE FALSE FALSE
[1025] FALSE FALSE FALSE FALSE FALSE FALSE FALSE FALSE FALSE FALSE FALSE FALSE FALSE FALSE FALSE FALSE
[1041] FALSE FALSE FALSE FALSE FALSE FALSE FALSE FALSE FALSE FALSE FALSE FALSE FALSE FALSE FALSE FALSE
[1057] FALSE FALSE FALSE FALSE FALSE FALSE FALSE FALSE FALSE FALSE FALSE FALSE FALSE FALSE FALSE FALSE
[1073] FALSE FALSE FALSE FALSE FALSE FALSE FALSE FALSE FALSE FALSE FALSE FALSE FALSE FALSE FALSE FALSE
[1089] FALSE FALSE FALSE FALSE FALSE FALSE FALSE FALSE FALSE FALSE FALSE FALSE FALSE FALSE FALSE FALSE
[1105] FALSE FALSE FALSE FALSE FALSE FALSE FALSE FALSE FALSE FALSE FALSE FALSE FALSE FALSE FALSE FALSE
[1121] FALSE FALSE FALSE FALSE FALSE FALSE FALSE FALSE FALSE FALSE FALSE FALSE FALSE FALSE FALSE FALSE
[1137] FALSE FALSE FALSE FALSE FALSE FALSE FALSE FALSE FALSE FALSE FALSE FALSE FALSE FALSE FALSE FALSE
[1153] FALSE FALSE FALSE FALSE FALSE FALSE FALSE FALSE FALSE FALSE FALSE FALSE FALSE FALSE FALSE FALSE
[1169] FALSE FALSE FALSE FALSE FALSE FALSE FALSE FALSE FALSE FALSE FALSE FALSE FALSE FALSE FALSE FALSE
[1185] FALSE FALSE FALSE FALSE FALSE FALSE FALSE FALSE FALSE FALSE FALSE FALSE FALSE FALSE FALSE FALSE
[1201] FALSE FALSE FALSE FALSE FALSE FALSE FALSE FALSE FALSE FALSE FALSE FALSE FALSE FALSE FALSE FALSE
[1217] FALSE FALSE FALSE FALSE FALSE FALSE FALSE FALSE FALSE FALSE FALSE FALSE FALSE FALSE FALSE FALSE
[1233] FALSE FALSE FALSE FALSE FALSE FALSE FALSE FALSE FALSE FALSE FALSE FALSE FALSE FALSE FALSE FALSE
[1249] FALSE FALSE FALSE FALSE FALSE FALSE FALSE FALSE FALSE FALSE FALSE FALSE FALSE FALSE FALSE FALSE
[1265] FALSE FALSE FALSE FALSE FALSE FALSE FALSE FALSE FALSE FALSE FALSE FALSE FALSE FALSE FALSE FALSE
[1281] FALSE FALSE FALSE FALSE FALSE FALSE FALSE FALSE FALSE FALSE FALSE FALSE FALSE FALSE FALSE FALSE
[1297] FALSE FALSE FALSE FALSE FALSE FALSE FALSE FALSE FALSE FALSE FALSE FALSE FALSE FALSE FALSE FALSE
[1313] FALSE FALSE FALSE FALSE FALSE FALSE FALSE FALSE FALSE FALSE FALSE FALSE FALSE FALSE FALSE FALSE
[1329] FALSE FALSE FALSE FALSE FALSE FALSE FALSE FALSE FALSE FALSE FALSE FALSE FALSE FALSE FALSE FALSE
[1345] FALSE FALSE FALSE FALSE FALSE FALSE FALSE FALSE FALSE FALSE FALSE FALSE FALSE FALSE FALSE FALSE
[1361] FALSE FALSE FALSE FALSE FALSE FALSE FALSE FALSE FALSE FALSE FALSE FALSE FALSE FALSE FALSE FALSE
[1377] FALSE FALSE FALSE FALSE FALSE FALSE FALSE FALSE FALSE FALSE FALSE FALSE FALSE FALSE FALSE FALSE
[1393] FALSE FALSE FALSE FALSE FALSE FALSE FALSE FALSE FALSE FALSE FALSE FALSE FALSE FALSE FALSE FALSE
[1409] FALSE FALSE FALSE FALSE FALSE FALSE FALSE FALSE FALSE FALSE FALSE FALSE FALSE FALSE FALSE FALSE
[1425] FALSE FALSE FALSE FALSE FALSE FALSE FALSE FALSE FALSE FALSE FALSE FALSE FALSE FALSE FALSE FALSE
[1441] FALSE FALSE FALSE FALSE FALSE FALSE FALSE FALSE FALSE FALSE FALSE FALSE FALSE FALSE FALSE FALSE
[1457] FALSE FALSE FALSE FALSE FALSE FALSE FALSE FALSE FALSE FALSE FALSE FALSE FALSE FALSE FALSE FALSE
[1473] FALSE FALSE FALSE FALSE FALSE FALSE FALSE FALSE FALSE FALSE FALSE FALSE FALSE FALSE FALSE FALSE
[1489] FALSE FALSE FALSE FALSE FALSE FALSE FALSE FALSE FALSE FALSE FALSE FALSE FALSE FALSE FALSE FALSE
[1505] FALSE FALSE FALSE FALSE FALSE FALSE FALSE FALSE FALSE FALSE FALSE FALSE FALSE FALSE FALSE FALSE
[1521] FALSE FALSE FALSE FALSE FALSE FALSE FALSE FALSE FALSE FALSE FALSE FALSE FALSE FALSE FALSE FALSE
[1537] FALSE FALSE FALSE FALSE FALSE FALSE FALSE FALSE FALSE FALSE FALSE FALSE FALSE FALSE FALSE FALSE
[1553] FALSE FALSE FALSE FALSE FALSE FALSE FALSE FALSE FALSE FALSE FALSE FALSE FALSE FALSE FALSE FALSE
[1569] FALSE FALSE FALSE FALSE FALSE FALSE FALSE FALSE FALSE FALSE FALSE FALSE FALSE FALSE FALSE FALSE
[1585] FALSE FALSE FALSE FALSE FALSE FALSE FALSE FALSE FALSE FALSE FALSE FALSE FALSE FALSE FALSE FALSE
[1601] FALSE FALSE FALSE FALSE FALSE FALSE FALSE FALSE FALSE FALSE FALSE FALSE FALSE FALSE FALSE FALSE
[1617] FALSE FALSE FALSE FALSE FALSE FALSE FALSE FALSE FALSE FALSE FALSE FALSE FALSE FALSE FALSE FALSE
[1633] FALSE FALSE FALSE FALSE FALSE FALSE FALSE FALSE FALSE FALSE FALSE FALSE FALSE FALSE FALSE FALSE
[1649] FALSE FALSE FALSE FALSE FALSE FALSE FALSE FALSE FALSE FALSE FALSE FALSE FALSE FALSE FALSE FALSE
[1665] FALSE FALSE FALSE FALSE FALSE FALSE FALSE FALSE FALSE FALSE FALSE FALSE FALSE FALSE FALSE FALSE
[1681] FALSE FALSE FALSE FALSE FALSE FALSE FALSE FALSE FALSE FALSE FALSE FALSE FALSE FALSE FALSE FALSE
[1697] FALSE FALSE FALSE FALSE FALSE FALSE FALSE FALSE FALSE FALSE FALSE FALSE FALSE FALSE FALSE FALSE
[1713] FALSE FALSE FALSE FALSE FALSE FALSE FALSE FALSE FALSE FALSE FALSE FALSE FALSE FALSE FALSE FALSE
[1729] FALSE FALSE FALSE FALSE FALSE FALSE FALSE FALSE FALSE FALSE FALSE FALSE FALSE FALSE FALSE FALSE
[1745] FALSE FALSE FALSE FALSE FALSE FALSE FALSE FALSE FALSE FALSE FALSE FALSE FALSE FALSE FALSE FALSE
[1761] FALSE FALSE FALSE FALSE FALSE FALSE FALSE FALSE FALSE FALSE FALSE FALSE FALSE FALSE FALSE FALSE
[1777] FALSE FALSE FALSE FALSE FALSE FALSE FALSE FALSE FALSE FALSE FALSE FALSE FALSE FALSE FALSE FALSE
[1793] FALSE FALSE FALSE FALSE FALSE FALSE FALSE FALSE FALSE FALSE FALSE FALSE FALSE FALSE FALSE FALSE
[1809] FALSE FALSE FALSE FALSE FALSE FALSE FALSE FALSE FALSE FALSE FALSE FALSE FALSE FALSE FALSE FALSE
[1825] FALSE FALSE FALSE FALSE FALSE FALSE FALSE FALSE FALSE FALSE FALSE FALSE FALSE FALSE FALSE FALSE
[1841] FALSE FALSE FALSE FALSE FALSE FALSE FALSE FALSE FALSE FALSE FALSE FALSE FALSE FALSE FALSE FALSE
[1857] FALSE FALSE FALSE FALSE FALSE FALSE FALSE FALSE FALSE FALSE FALSE FALSE FALSE FALSE FALSE FALSE
[1873] FALSE FALSE FALSE FALSE FALSE FALSE FALSE FALSE FALSE FALSE FALSE FALSE FALSE FALSE FALSE FALSE
[1889] FALSE FALSE FALSE FALSE FALSE FALSE FALSE FALSE FALSE

$graphAttributes$Edges$asize
   [1] 2 2 2 2 2 2 2 2 2 2 2 2 2 2 2 2 2 2 2 2 2 2 2 2 2 2 2 2 2 2 2 2 2 2 2 2 2 2 2 2 2 2 2 2 2 2 2 2 2 2
  [51] 2 2 2 2 2 2 2 2 2 2 2 2 2 2 2 2 2 2 2 2 2 2 2 2 2 2 2 2 2 2 2 2 2 2 2 2 2 2 2 2 2 2 2 2 2 2 2 2 2 2
 [101] 2 2 2 2 2 2 2 2 2 2 2 2 2 2 2 2 2 2 2 2 2 2 2 2 2 2 2 2 2 2 2 2 2 2 2 2 2 2 2 2 2 2 2 2 2 2 2 2 2 2
 [151] 2 2 2 2 2 2 2 2 2 2 2 2 2 2 2 2 2 2 2 2 2 2 2 2 2 2 2 2 2 2 2 2 2 2 2 2 2 2 2 2 2 2 2 2 2 2 2 2 2 2
 [201] 2 2 2 2 2 2 2 2 2 2 2 2 2 2 2 2 2 2 2 2 2 2 2 2 2 2 2 2 2 2 2 2 2 2 2 2 2 2 2 2 2 2 2 2 2 2 2 2 2 2
 [251] 2 2 2 2 2 2 2 2 2 2 2 2 2 2 2 2 2 2 2 2 2 2 2 2 2 2 2 2 2 2 2 2 2 2 2 2 2 2 2 2 2 2 2 2 2 2 2 2 2 2
 [301] 2 2 2 2 2 2 2 2 2 2 2 2 2 2 2 2 2 2 2 2 2 2 2 2 2 2 2 2 2 2 2 2 2 2 2 2 2 2 2 2 2 2 2 2 2 2 2 2 2 2
 [351] 2 2 2 2 2 2 2 2 2 2 2 2 2 2 2 2 2 2 2 2 2 2 2 2 2 2 2 2 2 2 2 2 2 2 2 2 2 2 2 2 2 2 2 2 2 2 2 2 2 2
 [401] 2 2 2 2 2 2 2 2 2 2 2 2 2 2 2 2 2 2 2 2 2 2 2 2 2 2 2 2 2 2 2 2 2 2 2 2 2 2 2 2 2 2 2 2 2 2 2 2 2 2
 [451] 2 2 2 2 2 2 2 2 2 2 2 2 2 2 2 2 2 2 2 2 2 2 2 2 2 2 2 2 2 2 2 2 2 2 2 2 2 2 2 2 2 2 2 2 2 2 2 2 2 2
 [501] 2 2 2 2 2 2 2 2 2 2 2 2 2 2 2 2 2 2 2 2 2 2 2 2 2 2 2 2 2 2 2 2 2 2 2 2 2 2 2 2 2 2 2 2 2 2 2 2 2 2
 [551] 2 2 2 2 2 2 2 2 2 2 2 2 2 2 2 2 2 2 2 2 2 2 2 2 2 2 2 2 2 2 2 2 2 2 2 2 2 2 2 2 2 2 2 2 2 2 2 2 2 2
 [601] 2 2 2 2 2 2 2 2 2 2 2 2 2 2 2 2 2 2 2 2 2 2 2 2 2 2 2 2 2 2 2 2 2 2 2 2 2 2 2 2 2 2 2 2 2 2 2 2 2 2
 [651] 2 2 2 2 2 2 2 2 2 2 2 2 2 2 2 2 2 2 2 2 2 2 2 2 2 2 2 2 2 2 2 2 2 2 2 2 2 2 2 2 2 2 2 2 2 2 2 2 2 2
 [701] 2 2 2 2 2 2 2 2 2 2 2 2 2 2 2 2 2 2 2 2 2 2 2 2 2 2 2 2 2 2 2 2 2 2 2 2 2 2 2 2 2 2 2 2 2 2 2 2 2 2
 [751] 2 2 2 2 2 2 2 2 2 2 2 2 2 2 2 2 2 2 2 2 2 2 2 2 2 2 2 2 2 2 2 2 2 2 2 2 2 2 2 2 2 2 2 2 2 2 2 2 2 2
 [801] 2 2 2 2 2 2 2 2 2 2 2 2 2 2 2 2 2 2 2 2 2 2 2 2 2 2 2 2 2 2 2 2 2 2 2 2 2 2 2 2 2 2 2 2 2 2 2 2 2 2
 [851] 2 2 2 2 2 2 2 2 2 2 2 2 2 2 2 2 2 2 2 2 2 2 2 2 2 2 2 2 2 2 2 2 2 2 2 2 2 2 2 2 2 2 2 2 2 2 2 2 2 2
 [901] 2 2 2 2 2 2 2 2 2 2 2 2 2 2 2 2 2 2 2 2 2 2 2 2 2 2 2 2 2 2 2 2 2 2 2 2 2 2 2 2 2 2 2 2 2 2 2 2 2 2
 [951] 2 2 2 2 2 2 2 2 2 2 2 2 2 2 2 2 2 2 2 2 2 2 2 2 2 2 2 2 2 2 2 2 2 2 2 2 2 2 2 2 2 2 2 2 2 2 2 2 2 2
[1001] 2 2 2 2 2 2 2 2 2 2 2 2 2 2 2 2 2 2 2 2 2 2 2 2 2 2 2 2 2 2 2 2 2 2 2 2 2 2 2 2 2 2 2 2 2 2 2 2 2 2
[1051] 2 2 2 2 2 2 2 2 2 2 2 2 2 2 2 2 2 2 2 2 2 2 2 2 2 2 2 2 2 2 2 2 2 2 2 2 2 2 2 2 2 2 2 2 2 2 2 2 2 2
[1101] 2 2 2 2 2 2 2 2 2 2 2 2 2 2 2 2 2 2 2 2 2 2 2 2 2 2 2 2 2 2 2 2 2 2 2 2 2 2 2 2 2 2 2 2 2 2 2 2 2 2
[1151] 2 2 2 2 2 2 2 2 2 2 2 2 2 2 2 2 2 2 2 2 2 2 2 2 2 2 2 2 2 2 2 2 2 2 2 2 2 2 2 2 2 2 2 2 2 2 2 2 2 2
[1201] 2 2 2 2 2 2 2 2 2 2 2 2 2 2 2 2 2 2 2 2 2 2 2 2 2 2 2 2 2 2 2 2 2 2 2 2 2 2 2 2 2 2 2 2 2 2 2 2 2 2
[1251] 2 2 2 2 2 2 2 2 2 2 2 2 2 2 2 2 2 2 2 2 2 2 2 2 2 2 2 2 2 2 2 2 2 2 2 2 2 2 2 2 2 2 2 2 2 2 2 2 2 2
[1301] 2 2 2 2 2 2 2 2 2 2 2 2 2 2 2 2 2 2 2 2 2 2 2 2 2 2 2 2 2 2 2 2 2 2 2 2 2 2 2 2 2 2 2 2 2 2 2 2 2 2
[1351] 2 2 2 2 2 2 2 2 2 2 2 2 2 2 2 2 2 2 2 2 2 2 2 2 2 2 2 2 2 2 2 2 2 2 2 2 2 2 2 2 2 2 2 2 2 2 2 2 2 2
[1401] 2 2 2 2 2 2 2 2 2 2 2 2 2 2 2 2 2 2 2 2 2 2 2 2 2 2 2 2 2 2 2 2 2 2 2 2 2 2 2 2 2 2 2 2 2 2 2 2 2 2
[1451] 2 2 2 2 2 2 2 2 2 2 2 2 2 2 2 2 2 2 2 2 2 2 2 2 2 2 2 2 2 2 2 2 2 2 2 2 2 2 2 2 2 2 2 2 2 2 2 2 2 2
[1501] 2 2 2 2 2 2 2 2 2 2 2 2 2 2 2 2 2 2 2 2 2 2 2 2 2 2 2 2 2 2 2 2 2 2 2 2 2 2 2 2 2 2 2 2 2 2 2 2 2 2
[1551] 2 2 2 2 2 2 2 2 2 2 2 2 2 2 2 2 2 2 2 2 2 2 2 2 2 2 2 2 2 2 2 2 2 2 2 2 2 2 2 2 2 2 2 2 2 2 2 2 2 2
[1601] 2 2 2 2 2 2 2 2 2 2 2 2 2 2 2 2 2 2 2 2 2 2 2 2 2 2 2 2 2 2 2 2 2 2 2 2 2 2 2 2 2 2 2 2 2 2 2 2 2 2
[1651] 2 2 2 2 2 2 2 2 2 2 2 2 2 2 2 2 2 2 2 2 2 2 2 2 2 2 2 2 2 2 2 2 2 2 2 2 2 2 2 2 2 2 2 2 2 2 2 2 2 2
[1701] 2 2 2 2 2 2 2 2 2 2 2 2 2 2 2 2 2 2 2 2 2 2 2 2 2 2 2 2 2 2 2 2 2 2 2 2 2 2 2 2 2 2 2 2 2 2 2 2 2 2
[1751] 2 2 2 2 2 2 2 2 2 2 2 2 2 2 2 2 2 2 2 2 2 2 2 2 2 2 2 2 2 2 2 2 2 2 2 2 2 2 2 2 2 2 2 2 2 2 2 2 2 2
[1801] 2 2 2 2 2 2 2 2 2 2 2 2 2 2 2 2 2 2 2 2 2 2 2 2 2 2 2 2 2 2 2 2 2 2 2 2 2 2 2 2 2 2 2 2 2 2 2 2 2 2
[1851] 2 2 2 2 2 2 2 2 2 2 2 2 2 2 2 2 2 2 2 2 2 2 2 2 2 2 2 2 2 2 2 2 2 2 2 2 2 2 2 2 2 2 2 2 2 2 2

$graphAttributes$Edges$parallelEdge
   [1] FALSE FALSE FALSE FALSE FALSE FALSE FALSE FALSE FALSE FALSE FALSE FALSE FALSE FALSE FALSE FALSE
  [17] FALSE FALSE FALSE FALSE FALSE FALSE FALSE FALSE FALSE FALSE FALSE FALSE FALSE FALSE FALSE FALSE
  [33] FALSE FALSE FALSE FALSE FALSE FALSE FALSE FALSE FALSE FALSE FALSE FALSE FALSE FALSE FALSE FALSE
  [49] FALSE FALSE FALSE FALSE FALSE FALSE FALSE FALSE FALSE FALSE FALSE FALSE FALSE FALSE FALSE FALSE
  [65] FALSE FALSE FALSE FALSE FALSE FALSE FALSE FALSE FALSE FALSE FALSE FALSE FALSE FALSE FALSE FALSE
  [81] FALSE FALSE FALSE FALSE FALSE FALSE FALSE FALSE FALSE FALSE FALSE FALSE FALSE FALSE FALSE FALSE
  [97] FALSE FALSE FALSE FALSE FALSE FALSE FALSE FALSE FALSE FALSE FALSE FALSE FALSE FALSE FALSE FALSE
 [113] FALSE FALSE FALSE FALSE FALSE FALSE FALSE FALSE FALSE FALSE FALSE FALSE FALSE FALSE FALSE FALSE
 [129] FALSE FALSE FALSE FALSE FALSE FALSE FALSE FALSE FALSE FALSE FALSE FALSE FALSE FALSE FALSE FALSE
 [145] FALSE FALSE FALSE FALSE FALSE FALSE FALSE FALSE FALSE FALSE FALSE FALSE FALSE FALSE FALSE FALSE
 [161] FALSE FALSE FALSE FALSE FALSE FALSE FALSE FALSE FALSE FALSE FALSE FALSE FALSE FALSE FALSE FALSE
 [177] FALSE FALSE FALSE FALSE FALSE FALSE FALSE FALSE FALSE FALSE FALSE FALSE FALSE FALSE FALSE FALSE
 [193] FALSE FALSE FALSE FALSE FALSE FALSE FALSE FALSE FALSE FALSE FALSE FALSE FALSE FALSE FALSE FALSE
 [209] FALSE FALSE FALSE FALSE FALSE FALSE FALSE FALSE FALSE FALSE FALSE FALSE FALSE FALSE FALSE FALSE
 [225] FALSE FALSE FALSE FALSE FALSE FALSE FALSE FALSE FALSE FALSE FALSE FALSE FALSE FALSE FALSE FALSE
 [241] FALSE FALSE FALSE FALSE FALSE FALSE FALSE FALSE FALSE FALSE FALSE FALSE FALSE FALSE FALSE FALSE
 [257] FALSE FALSE FALSE FALSE FALSE FALSE FALSE FALSE FALSE FALSE FALSE FALSE FALSE FALSE FALSE FALSE
 [273] FALSE FALSE FALSE FALSE FALSE FALSE FALSE FALSE FALSE FALSE FALSE FALSE FALSE FALSE FALSE FALSE
 [289] FALSE FALSE FALSE FALSE FALSE FALSE FALSE FALSE FALSE FALSE FALSE FALSE FALSE FALSE FALSE FALSE
 [305] FALSE FALSE FALSE FALSE FALSE FALSE FALSE FALSE FALSE FALSE FALSE FALSE FALSE FALSE FALSE FALSE
 [321] FALSE FALSE FALSE FALSE FALSE FALSE FALSE FALSE FALSE FALSE FALSE FALSE FALSE FALSE FALSE FALSE
 [337] FALSE FALSE FALSE FALSE FALSE FALSE FALSE FALSE FALSE FALSE FALSE FALSE FALSE FALSE FALSE FALSE
 [353] FALSE FALSE FALSE FALSE FALSE FALSE FALSE FALSE FALSE FALSE FALSE FALSE FALSE FALSE FALSE FALSE
 [369] FALSE FALSE FALSE FALSE FALSE FALSE FALSE FALSE FALSE FALSE FALSE FALSE FALSE FALSE FALSE FALSE
 [385] FALSE FALSE FALSE FALSE FALSE FALSE FALSE FALSE FALSE FALSE FALSE FALSE FALSE FALSE FALSE FALSE
 [401] FALSE FALSE FALSE FALSE FALSE FALSE FALSE FALSE FALSE FALSE FALSE FALSE FALSE FALSE FALSE FALSE
 [417] FALSE FALSE FALSE FALSE FALSE FALSE FALSE FALSE FALSE FALSE FALSE FALSE FALSE FALSE FALSE FALSE
 [433] FALSE FALSE FALSE FALSE FALSE FALSE FALSE FALSE FALSE FALSE FALSE FALSE FALSE FALSE FALSE FALSE
 [449] FALSE FALSE FALSE FALSE FALSE FALSE FALSE FALSE FALSE FALSE FALSE FALSE FALSE FALSE FALSE FALSE
 [465] FALSE FALSE FALSE FALSE FALSE FALSE FALSE FALSE FALSE FALSE FALSE FALSE FALSE FALSE FALSE FALSE
 [481] FALSE FALSE FALSE FALSE FALSE FALSE FALSE FALSE FALSE FALSE FALSE FALSE FALSE FALSE FALSE FALSE
 [497] FALSE FALSE FALSE FALSE FALSE FALSE FALSE FALSE FALSE FALSE FALSE FALSE FALSE FALSE FALSE FALSE
 [513] FALSE FALSE FALSE FALSE FALSE FALSE FALSE FALSE FALSE FALSE FALSE FALSE FALSE FALSE FALSE FALSE
 [529] FALSE FALSE FALSE FALSE FALSE FALSE FALSE FALSE FALSE FALSE FALSE FALSE FALSE FALSE FALSE FALSE
 [545] FALSE FALSE FALSE FALSE FALSE FALSE FALSE FALSE FALSE FALSE FALSE FALSE FALSE FALSE FALSE FALSE
 [561] FALSE FALSE FALSE FALSE FALSE FALSE FALSE FALSE FALSE FALSE FALSE FALSE FALSE FALSE FALSE FALSE
 [577] FALSE FALSE FALSE FALSE FALSE FALSE FALSE FALSE FALSE FALSE FALSE FALSE FALSE FALSE FALSE FALSE
 [593] FALSE FALSE FALSE FALSE FALSE FALSE FALSE FALSE FALSE FALSE FALSE FALSE FALSE FALSE FALSE FALSE
 [609] FALSE FALSE FALSE FALSE FALSE FALSE FALSE FALSE FALSE FALSE FALSE FALSE FALSE FALSE FALSE FALSE
 [625] FALSE FALSE FALSE FALSE FALSE FALSE FALSE FALSE FALSE FALSE FALSE FALSE FALSE FALSE FALSE FALSE
 [641] FALSE FALSE FALSE FALSE FALSE FALSE FALSE FALSE FALSE FALSE FALSE FALSE FALSE FALSE FALSE FALSE
 [657] FALSE FALSE FALSE FALSE FALSE FALSE FALSE FALSE FALSE FALSE FALSE FALSE FALSE FALSE FALSE FALSE
 [673] FALSE FALSE FALSE FALSE FALSE FALSE FALSE FALSE FALSE FALSE FALSE FALSE FALSE FALSE FALSE FALSE
 [689] FALSE FALSE FALSE FALSE FALSE FALSE FALSE FALSE FALSE FALSE FALSE FALSE FALSE FALSE FALSE FALSE
 [705] FALSE FALSE FALSE FALSE FALSE FALSE FALSE FALSE FALSE FALSE FALSE FALSE FALSE FALSE FALSE FALSE
 [721] FALSE FALSE FALSE FALSE FALSE FALSE FALSE FALSE FALSE FALSE FALSE FALSE FALSE FALSE FALSE FALSE
 [737] FALSE FALSE FALSE FALSE FALSE FALSE FALSE FALSE FALSE FALSE FALSE FALSE FALSE FALSE FALSE FALSE
 [753] FALSE FALSE FALSE FALSE FALSE FALSE FALSE FALSE FALSE FALSE FALSE FALSE FALSE FALSE FALSE FALSE
 [769] FALSE FALSE FALSE FALSE FALSE FALSE FALSE FALSE FALSE FALSE FALSE FALSE FALSE FALSE FALSE FALSE
 [785] FALSE FALSE FALSE FALSE FALSE FALSE FALSE FALSE FALSE FALSE FALSE FALSE FALSE FALSE FALSE FALSE
 [801] FALSE FALSE FALSE FALSE FALSE FALSE FALSE FALSE FALSE FALSE FALSE FALSE FALSE FALSE FALSE FALSE
 [817] FALSE FALSE FALSE FALSE FALSE FALSE FALSE FALSE FALSE FALSE FALSE FALSE FALSE FALSE FALSE FALSE
 [833] FALSE FALSE FALSE FALSE FALSE FALSE FALSE FALSE FALSE FALSE FALSE FALSE FALSE FALSE FALSE FALSE
 [849] FALSE FALSE FALSE FALSE FALSE FALSE FALSE FALSE FALSE FALSE FALSE FALSE FALSE FALSE FALSE FALSE
 [865] FALSE FALSE FALSE FALSE FALSE FALSE FALSE FALSE FALSE FALSE FALSE FALSE FALSE FALSE FALSE FALSE
 [881] FALSE FALSE FALSE FALSE FALSE FALSE FALSE FALSE FALSE FALSE FALSE FALSE FALSE FALSE FALSE FALSE
 [897] FALSE FALSE FALSE FALSE FALSE FALSE FALSE FALSE FALSE FALSE FALSE FALSE FALSE FALSE FALSE FALSE
 [913] FALSE FALSE FALSE FALSE FALSE FALSE FALSE FALSE FALSE FALSE FALSE FALSE FALSE FALSE FALSE FALSE
 [929] FALSE FALSE FALSE FALSE FALSE FALSE FALSE FALSE FALSE FALSE FALSE FALSE FALSE FALSE FALSE FALSE
 [945] FALSE FALSE FALSE FALSE FALSE FALSE FALSE FALSE FALSE FALSE FALSE FALSE FALSE FALSE FALSE FALSE
 [961] FALSE FALSE FALSE FALSE FALSE FALSE FALSE FALSE FALSE FALSE FALSE FALSE FALSE FALSE FALSE FALSE
 [977] FALSE FALSE FALSE FALSE FALSE FALSE FALSE FALSE FALSE FALSE FALSE FALSE FALSE FALSE FALSE FALSE
 [993] FALSE FALSE FALSE FALSE FALSE FALSE FALSE FALSE FALSE FALSE FALSE FALSE FALSE FALSE FALSE FALSE
[1009] FALSE FALSE FALSE FALSE FALSE FALSE FALSE FALSE FALSE FALSE FALSE FALSE FALSE FALSE FALSE FALSE
[1025] FALSE FALSE FALSE FALSE FALSE FALSE FALSE FALSE FALSE FALSE FALSE FALSE FALSE FALSE FALSE FALSE
[1041] FALSE FALSE FALSE FALSE FALSE FALSE FALSE FALSE FALSE FALSE FALSE FALSE FALSE FALSE FALSE FALSE
[1057] FALSE FALSE FALSE FALSE FALSE FALSE FALSE FALSE FALSE FALSE FALSE FALSE FALSE FALSE FALSE FALSE
[1073] FALSE FALSE FALSE FALSE FALSE FALSE FALSE FALSE FALSE FALSE FALSE FALSE FALSE FALSE FALSE FALSE
[1089] FALSE FALSE FALSE FALSE FALSE FALSE FALSE FALSE FALSE FALSE FALSE FALSE FALSE FALSE FALSE FALSE
[1105] FALSE FALSE FALSE FALSE FALSE FALSE FALSE FALSE FALSE FALSE FALSE FALSE FALSE FALSE FALSE FALSE
[1121] FALSE FALSE FALSE FALSE FALSE FALSE FALSE FALSE FALSE FALSE FALSE FALSE FALSE FALSE FALSE FALSE
[1137] FALSE FALSE FALSE FALSE FALSE FALSE FALSE FALSE FALSE FALSE FALSE FALSE FALSE FALSE FALSE FALSE
[1153] FALSE FALSE FALSE FALSE FALSE FALSE FALSE FALSE FALSE FALSE FALSE FALSE FALSE FALSE FALSE FALSE
[1169] FALSE FALSE FALSE FALSE FALSE FALSE FALSE FALSE FALSE FALSE FALSE FALSE FALSE FALSE FALSE FALSE
[1185] FALSE FALSE FALSE FALSE FALSE FALSE FALSE FALSE FALSE FALSE FALSE FALSE FALSE FALSE FALSE FALSE
[1201] FALSE FALSE FALSE FALSE FALSE FALSE FALSE FALSE FALSE FALSE FALSE FALSE FALSE FALSE FALSE FALSE
[1217] FALSE FALSE FALSE FALSE FALSE FALSE FALSE FALSE FALSE FALSE FALSE FALSE FALSE FALSE FALSE FALSE
[1233] FALSE FALSE FALSE FALSE FALSE FALSE FALSE FALSE FALSE FALSE FALSE FALSE FALSE FALSE FALSE FALSE
[1249] FALSE FALSE FALSE FALSE FALSE FALSE FALSE FALSE FALSE FALSE FALSE FALSE FALSE FALSE FALSE FALSE
[1265] FALSE FALSE FALSE FALSE FALSE FALSE FALSE FALSE FALSE FALSE FALSE FALSE FALSE FALSE FALSE FALSE
[1281] FALSE FALSE FALSE FALSE FALSE FALSE FALSE FALSE FALSE FALSE FALSE FALSE FALSE FALSE FALSE FALSE
[1297] FALSE FALSE FALSE FALSE FALSE FALSE FALSE FALSE FALSE FALSE FALSE FALSE FALSE FALSE FALSE FALSE
[1313] FALSE FALSE FALSE FALSE FALSE FALSE FALSE FALSE FALSE FALSE FALSE FALSE FALSE FALSE FALSE FALSE
[1329] FALSE FALSE FALSE FALSE FALSE FALSE FALSE FALSE FALSE FALSE FALSE FALSE FALSE FALSE FALSE FALSE
[1345] FALSE FALSE FALSE FALSE FALSE FALSE FALSE FALSE FALSE FALSE FALSE FALSE FALSE FALSE FALSE FALSE
[1361] FALSE FALSE FALSE FALSE FALSE FALSE FALSE FALSE FALSE FALSE FALSE FALSE FALSE FALSE FALSE FALSE
[1377] FALSE FALSE FALSE FALSE FALSE FALSE FALSE FALSE FALSE FALSE FALSE FALSE FALSE FALSE FALSE FALSE
[1393] FALSE FALSE FALSE FALSE FALSE FALSE FALSE FALSE FALSE FALSE FALSE FALSE FALSE FALSE FALSE FALSE
[1409] FALSE FALSE FALSE FALSE FALSE FALSE FALSE FALSE FALSE FALSE FALSE FALSE FALSE FALSE FALSE FALSE
[1425] FALSE FALSE FALSE FALSE FALSE FALSE FALSE FALSE FALSE FALSE FALSE FALSE FALSE FALSE FALSE FALSE
[1441] FALSE FALSE FALSE FALSE FALSE FALSE FALSE FALSE FALSE FALSE FALSE FALSE FALSE FALSE FALSE FALSE
[1457] FALSE FALSE FALSE FALSE FALSE FALSE FALSE FALSE FALSE FALSE FALSE FALSE FALSE FALSE FALSE FALSE
[1473] FALSE FALSE FALSE FALSE FALSE FALSE FALSE FALSE FALSE FALSE FALSE FALSE FALSE FALSE FALSE FALSE
[1489] FALSE FALSE FALSE FALSE FALSE FALSE FALSE FALSE FALSE FALSE FALSE FALSE FALSE FALSE FALSE FALSE
[1505] FALSE FALSE FALSE FALSE FALSE FALSE FALSE FALSE FALSE FALSE FALSE FALSE FALSE FALSE FALSE FALSE
[1521] FALSE FALSE FALSE FALSE FALSE FALSE FALSE FALSE FALSE FALSE FALSE FALSE FALSE FALSE FALSE FALSE
[1537] FALSE FALSE FALSE FALSE FALSE FALSE FALSE FALSE FALSE FALSE FALSE FALSE FALSE FALSE FALSE FALSE
[1553] FALSE FALSE FALSE FALSE FALSE FALSE FALSE FALSE FALSE FALSE FALSE FALSE FALSE FALSE FALSE FALSE
[1569] FALSE FALSE FALSE FALSE FALSE FALSE FALSE FALSE FALSE FALSE FALSE FALSE FALSE FALSE FALSE FALSE
[1585] FALSE FALSE FALSE FALSE FALSE FALSE FALSE FALSE FALSE FALSE FALSE FALSE FALSE FALSE FALSE FALSE
[1601] FALSE FALSE FALSE FALSE FALSE FALSE FALSE FALSE FALSE FALSE FALSE FALSE FALSE FALSE FALSE FALSE
[1617] FALSE FALSE FALSE FALSE FALSE FALSE FALSE FALSE FALSE FALSE FALSE FALSE FALSE FALSE FALSE FALSE
[1633] FALSE FALSE FALSE FALSE FALSE FALSE FALSE FALSE FALSE FALSE FALSE FALSE FALSE FALSE FALSE FALSE
[1649] FALSE FALSE FALSE FALSE FALSE FALSE FALSE FALSE FALSE FALSE FALSE FALSE FALSE FALSE FALSE FALSE
[1665] FALSE FALSE FALSE FALSE FALSE FALSE FALSE FALSE FALSE FALSE FALSE FALSE FALSE FALSE FALSE FALSE
[1681] FALSE FALSE FALSE FALSE FALSE FALSE FALSE FALSE FALSE FALSE FALSE FALSE FALSE FALSE FALSE FALSE
[1697] FALSE FALSE FALSE FALSE FALSE FALSE FALSE FALSE FALSE FALSE FALSE FALSE FALSE FALSE FALSE FALSE
[1713] FALSE FALSE FALSE FALSE FALSE FALSE FALSE FALSE FALSE FALSE FALSE FALSE FALSE FALSE FALSE FALSE
[1729] FALSE FALSE FALSE FALSE FALSE FALSE FALSE FALSE FALSE FALSE FALSE FALSE FALSE FALSE FALSE FALSE
[1745] FALSE FALSE FALSE FALSE FALSE FALSE FALSE FALSE FALSE FALSE FALSE FALSE FALSE FALSE FALSE FALSE
[1761] FALSE FALSE FALSE FALSE FALSE FALSE FALSE FALSE FALSE FALSE FALSE FALSE FALSE FALSE FALSE FALSE
[1777] FALSE FALSE FALSE FALSE FALSE FALSE FALSE FALSE FALSE FALSE FALSE FALSE FALSE FALSE FALSE FALSE
[1793] FALSE FALSE FALSE FALSE FALSE FALSE FALSE FALSE FALSE FALSE FALSE FALSE FALSE FALSE FALSE FALSE
[1809] FALSE FALSE FALSE FALSE FALSE FALSE FALSE FALSE FALSE FALSE FALSE FALSE FALSE FALSE FALSE FALSE
[1825] FALSE FALSE FALSE FALSE FALSE FALSE FALSE FALSE FALSE FALSE FALSE FALSE FALSE FALSE FALSE FALSE
[1841] FALSE FALSE FALSE FALSE FALSE FALSE FALSE FALSE FALSE FALSE FALSE FALSE FALSE FALSE FALSE FALSE
[1857] FALSE FALSE FALSE FALSE FALSE FALSE FALSE FALSE FALSE FALSE FALSE FALSE FALSE FALSE FALSE FALSE
[1873] FALSE FALSE FALSE FALSE FALSE FALSE FALSE FALSE FALSE FALSE FALSE FALSE FALSE FALSE FALSE FALSE
[1889] FALSE FALSE FALSE FALSE FALSE FALSE FALSE FALSE FALSE

$graphAttributes$Edges$parallelAngle
   [1] 0 0 0 0 0 0 0 0 0 0 0 0 0 0 0 0 0 0 0 0 0 0 0 0 0 0 0 0 0 0 0 0 0 0 0 0 0 0 0 0 0 0 0 0 0 0 0 0 0 0
  [51] 0 0 0 0 0 0 0 0 0 0 0 0 0 0 0 0 0 0 0 0 0 0 0 0 0 0 0 0 0 0 0 0 0 0 0 0 0 0 0 0 0 0 0 0 0 0 0 0 0 0
 [101] 0 0 0 0 0 0 0 0 0 0 0 0 0 0 0 0 0 0 0 0 0 0 0 0 0 0 0 0 0 0 0 0 0 0 0 0 0 0 0 0 0 0 0 0 0 0 0 0 0 0
 [151] 0 0 0 0 0 0 0 0 0 0 0 0 0 0 0 0 0 0 0 0 0 0 0 0 0 0 0 0 0 0 0 0 0 0 0 0 0 0 0 0 0 0 0 0 0 0 0 0 0 0
 [201] 0 0 0 0 0 0 0 0 0 0 0 0 0 0 0 0 0 0 0 0 0 0 0 0 0 0 0 0 0 0 0 0 0 0 0 0 0 0 0 0 0 0 0 0 0 0 0 0 0 0
 [251] 0 0 0 0 0 0 0 0 0 0 0 0 0 0 0 0 0 0 0 0 0 0 0 0 0 0 0 0 0 0 0 0 0 0 0 0 0 0 0 0 0 0 0 0 0 0 0 0 0 0
 [301] 0 0 0 0 0 0 0 0 0 0 0 0 0 0 0 0 0 0 0 0 0 0 0 0 0 0 0 0 0 0 0 0 0 0 0 0 0 0 0 0 0 0 0 0 0 0 0 0 0 0
 [351] 0 0 0 0 0 0 0 0 0 0 0 0 0 0 0 0 0 0 0 0 0 0 0 0 0 0 0 0 0 0 0 0 0 0 0 0 0 0 0 0 0 0 0 0 0 0 0 0 0 0
 [401] 0 0 0 0 0 0 0 0 0 0 0 0 0 0 0 0 0 0 0 0 0 0 0 0 0 0 0 0 0 0 0 0 0 0 0 0 0 0 0 0 0 0 0 0 0 0 0 0 0 0
 [451] 0 0 0 0 0 0 0 0 0 0 0 0 0 0 0 0 0 0 0 0 0 0 0 0 0 0 0 0 0 0 0 0 0 0 0 0 0 0 0 0 0 0 0 0 0 0 0 0 0 0
 [501] 0 0 0 0 0 0 0 0 0 0 0 0 0 0 0 0 0 0 0 0 0 0 0 0 0 0 0 0 0 0 0 0 0 0 0 0 0 0 0 0 0 0 0 0 0 0 0 0 0 0
 [551] 0 0 0 0 0 0 0 0 0 0 0 0 0 0 0 0 0 0 0 0 0 0 0 0 0 0 0 0 0 0 0 0 0 0 0 0 0 0 0 0 0 0 0 0 0 0 0 0 0 0
 [601] 0 0 0 0 0 0 0 0 0 0 0 0 0 0 0 0 0 0 0 0 0 0 0 0 0 0 0 0 0 0 0 0 0 0 0 0 0 0 0 0 0 0 0 0 0 0 0 0 0 0
 [651] 0 0 0 0 0 0 0 0 0 0 0 0 0 0 0 0 0 0 0 0 0 0 0 0 0 0 0 0 0 0 0 0 0 0 0 0 0 0 0 0 0 0 0 0 0 0 0 0 0 0
 [701] 0 0 0 0 0 0 0 0 0 0 0 0 0 0 0 0 0 0 0 0 0 0 0 0 0 0 0 0 0 0 0 0 0 0 0 0 0 0 0 0 0 0 0 0 0 0 0 0 0 0
 [751] 0 0 0 0 0 0 0 0 0 0 0 0 0 0 0 0 0 0 0 0 0 0 0 0 0 0 0 0 0 0 0 0 0 0 0 0 0 0 0 0 0 0 0 0 0 0 0 0 0 0
 [801] 0 0 0 0 0 0 0 0 0 0 0 0 0 0 0 0 0 0 0 0 0 0 0 0 0 0 0 0 0 0 0 0 0 0 0 0 0 0 0 0 0 0 0 0 0 0 0 0 0 0
 [851] 0 0 0 0 0 0 0 0 0 0 0 0 0 0 0 0 0 0 0 0 0 0 0 0 0 0 0 0 0 0 0 0 0 0 0 0 0 0 0 0 0 0 0 0 0 0 0 0 0 0
 [901] 0 0 0 0 0 0 0 0 0 0 0 0 0 0 0 0 0 0 0 0 0 0 0 0 0 0 0 0 0 0 0 0 0 0 0 0 0 0 0 0 0 0 0 0 0 0 0 0 0 0
 [951] 0 0 0 0 0 0 0 0 0 0 0 0 0 0 0 0 0 0 0 0 0 0 0 0 0 0 0 0 0 0 0 0 0 0 0 0 0 0 0 0 0 0 0 0 0 0 0 0 0 0
[1001] 0 0 0 0 0 0 0 0 0 0 0 0 0 0 0 0 0 0 0 0 0 0 0 0 0 0 0 0 0 0 0 0 0 0 0 0 0 0 0 0 0 0 0 0 0 0 0 0 0 0
[1051] 0 0 0 0 0 0 0 0 0 0 0 0 0 0 0 0 0 0 0 0 0 0 0 0 0 0 0 0 0 0 0 0 0 0 0 0 0 0 0 0 0 0 0 0 0 0 0 0 0 0
[1101] 0 0 0 0 0 0 0 0 0 0 0 0 0 0 0 0 0 0 0 0 0 0 0 0 0 0 0 0 0 0 0 0 0 0 0 0 0 0 0 0 0 0 0 0 0 0 0 0 0 0
[1151] 0 0 0 0 0 0 0 0 0 0 0 0 0 0 0 0 0 0 0 0 0 0 0 0 0 0 0 0 0 0 0 0 0 0 0 0 0 0 0 0 0 0 0 0 0 0 0 0 0 0
[1201] 0 0 0 0 0 0 0 0 0 0 0 0 0 0 0 0 0 0 0 0 0 0 0 0 0 0 0 0 0 0 0 0 0 0 0 0 0 0 0 0 0 0 0 0 0 0 0 0 0 0
[1251] 0 0 0 0 0 0 0 0 0 0 0 0 0 0 0 0 0 0 0 0 0 0 0 0 0 0 0 0 0 0 0 0 0 0 0 0 0 0 0 0 0 0 0 0 0 0 0 0 0 0
[1301] 0 0 0 0 0 0 0 0 0 0 0 0 0 0 0 0 0 0 0 0 0 0 0 0 0 0 0 0 0 0 0 0 0 0 0 0 0 0 0 0 0 0 0 0 0 0 0 0 0 0
[1351] 0 0 0 0 0 0 0 0 0 0 0 0 0 0 0 0 0 0 0 0 0 0 0 0 0 0 0 0 0 0 0 0 0 0 0 0 0 0 0 0 0 0 0 0 0 0 0 0 0 0
[1401] 0 0 0 0 0 0 0 0 0 0 0 0 0 0 0 0 0 0 0 0 0 0 0 0 0 0 0 0 0 0 0 0 0 0 0 0 0 0 0 0 0 0 0 0 0 0 0 0 0 0
[1451] 0 0 0 0 0 0 0 0 0 0 0 0 0 0 0 0 0 0 0 0 0 0 0 0 0 0 0 0 0 0 0 0 0 0 0 0 0 0 0 0 0 0 0 0 0 0 0 0 0 0
[1501] 0 0 0 0 0 0 0 0 0 0 0 0 0 0 0 0 0 0 0 0 0 0 0 0 0 0 0 0 0 0 0 0 0 0 0 0 0 0 0 0 0 0 0 0 0 0 0 0 0 0
[1551] 0 0 0 0 0 0 0 0 0 0 0 0 0 0 0 0 0 0 0 0 0 0 0 0 0 0 0 0 0 0 0 0 0 0 0 0 0 0 0 0 0 0 0 0 0 0 0 0 0 0
[1601] 0 0 0 0 0 0 0 0 0 0 0 0 0 0 0 0 0 0 0 0 0 0 0 0 0 0 0 0 0 0 0 0 0 0 0 0 0 0 0 0 0 0 0 0 0 0 0 0 0 0
[1651] 0 0 0 0 0 0 0 0 0 0 0 0 0 0 0 0 0 0 0 0 0 0 0 0 0 0 0 0 0 0 0 0 0 0 0 0 0 0 0 0 0 0 0 0 0 0 0 0 0 0
[1701] 0 0 0 0 0 0 0 0 0 0 0 0 0 0 0 0 0 0 0 0 0 0 0 0 0 0 0 0 0 0 0 0 0 0 0 0 0 0 0 0 0 0 0 0 0 0 0 0 0 0
[1751] 0 0 0 0 0 0 0 0 0 0 0 0 0 0 0 0 0 0 0 0 0 0 0 0 0 0 0 0 0 0 0 0 0 0 0 0 0 0 0 0 0 0 0 0 0 0 0 0 0 0
[1801] 0 0 0 0 0 0 0 0 0 0 0 0 0 0 0 0 0 0 0 0 0 0 0 0 0 0 0 0 0 0 0 0 0 0 0 0 0 0 0 0 0 0 0 0 0 0 0 0 0 0
[1851] 0 0 0 0 0 0 0 0 0 0 0 0 0 0 0 0 0 0 0 0 0 0 0 0 0 0 0 0 0 0 0 0 0 0 0 0 0 0 0 0 0 0 0 0 0 0 0


$graphAttributes$Graph
$graphAttributes$Graph$nNodes
[1] 86

$graphAttributes$Graph$weighted
[1] TRUE

$graphAttributes$Graph$edgesort
   [1]  224   81  178  130 1771 1334 1770 1751 1767 1755 1759  947 1740 1763   85 1283 1258 1169  134 1750
  [21] 1766 1754 1758 1253 1762 1033 1111 1746 1742  765  808 1192 1710 1131  689 1455 1003 1361 1145 1745
  [41] 1442 1741 1548 1464  450 1663  916 1772 1460  231  244 1462  724 1648 1022 1006  964  852 1009 1335
  [61] 1608 1641 1039 1678 1562 1560  919  955  245  871 1204 1603 1458 1210 1029  864  994 1402 1329 1362
  [81]  269 1279 1036  878 1696 1604 1645 1330 1644 1116 1602 1438 1020 1883 1545  885 1314 1559 1031  892
 [101]  928 1598 1035 1563 1369 1776  879 1010 1038 1520  954  227  967 1294  992 1000 1243  456 1136 1609
 [121] 1032 1132 1282  891 1194 1628  876 1579 1030 1627 1896  432  627  856 1586 1423  313   84  961  993
 [141] 1737  889 1012 1443 1113  925 1601  896  881 1440 1078 1195  868 1005  983 1004  971 1713  652 1399
 [161] 1756  424 1768  462 1699 1299 1156  970  952 1357 1752 1827  932  877 1165  921 1019 1519 1275  438
 [181] 1792  444  991 1315 1467 1042 1353 1437  940 1300  470 1836 1649  314  400  855 1016 1018 1257 1028
 [201] 1309   88 1249 1664 1203 1457 1606  463 1661 1288 1551 1764 1008 1310 1037  969 1580  197 1200  960
 [221]   99   54  915 1487 1118  874 1184  718  586 1218 1117  978  639 1518 1296 1122  293 1868  979 1023
 [241] 1826  584 1176  866 1386 1062  981  944 1230  623  918 1687   37  184 1073 1021  953  966  418  585
 [261] 1398  872 1463  643 1488 1646 1360 1806 1788 1326  884 1106 1774 1760  951 1138  195  294  997  473
 [281] 1183 1773 1439 1025  973  532 1702 1066  982  869  756 1735  472  914 1498 1225  931  642 1056  406
 [301]  989  412  710  957 1274 1284 1024 1524 1379 1107  435 1748  390 1679  908 1017  990  277 1007  854
 [321] 1046  598   68  950 1514 1706 1365 1333 1162 1112  465 1071 1835 1416 1085 1285  798  890  582  999
 [341]  559 1651 1146 1044  531  338  942 1445  196  924  325 1013 1605  917 1302  984  873 1163  386  977
 [361]  543  490  691  963 1100 1101  907  875 1246 1640 1211 1206  603  748  863 1002 1743 1492 1149  232
 [381] 1014  882 1374  165 1237  895 1247  904  945 1484  880  948  909  596  339 1683 1869 1187 1327 1854
 [401] 1352 1694 1316 1626  261 1686 1831  862 1784 1790 1166 1082 1077 1526 1103  922 1355  468 1736  906
 [421]  303 1705  986 1157 1307 1834 1140  365 1075  695  943  506  124  349 1292 1102 1261 1301 1895  439
 [441] 1034 1461 1397 1325 1356 1027  965 1446 1556  137 1337 1205  930 1689 1557  934  533  998 1707  581
 [461] 1130  512  913 1291 1119 1613  936 1298  771 1777 1367  125 1026 1779  222 1781 1123  414  558 1141
 [481] 1196 1238  437  867 1047 1780  974  101  646  956  407 1158  565  150  148 1585 1652  615 1669  629
 [501] 1864 1647 1354 1168  968 1523 1096  980   16 1250  939  860 1546  858  221  883 1242  975  810 1704
 [521]  320  292 1295  451  550 1468 1693 1127 1252  641  911  685 1072 1528 1318  334  626 1199  477 1692
 [541]  949 1161 1328  337  185 1090  688  262  290  920 1147  715 1716 1051  708  775 1810  123 1859  255
 [561]  679  841 1451 1104 1708 1276  336 1170  133  218  419  727 1160  640  814 1671 1450 1491 1558  445
 [581]  265  405 1063  995 1093  865  389 1171 1874  938  853 1624  859  198  987 1338 1630  102  714  804
 [601] 1305  888  988  767  713  373  528  363  312  898  601  151 1631  278 1690 1632  229  651  322  289
 [621]   76  636 1233  894  830  583 1089  851  388 1691  707 1244  441  380 1676  745 1527  927 1222  568
 [641] 1109  985 1347 1610  589 1059  257  729 1517 1879  870  717  505  235  181  628 1114 1747 1650 1091
 [661]  770   80 1875  116  280  900 1074  210 1590  242  912  946   79  374 1787 1712 1215  335  217 1591
 [681] 1684 1277  958  443  678 1469 1380 1070   87 1133  371  638  959 1581  606  592 1313  752  847 1614
 [701]  385  291  676  903 1466 1665 1154 1417 1084 1015  453 1782  843 1286  464 1543  673  941 1348  552
 [721] 1805  902 1622 1224  275 1198 1308 1697  409  497 1193  716 1436 1688  234 1549  530   75 1873  644
 [741] 1126 1376  216 1153 1304 1226 1144  681 1221 1611 1188  637  910  578   90  442  421  720 1775 1173
 [761] 1785 1213  656 1862 1607 1128 1803 1049 1214  850 1142 1079 1185  929 1382  935  594  126 1643 1259
 [781]  694 1219 1290  534 1587 1322 1293  587  376  813 1701 1675 1765  183  828  705 1825  387  743 1272
 [801] 1339 1372  649 1260 1685  263  452 1223  177 1863 1375 1412  413  364  797  668 1633 1791 1080 1287
 [821] 1245 1189 1235 1256 1236 1509  650 1273   78 1453  664  471  100 1108 1377  311  923  801 1271 1536
 [841]  479 1555 1508 1476  264  796  762 1105  411  625  323  484 1554  723 1757 1682   89  800 1419  905
 [861] 1865 1415  962  794  674 1512 1343 1364  480 1828  449  529 1181  536 1110  446  633 1471 1378  573
 [881] 1596  677 1672 1653 1278 1373 1547  358  276  271  321 1577  795 1769  281  309 1320 1363 1152  818
 [901]  682 1216  807 1564 1264 1043  362 1738  599 1095 1429  648  174  580 1220 1474  613  579  655 1393
 [921] 1269  355  617  609  758  893 1670 1538  515 1861 1124  787  602 1099  295  899  268  612 1858 1529
 [941]  410  103  233 1718  793  372  417  996 1241  333 1248   74  680  976  401 1270 1065  504 1521  171
 [961] 1725  769 1499  817  176 1064 1717 1209 1092  838 1411 1268  499  359 1677  415 1659  288 1390 1207
 [981]  666  149  230 1612 1086 1050  839 1882  509  721  660  212 1234   77 1349 1094 1823 1350 1255 1150
[1001] 1227  840  622 1115 1615  332  549 1867 1449  503  526 1197 1267 1570 1714  972 1667  514 1553  553
[1021]  669  566  403  223  557  173  827 1370  420  226 1058 1323 1456  279  697 1182 1592 1383  706 1489
[1041] 1845  812  527 1388 1572 1727  273 1789  733 1588 1599 1137  754  684  774 1567  886  788 1212 1872
[1061] 1425 1430  457 1087  857  392  766 1392  703  732 1561  500  693 1321 1172  567 1655  846 1052 1231
[1081] 1502 1088 1011 1426  837 1217 1594  469 1342 1866 1860 1394  498 1856 1893 1844 1537 1406 1522 1589
[1101]  786  319  792 1057 1674 1500 1040  447  747 1475  785  136  933 1232  236  614  172  129 1097 1265
[1121]  551  139 1709 1584 1496  316  753  861 1516  228  803 1317 1783 1715 1098 1897 1001  755  556 1324
[1141] 1465 1673  675  768 1878 1254  272 1722  597  671 1656  482  243  186  672  341 1081  466  296 1407
[1161]  187 1341  593 1870  588 1351 1148 1668 1533  701 1178 1239  654  201 1734  382   91   95  367 1761
[1181]  836   98 1486  377 1452 1155 1266 1695  351  709  287 1731 1657 1454 1303  712 1876  761   93 1389
[1201] 1262 1616 1387 1414  897 1501 1151  324 1055  690  260  305  820 1822 1208 1666   83  719 1698 1424
[1221]  790 1753  440 1405 1680 1530 1801  384 1849  425  826  194  225 1638 1786 1495 1229  831 1857 1431
[1241]  525 1053  844 1177 1493  811  600  326  778 1571 1319  175  357 1202  188 1060  595  799  647  369
[1261] 1532 1565 1621  274 1054   92  619  478 1620  711  887  616  722 1174  454  667 1280  577  393  937
[1281]  663 1228 1427  496 1404 1654 1482 1289 1629  455  702 1808 1703  662 1473   34  138 1513 1447 1120
[1301]  607 1201 1134  832  340  610  777  354 1344  741  833  246 1306 1396  284  632 1719 1815  704  383
[1321]  285  605 1311 1448  751 1164  816 1346 1180  773 1435  179 1410 1186 1444  474  180 1068  460  434
[1341] 1179  329 1481  791 1881 1139 1470  215  735 1069  391 1459 1593  783 1083 1432  631  692 1531 1853
[1361] 1841  824 1366 1240  128  624  539  267  152 1726  433 1434  122  408 1541   41 1542  746  191  698
[1381] 1843 1391  658 1804   72  744  520  618 1125  423  513 1340 1778  570 1507  696 1510 1506  683 1505
[1401]  645 1721 1368  318  353  759 1720  829 1711  121 1848 1535 1381  375 1636 1582 1490  781  461 1413
[1421] 1331  731 1384  127 1525  239 1824   67  845 1061  356 1067  475  901   73  459 1595 1358 1336  422
[1441]  360  132 1159  572   35 1422  665  789  825 1345  266 1281 1395  501  219 1045 1830  739 1634 1842
[1461]  653 1877  211  259 1297  481 1048 1041  659 1724 1566  562 1880  611 1829  819 1428  555  317 1503
[1481]   36 1263  571 1840  670  208  307 1892 1619  926 1312 1728  604 1251 1821  569  776  772  563 1568
[1501] 1569  699  436 1504 1575 1121 1534 1409 1135  802 1576  815  734  561 1175  518  249  220 1732  402
[1521]  760 1733  782 1833  620  283  740   70  524  361  394  784  737 1809  258 1420 1807  368  728 1850
[1541] 1744 1749  742 1832  821 1421  483  140  164 1730  166  842  809  135 1540  835  467 1723   82 1813
[1561]  147 1371 1418  805   86  535  250  144 1143   59 1408 1433  634 1403  301   38  621 1637  214 1332
[1581] 1658  630  834 1817 1635  167  725 1681   56 1359 1729  510   29  448 1167  848  575  113   40  516
[1601]  240  764  574   15  730 1811  141  517  608 1839  308 1802  779 1820 1076  327 1816   71  286  207
[1621]  736  213  378  540  700  310  238   20  282  757  404   39 1660   69 1472  370  823  750 1818   28
[1641] 1401  545  379 1552  256 1544  780   48 1539  251  749  302  107   62  270  429  519 1618  169  487
[1661]  202  502  131  806 1700  635  328   14  142  204 1480  554  241  203 1597   96 1812  428 1578  726
[1681] 1385  822  237 1617 1191  381  306  542 1574  547 1497  849  120  508 1477  114 1623  541 1851  157
[1701]  548  254  115  416 1793  576 1494  345 1662  489 1400   58  495 1796   94 1819 1478 1871 1885  544
[1721] 1886 1483 1639  331  192   97 1479 1888 1852  686  657   61  352  348 1573  430 1795  209 1550  492
[1741]  661   17 1190  396 1485  315  118 1887  330   55 1600  522  182  193  560  299    8  189  488  190
[1761]  297   19  170  252  366   63  119  395 1642  521 1891 1837  398 1511  342 1739  168  564  300  738
[1781]   18   27 1794 1625    7  546  205   66  344   49  687  511  206  486  350  494  156   64 1894  346
[1801]  117  247 1515  491  304  159 1441  397   26  253 1583 1129 1847  347  523  431  104  163  161  106
[1821]  763  110  507  493 1890   65 1884  145   30  298  155  426  427 1797  199   60   46 1800   47  343
[1841]   13   33  143   43   25  590  146 1889  158   23  162  111  160  248  109  399 1846  458    6 1798
[1861]   42  105   53 1799   50  200  112    5   21   32  537  108   22  476  591   57    9 1855 1838   51
[1881]   52   12  153    2   31 1814    4   45   24   44  538    1   11  154  485    3   10

$graphAttributes$Graph$groups
$graphAttributes$Graph$groups[[1]]
 [1]  1  2  3  4  5  6  7  8  9 10 11 12 13 14 15 16 17 18 19 20 21 22 23 24 25 26 27 28 29 30 31 32 33 34
[35] 35 36 37 38 39 40 41 42 43 44 45 46 47 48 49 50 51 52 53 54 55 56 57 58 59 60 61 62 63 64 65 66 67 68
[69] 69 70 71 72 73 74 75 76 77 78 79 80 81 82 83 84 85 86


$graphAttributes$Graph$minimum
[1] 0

$graphAttributes$Graph$maximum
[1] 1

$graphAttributes$Graph$cut
[1] 0.02

$graphAttributes$Graph$polygonList
$graphAttributes$Graph$polygonList$ellipse
$graphAttributes$Graph$polygonList$ellipse$x
  [1]  0.000000e+00  3.156953e-02  6.310760e-02  9.458275e-02  1.259636e-01  1.572189e-01  1.883175e-01
  [8]  2.192284e-01  2.499207e-01  2.803640e-01  3.105277e-01  3.403819e-01  3.698968e-01  3.990430e-01
 [15]  4.277914e-01  4.561134e-01  4.839807e-01  5.113655e-01  5.382407e-01  5.645793e-01  5.903551e-01
 [22]  6.155424e-01  6.401162e-01  6.640518e-01  6.873256e-01  7.099141e-01  7.317951e-01  7.529465e-01
 [29]  7.733474e-01  7.929774e-01  8.118170e-01  8.298473e-01  8.470504e-01  8.634092e-01  8.789073e-01
 [36]  8.935292e-01  9.072605e-01  9.200874e-01  9.319972e-01  9.429779e-01  9.530186e-01  9.621093e-01
 [43]  9.702410e-01  9.774055e-01  9.835958e-01  9.888055e-01  9.930296e-01  9.962639e-01  9.985050e-01
 [50]  9.997508e-01  1.000000e+00  9.992524e-01  9.975087e-01  9.947707e-01  9.910411e-01  9.863236e-01
 [57]  9.806229e-01  9.739446e-01  9.662956e-01  9.576833e-01  9.481164e-01  9.376044e-01  9.261577e-01
 [64]  9.137878e-01  9.005071e-01  8.863287e-01  8.712668e-01  8.553364e-01  8.385534e-01  8.209344e-01
 [71]  8.024972e-01  7.832600e-01  7.632421e-01  7.424633e-01  7.209444e-01  6.987069e-01  6.757729e-01
 [78]  6.521653e-01  6.279075e-01  6.030239e-01  5.775391e-01  5.514787e-01  5.248685e-01  4.977351e-01
 [85]  4.701056e-01  4.420075e-01  4.134687e-01  3.845178e-01  3.551836e-01  3.254954e-01  2.954827e-01
 [92]  2.651754e-01  2.346038e-01  2.037984e-01  1.727898e-01  1.416089e-01  1.102869e-01  7.885500e-02
 [99]  4.734446e-02  1.578673e-02 -1.578673e-02 -4.734446e-02 -7.885500e-02 -1.102869e-01 -1.416089e-01
[106] -1.727898e-01 -2.037984e-01 -2.346038e-01 -2.651754e-01 -2.954827e-01 -3.254954e-01 -3.551836e-01
[truncated: 26,674 more chars]
