# Supplementary material for: Marine heatwaves disrupt ecosystem structure and function via altered food webs and energy flux
Source: Nat Commun. 2024 Mar 13;15:1988. doi: 10.1038/s41467-024-46263-2 (PMC10937662; doi:10.1038/s41467-024-46263-2)
Supplement: Supplementary file 6 — Source Data [file 41467_2024_46263_MOESM6_ESM.zip › Fig1_network.txt]

From		To	Weight
3	-->	1	0.24
4	-->	1	-0.1
5	-->	1	-0.9
6	-->	1	0.12
7	-->	1	0.03
8	-->	1	0.02
9	-->	1	0
10	-->	1	0
11	-->	1	0.05
14	-->	1	-1
15	-->	1	0.24
16	-->	1	0.07
21	-->	1	0.01
22	-->	1	0
23	-->	1	0
41	-->	1	0
52	-->	1	0
58	-->	1	0
60	-->	1	0
61	-->	1	0
84	-->	1	0.04
3	-->	2	0.04
4	-->	2	-0.01
5	-->	2	-0.13
6	-->	2	0.01
7	-->	2	0
8	-->	2	0
9	-->	2	0
10	-->	2	0
11	-->	2	0.01
14	-->	2	-0.11
15	-->	2	0.04
16	-->	2	0.01
21	-->	2	0
22	-->	2	0
23	-->	2	0
41	-->	2	0
52	-->	2	0
58	-->	2	0
60	-->	2	0
61	-->	2	0
82	-->	2	-0.02
4	-->	3	0.01
5	-->	3	-0.15
6	-->	3	0.13
7	-->	3	0.01
8	-->	3	0.01
9	-->	3	0
10	-->	3	0
11	-->	3	0.03
14	-->	3	-0.07
15	-->	3	0.07
16	-->	3	0.03
42	-->	3	0
60	-->	3	0
61	-->	3	0
82	-->	3	0.05
7	-->	4	0
8	-->	4	0
9	-->	4	-0.01
10	-->	4	0
11	-->	4	0
12	-->	4	0
13	-->	4	0
15	-->	4	-0.01
16	-->	4	0
17	-->	4	0
18	-->	4	0
19	-->	4	0
20	-->	4	0
21	-->	4	0
22	-->	4	0
23	-->	4	0
24	-->	4	0
26	-->	4	0
27	-->	4	0
28	-->	4	0
29	-->	4	0
30	-->	4	0
33	-->	4	0
34	-->	4	0
35	-->	4	0
36	-->	4	0
37	-->	4	0
38	-->	4	0
39	-->	4	0
41	-->	4	0
42	-->	4	0
46	-->	4	0
47	-->	4	0
48	-->	4	0
49	-->	4	0
51	-->	4	0
52	-->	4	0
53	-->	4	0
55	-->	4	0
57	-->	4	0
61	-->	4	0
66	-->	4	0
68	-->	4	0
70	-->	4	0
72	-->	4	0
74	-->	4	0
80	-->	4	-0.01
84	-->	4	-0.02
7	-->	5	0.01
8	-->	5	0
9	-->	5	-0.04
10	-->	5	-0.02
11	-->	5	-0.01
12	-->	5	0.01
13	-->	5	0.03
15	-->	5	0
16	-->	5	0
17	-->	5	0
18	-->	5	0
19	-->	5	0
20	-->	5	0
21	-->	5	0
22	-->	5	0
23	-->	5	0
24	-->	5	0
25	-->	5	0
26	-->	5	0
27	-->	5	0
28	-->	5	0
29	-->	5	0
30	-->	5	0
33	-->	5	0
34	-->	5	0
35	-->	5	0
36	-->	5	0
37	-->	5	0
38	-->	5	0
39	-->	5	0
41	-->	5	0
42	-->	5	0
46	-->	5	0
47	-->	5	0
48	-->	5	0
49	-->	5	0
51	-->	5	0
52	-->	5	-0.01
53	-->	5	0
55	-->	5	-0.01
57	-->	5	-0.01
61	-->	5	0
66	-->	5	0
68	-->	5	0
70	-->	5	0
72	-->	5	0
74	-->	5	0
80	-->	5	-0.1
84	-->	5	-0.39
7	-->	6	0.01
8	-->	6	0
9	-->	6	0
10	-->	6	0.01
11	-->	6	0
12	-->	6	0.02
13	-->	6	0.01
15	-->	6	0.01
16	-->	6	0.01
17	-->	6	0
18	-->	6	0
19	-->	6	0
20	-->	6	0
21	-->	6	0
22	-->	6	0
23	-->	6	0
24	-->	6	0
26	-->	6	0
27	-->	6	0
28	-->	6	0
29	-->	6	0
30	-->	6	0
33	-->	6	0
34	-->	6	0
35	-->	6	0
36	-->	6	0
37	-->	6	0
39	-->	6	0
41	-->	6	0
42	-->	6	0
46	-->	6	0
47	-->	6	0
48	-->	6	0
49	-->	6	0
51	-->	6	0
52	-->	6	0
53	-->	6	0
55	-->	6	0
57	-->	6	0
61	-->	6	0
66	-->	6	0
70	-->	6	0
72	-->	6	0
74	-->	6	0
80	-->	6	0.01
84	-->	6	0.03
8	-->	7	0
9	-->	7	0
10	-->	7	0
11	-->	7	0
12	-->	7	0
13	-->	7	0
15	-->	7	0
16	-->	7	0
17	-->	7	0
18	-->	7	0
19	-->	7	0
20	-->	7	0
21	-->	7	0
22	-->	7	0
23	-->	7	0
24	-->	7	0
26	-->	7	0
27	-->	7	0
29	-->	7	0
30	-->	7	0
31	-->	7	0
32	-->	7	0
33	-->	7	0
34	-->	7	0
35	-->	7	0
36	-->	7	0
37	-->	7	0
38	-->	7	0
40	-->	7	0
41	-->	7	0
42	-->	7	0
43	-->	7	0
46	-->	7	0
47	-->	7	0
48	-->	7	0
49	-->	7	0
51	-->	7	0
52	-->	7	0
53	-->	7	0
55	-->	7	0
57	-->	7	0
61	-->	7	0
66	-->	7	0
70	-->	7	0
72	-->	7	0
74	-->	7	0
80	-->	7	0
84	-->	7	0.02
9	-->	8	0
10	-->	8	0
11	-->	8	0
12	-->	8	0
13	-->	8	0
17	-->	8	0
18	-->	8	0
19	-->	8	0
20	-->	8	0
21	-->	8	0
22	-->	8	0
23	-->	8	0
24	-->	8	0
25	-->	8	0
26	-->	8	0
27	-->	8	0
28	-->	8	0
29	-->	8	0
30	-->	8	0
33	-->	8	0
34	-->	8	0
35	-->	8	0
36	-->	8	0
37	-->	8	0
38	-->	8	0
39	-->	8	0
40	-->	8	0
41	-->	8	0
42	-->	8	0
43	-->	8	0
46	-->	8	0
47	-->	8	0
49	-->	8	0
51	-->	8	0
52	-->	8	0
53	-->	8	0
55	-->	8	0
57	-->	8	0
65	-->	8	0
66	-->	8	0
67	-->	8	0
68	-->	8	0
69	-->	8	0
70	-->	8	0
71	-->	8	0
72	-->	8	0
73	-->	8	0
74	-->	8	0
80	-->	8	0
84	-->	8	0.01
10	-->	9	0
12	-->	9	0
13	-->	9	0
17	-->	9	0
18	-->	9	0
19	-->	9	0
20	-->	9	0
21	-->	9	0
22	-->	9	0
23	-->	9	0
24	-->	9	0
30	-->	9	0
31	-->	9	0
32	-->	9	0
33	-->	9	0
34	-->	9	0
35	-->	9	0
36	-->	9	0
37	-->	9	0
38	-->	9	0
39	-->	9	0
40	-->	9	0
41	-->	9	0
42	-->	9	0
43	-->	9	0
46	-->	9	0
47	-->	9	0
49	-->	9	0
51	-->	9	0
52	-->	9	0
53	-->	9	0
55	-->	9	0
57	-->	9	0
65	-->	9	0
66	-->	9	0
67	-->	9	0
68	-->	9	0
69	-->	9	0
70	-->	9	0
71	-->	9	0
72	-->	9	0
73	-->	9	0
74	-->	9	0
80	-->	9	0
84	-->	9	-0.01
9	-->	10	0
11	-->	10	0
12	-->	10	0
13	-->	10	0.01
17	-->	10	0
18	-->	10	0
19	-->	10	0
20	-->	10	0
21	-->	10	0
22	-->	10	0
23	-->	10	0
24	-->	10	0
25	-->	10	0
26	-->	10	0
27	-->	10	0
28	-->	10	0
29	-->	10	0
30	-->	10	0
31	-->	10	0
32	-->	10	0
33	-->	10	0
34	-->	10	0
35	-->	10	0
36	-->	10	0
37	-->	10	0
38	-->	10	0
39	-->	10	0
40	-->	10	0
41	-->	10	0
42	-->	10	0
43	-->	10	0
46	-->	10	0
47	-->	10	0
49	-->	10	0
51	-->	10	0
52	-->	10	0
53	-->	10	0
55	-->	10	0
57	-->	10	0
65	-->	10	0
66	-->	10	0
67	-->	10	0
68	-->	10	0
69	-->	10	0
70	-->	10	0
71	-->	10	0
72	-->	10	0
73	-->	10	0
74	-->	10	0
80	-->	10	0
84	-->	10	0
8	-->	11	0
9	-->	11	0
10	-->	11	0
12	-->	11	0
13	-->	11	0.02
18	-->	11	0
19	-->	11	0
21	-->	11	0
22	-->	11	0
23	-->	11	0
24	-->	11	0
26	-->	11	0
28	-->	11	0
29	-->	11	0
30	-->	11	0
31	-->	11	0
33	-->	11	0
34	-->	11	0
35	-->	11	0
36	-->	11	0
38	-->	11	0
39	-->	11	0
41	-->	11	0
42	-->	11	0
46	-->	11	0
47	-->	11	0
48	-->	11	0
51	-->	11	0
52	-->	11	0
72	-->	11	0
74	-->	11	0
82	-->	11	0.01
84	-->	11	0.01
8	-->	12	0
9	-->	12	0
10	-->	12	0
13	-->	12	0.01
18	-->	12	0
19	-->	12	0
21	-->	12	0
22	-->	12	0
23	-->	12	0
24	-->	12	0
26	-->	12	0
28	-->	12	0
29	-->	12	0
30	-->	12	0
31	-->	12	0
33	-->	12	0
34	-->	12	0
35	-->	12	0
36	-->	12	0
38	-->	12	0
39	-->	12	0
41	-->	12	0
42	-->	12	0
46	-->	12	0
47	-->	12	0
48	-->	12	0
51	-->	12	0
52	-->	12	0
72	-->	12	0
74	-->	12	0
84	-->	12	0.02
8	-->	13	0
9	-->	13	0
10	-->	13	0
18	-->	13	0
32	-->	13	0
33	-->	13	0
34	-->	13	0
38	-->	13	0
39	-->	13	0
40	-->	13	0
41	-->	13	0
42	-->	13	0
49	-->	13	0
68	-->	13	0
69	-->	13	0
74	-->	13	0
77	-->	13	0
84	-->	13	0.04
23	-->	14	0
37	-->	14	0
38	-->	14	0
39	-->	14	0
41	-->	14	0
46	-->	14	0
49	-->	14	0
76	-->	14	0
84	-->	14	-0.59
9	-->	15	0
10	-->	15	0
12	-->	15	0
17	-->	15	0
18	-->	15	0
19	-->	15	0
20	-->	15	0
21	-->	15	0.01
22	-->	15	0
23	-->	15	0
24	-->	15	0
25	-->	15	0
26	-->	15	0
27	-->	15	0
28	-->	15	0
29	-->	15	0
30	-->	15	0
31	-->	15	0
32	-->	15	0
33	-->	15	0
34	-->	15	0
35	-->	15	-0.01
36	-->	15	0
37	-->	15	0
38	-->	15	0
39	-->	15	0
40	-->	15	0
41	-->	15	0
43	-->	15	0
46	-->	15	0
47	-->	15	0
49	-->	15	0
51	-->	15	0
52	-->	15	0
53	-->	15	0
55	-->	15	0
56	-->	15	0
57	-->	15	-0.01
61	-->	15	0
62	-->	15	0
65	-->	15	0
66	-->	15	0
67	-->	15	0
68	-->	15	0
69	-->	15	0
70	-->	15	0
71	-->	15	0
72	-->	15	0
73	-->	15	0
74	-->	15	0
76	-->	15	0
80	-->	15	0.04
84	-->	15	0.16
9	-->	16	0
10	-->	16	0
12	-->	16	0
17	-->	16	0
18	-->	16	0
19	-->	16	0
20	-->	16	0
21	-->	16	0
22	-->	16	0
23	-->	16	0
24	-->	16	0
25	-->	16	0
26	-->	16	0
27	-->	16	0
28	-->	16	0
29	-->	16	0
30	-->	16	0
31	-->	16	0
32	-->	16	0
33	-->	16	0
34	-->	16	0
35	-->	16	0
36	-->	16	0
37	-->	16	0
38	-->	16	0
39	-->	16	0
40	-->	16	0
41	-->	16	0
43	-->	16	0
46	-->	16	0
47	-->	16	0
49	-->	16	0
51	-->	16	0
52	-->	16	0
53	-->	16	0
55	-->	16	0
56	-->	16	0
57	-->	16	0
61	-->	16	0
62	-->	16	0
65	-->	16	0
66	-->	16	0
67	-->	16	0
68	-->	16	0
69	-->	16	0
70	-->	16	0
71	-->	16	0
72	-->	16	0
73	-->	16	0
74	-->	16	0
76	-->	16	0
80	-->	16	0.01
84	-->	16	0.05
18	-->	17	0
20	-->	17	0
22	-->	17	0
23	-->	17	0
25	-->	17	0
26	-->	17	0
27	-->	17	0
30	-->	17	0
31	-->	17	0
32	-->	17	0
33	-->	17	0
34	-->	17	0
35	-->	17	0
36	-->	17	0
37	-->	17	0
38	-->	17	0
39	-->	17	0
40	-->	17	0
41	-->	17	0
42	-->	17	0
43	-->	17	0
44	-->	17	0
45	-->	17	0
46	-->	17	0
47	-->	17	0
49	-->	17	0
50	-->	17	0
62	-->	17	0
65	-->	17	0
66	-->	17	0
67	-->	17	0
68	-->	17	0
69	-->	17	0
70	-->	17	0
71	-->	17	0
72	-->	17	0
74	-->	17	0
75	-->	17	0
76	-->	17	0
77	-->	17	0
78	-->	17	0
79	-->	17	0
81	-->	17	0
84	-->	17	0
85	-->	17	0
34	-->	18	0
43	-->	18	0
75	-->	18	0
76	-->	18	0
77	-->	18	0
78	-->	18	0
79	-->	18	0
84	-->	18	0
17	-->	19	0
18	-->	19	0
22	-->	19	0
24	-->	19	0
25	-->	19	0
26	-->	19	0
27	-->	19	0
28	-->	19	0
31	-->	19	0
32	-->	19	0
33	-->	19	0
34	-->	19	0
35	-->	19	0
36	-->	19	0
37	-->	19	0
38	-->	19	0
39	-->	19	0
40	-->	19	0
41	-->	19	0
42	-->	19	0
43	-->	19	0
44	-->	19	0
45	-->	19	0
46	-->	19	0
47	-->	19	0
49	-->	19	0
62	-->	19	0
65	-->	19	0
66	-->	19	0
67	-->	19	0
68	-->	19	0
69	-->	19	0
70	-->	19	0
71	-->	19	0
72	-->	19	0
74	-->	19	0
75	-->	19	0
76	-->	19	0
77	-->	19	0
78	-->	19	0
79	-->	19	0
81	-->	19	0
84	-->	19	0
85	-->	19	0
86	-->	19	0
17	-->	20	0
18	-->	20	0
31	-->	20	0
32	-->	20	0
33	-->	20	0
34	-->	20	0
35	-->	20	0
36	-->	20	0
37	-->	20	0
38	-->	20	0
39	-->	20	0
40	-->	20	0
41	-->	20	0
42	-->	20	0
43	-->	20	0
44	-->	20	0
45	-->	20	0
46	-->	20	0
47	-->	20	0
49	-->	20	0
62	-->	20	0
65	-->	20	0
66	-->	20	0
67	-->	20	0
68	-->	20	0
69	-->	20	0
70	-->	20	0
71	-->	20	0
72	-->	20	0
74	-->	20	0
75	-->	20	0
76	-->	20	0
77	-->	20	0
78	-->	20	0
79	-->	20	0
81	-->	20	0
84	-->	20	0
85	-->	20	0
17	-->	21	0
18	-->	21	0
31	-->	21	0
32	-->	21	0
33	-->	21	0
34	-->	21	0
35	-->	21	0
36	-->	21	0
37	-->	21	0
38	-->	21	0
39	-->	21	0
40	-->	21	0
41	-->	21	0
42	-->	21	0
43	-->	21	0
44	-->	21	0
45	-->	21	0
46	-->	21	0
47	-->	21	0
49	-->	21	0
62	-->	21	0
65	-->	21	0
66	-->	21	0
67	-->	21	0
68	-->	21	0
69	-->	21	0
70	-->	21	0
71	-->	21	0
72	-->	21	0
74	-->	21	0
75	-->	21	0
76	-->	21	0
77	-->	21	0
78	-->	21	0
79	-->	21	0
84	-->	21	0.01
85	-->	21	0
86	-->	21	0
17	-->	22	0
18	-->	22	0
25	-->	22	0
26	-->	22	0
27	-->	22	0
28	-->	22	0
31	-->	22	0
32	-->	22	0
33	-->	22	0
34	-->	22	0
35	-->	22	0
36	-->	22	0
37	-->	22	0
38	-->	22	0
39	-->	22	0
40	-->	22	0
41	-->	22	0
42	-->	22	0
43	-->	22	0
44	-->	22	0
45	-->	22	0
46	-->	22	0
47	-->	22	0
49	-->	22	0
62	-->	22	0
65	-->	22	0
66	-->	22	0
67	-->	22	0
68	-->	22	0
69	-->	22	0
70	-->	22	0
71	-->	22	0
72	-->	22	0
74	-->	22	0
75	-->	22	0
76	-->	22	0
77	-->	22	0
78	-->	22	0
79	-->	22	0
81	-->	22	0
84	-->	22	0
85	-->	22	0
86	-->	22	0
17	-->	23	0
18	-->	23	0
25	-->	23	0
26	-->	23	0
27	-->	23	0
28	-->	23	0
31	-->	23	0
32	-->	23	0
33	-->	23	0
34	-->	23	0
35	-->	23	0
36	-->	23	0
37	-->	23	0
38	-->	23	0
39	-->	23	0
40	-->	23	0
41	-->	23	0
42	-->	23	0
43	-->	23	0
44	-->	23	0
45	-->	23	0
46	-->	23	0
47	-->	23	0
49	-->	23	0
62	-->	23	0
65	-->	23	0
66	-->	23	0
67	-->	23	0
68	-->	23	0
69	-->	23	0
70	-->	23	0
71	-->	23	0
72	-->	23	0
74	-->	23	0
75	-->	23	0
76	-->	23	0
77	-->	23	0
78	-->	23	0
79	-->	23	0
81	-->	23	0
84	-->	23	0
85	-->	23	0
17	-->	24	0
18	-->	24	0
31	-->	24	0
32	-->	24	0
33	-->	24	0
34	-->	24	0
35	-->	24	0
36	-->	24	0
37	-->	24	0
38	-->	24	0
39	-->	24	0
40	-->	24	0
41	-->	24	0
42	-->	24	0
43	-->	24	0
44	-->	24	0
45	-->	24	0
46	-->	24	0
47	-->	24	0
49	-->	24	0
62	-->	24	0
65	-->	24	0
66	-->	24	0
67	-->	24	0
68	-->	24	0
69	-->	24	0
70	-->	24	0
71	-->	24	0
72	-->	24	0
74	-->	24	0
75	-->	24	0
76	-->	24	0
77	-->	24	0
78	-->	24	0
79	-->	24	0
81	-->	24	0
84	-->	24	0
17	-->	25	0
18	-->	25	0
26	-->	25	0
27	-->	25	0
28	-->	25	0
31	-->	25	0
32	-->	25	0
33	-->	25	0
34	-->	25	0
35	-->	25	0
36	-->	25	0
37	-->	25	0
38	-->	25	0
39	-->	25	0
40	-->	25	0
41	-->	25	0
42	-->	25	0
43	-->	25	0
44	-->	25	0
45	-->	25	0
46	-->	25	0
47	-->	25	0
49	-->	25	0
62	-->	25	0
65	-->	25	0
66	-->	25	0
67	-->	25	0
68	-->	25	0
69	-->	25	0
70	-->	25	0
71	-->	25	0
72	-->	25	0
74	-->	25	0
75	-->	25	0
76	-->	25	0
77	-->	25	0
78	-->	25	0
79	-->	25	0
84	-->	25	0
17	-->	26	0
18	-->	26	0
31	-->	26	0
32	-->	26	0
33	-->	26	0
34	-->	26	0
35	-->	26	0
36	-->	26	0
37	-->	26	0
38	-->	26	0
39	-->	26	0
40	-->	26	0
41	-->	26	0
42	-->	26	0
43	-->	26	0
44	-->	26	0
45	-->	26	0
46	-->	26	0
47	-->	26	0
49	-->	26	0
62	-->	26	0
65	-->	26	0
66	-->	26	0
67	-->	26	0
68	-->	26	0
69	-->	26	0
70	-->	26	0
71	-->	26	0
72	-->	26	0
74	-->	26	0
75	-->	26	0
76	-->	26	0
77	-->	26	0
78	-->	26	0
79	-->	26	0
84	-->	26	0
17	-->	27	0
18	-->	27	0
25	-->	27	0
26	-->	27	0
28	-->	27	0
31	-->	27	0
32	-->	27	0
33	-->	27	0
34	-->	27	0
35	-->	27	0
36	-->	27	0
37	-->	27	0
38	-->	27	0
39	-->	27	0
40	-->	27	0
41	-->	27	0
42	-->	27	0
43	-->	27	0
44	-->	27	0
45	-->	27	0
46	-->	27	0
47	-->	27	0
49	-->	27	0
62	-->	27	0
65	-->	27	0
66	-->	27	0
67	-->	27	0
68	-->	27	0
69	-->	27	0
70	-->	27	0
71	-->	27	0
72	-->	27	0
74	-->	27	0
75	-->	27	0
76	-->	27	0
77	-->	27	0
78	-->	27	0
79	-->	27	0
84	-->	27	0
17	-->	28	0
18	-->	28	0
25	-->	28	0
26	-->	28	0
27	-->	28	0
31	-->	28	0
32	-->	28	0
33	-->	28	0
34	-->	28	0
35	-->	28	0
36	-->	28	0
37	-->	28	0
38	-->	28	0
39	-->	28	0
40	-->	28	0
41	-->	28	0
42	-->	28	0
43	-->	28	0
44	-->	28	0
45	-->	28	0
46	-->	28	0
47	-->	28	0
49	-->	28	0
62	-->	28	0
65	-->	28	0
66	-->	28	0
67	-->	28	0
68	-->	28	0
69	-->	28	0
70	-->	28	0
71	-->	28	0
72	-->	28	0
74	-->	28	0
75	-->	28	0
76	-->	28	0
77	-->	28	0
78	-->	28	0
79	-->	28	0
84	-->	28	0
17	-->	29	0
18	-->	29	0
26	-->	29	0
27	-->	29	0
30	-->	29	0
33	-->	29	0
34	-->	29	0
35	-->	29	0
37	-->	29	0
39	-->	29	0
40	-->	29	0
41	-->	29	0
43	-->	29	0
46	-->	29	0
50	-->	29	0
75	-->	29	0
76	-->	29	0
77	-->	29	0
78	-->	29	0
81	-->	29	0
84	-->	29	0
18	-->	30	0
34	-->	30	0
37	-->	30	0
38	-->	30	0
40	-->	30	0
41	-->	30	0
42	-->	30	0
43	-->	30	0
46	-->	30	0
75	-->	30	0
76	-->	30	0
77	-->	30	0
78	-->	30	0
79	-->	30	0
84	-->	30	0
85	-->	30	0
86	-->	30	0
34	-->	31	0
41	-->	31	0
43	-->	31	0
75	-->	31	0
76	-->	31	0
77	-->	31	0
78	-->	31	0
79	-->	31	0
84	-->	31	0
85	-->	31	0
86	-->	31	0
34	-->	32	0
41	-->	32	0
43	-->	32	0
75	-->	32	0
76	-->	32	0
77	-->	32	0
78	-->	32	0
79	-->	32	0
84	-->	32	0
85	-->	32	0
86	-->	32	0
34	-->	33	0
41	-->	33	0
43	-->	33	0
75	-->	33	0
76	-->	33	0
77	-->	33	0
78	-->	33	0
79	-->	33	0
84	-->	33	0
85	-->	33	0
86	-->	33	0
76	-->	34	0
78	-->	34	0
79	-->	34	0
84	-->	34	0
85	-->	34	0
86	-->	34	0
18	-->	35	0
34	-->	35	0
38	-->	35	0
39	-->	35	0
40	-->	35	0
71	-->	35	0
74	-->	35	0
76	-->	35	0
77	-->	35	0
78	-->	35	0
79	-->	35	0
84	-->	35	0
85	-->	35	0
86	-->	35	0
18	-->	36	0
34	-->	36	0
38	-->	36	0
39	-->	36	0
40	-->	36	0
74	-->	36	0
75	-->	36	0
76	-->	36	0
77	-->	36	0
78	-->	36	0
79	-->	36	0
84	-->	36	0
85	-->	36	0
86	-->	36	0
18	-->	37	0
34	-->	37	0
38	-->	37	0
40	-->	37	0
41	-->	37	0
42	-->	37	0
43	-->	37	0
46	-->	37	0
75	-->	37	0
76	-->	37	0
77	-->	37	0
78	-->	37	0
79	-->	37	0
84	-->	37	0
85	-->	37	0
86	-->	37	0
34	-->	38	0
75	-->	38	0
76	-->	38	0
78	-->	38	0
79	-->	38	0
84	-->	38	0
85	-->	38	0
86	-->	38	0
18	-->	39	0
32	-->	39	0
34	-->	39	0
35	-->	39	0
36	-->	39	0
38	-->	39	0
40	-->	39	0
41	-->	39	0
42	-->	39	0
43	-->	39	0
44	-->	39	0
50	-->	39	0
66	-->	39	0
68	-->	39	0
71	-->	39	0
75	-->	39	0
76	-->	39	0
77	-->	39	0
78	-->	39	0
79	-->	39	0
84	-->	39	0
85	-->	39	0
86	-->	39	0
34	-->	40	0
77	-->	40	0
78	-->	40	0
79	-->	40	0
84	-->	40	0
85	-->	40	0
86	-->	40	0
34	-->	41	0
42	-->	41	0
43	-->	41	0
68	-->	41	0
75	-->	41	0
78	-->	41	0
79	-->	41	0
81	-->	41	0
84	-->	41	0
85	-->	41	0
86	-->	41	0
34	-->	42	0
35	-->	42	0
38	-->	42	0
41	-->	42	0
43	-->	42	0
62	-->	42	0
66	-->	42	0
68	-->	42	0
75	-->	42	0
76	-->	42	0
79	-->	42	0
81	-->	42	0
84	-->	42	0
85	-->	42	0
86	-->	42	0
34	-->	43	0
37	-->	43	0
38	-->	43	0
39	-->	43	0
40	-->	43	0
42	-->	43	0
44	-->	43	0
46	-->	43	0
47	-->	43	0
75	-->	43	0
76	-->	43	0
78	-->	43	0
79	-->	43	0
81	-->	43	0
84	-->	43	0
85	-->	43	0
86	-->	43	0
34	-->	44	0
38	-->	44	0
41	-->	44	0
42	-->	44	0
75	-->	44	0
76	-->	44	0
78	-->	44	0
79	-->	44	0
84	-->	44	0
85	-->	44	0
86	-->	44	0
22	-->	45	0
24	-->	45	0
30	-->	45	0
32	-->	45	0
34	-->	45	0
35	-->	45	0
36	-->	45	0
37	-->	45	0
38	-->	45	0
39	-->	45	0
41	-->	45	0
42	-->	45	0
43	-->	45	0
44	-->	45	0
46	-->	45	0
47	-->	45	0
49	-->	45	0
50	-->	45	0
62	-->	45	0
66	-->	45	0
67	-->	45	0
68	-->	45	0
71	-->	45	0
75	-->	45	0
76	-->	45	0
78	-->	45	0
81	-->	45	0
84	-->	45	0
85	-->	45	0
86	-->	45	0
18	-->	46	0
34	-->	46	0
37	-->	46	0
38	-->	46	0
40	-->	46	0
41	-->	46	0
42	-->	46	0
43	-->	46	0
75	-->	46	0
76	-->	46	0
77	-->	46	0
78	-->	46	0
79	-->	46	0
84	-->	46	0
85	-->	46	0
86	-->	46	0
34	-->	47	0
37	-->	47	0
38	-->	47	0
39	-->	47	0
41	-->	47	0
42	-->	47	0
66	-->	47	0
71	-->	47	0
75	-->	47	0
76	-->	47	0
79	-->	47	0
81	-->	47	0
84	-->	47	0
85	-->	47	0
86	-->	47	0
18	-->	48	0
34	-->	48	0
35	-->	48	0
37	-->	48	0
38	-->	48	0
39	-->	48	0
41	-->	48	0
42	-->	48	0
43	-->	48	0
44	-->	48	0
46	-->	48	0
71	-->	48	0
75	-->	48	0
76	-->	48	0
78	-->	48	0
79	-->	48	0
81	-->	48	0
84	-->	48	0
85	-->	48	0
86	-->	48	0
18	-->	49	0
23	-->	49	0
34	-->	49	0
35	-->	49	0
37	-->	49	0
38	-->	49	0
39	-->	49	0
41	-->	49	0
42	-->	49	0
43	-->	49	0
44	-->	49	0
45	-->	49	0
46	-->	49	0
47	-->	49	0
48	-->	49	0
62	-->	49	0
66	-->	49	0
67	-->	49	0
68	-->	49	0
71	-->	49	0
75	-->	49	0
76	-->	49	0
78	-->	49	0
81	-->	49	0
84	-->	49	0
85	-->	49	0
86	-->	49	0
34	-->	50	0
41	-->	50	0
43	-->	50	0
79	-->	50	0
84	-->	50	0
85	-->	50	0
17	-->	51	0
18	-->	51	0
24	-->	51	0
25	-->	51	0
26	-->	51	0
27	-->	51	0
28	-->	51	0
29	-->	51	0
30	-->	51	0
31	-->	51	0
32	-->	51	0
33	-->	51	0
34	-->	51	0
35	-->	51	0
36	-->	51	0
37	-->	51	0
38	-->	51	0
39	-->	51	0
40	-->	51	0
41	-->	51	0
42	-->	51	0
43	-->	51	0
44	-->	51	0
45	-->	51	0
46	-->	51	0
47	-->	51	0
49	-->	51	0
52	-->	51	0
62	-->	51	0
74	-->	51	0
77	-->	51	0
78	-->	51	0
84	-->	51	0
17	-->	52	0
18	-->	52	0
19	-->	52	0
21	-->	52	0
22	-->	52	0
23	-->	52	0
24	-->	52	0
25	-->	52	0
26	-->	52	0
27	-->	52	0
28	-->	52	0
29	-->	52	0
30	-->	52	0
31	-->	52	0
32	-->	52	0
33	-->	52	0
34	-->	52	0
35	-->	52	0
36	-->	52	0
37	-->	52	0
38	-->	52	0
39	-->	52	0
40	-->	52	0
41	-->	52	0
42	-->	52	0
43	-->	52	0
44	-->	52	0
45	-->	52	0
46	-->	52	0
47	-->	52	0
49	-->	52	0
51	-->	52	0
56	-->	52	0
62	-->	52	0
66	-->	52	0
71	-->	52	0
74	-->	52	0
75	-->	52	0
77	-->	52	0
78	-->	52	0
84	-->	52	0
18	-->	53	0
34	-->	53	0
35	-->	53	0
36	-->	53	0
37	-->	53	0
38	-->	53	0
39	-->	53	0
41	-->	53	0
42	-->	53	0
43	-->	53	0
44	-->	53	0
45	-->	53	0
62	-->	53	0
74	-->	53	0
76	-->	53	0
77	-->	53	0
78	-->	53	0
84	-->	53	0
21	-->	54	0
22	-->	54	0
24	-->	54	0
35	-->	54	0
36	-->	54	0
38	-->	54	0
41	-->	54	0
42	-->	54	0
43	-->	54	0
44	-->	54	0
45	-->	54	0
47	-->	54	0
48	-->	54	0
49	-->	54	0
50	-->	54	0
52	-->	54	0
53	-->	54	0
55	-->	54	0
56	-->	54	0
57	-->	54	0
59	-->	54	0
62	-->	54	0
63	-->	54	0
64	-->	54	0
73	-->	54	0
84	-->	54	0
17	-->	55	0
18	-->	55	0
21	-->	55	0
22	-->	55	0
23	-->	55	0
26	-->	55	0
27	-->	55	0
30	-->	55	0
35	-->	55	0
36	-->	55	0
37	-->	55	0
39	-->	55	0
40	-->	55	0
41	-->	55	0
42	-->	55	0
43	-->	55	0
44	-->	55	0
45	-->	55	0
46	-->	55	0
47	-->	55	0
48	-->	55	0
49	-->	55	0
50	-->	55	0
53	-->	55	0
61	-->	55	0
64	-->	55	0
73	-->	55	0
74	-->	55	0
75	-->	55	0
84	-->	55	0
85	-->	55	0
17	-->	56	0
26	-->	56	0
27	-->	56	0
28	-->	56	0
30	-->	56	0
35	-->	56	0
36	-->	56	0
37	-->	56	0
39	-->	56	0
40	-->	56	0
41	-->	56	0
42	-->	56	0
43	-->	56	0
44	-->	56	0
45	-->	56	0
46	-->	56	0
47	-->	56	0
48	-->	56	0
49	-->	56	0
50	-->	56	0
52	-->	56	0
53	-->	56	0
55	-->	56	0
57	-->	56	0
61	-->	56	0
62	-->	56	0
63	-->	56	0
64	-->	56	0
68	-->	56	0
73	-->	56	0
74	-->	56	0
75	-->	56	0
76	-->	56	0
84	-->	56	0
85	-->	56	0
9	-->	57	0
10	-->	57	0
22	-->	57	0
26	-->	57	0
27	-->	57	0
28	-->	57	0
30	-->	57	0
35	-->	57	0
38	-->	57	0
39	-->	57	0
41	-->	57	0
42	-->	57	0
43	-->	57	0
44	-->	57	0
45	-->	57	0
47	-->	57	0
48	-->	57	0
49	-->	57	0
50	-->	57	0
52	-->	57	0
53	-->	57	0
55	-->	57	0
56	-->	57	0
61	-->	57	0
62	-->	57	0
63	-->	57	0
64	-->	57	0
68	-->	57	0
71	-->	57	0
73	-->	57	0
74	-->	57	0
84	-->	57	0
38	-->	58	0
41	-->	58	0
42	-->	58	0
43	-->	58	0
44	-->	58	0
45	-->	58	0
47	-->	58	0
49	-->	58	0
53	-->	58	0
55	-->	58	0
57	-->	58	0
62	-->	58	0
63	-->	58	0
64	-->	58	0
73	-->	58	0
76	-->	58	0
84	-->	58	0
85	-->	58	0
26	-->	59	0
27	-->	59	0
28	-->	59	0
35	-->	59	0
36	-->	59	0
39	-->	59	0
41	-->	59	0
42	-->	59	0
43	-->	59	0
44	-->	59	0
45	-->	59	0
47	-->	59	0
49	-->	59	0
53	-->	59	0
55	-->	59	0
56	-->	59	0
57	-->	59	0
58	-->	59	0
61	-->	59	0
62	-->	59	0
63	-->	59	0
64	-->	59	0
73	-->	59	0
84	-->	59	0
38	-->	60	0
41	-->	60	0
42	-->	60	0
44	-->	60	0
45	-->	60	0
47	-->	60	0
49	-->	60	0
53	-->	60	0
55	-->	60	0
56	-->	60	0
57	-->	60	0
62	-->	60	0
63	-->	60	0
64	-->	60	0
67	-->	60	0
73	-->	60	0
84	-->	60	0
85	-->	60	0
86	-->	60	0
21	-->	61	0
22	-->	61	0
23	-->	61	0
24	-->	61	0
42	-->	61	0
44	-->	61	0
47	-->	61	0
49	-->	61	0
53	-->	61	0
55	-->	61	0
56	-->	61	0
57	-->	61	0
59	-->	61	0
62	-->	61	0
63	-->	61	0
64	-->	61	0
73	-->	61	0
84	-->	61	0
85	-->	61	0
22	-->	62	0
24	-->	62	0
35	-->	62	0
36	-->	62	0
38	-->	62	0
41	-->	62	0
42	-->	62	0
43	-->	62	0
44	-->	62	0
45	-->	62	0
47	-->	62	0
48	-->	62	0
49	-->	62	0
53	-->	62	0
67	-->	62	0
75	-->	62	0
76	-->	62	0
84	-->	62	0
85	-->	62	0
86	-->	62	0
38	-->	63	0
41	-->	63	0
42	-->	63	0
43	-->	63	0
44	-->	63	0
45	-->	63	0
47	-->	63	0
48	-->	63	0
49	-->	63	0
53	-->	63	0
62	-->	63	0
64	-->	63	0
75	-->	63	0
76	-->	63	0
84	-->	63	0
85	-->	63	0
17	-->	64	0
19	-->	64	0
21	-->	64	0
22	-->	64	0
23	-->	64	0
25	-->	64	0
26	-->	64	0
27	-->	64	0
28	-->	64	0
30	-->	64	0
34	-->	64	0
35	-->	64	0
36	-->	64	0
37	-->	64	0
38	-->	64	0
39	-->	64	0
41	-->	64	0
42	-->	64	0
43	-->	64	0
44	-->	64	0
45	-->	64	0
46	-->	64	0
47	-->	64	0
48	-->	64	0
49	-->	64	0
50	-->	64	0
52	-->	64	0
53	-->	64	0
55	-->	64	0
56	-->	64	0
57	-->	64	0
59	-->	64	0
61	-->	64	0
62	-->	64	0
63	-->	64	0
67	-->	64	0
73	-->	64	0
75	-->	64	0
76	-->	64	0
84	-->	64	0
86	-->	64	0
34	-->	65	0
41	-->	65	0
79	-->	65	0
84	-->	65	0
34	-->	66	0
41	-->	66	0
67	-->	66	0
79	-->	66	0
84	-->	66	0
34	-->	67	0
41	-->	67	0
79	-->	67	0
84	-->	67	0
34	-->	68	0
41	-->	68	0
67	-->	68	0
84	-->	68	0
34	-->	69	0
41	-->	69	0
79	-->	69	0
84	-->	69	0
34	-->	70	0
41	-->	70	0
79	-->	70	0
84	-->	70	0
34	-->	71	0
41	-->	71	0
67	-->	71	0
84	-->	71	0
34	-->	72	0
41	-->	72	0
67	-->	72	0
84	-->	72	0
79	-->	73	0
82	-->	73	0
84	-->	73	0
79	-->	74	0
84	-->	74	0
79	-->	75	0
84	-->	75	0
34	-->	76	0
79	-->	76	0
84	-->	76	0
34	-->	77	0
79	-->	77	0
82	-->	77	0
84	-->	77	0
79	-->	78	0
82	-->	78	0
84	-->	78	0
82	-->	79	0
84	-->	79	0
8	-->	80	0
9	-->	80	0
10	-->	80	0
11	-->	80	0
12	-->	80	0.01
13	-->	80	0.02
15	-->	80	0.03
16	-->	80	0.01
19	-->	80	0
21	-->	80	0
22	-->	80	0
23	-->	80	0
24	-->	80	0
28	-->	80	0
35	-->	80	0
51	-->	80	0
52	-->	80	0
53	-->	80	0
55	-->	80	0
57	-->	80	0
61	-->	80	0
84	-->	80	-0.11
8	-->	81	0
9	-->	81	0
10	-->	81	0
12	-->	81	0
13	-->	81	0
15	-->	81	0
16	-->	81	0
21	-->	81	0
22	-->	81	0
23	-->	81	0
24	-->	81	0
26	-->	81	0
27	-->	81	0
28	-->	81	0
35	-->	81	0
52	-->	81	0
53	-->	81	0
55	-->	81	0
57	-->	81	0
69	-->	81	0
72	-->	81	0
73	-->	81	0
84	-->	81	0
3	-->	82	-0.07
7	-->	82	0
8	-->	82	0
9	-->	82	0
10	-->	82	0
11	-->	82	0
12	-->	82	0
13	-->	82	0
15	-->	82	0.02
16	-->	82	0
35	-->	82	0
36	-->	82	0
39	-->	82	0
55	-->	82	0
60	-->	82	0
61	-->	82	0
69	-->	82	0
84	-->	82	0.06
38	-->	83	0
39	-->	83	0
41	-->	83	0
47	-->	83	0
48	-->	83	0
49	-->	83	0
53	-->	83	0
62	-->	83	0
63	-->	83	0
65	-->	83	0
67	-->	83	0
69	-->	83	0
70	-->	83	0
71	-->	83	0
84	-->	83	0
16	-->	84	0
38	-->	84	0
39	-->	84	0
41	-->	84	0
43	-->	84	0
44	-->	84	0
45	-->	84	0
46	-->	84	0
47	-->	84	0
48	-->	84	0
49	-->	84	0
50	-->	84	0
53	-->	84	0
54	-->	84	-0.01
55	-->	84	0
56	-->	84	0
57	-->	84	0
58	-->	84	0
59	-->	84	-0.01
60	-->	84	-0.01
61	-->	84	0
62	-->	84	0
63	-->	84	0
64	-->	84	0
67	-->	84	0
69	-->	84	0
83	-->	85	0
