# Supplementary material for: Marine heatwaves disrupt ecosystem structure and function via altered food webs and energy flux
Source: Nat Commun. 2024 Mar 13;15:1988. doi: 10.1038/s41467-024-46263-2 (PMC10937662; doi:10.1038/s41467-024-46263-2)
Supplement: Supplementary file 6 — Source Data [file 41467_2024_46263_MOESM6_ESM.zip › Fig2a.csv]

Detritus	Fishery	Consumer	Donor	Prop	MHW
195.378055295869	0	Zooplankton	Zooplankton	1417.16886531397	pre
195.378055295869	0	Zooplankton	Gelatinous	21.8852589743467	pre
195.378055295869	0	Zooplankton	Krill	29.5205335617856	pre
195.378055295869	0	Zooplankton	Forage Fish	0	pre
195.378055295869	0	Zooplankton	Misc. Fish	0	pre
195.378055295869	0	Zooplankton	Juvenile Salmon	0	pre
195.378055295869	0	Zooplankton	Rockfish	0	pre
195.378055295869	0	Zooplankton	Hake	0	pre
195.378055295869	0	Zooplankton	Juvenile Fish	0	pre
195.378055295869	0	Zooplankton	Benthic	1.27731039677243	pre
66.9513777221605	0	Gelatinous	Zooplankton	327.50830866045	pre
66.9513777221605	0	Gelatinous	Gelatinous	51.1400615337213	pre
66.9513777221605	0	Gelatinous	Krill	5.29647698895142	pre
66.9513777221605	0	Gelatinous	Forage Fish	0	pre
66.9513777221605	0	Gelatinous	Misc. Fish	0	pre
66.9513777221605	0	Gelatinous	Juvenile Salmon	0	pre
66.9513777221605	0	Gelatinous	Rockfish	0	pre
66.9513777221605	0	Gelatinous	Hake	0	pre
66.9513777221605	0	Gelatinous	Juvenile Fish	0	pre
66.9513777221605	0	Gelatinous	Benthic	0	pre
202.062496802138	0	Krill	Zooplankton	432.093078201989	pre
202.062496802138	0	Krill	Gelatinous	0	pre
202.062496802138	0	Krill	Krill	0	pre
202.062496802138	0	Krill	Forage Fish	0	pre
202.062496802138	0	Krill	Misc. Fish	0	pre
202.062496802138	0	Krill	Juvenile Salmon	0	pre
202.062496802138	0	Krill	Rockfish	0	pre
202.062496802138	0	Krill	Hake	0	pre
202.062496802138	0	Krill	Juvenile Fish	0	pre
202.062496802138	0	Krill	Benthic	0	pre
1.10145527938025	0	Forage Fish	Zooplankton	51.0494310878386	pre
1.10145527938025	0	Forage Fish	Gelatinous	1.85177307192677	pre
1.10145527938025	0	Forage Fish	Krill	53.6791923903298	pre
1.10145527938025	0	Forage Fish	Forage Fish	1.22426881699568	pre
1.10145527938025	0	Forage Fish	Misc. Fish	0.447678212520347	pre
1.10145527938025	0	Forage Fish	Juvenile Salmon	0.0108188062979273	pre
1.10145527938025	0	Forage Fish	Rockfish	0	pre
1.10145527938025	0	Forage Fish	Hake	0	pre
1.10145527938025	0	Forage Fish	Juvenile Fish	0.712122477894116	pre
1.10145527938025	0	Forage Fish	Benthic	0.129836991126026	pre
0.095218385013956	0	Misc. Fish	Zooplankton	3.01381479489865	pre
0.095218385013956	0	Misc. Fish	Gelatinous	0.429375380502875	pre
0.095218385013956	0	Misc. Fish	Krill	9.55847366160016	pre
0.095218385013956	0	Misc. Fish	Forage Fish	6.55116783323041	pre
0.095218385013956	0	Misc. Fish	Misc. Fish	0.840840438605795	pre
0.095218385013956	0	Misc. Fish	Juvenile Salmon	0.046249710322369	pre
0.095218385013956	0	Misc. Fish	Rockfish	0.322652592269059	pre
0.095218385013956	0	Misc. Fish	Hake	1.40659738778568	pre
0.095218385013956	0	Misc. Fish	Juvenile Fish	2.35895229863508	pre
0.095218385013956	0	Misc. Fish	Benthic	5.69632701706482	pre
0.696299572709905	0	Juvenile Fish	Zooplankton	40.305644317743	pre
0.696299572709905	0	Juvenile Fish	Gelatinous	0.514963426130939	pre
0.696299572709905	0	Juvenile Fish	Krill	2.91947031365883	pre
0.696299572709905	0	Juvenile Fish	Forage Fish	0.121615077889678	pre
0.696299572709905	0	Juvenile Fish	Misc. Fish	0.00907555165297567	pre
0.696299572709905	0	Juvenile Fish	Juvenile Salmon	0.00073539519140489	pre
0.696299572709905	0	Juvenile Fish	Rockfish	0	pre
0.696299572709905	0	Juvenile Fish	Hake	0	pre
0.696299572709905	0	Juvenile Fish	Juvenile Fish	1.22469472688476	pre
0.696299572709905	0	Juvenile Fish	Benthic	0.545024905072436	pre
0	0	Rockfish	Zooplankton	2.04957719585246	pre
0	0	Rockfish	Gelatinous	0.0118268711741824	pre
0	0	Rockfish	Krill	3.20784444214808	pre
0	0	Rockfish	Forage Fish	2.10466339517761	pre
0	0	Rockfish	Misc. Fish	0.485237400053026	pre
0	0	Rockfish	Juvenile Salmon	0.0144050814181559	pre
0	0	Rockfish	Rockfish	0.153615511374632	pre
0	0	Rockfish	Hake	0.159524411882556	pre
0	0	Rockfish	Juvenile Fish	0.414147440805842	pre
0	0	Rockfish	Benthic	0.519689856899177	pre
0.00476602121672308	0	Jack Mackerel	Zooplankton	0.430867611693594	pre
0.00476602121672308	0	Jack Mackerel	Gelatinous	0.00636979594256325	pre
0.00476602121672308	0	Jack Mackerel	Krill	1.60749793559994	pre
0.00476602121672308	0	Jack Mackerel	Forage Fish	0.537926031684436	pre
0.00476602121672308	0	Jack Mackerel	Misc. Fish	0	pre
0.00476602121672308	0	Jack Mackerel	Juvenile Salmon	0.00421928392766898	pre
0.00476602121672308	0	Jack Mackerel	Rockfish	0	pre
0.00476602121672308	0	Jack Mackerel	Hake	0	pre
0.00476602121672308	0	Jack Mackerel	Juvenile Fish	0.135549144211162	pre
0.00476602121672308	0	Jack Mackerel	Benthic	0.0016863834068481	pre
0	0	Hake	Zooplankton	2.90620227916775	pre
0	0	Hake	Gelatinous	2.53134901312395	pre
0	0	Hake	Krill	35.6129076971812	pre
0	0	Hake	Forage Fish	12.0952219885951	pre
0	0	Hake	Misc. Fish	0.422734254350647	pre
0	0	Hake	Juvenile Salmon	0.0843215249443493	pre
0	0	Hake	Rockfish	0	pre
0	0	Hake	Hake	0	pre
0	0	Hake	Juvenile Fish	4.10550720195767	pre
0	0	Hake	Benthic	1.91790098672496	pre
110.223171189265	0	Benthic	Zooplankton	37.1197406894923	pre
110.223171189265	0	Benthic	Gelatinous	0	pre
110.223171189265	0	Benthic	Krill	25.3967690693007	pre
110.223171189265	0	Benthic	Forage Fish	0.18826756476134	pre
110.223171189265	0	Benthic	Misc. Fish	0.0263827559709179	pre
110.223171189265	0	Benthic	Juvenile Salmon	0.00156361299544017	pre
110.223171189265	0	Benthic	Rockfish	0.00284374656952413	pre
110.223171189265	0	Benthic	Hake	0	pre
110.223171189265	0	Benthic	Juvenile Fish	0.732307567289515	pre
110.223171189265	0	Benthic	Benthic	25.2546400500606	pre
0.054931677571981	0	Seabirds	Zooplankton	0.368626704299541	pre
0.054931677571981	0	Seabirds	Gelatinous	0.000420231357235188	pre
0.054931677571981	0	Seabirds	Krill	0.120199285044128	pre
0.054931677571981	0	Seabirds	Forage Fish	4.87345318075009	pre
0.054931677571981	0	Seabirds	Misc. Fish	0.124373759218538	pre
0.054931677571981	0	Seabirds	Juvenile Salmon	0.0313985827066985	pre
0.054931677571981	0	Seabirds	Rockfish	0.0206980939802894	pre
0.054931677571981	0	Seabirds	Hake	0.0230888380542323	pre
0.054931677571981	0	Seabirds	Juvenile Fish	0	pre
0.054931677571981	0	Seabirds	Benthic	0.00109874331718929	pre
0.000772862445925245	0	Mammals	Zooplankton	0.478519185765927	pre
0.000772862445925245	0	Mammals	Gelatinous	0.339160466140748	pre
0.000772862445925245	0	Mammals	Krill	1.49993377656359	pre
0.000772862445925245	0	Mammals	Forage Fish	3.27450722365355	pre
0.000772862445925245	0	Mammals	Misc. Fish	1.10728850131732	pre
0.000772862445925245	0	Mammals	Juvenile Salmon	0.0224745992469266	pre
0.000772862445925245	0	Mammals	Rockfish	0.17760410033594	pre
0.000772862445925245	0	Mammals	Hake	0.382116804399672	pre
0.000772862445925245	0	Mammals	Juvenile Fish	0.10544737536346	pre
0.000772862445925245	0	Mammals	Benthic	0.34064263571257	pre
0	0	Fishery	Zooplankton	0	pre
0	0	Fishery	Gelatinous	0	pre
0	0	Fishery	Krill	0	pre
0	0	Fishery	Forage Fish	0.561734361421642	pre
0	0	Fishery	Misc. Fish	0.262123906500932	pre
0	0	Fishery	Juvenile Salmon	0	pre
0	0	Fishery	Rockfish	0.0520197154380621	pre
0	0	Fishery	Hake	3.63666569668098	pre
0	0	Fishery	Juvenile Fish	0	pre
0	0	Fishery	Benthic	0.17085404555258	pre
329.312477609154	0	Zooplankton	Zooplankton	1480.98880868256	post
329.312477609154	0	Zooplankton	Gelatinous	0.383980696580429	post
329.312477609154	0	Zooplankton	Krill	36.6319663034093	post
329.312477609154	0	Zooplankton	Forage Fish	0	post
329.312477609154	0	Zooplankton	Misc. Fish	0	post
329.312477609154	0	Zooplankton	Juvenile Salmon	0	post
329.312477609154	0	Zooplankton	Rockfish	0	post
329.312477609154	0	Zooplankton	Hake	0	post
329.312477609154	0	Zooplankton	Juvenile Fish	0	post
329.312477609154	0	Zooplankton	Benthic	2.11127300809657	post
3.06883722794725	0	Gelatinous	Zooplankton	208.319040675764	post
3.06883722794725	0	Gelatinous	Gelatinous	0.273992987508079	post
3.06883722794725	0	Gelatinous	Krill	0.0891092907137129	post
3.06883722794725	0	Gelatinous	Forage Fish	0	post
3.06883722794725	0	Gelatinous	Misc. Fish	0	post
3.06883722794725	0	Gelatinous	Juvenile Salmon	0	post
3.06883722794725	0	Gelatinous	Rockfish	0	post
3.06883722794725	0	Gelatinous	Hake	0	post
3.06883722794725	0	Gelatinous	Juvenile Fish	0	post
3.06883722794725	0	Gelatinous	Benthic	0	post
77.6283061274114	0	Krill	Zooplankton	215.954490957687	post
77.6283061274114	0	Krill	Gelatinous	0	post
77.6283061274114	0	Krill	Krill	0	post
77.6283061274114	0	Krill	Forage Fish	0	post
77.6283061274114	0	Krill	Misc. Fish	0	post
77.6283061274114	0	Krill	Juvenile Salmon	0	post
77.6283061274114	0	Krill	Rockfish	0	post
77.6283061274114	0	Krill	Hake	0	post
77.6283061274114	0	Krill	Juvenile Fish	0	post
77.6283061274114	0	Krill	Benthic	0	post
0.276194323464863	0	Forage Fish	Zooplankton	54.9286009257789	post
0.276194323464863	0	Forage Fish	Gelatinous	0.469161558508563	post
0.276194323464863	0	Forage Fish	Krill	49.7201823328684	post
0.276194323464863	0	Forage Fish	Forage Fish	0.776011196128181	post
0.276194323464863	0	Forage Fish	Misc. Fish	0.460993201935953	post
0.276194323464863	0	Forage Fish	Juvenile Salmon	0.0138672177550104	post
0.276194323464863	0	Forage Fish	Rockfish	0	post
0.276194323464863	0	Forage Fish	Hake	0	post
0.276194323464863	0	Forage Fish	Juvenile Fish	1.68378528625113	post
0.276194323464863	0	Forage Fish	Benthic	1.4659268303144	post
0.647536119803539	0	Misc. Fish	Zooplankton	4.09811728002028	post
0.647536119803539	0	Misc. Fish	Gelatinous	0.680189846947001	post
0.647536119803539	0	Misc. Fish	Krill	11.6133184499861	post
0.647536119803539	0	Misc. Fish	Forage Fish	7.92139441496285	post
0.647536119803539	0	Misc. Fish	Misc. Fish	1.66589001872885	post
0.647536119803539	0	Misc. Fish	Juvenile Salmon	0.0863688062908657	post
0.647536119803539	0	Misc. Fish	Rockfish	0.563271711372325	post
0.647536119803539	0	Misc. Fish	Hake	1.7249508532637	post
0.647536119803539	0	Misc. Fish	Juvenile Fish	2.2469144494425	post
0.647536119803539	0	Misc. Fish	Benthic	7.49849908468619	post
1.11133139200563	0	Juvenile Fish	Zooplankton	55.3998578378037	post
1.11133139200563	0	Juvenile Fish	Gelatinous	0.138117020761687	post
1.11133139200563	0	Juvenile Fish	Krill	3.76784428776134	post
1.11133139200563	0	Juvenile Fish	Forage Fish	0.157589368848881	post
1.11133139200563	0	Juvenile Fish	Misc. Fish	0.00192934846852898	post
1.11133139200563	0	Juvenile Fish	Juvenile Salmon	0.00103455463884516	post
1.11133139200563	0	Juvenile Fish	Rockfish	0	post
1.11133139200563	0	Juvenile Fish	Hake	0	post
1.11133139200563	0	Juvenile Fish	Juvenile Fish	2.37768234206405	post
1.11133139200563	0	Juvenile Fish	Benthic	0.810825459331864	post
0.0268967426691688	0	Rockfish	Zooplankton	3.45834639799013	post
0.0268967426691688	0	Rockfish	Gelatinous	0.0846596910083975	post
0.0268967426691688	0	Rockfish	Krill	4.30189127867907	post
0.0268967426691688	0	Rockfish	Forage Fish	1.18438711744062	post
0.0268967426691688	0	Rockfish	Misc. Fish	0.758357275742268	post
0.0268967426691688	0	Rockfish	Juvenile Salmon	0.028135073209926	post
0.0268967426691688	0	Rockfish	Rockfish	0.270450419403965	post
0.0268967426691688	0	Rockfish	Hake	0.190235699660435	post
0.0268967426691688	0	Rockfish	Juvenile Fish	0.818734910162449	post
0.0268967426691688	0	Rockfish	Benthic	1.00450088431345	post
0.622290423005387	0	Jack Mackerel	Zooplankton	10.1271816346645	post
0.622290423005387	0	Jack Mackerel	Gelatinous	0.00965720383832612	post
0.622290423005387	0	Jack Mackerel	Krill	18.3577682768183	post
0.622290423005387	0	Jack Mackerel	Forage Fish	3.36083127325828	post
0.622290423005387	0	Jack Mackerel	Misc. Fish	0.210530386674747	post
0.622290423005387	0	Jack Mackerel	Juvenile Salmon	0.0969152790969377	post
0.622290423005387	0	Jack Mackerel	Rockfish	0.0176366626588672	post
0.622290423005387	0	Jack Mackerel	Hake	0.00344950826715526	post
0.622290423005387	0	Jack Mackerel	Juvenile Fish	0.702115148690833	post
0.622290423005387	0	Jack Mackerel	Benthic	1.94932045096121	post
0.359791910433618	0	Hake	Zooplankton	6.41358861842098	post
0.359791910433618	0	Hake	Gelatinous	0.0325668049210667	post
0.359791910433618	0	Hake	Krill	24.1805699214855	post
0.359791910433618	0	Hake	Forage Fish	8.19422969521942	post
0.359791910433618	0	Hake	Misc. Fish	0.339716093070585	post
0.359791910433618	0	Hake	Juvenile Salmon	0.300324597784372	post
0.359791910433618	0	Hake	Rockfish	0	post
0.359791910433618	0	Hake	Hake	0	post
0.359791910433618	0	Hake	Juvenile Fish	2.71099913452328	post
0.359791910433618	0	Hake	Benthic	3.14003215421284	post
184.29970071925	0	Benthic	Zooplankton	84.3060340111592	post
184.29970071925	0	Benthic	Gelatinous	0	post
184.29970071925	0	Benthic	Krill	46.9831368242163	post
184.29970071925	0	Benthic	Forage Fish	0.00351634488635138	post
184.29970071925	0	Benthic	Misc. Fish	0.00995667063934028	post
184.29970071925	0	Benthic	Juvenile Salmon	2.96446503412003e-08	post
184.29970071925	0	Benthic	Rockfish	0.0101229566324351	post
184.29970071925	0	Benthic	Hake	0	post
184.29970071925	0	Benthic	Juvenile Fish	0.916063930481584	post
184.29970071925	0	Benthic	Benthic	58.6764716462903	post
0.0146353418211845	0	Seabirds	Zooplankton	0.166829601836717	post
0.0146353418211845	0	Seabirds	Gelatinous	5.58184727333846e-05	post
0.0146353418211845	0	Seabirds	Krill	0.0755490452347125	post
0.0146353418211845	0	Seabirds	Forage Fish	1.68692379472434	post
0.0146353418211845	0	Seabirds	Misc. Fish	0.0189872627761935	post
0.0146353418211845	0	Seabirds	Juvenile Salmon	0.0288880616347642	post
0.0146353418211845	0	Seabirds	Rockfish	0.000946039170233896	post
0.0146353418211845	0	Seabirds	Hake	0.00767217984651186	post
0.0146353418211845	0	Seabirds	Juvenile Fish	0.076294623199603	post
0.0146353418211845	0	Seabirds	Benthic	0.00057506209452	post
0.000715875766578085	0	Mammals	Zooplankton	0.5227132252172	post
0.000715875766578085	0	Mammals	Gelatinous	0.0619482744787457	post
0.000715875766578085	0	Mammals	Krill	1.84886149950565	post
0.000715875766578085	0	Mammals	Forage Fish	2.35514009373859	post
0.000715875766578085	0	Mammals	Misc. Fish	0.884300572657665	post
0.000715875766578085	0	Mammals	Juvenile Salmon	0.0419638868682333	post
0.000715875766578085	0	Mammals	Rockfish	0.128465917860897	post
0.000715875766578085	0	Mammals	Hake	0.295031688941958	post
0.000715875766578085	0	Mammals	Juvenile Fish	0.12000517842897	post
0.000715875766578085	0	Mammals	Benthic	0.470381017621623	post
0	0	Fishery	Zooplankton	0	post
0	0	Fishery	Gelatinous	0	post
0	0	Fishery	Krill	0	post
0	0	Fishery	Forage Fish	0.0207034634950007	post
0	0	Fishery	Misc. Fish	0.214221943642372	post
0	0	Fishery	Juvenile Salmon	0	post
0	0	Fishery	Rockfish	0.0515155760949915	post
0	0	Fishery	Hake	2.31093873862259	post
0	0	Fishery	Juvenile Fish	0	post
0	0	Fishery	Benthic	0.144893998318959	post
