# Supplementary material for: Marine heatwaves disrupt ecosystem structure and function via altered food webs and energy flux
Source: Nat Commun. 2024 Mar 13;15:1988. doi: 10.1038/s41467-024-46263-2 (PMC10937662; doi:10.1038/s41467-024-46263-2)
Supplement: Supplementary file 6 — Source Data [file 41467_2024_46263_MOESM6_ESM.zip › Fig2b.csv]

Detritus	Fishery	Consumer	Donor	Prop	MHW
0.183415498401392	0	Zooplankton	Zooplankton	0.333008781076579	pre
0.183415498401392	0	Zooplankton	Gelatinous	0.0624424129846347	pre
0.183415498401392	0	Zooplankton	Krill	0.0336952004175135	pre
0.183415498401392	0	Zooplankton	Forage Fish	0	pre
0.183415498401392	0	Zooplankton	Misc. Fish	0	pre
0.183415498401392	0	Zooplankton	Juvenile Salmon	0	pre
0.183415498401392	0	Zooplankton	Rockfish	0	pre
0.183415498401392	0	Zooplankton	Hake	0	pre
0.183415498401392	0	Zooplankton	Juvenile Fish	0	pre
0.183415498401392	0	Zooplankton	Benthic	0.0143514889991234	pre
0.0628520961321573	0	Gelatinous	Zooplankton	0.0769584665094271	pre
0.0628520961321573	0	Gelatinous	Gelatinous	0.1459114030175	pre
0.0628520961321573	0	Gelatinous	Krill	0.00604548197870281	pre
0.0628520961321573	0	Gelatinous	Forage Fish	0	pre
0.0628520961321573	0	Gelatinous	Misc. Fish	0	pre
0.0628520961321573	0	Gelatinous	Juvenile Salmon	0	pre
0.0628520961321573	0	Gelatinous	Rockfish	0	pre
0.0628520961321573	0	Gelatinous	Hake	0	pre
0.0628520961321573	0	Gelatinous	Juvenile Fish	0	pre
0.0628520961321573	0	Gelatinous	Benthic	0	pre
0.189690666656857	0	Krill	Zooplankton	0.101533975805905	pre
0.189690666656857	0	Krill	Gelatinous	0	pre
0.189690666656857	0	Krill	Krill	0	pre
0.189690666656857	0	Krill	Forage Fish	0	pre
0.189690666656857	0	Krill	Misc. Fish	0	pre
0.189690666656857	0	Krill	Juvenile Salmon	0	pre
0.189690666656857	0	Krill	Rockfish	0	pre
0.189690666656857	0	Krill	Hake	0	pre
0.189690666656857	0	Krill	Juvenile Fish	0	pre
0.189690666656857	0	Krill	Benthic	0	pre
0.00103401566121866	0	Forage Fish	Zooplankton	0.0119956832508084	pre
0.00103401566121866	0	Forage Fish	Gelatinous	0.00528342749092504	pre
0.00103401566121866	0	Forage Fish	Krill	0.0612702728443848	pre
0.00103401566121866	0	Forage Fish	Forage Fish	0.0191054048037144	pre
0.00103401566121866	0	Forage Fish	Misc. Fish	0.0422973225490902	pre
0.00103401566121866	0	Forage Fish	Juvenile Salmon	0.0206803765630047	pre
0.00103401566121866	0	Forage Fish	Rockfish	0	pre
0.00103401566121866	0	Forage Fish	Hake	0	pre
0.00103401566121866	0	Forage Fish	Juvenile Fish	0.0331789593232884	pre
0.00103401566121866	0	Forage Fish	Benthic	0.00145881075933684	pre
8.93883784331004e-05	0	Misc. Fish	Zooplankton	0.00070819139186875	pre
8.93883784331004e-05	0	Misc. Fish	Gelatinous	0.00122508190861358	pre
8.93883784331004e-05	0	Misc. Fish	Krill	0.0109101918852194	pre
8.93883784331004e-05	0	Misc. Fish	Forage Fish	0.102234665829425	pre
8.93883784331004e-05	0	Misc. Fish	Misc. Fish	0.0794438912803051	pre
8.93883784331004e-05	0	Misc. Fish	Juvenile Salmon	0.088407297354027	pre
8.93883784331004e-05	0	Misc. Fish	Rockfish	0.121785358075486	pre
8.93883784331004e-05	0	Misc. Fish	Hake	0.0785672527716998	pre
8.93883784331004e-05	0	Misc. Fish	Juvenile Fish	0.1099074734917	pre
8.93883784331004e-05	0	Misc. Fish	Benthic	0.0640022775414548	pre
0.000653666723071143	0	Juvenile Fish	Zooplankton	0.00947108972915805	pre
0.000653666723071143	0	Juvenile Fish	Gelatinous	0.00146927934296516	pre
0.000653666723071143	0	Juvenile Fish	Krill	0.0033323292455343	pre
0.000653666723071143	0	Juvenile Fish	Forage Fish	0.00189787182444077	pre
0.000653666723071143	0	Juvenile Fish	Misc. Fish	0.000857472007439705	pre
0.000653666723071143	0	Juvenile Fish	Juvenile Salmon	0.0014057234284516	pre
0.000653666723071143	0	Juvenile Fish	Rockfish	0	pre
0.000653666723071143	0	Juvenile Fish	Hake	0	pre
0.000653666723071143	0	Juvenile Fish	Juvenile Fish	0.057060544763196	pre
0.000653666723071143	0	Juvenile Fish	Benthic	0.0061237416912601	pre
0	0	Rockfish	Zooplankton	0.000481613179924021	pre
0	0	Rockfish	Gelatinous	3.37441003115391e-05	pre
0	0	Rockfish	Krill	0.0036614840026573	pre
0	0	Rockfish	Forage Fish	0.0328444583266469	pre
0	0	Rockfish	Misc. Fish	0.0458459720596564	pre
0	0	Rockfish	Juvenile Salmon	0.0275356171415399	pre
0	0	Rockfish	Rockfish	0.0579822400531272	pre
0	0	Rockfish	Hake	0.00891043513976952	pre
0	0	Rockfish	Juvenile Fish	0.019295811491551	pre
0	0	Rockfish	Benthic	0.00583908444109636	pre
4.4742085058278e-06	0	Jack Mackerel	Zooplankton	0.000101246013574869	pre
4.4742085058278e-06	0	Jack Mackerel	Gelatinous	1.81741248453862e-05	pre
4.4742085058278e-06	0	Jack Mackerel	Krill	0.00183482337801968	pre
4.4742085058278e-06	0	Jack Mackerel	Forage Fish	0.00839463886289857	pre
4.4742085058278e-06	0	Jack Mackerel	Misc. Fish	0	pre
4.4742085058278e-06	0	Jack Mackerel	Juvenile Salmon	0.00806525027323441	pre
4.4742085058278e-06	0	Jack Mackerel	Rockfish	0	pre
4.4742085058278e-06	0	Jack Mackerel	Hake	0	pre
4.4742085058278e-06	0	Jack Mackerel	Juvenile Fish	0.00631545791868322	pre
4.4742085058278e-06	0	Jack Mackerel	Benthic	1.89477146454298e-05	pre
0	0	Hake	Zooplankton	0.000682904417557335	pre
0	0	Hake	Gelatinous	0.00722237468932905	pre
0	0	Hake	Krill	0.0406491318930736	pre
0	0	Hake	Forage Fish	0.1887527551751	pre
0	0	Hake	Misc. Fish	0.039940579212364	pre
0	0	Hake	Juvenile Salmon	0.161182374487102	pre
0	0	Hake	Rockfish	0	pre
0	0	Hake	Hake	0	pre
0	0	Hake	Juvenile Fish	0.191282343534556	pre
0	0	Hake	Benthic	0.0215489789967591	pre
0.103474455452257	0	Benthic	Zooplankton	0.00872246060680137	pre
0.103474455452257	0	Benthic	Gelatinous	0	pre
0.103474455452257	0	Benthic	Krill	0.0289882708913895	pre
0.103474455452257	0	Benthic	Forage Fish	0.00293802144287368	pre
0.103474455452257	0	Benthic	Misc. Fish	0.00249268315461104	pre
0.103474455452257	0	Benthic	Juvenile Salmon	0.00298887923991259	pre
0.103474455452257	0	Benthic	Rockfish	0.00107337335122548	pre
0.103474455452257	0	Benthic	Hake	0	pre
0.103474455452257	0	Benthic	Juvenile Fish	0.034119415889085	pre
0.103474455452257	0	Benthic	Benthic	0.283753807822359	pre
5.15683350652251e-05	0	Seabirds	Zooplankton	8.6620537944058e-05	pre
5.15683350652251e-05	0	Seabirds	Gelatinous	1.19899243542566e-06	pre
5.15683350652251e-05	0	Seabirds	Krill	0.000137197350824534	pre
5.15683350652251e-05	0	Seabirds	Forage Fish	0.076052983231793	pre
5.15683350652251e-05	0	Seabirds	Misc. Fish	0.0117510230857399	pre
5.15683350652251e-05	0	Seabirds	Juvenile Salmon	0.0600190534923964	pre
5.15683350652251e-05	0	Seabirds	Rockfish	0.00781250436930497	pre
5.15683350652251e-05	0	Seabirds	Hake	0.00128965586838422	pre
5.15683350652251e-05	0	Seabirds	Juvenile Fish	0	pre
5.15683350652251e-05	0	Seabirds	Benthic	1.23451611051999e-05	pre
7.25541824543356e-07	0	Mammals	Zooplankton	0.000112443262531289	pre
7.25541824543356e-07	0	Mammals	Gelatinous	0.000967683220913496	pre
7.25541824543356e-07	0	Mammals	Krill	0.00171204795836526	pre
7.25541824543356e-07	0	Mammals	Forage Fish	0.0511005305142951	pre
7.25541824543356e-07	0	Mammals	Misc. Fish	0.10461831195993	pre
7.25541824543356e-07	0	Mammals	Juvenile Salmon	0.0429606707736424	pre
7.25541824543356e-07	0	Mammals	Rockfish	0.0670367431514393	pre
7.25541824543356e-07	0	Mammals	Hake	0.0213436110576352	pre
7.25541824543356e-07	0	Mammals	Juvenile Fish	0.00491296692147381	pre
7.25541824543356e-07	0	Mammals	Benthic	0.00382736181543219	pre
0	0	Fishery	Zooplankton	0	pre
0	0	Fishery	Gelatinous	0	pre
0	0	Fishery	Krill	0	pre
0	0	Fishery	Forage Fish	0.00876618126520026	pre
0	0	Fishery	Misc. Fish	0.0247658677840918	pre
0	0	Fishery	Juvenile Salmon	0	pre
0	0	Fishery	Rockfish	0.0196348636998593	pre
0	0	Fishery	Hake	0.203130501676177	pre
0	0	Fishery	Juvenile Fish	0	pre
0	0	Fishery	Benthic	0.00191966648153763	pre
0.278383704426945	0	Zooplankton	Zooplankton	0.303779202456088	post
0.278383704426945	0	Zooplankton	Gelatinous	0.000299253211030043	post
0.278383704426945	0	Zooplankton	Krill	0.0925859781435255	post
0.278383704426945	0	Zooplankton	Forage Fish	0	post
0.278383704426945	0	Zooplankton	Misc. Fish	0	post
0.278383704426945	0	Zooplankton	Juvenile Salmon	0	post
0.278383704426945	0	Zooplankton	Rockfish	0	post
0.278383704426945	0	Zooplankton	Hake	0	post
0.278383704426945	0	Zooplankton	Juvenile Fish	0	post
0.278383704426945	0	Zooplankton	Benthic	0.012542625409563	post
0.00259423597308456	0	Gelatinous	Zooplankton	0.0427302297369793	post
0.00259423597308456	0	Gelatinous	Gelatinous	0.000213534904336871	post
0.00259423597308456	0	Gelatinous	Krill	0.000225220529361456	post
0.00259423597308456	0	Gelatinous	Forage Fish	0	post
0.00259423597308456	0	Gelatinous	Misc. Fish	0	post
0.00259423597308456	0	Gelatinous	Juvenile Salmon	0	post
0.00259423597308456	0	Gelatinous	Rockfish	0	post
0.00259423597308456	0	Gelatinous	Hake	0	post
0.00259423597308456	0	Gelatinous	Juvenile Fish	0	post
0.00259423597308456	0	Gelatinous	Benthic	0	post
0.0656229474966513	0	Krill	Zooplankton	0.0442964069987096	post
0.0656229474966513	0	Krill	Gelatinous	0	post
0.0656229474966513	0	Krill	Krill	0	post
0.0656229474966513	0	Krill	Forage Fish	0	post
0.0656229474966513	0	Krill	Misc. Fish	0	post
0.0656229474966513	0	Krill	Juvenile Salmon	0	post
0.0656229474966513	0	Krill	Rockfish	0	post
0.0656229474966513	0	Krill	Hake	0	post
0.0656229474966513	0	Krill	Juvenile Fish	0	post
0.0656229474966513	0	Krill	Benthic	0	post
0.00023348036936243	0	Forage Fish	Zooplankton	0.0112669092996762	post
0.00023348036936243	0	Forage Fish	Gelatinous	0.000365638439968137	post
0.00023348036936243	0	Forage Fish	Krill	0.125665973719096	post
0.00023348036936243	0	Forage Fish	Forage Fish	0.0144816029082028	post
0.00023348036936243	0	Forage Fish	Misc. Fish	0.0340111647986247	post
0.00023348036936243	0	Forage Fish	Juvenile Salmon	0.012006648690184	post
0.00023348036936243	0	Forage Fish	Rockfish	0	post
0.00023348036936243	0	Forage Fish	Hake	0	post
0.00023348036936243	0	Forage Fish	Juvenile Fish	0.0562659079913765	post
0.00023348036936243	0	Forage Fish	Benthic	0.0087087605629165	post
0.000547393481989789	0	Misc. Fish	Zooplankton	0.000840602435074116	post
0.000547393481989789	0	Misc. Fish	Gelatinous	0.000530102157795028	post
0.000547393481989789	0	Misc. Fish	Krill	0.0293522449567263	post
0.000547393481989789	0	Misc. Fish	Forage Fish	0.147825816133971	post
0.000547393481989789	0	Misc. Fish	Misc. Fish	0.122906063962398	post
0.000547393481989789	0	Misc. Fish	Juvenile Salmon	0.0747806757812177	post
0.000547393481989789	0	Misc. Fish	Rockfish	0.158173538636927	post
0.000547393481989789	0	Misc. Fish	Hake	0.125184339920262	post
0.000547393481989789	0	Misc. Fish	Juvenile Fish	0.0750836123282113	post
0.000547393481989789	0	Misc. Fish	Benthic	0.0445469935875143	post
0.000939461972405626	0	Juvenile Fish	Zooplankton	0.0113635731286312	post
0.000939461972405626	0	Juvenile Fish	Gelatinous	0.000107640728632775	post
0.000939461972405626	0	Juvenile Fish	Krill	0.00952309100705881	post
0.000939461972405626	0	Juvenile Fish	Forage Fish	0.0029408682163483	post
0.000939461972405626	0	Juvenile Fish	Misc. Fish	0.000142343506241617	post
0.000939461972405626	0	Juvenile Fish	Juvenile Salmon	0.000895748110317656	post
0.000939461972405626	0	Juvenile Fish	Rockfish	0	post
0.000939461972405626	0	Juvenile Fish	Hake	0	post
0.000939461972405626	0	Juvenile Fish	Juvenile Fish	0.0794533940780282	post
0.000939461972405626	0	Juvenile Fish	Benthic	0.00481694218129807	post
2.27371125309992e-05	0	Rockfish	Zooplankton	0.000709373159634396	post
2.27371125309992e-05	0	Rockfish	Gelatinous	6.59790572929687e-05	post
2.27371125309992e-05	0	Rockfish	Krill	0.0108728755809795	post
2.27371125309992e-05	0	Rockfish	Forage Fish	0.022102546986362	post
2.27371125309992e-05	0	Rockfish	Misc. Fish	0.0559500968196268	post
2.27371125309992e-05	0	Rockfish	Juvenile Salmon	0.0243601813912625	post
2.27371125309992e-05	0	Rockfish	Rockfish	0.0759457629404891	post
2.27371125309992e-05	0	Rockfish	Hake	0.0138059182649768	post
2.27371125309992e-05	0	Rockfish	Juvenile Fish	0.0273591077797657	post
2.27371125309992e-05	0	Rockfish	Benthic	0.00596752682727527	post
0.000526052078085105	0	Jack Mackerel	Zooplankton	0.00207727914084849	post
0.000526052078085105	0	Jack Mackerel	Gelatinous	7.52628786792518e-06	post
0.000526052078085105	0	Jack Mackerel	Krill	0.0463985994735756	post
0.000526052078085105	0	Jack Mackerel	Forage Fish	0.062718455846553	post
0.000526052078085105	0	Jack Mackerel	Misc. Fish	0.015532514679702	post
0.000526052078085105	0	Jack Mackerel	Juvenile Salmon	0.0839121249399599	post
0.000526052078085105	0	Jack Mackerel	Rockfish	0.00495258910784321	post
0.000526052078085105	0	Jack Mackerel	Hake	0.000250340126883199	post
0.000526052078085105	0	Jack Mackerel	Juvenile Fish	0.0234621045083167	post
0.000526052078085105	0	Jack Mackerel	Benthic	0.0115804995970889	post
0.000304149437569243	0	Hake	Zooplankton	0.00131555000548487	post
0.000304149437569243	0	Hake	Gelatinous	2.53807575026805e-05	post
0.000304149437569243	0	Hake	Krill	0.0611155213374468	post
0.000304149437569243	0	Hake	Forage Fish	0.152917356317589	post
0.000304149437569243	0	Hake	Misc. Fish	0.0250635800650567	post
0.000304149437569243	0	Hake	Juvenile Salmon	0.260029949938221	post
0.000304149437569243	0	Hake	Rockfish	0	post
0.000304149437569243	0	Hake	Hake	0	post
0.000304149437569243	0	Hake	Juvenile Fish	0.090591614687051	post
0.000304149437569243	0	Hake	Benthic	0.0186542654281276	post
0.155797417041376	0	Benthic	Zooplankton	0.0172927841344919	post
0.155797417041376	0	Benthic	Gelatinous	0	post
0.155797417041376	0	Benthic	Krill	0.118748189575516	post
0.155797417041376	0	Benthic	Forage Fish	6.56205871596973e-05	post
0.155797417041376	0	Benthic	Misc. Fish	0.000734583426692869	post
0.155797417041376	0	Benthic	Juvenile Salmon	2.56672180734691e-08	post
0.155797417041376	0	Benthic	Rockfish	0.00284264918633917	post
0.155797417041376	0	Benthic	Hake	0	post
0.155797417041376	0	Benthic	Juvenile Fish	0.0306114854711992	post
0.155797417041376	0	Benthic	Benthic	0.348584480259978	post
1.23719596090478e-05	0	Seabirds	Zooplankton	3.42199502757265e-05	post
1.23719596090478e-05	0	Seabirds	Gelatinous	4.35018149324061e-08	post
1.23719596090478e-05	0	Seabirds	Krill	0.000190947496318654	post
1.23719596090478e-05	0	Seabirds	Forage Fish	0.0314806805024	post
1.23719596090478e-05	0	Seabirds	Misc. Fish	0.00140084261686277	post
1.23719596090478e-05	0	Seabirds	Juvenile Salmon	0.0250121411170366	post
1.23719596090478e-05	0	Seabirds	Rockfish	0.000265659290576597	post
1.23719596090478e-05	0	Seabirds	Hake	0.000556790802484559	post
1.23719596090478e-05	0	Seabirds	Juvenile Fish	0.00254948554559666	post
1.23719596090478e-05	0	Seabirds	Benthic	3.41632200626948e-06	post
6.05164278184479e-07	0	Mammals	Zooplankton	0.000107218505459865	post
6.05164278184479e-07	0	Mammals	Gelatinous	4.82790416826385e-05	post
6.05164278184479e-07	0	Mammals	Krill	0.00467293098508076	post
6.05164278184479e-07	0	Mammals	Forage Fish	0.0439506592184222	post
6.05164278184479e-07	0	Mammals	Misc. Fish	0.0652419436596303	post
6.05164278184479e-07	0	Mammals	Juvenile Salmon	0.0363335786747458	post
6.05164278184479e-07	0	Mammals	Rockfish	0.0360747902158845	post
6.05164278184479e-07	0	Mammals	Hake	0.0214112461035508	post
6.05164278184479e-07	0	Mammals	Juvenile Fish	0.00401013144793929	post
6.05164278184479e-07	0	Mammals	Benthic	0.00279443391791197	post
0	0	Fishery	Zooplankton	0	post
0	0	Fishery	Gelatinous	0	post
0	0	Fishery	Krill	0	post
0	0	Fishery	Forage Fish	0.000386359550809303	post
0	0	Fishery	Misc. Fish	0.0158048704364943	post
0	0	Fishery	Juvenile Salmon	0	post
0	0	Fishery	Rockfish	0.0144661995291977	post
0	0	Fishery	Hake	0.167711062633044	post
0	0	Fishery	Juvenile Fish	0	post
0	0	Fishery	Benthic	0.000860784530489023	post
