# Supplementary material for: Marine heatwaves disrupt ecosystem structure and function via altered food webs and energy flux
Source: Nat Commun. 2024 Mar 13;15:1988. doi: 10.1038/s41467-024-46263-2 (PMC10937662; doi:10.1038/s41467-024-46263-2)
Supplement: Supplementary file 6 — Source Data [file 41467_2024_46263_MOESM6_ESM.zip › FigS1.csv]

	FG.Num	FG	name	Model	MHW	value	p.value	p.corr	SS	Group	V3
1	4	phytoplankton	Footprint	pre_MHW_Web/NCC_11242020_JimsOld_updatedKrill_10052022.csv	Pre	0	7.60061104327283e-06	0.000364829330077096	*	LowTL	large phytoplankton
2	4	phytoplankton	Footprint	post_MHW_Web/NCC2_NCC1Matched_10042022.csv	Post	0	7.60061104327283e-06	0.000364829330077096	*	LowTL	large phytoplankton
3	4	phytoplankton	Footprint	post_MHW_Web/NCC2_NCC1Matched_10042022.csv	Post	0	7.60061104327283e-06	0.000364829330077096	*	LowTL	large phytoplankton
4	4	phytoplankton	Footprint	pre_MHW_Web/NCC_11242020_JimsOld_updatedKrill_10052022.csv	Pre	0	7.60061104327283e-06	0.000364829330077096	*	LowTL	large phytoplankton
5	4	phytoplankton	Footprint	post_MHW_Web/NCC2_NCC1Matched_10042022.csv	Post	0	7.60061104327283e-06	0.000364829330077096	*	LowTL	large phytoplankton
6	4	phytoplankton	Footprint	post_MHW_Web/NCC2_NCC1Matched_10042022.csv	Post	0	7.60061104327283e-06	0.000364829330077096	*	LowTL	large phytoplankton
7	4	phytoplankton	Footprint	pre_MHW_Web/NCC_11242020_JimsOld_updatedKrill_10052022.csv	Pre	0	7.60061104327283e-06	0.000364829330077096	*	LowTL	large phytoplankton
8	4	phytoplankton	Footprint	post_MHW_Web/NCC2_NCC1Matched_10042022.csv	Post	0	7.60061104327283e-06	0.000364829330077096	*	LowTL	large phytoplankton
9	4	phytoplankton	Footprint	pre_MHW_Web/NCC_11242020_JimsOld_updatedKrill_10052022.csv	Pre	0	7.60061104327283e-06	0.000364829330077096	*	LowTL	large phytoplankton
10	4	phytoplankton	Footprint	post_MHW_Web/NCC2_NCC1Matched_10042022.csv	Post	0	7.60061104327283e-06	0.000364829330077096	*	LowTL	large phytoplankton
11	4	phytoplankton	Footprint	pre_MHW_Web/NCC_11242020_JimsOld_updatedKrill_10052022.csv	Pre	0	7.60061104327283e-06	0.000364829330077096	*	LowTL	large phytoplankton
12	4	phytoplankton	Footprint	pre_MHW_Web/NCC_11242020_JimsOld_updatedKrill_10052022.csv	Pre	0	7.60061104327283e-06	0.000364829330077096	*	LowTL	large phytoplankton
13	4	phytoplankton	Footprint	post_MHW_Web/NCC2_NCC1Matched_10042022.csv	Post	0	7.60061104327283e-06	0.000364829330077096	*	LowTL	large phytoplankton
14	4	phytoplankton	Footprint	pre_MHW_Web/NCC_11242020_JimsOld_updatedKrill_10052022.csv	Pre	0	7.60061104327283e-06	0.000364829330077096	*	LowTL	large phytoplankton
15	4	phytoplankton	Footprint	post_MHW_Web/NCC2_NCC1Matched_10042022.csv	Post	0	7.60061104327283e-06	0.000364829330077096	*	LowTL	large phytoplankton
16	4	phytoplankton	Footprint	pre_MHW_Web/NCC_11242020_JimsOld_updatedKrill_10052022.csv	Pre	0	7.60061104327283e-06	0.000364829330077096	*	LowTL	large phytoplankton
17	4	phytoplankton	Footprint	post_MHW_Web/NCC2_NCC1Matched_10042022.csv	Post	0	7.60061104327283e-06	0.000364829330077096	*	LowTL	large phytoplankton
18	4	phytoplankton	Footprint	pre_MHW_Web/NCC_11242020_JimsOld_updatedKrill_10052022.csv	Pre	0	7.60061104327283e-06	0.000364829330077096	*	LowTL	large phytoplankton
19	4	phytoplankton	Footprint	post_MHW_Web/NCC2_NCC1Matched_10042022.csv	Post	0	7.60061104327283e-06	0.000364829330077096	*	LowTL	large phytoplankton
20	4	phytoplankton	Footprint	pre_MHW_Web/NCC_11242020_JimsOld_updatedKrill_10052022.csv	Pre	0	7.60061104327283e-06	0.000364829330077096	*	LowTL	large phytoplankton
21	4	phytoplankton	Footprint	pre_MHW_Web/NCC_11242020_JimsOld_updatedKrill_10052022.csv	Pre	0	7.60061104327283e-06	0.000364829330077096	*	LowTL	large phytoplankton
22	4	phytoplankton	Footprint	post_MHW_Web/NCC2_NCC1Matched_10042022.csv	Post	0	7.60061104327283e-06	0.000364829330077096	*	LowTL	large phytoplankton
23	4	phytoplankton	Footprint	pre_MHW_Web/NCC_11242020_JimsOld_updatedKrill_10052022.csv	Pre	0	7.60061104327283e-06	0.000364829330077096	*	LowTL	large phytoplankton
24	4	phytoplankton	Footprint	post_MHW_Web/NCC2_NCC1Matched_10042022.csv	Post	0	7.60061104327283e-06	0.000364829330077096	*	LowTL	large phytoplankton
25	4	phytoplankton	Footprint	pre_MHW_Web/NCC_11242020_JimsOld_updatedKrill_10052022.csv	Pre	0	7.60061104327283e-06	0.000364829330077096	*	LowTL	large phytoplankton
26	4	phytoplankton	Footprint	post_MHW_Web/NCC2_NCC1Matched_10042022.csv	Post	0	7.60061104327283e-06	0.000364829330077096	*	LowTL	large phytoplankton
27	4	phytoplankton	Footprint	pre_MHW_Web/NCC_11242020_JimsOld_updatedKrill_10052022.csv	Pre	0	7.60061104327283e-06	0.000364829330077096	*	LowTL	large phytoplankton
28	4	phytoplankton	Footprint	post_MHW_Web/NCC2_NCC1Matched_10042022.csv	Post	0	7.60061104327283e-06	0.000364829330077096	*	LowTL	large phytoplankton
29	4	phytoplankton	Footprint	pre_MHW_Web/NCC_11242020_JimsOld_updatedKrill_10052022.csv	Pre	0	7.60061104327283e-06	0.000364829330077096	*	LowTL	large phytoplankton
30	4	phytoplankton	Footprint	pre_MHW_Web/NCC_11242020_JimsOld_updatedKrill_10052022.csv	Pre	0	7.60061104327283e-06	0.000364829330077096	*	LowTL	large phytoplankton
31	4	phytoplankton	Footprint	post_MHW_Web/NCC2_NCC1Matched_10042022.csv	Post	0	7.60061104327283e-06	0.000364829330077096	*	LowTL	large phytoplankton
32	4	phytoplankton	Footprint	pre_MHW_Web/NCC_11242020_JimsOld_updatedKrill_10052022.csv	Pre	0	7.60061104327283e-06	0.000364829330077096	*	LowTL	large phytoplankton
33	4	phytoplankton	Footprint	post_MHW_Web/NCC2_NCC1Matched_10042022.csv	Post	0	7.60061104327283e-06	0.000364829330077096	*	LowTL	large phytoplankton
34	4	phytoplankton	Footprint	pre_MHW_Web/NCC_11242020_JimsOld_updatedKrill_10052022.csv	Pre	0	7.60061104327283e-06	0.000364829330077096	*	LowTL	large phytoplankton
35	4	phytoplankton	Footprint	post_MHW_Web/NCC2_NCC1Matched_10042022.csv	Post	0	7.60061104327283e-06	0.000364829330077096	*	LowTL	large phytoplankton
36	4	phytoplankton	Footprint	pre_MHW_Web/NCC_11242020_JimsOld_updatedKrill_10052022.csv	Pre	0	7.60061104327283e-06	0.000364829330077096	*	LowTL	large phytoplankton
37	4	phytoplankton	Footprint	post_MHW_Web/NCC2_NCC1Matched_10042022.csv	Post	0	7.60061104327283e-06	0.000364829330077096	*	LowTL	large phytoplankton
38	4	phytoplankton	Footprint	pre_MHW_Web/NCC_11242020_JimsOld_updatedKrill_10052022.csv	Pre	0	7.60061104327283e-06	0.000364829330077096	*	LowTL	large phytoplankton
39	4	phytoplankton	Footprint	post_MHW_Web/NCC2_NCC1Matched_10042022.csv	Post	0	7.60061104327283e-06	0.000364829330077096	*	LowTL	large phytoplankton
40	4	phytoplankton	Footprint	pre_MHW_Web/NCC_11242020_JimsOld_updatedKrill_10052022.csv	Pre	0	7.60061104327283e-06	0.000364829330077096	*	LowTL	large phytoplankton
41	4	phytoplankton	Footprint	post_MHW_Web/NCC2_NCC1Matched_10042022.csv	Post	0	7.60061104327283e-06	0.000364829330077096	*	LowTL	large phytoplankton
42	4	phytoplankton	Footprint	pre_MHW_Web/NCC_11242020_JimsOld_updatedKrill_10052022.csv	Pre	0	7.60061104327283e-06	0.000364829330077096	*	LowTL	large phytoplankton
43	4	phytoplankton	Footprint	post_MHW_Web/NCC2_NCC1Matched_10042022.csv	Post	0	7.60061104327283e-06	0.000364829330077096	*	LowTL	large phytoplankton
44	4	phytoplankton	Footprint	pre_MHW_Web/NCC_11242020_JimsOld_updatedKrill_10052022.csv	Pre	0	7.60061104327283e-06	0.000364829330077096	*	LowTL	large phytoplankton
45	4	phytoplankton	Footprint	post_MHW_Web/NCC2_NCC1Matched_10042022.csv	Post	0	7.60061104327283e-06	0.000364829330077096	*	LowTL	large phytoplankton
46	4	phytoplankton	Footprint	pre_MHW_Web/NCC_11242020_JimsOld_updatedKrill_10052022.csv	Pre	0	7.60061104327283e-06	0.000364829330077096	*	LowTL	large phytoplankton
47	4	phytoplankton	Footprint	post_MHW_Web/NCC2_NCC1Matched_10042022.csv	Post	0	7.60061104327283e-06	0.000364829330077096	*	LowTL	large phytoplankton
48	4	phytoplankton	Footprint	pre_MHW_Web/NCC_11242020_JimsOld_updatedKrill_10052022.csv	Pre	0	7.60061104327283e-06	0.000364829330077096	*	LowTL	large phytoplankton
49	4	phytoplankton	Footprint	post_MHW_Web/NCC2_NCC1Matched_10042022.csv	Post	0	7.60061104327283e-06	0.000364829330077096	*	LowTL	large phytoplankton
50	4	phytoplankton	Footprint	pre_MHW_Web/NCC_11242020_JimsOld_updatedKrill_10052022.csv	Pre	0	7.60061104327283e-06	0.000364829330077096	*	LowTL	large phytoplankton
51	4	phytoplankton	Footprint	post_MHW_Web/NCC2_NCC1Matched_10042022.csv	Post	0	7.60061104327283e-06	0.000364829330077096	*	LowTL	large phytoplankton
52	4	phytoplankton	Footprint	pre_MHW_Web/NCC_11242020_JimsOld_updatedKrill_10052022.csv	Pre	0	7.60061104327283e-06	0.000364829330077096	*	LowTL	large phytoplankton
53	4	phytoplankton	Footprint	post_MHW_Web/NCC2_NCC1Matched_10042022.csv	Post	0	7.60061104327283e-06	0.000364829330077096	*	LowTL	large phytoplankton
54	4	phytoplankton	Footprint	pre_MHW_Web/NCC_11242020_JimsOld_updatedKrill_10052022.csv	Pre	0	7.60061104327283e-06	0.000364829330077096	*	LowTL	large phytoplankton
55	4	phytoplankton	Footprint	post_MHW_Web/NCC2_NCC1Matched_10042022.csv	Post	0	7.60061104327283e-06	0.000364829330077096	*	LowTL	large phytoplankton
56	4	phytoplankton	Footprint	pre_MHW_Web/NCC_11242020_JimsOld_updatedKrill_10052022.csv	Pre	0	7.60061104327283e-06	0.000364829330077096	*	LowTL	large phytoplankton
57	4	phytoplankton	Footprint	post_MHW_Web/NCC2_NCC1Matched_10042022.csv	Post	0	7.60061104327283e-06	0.000364829330077096	*	LowTL	large phytoplankton
58	4	phytoplankton	Footprint	pre_MHW_Web/NCC_11242020_JimsOld_updatedKrill_10052022.csv	Pre	0	7.60061104327283e-06	0.000364829330077096	*	LowTL	large phytoplankton
59	4	phytoplankton	Footprint	post_MHW_Web/NCC2_NCC1Matched_10042022.csv	Post	0	7.60061104327283e-06	0.000364829330077096	*	LowTL	large phytoplankton
60	4	phytoplankton	Footprint	pre_MHW_Web/NCC_11242020_JimsOld_updatedKrill_10052022.csv	Pre	0	7.60061104327283e-06	0.000364829330077096	*	LowTL	large phytoplankton
61	4	phytoplankton	Footprint	post_MHW_Web/NCC2_NCC1Matched_10042022.csv	Post	0	7.60061104327283e-06	0.000364829330077096	*	LowTL	large phytoplankton
62	4	phytoplankton	Footprint	pre_MHW_Web/NCC_11242020_JimsOld_updatedKrill_10052022.csv	Pre	0	7.60061104327283e-06	0.000364829330077096	*	LowTL	large phytoplankton
63	4	phytoplankton	Footprint	post_MHW_Web/NCC2_NCC1Matched_10042022.csv	Post	0	7.60061104327283e-06	0.000364829330077096	*	LowTL	large phytoplankton
64	4	phytoplankton	Footprint	pre_MHW_Web/NCC_11242020_JimsOld_updatedKrill_10052022.csv	Pre	0	7.60061104327283e-06	0.000364829330077096	*	LowTL	large phytoplankton
65	4	phytoplankton	Footprint	post_MHW_Web/NCC2_NCC1Matched_10042022.csv	Post	0	7.60061104327283e-06	0.000364829330077096	*	LowTL	large phytoplankton
66	4	phytoplankton	Footprint	pre_MHW_Web/NCC_11242020_JimsOld_updatedKrill_10052022.csv	Pre	0	7.60061104327283e-06	0.000364829330077096	*	LowTL	large phytoplankton
67	4	phytoplankton	Footprint	post_MHW_Web/NCC2_NCC1Matched_10042022.csv	Post	0	7.60061104327283e-06	0.000364829330077096	*	LowTL	large phytoplankton
68	4	phytoplankton	Footprint	pre_MHW_Web/NCC_11242020_JimsOld_updatedKrill_10052022.csv	Pre	0	7.60061104327283e-06	0.000364829330077096	*	LowTL	large phytoplankton
69	4	phytoplankton	Footprint	post_MHW_Web/NCC2_NCC1Matched_10042022.csv	Post	0	7.60061104327283e-06	0.000364829330077096	*	LowTL	large phytoplankton
70	4	phytoplankton	Footprint	pre_MHW_Web/NCC_11242020_JimsOld_updatedKrill_10052022.csv	Pre	0	7.60061104327283e-06	0.000364829330077096	*	LowTL	large phytoplankton
71	4	phytoplankton	Footprint	post_MHW_Web/NCC2_NCC1Matched_10042022.csv	Post	0	7.60061104327283e-06	0.000364829330077096	*	LowTL	large phytoplankton
72	4	phytoplankton	Footprint	pre_MHW_Web/NCC_11242020_JimsOld_updatedKrill_10052022.csv	Pre	0	7.60061104327283e-06	0.000364829330077096	*	LowTL	large phytoplankton
73	4	phytoplankton	Footprint	post_MHW_Web/NCC2_NCC1Matched_10042022.csv	Post	0	7.60061104327283e-06	0.000364829330077096	*	LowTL	large phytoplankton
74	4	phytoplankton	Footprint	pre_MHW_Web/NCC_11242020_JimsOld_updatedKrill_10052022.csv	Pre	0	7.60061104327283e-06	0.000364829330077096	*	LowTL	large phytoplankton
75	4	phytoplankton	Footprint	post_MHW_Web/NCC2_NCC1Matched_10042022.csv	Post	0	7.60061104327283e-06	0.000364829330077096	*	LowTL	large phytoplankton
76	4	phytoplankton	Footprint	pre_MHW_Web/NCC_11242020_JimsOld_updatedKrill_10052022.csv	Pre	0	7.60061104327283e-06	0.000364829330077096	*	LowTL	large phytoplankton
77	4	phytoplankton	Footprint	post_MHW_Web/NCC2_NCC1Matched_10042022.csv	Post	0	7.60061104327283e-06	0.000364829330077096	*	LowTL	large phytoplankton
78	4	phytoplankton	Footprint	pre_MHW_Web/NCC_11242020_JimsOld_updatedKrill_10052022.csv	Pre	0	7.60061104327283e-06	0.000364829330077096	*	LowTL	large phytoplankton
79	4	phytoplankton	Footprint	post_MHW_Web/NCC2_NCC1Matched_10042022.csv	Post	0	7.60061104327283e-06	0.000364829330077096	*	LowTL	large phytoplankton
80	4	phytoplankton	Footprint	pre_MHW_Web/NCC_11242020_JimsOld_updatedKrill_10052022.csv	Pre	0	7.60061104327283e-06	0.000364829330077096	*	LowTL	large phytoplankton
81	4	phytoplankton	Footprint	post_MHW_Web/NCC2_NCC1Matched_10042022.csv	Post	0	7.60061104327283e-06	0.000364829330077096	*	LowTL	large phytoplankton
82	4	phytoplankton	Footprint	pre_MHW_Web/NCC_11242020_JimsOld_updatedKrill_10052022.csv	Pre	0	7.60061104327283e-06	0.000364829330077096	*	LowTL	large phytoplankton
83	4	phytoplankton	Footprint	post_MHW_Web/NCC2_NCC1Matched_10042022.csv	Post	0	7.60061104327283e-06	0.000364829330077096	*	LowTL	large phytoplankton
84	4	phytoplankton	Footprint	pre_MHW_Web/NCC_11242020_JimsOld_updatedKrill_10052022.csv	Pre	0	7.60061104327283e-06	0.000364829330077096	*	LowTL	large phytoplankton
85	4	phytoplankton	Footprint	post_MHW_Web/NCC2_NCC1Matched_10042022.csv	Post	0	7.60061104327283e-06	0.000364829330077096	*	LowTL	large phytoplankton
86	4	phytoplankton	Footprint	pre_MHW_Web/NCC_11242020_JimsOld_updatedKrill_10052022.csv	Pre	0	7.60061104327283e-06	0.000364829330077096	*	LowTL	large phytoplankton
87	4	phytoplankton	Footprint	post_MHW_Web/NCC2_NCC1Matched_10042022.csv	Post	0	7.60061104327283e-06	0.000364829330077096	*	LowTL	large phytoplankton
88	4	phytoplankton	Footprint	pre_MHW_Web/NCC_11242020_JimsOld_updatedKrill_10052022.csv	Pre	0	7.60061104327283e-06	0.000364829330077096	*	LowTL	large phytoplankton
89	4	phytoplankton	Footprint	post_MHW_Web/NCC2_NCC1Matched_10042022.csv	Post	0	7.60061104327283e-06	0.000364829330077096	*	LowTL	large phytoplankton
90	4	phytoplankton	Footprint	pre_MHW_Web/NCC_11242020_JimsOld_updatedKrill_10052022.csv	Pre	0	7.60061104327283e-06	0.000364829330077096	*	LowTL	large phytoplankton
91	4	phytoplankton	Footprint	post_MHW_Web/NCC2_NCC1Matched_10042022.csv	Post	0	7.60061104327283e-06	0.000364829330077096	*	LowTL	large phytoplankton
92	4	phytoplankton	Footprint	pre_MHW_Web/NCC_11242020_JimsOld_updatedKrill_10052022.csv	Pre	0	7.60061104327283e-06	0.000364829330077096	*	LowTL	large phytoplankton
93	4	phytoplankton	Footprint	post_MHW_Web/NCC2_NCC1Matched_10042022.csv	Post	0	7.60061104327283e-06	0.000364829330077096	*	LowTL	large phytoplankton
94	4	phytoplankton	Footprint	pre_MHW_Web/NCC_11242020_JimsOld_updatedKrill_10052022.csv	Pre	0	7.60061104327283e-06	0.000364829330077096	*	LowTL	large phytoplankton
95	4	phytoplankton	Footprint	post_MHW_Web/NCC2_NCC1Matched_10042022.csv	Post	0	7.60061104327283e-06	0.000364829330077096	*	LowTL	large phytoplankton
96	4	phytoplankton	Footprint	pre_MHW_Web/NCC_11242020_JimsOld_updatedKrill_10052022.csv	Pre	0	7.60061104327283e-06	0.000364829330077096	*	LowTL	large phytoplankton
97	4	phytoplankton	Footprint	post_MHW_Web/NCC2_NCC1Matched_10042022.csv	Post	0	7.60061104327283e-06	0.000364829330077096	*	LowTL	large phytoplankton
98	4	phytoplankton	Footprint	pre_MHW_Web/NCC_11242020_JimsOld_updatedKrill_10052022.csv	Pre	0	7.60061104327283e-06	0.000364829330077096	*	LowTL	large phytoplankton
99	4	phytoplankton	Footprint	post_MHW_Web/NCC2_NCC1Matched_10042022.csv	Post	0	7.60061104327283e-06	0.000364829330077096	*	LowTL	large phytoplankton
100	4	phytoplankton	Footprint	pre_MHW_Web/NCC_11242020_JimsOld_updatedKrill_10052022.csv	Pre	0	7.60061104327283e-06	0.000364829330077096	*	LowTL	large phytoplankton
101	4	phytoplankton	Footprint	post_MHW_Web/NCC2_NCC1Matched_10042022.csv	Post	0	7.60061104327283e-06	0.000364829330077096	*	LowTL	large phytoplankton
102	4	phytoplankton	Footprint	pre_MHW_Web/NCC_11242020_JimsOld_updatedKrill_10052022.csv	Pre	0	7.60061104327283e-06	0.000364829330077096	*	LowTL	large phytoplankton
103	4	phytoplankton	Footprint	post_MHW_Web/NCC2_NCC1Matched_10042022.csv	Post	0	7.60061104327283e-06	0.000364829330077096	*	LowTL	large phytoplankton
104	4	phytoplankton	Footprint	pre_MHW_Web/NCC_11242020_JimsOld_updatedKrill_10052022.csv	Pre	0	7.60061104327283e-06	0.000364829330077096	*	LowTL	large phytoplankton
105	4	phytoplankton	Footprint	post_MHW_Web/NCC2_NCC1Matched_10042022.csv	Post	0	7.60061104327283e-06	0.000364829330077096	*	LowTL	large phytoplankton
106	4	phytoplankton	Footprint	pre_MHW_Web/NCC_11242020_JimsOld_updatedKrill_10052022.csv	Pre	0	7.60061104327283e-06	0.000364829330077096	*	LowTL	large phytoplankton
107	4	phytoplankton	Footprint	post_MHW_Web/NCC2_NCC1Matched_10042022.csv	Post	0	7.60061104327283e-06	0.000364829330077096	*	LowTL	large phytoplankton
108	4	phytoplankton	Footprint	pre_MHW_Web/NCC_11242020_JimsOld_updatedKrill_10052022.csv	Pre	0	7.60061104327283e-06	0.000364829330077096	*	LowTL	large phytoplankton
109	4	phytoplankton	Footprint	post_MHW_Web/NCC2_NCC1Matched_10042022.csv	Post	0	7.60061104327283e-06	0.000364829330077096	*	LowTL	large phytoplankton
110	4	phytoplankton	Footprint	pre_MHW_Web/NCC_11242020_JimsOld_updatedKrill_10052022.csv	Pre	0	7.60061104327283e-06	0.000364829330077096	*	LowTL	large phytoplankton
111	4	phytoplankton	Footprint	post_MHW_Web/NCC2_NCC1Matched_10042022.csv	Post	0	7.60061104327283e-06	0.000364829330077096	*	LowTL	large phytoplankton
112	4	phytoplankton	Footprint	pre_MHW_Web/NCC_11242020_JimsOld_updatedKrill_10052022.csv	Pre	0	7.60061104327283e-06	0.000364829330077096	*	LowTL	large phytoplankton
113	4	phytoplankton	Footprint	post_MHW_Web/NCC2_NCC1Matched_10042022.csv	Post	0	7.60061104327283e-06	0.000364829330077096	*	LowTL	large phytoplankton
114	4	phytoplankton	Footprint	pre_MHW_Web/NCC_11242020_JimsOld_updatedKrill_10052022.csv	Pre	0	7.60061104327283e-06	0.000364829330077096	*	LowTL	large phytoplankton
115	4	phytoplankton	Footprint	post_MHW_Web/NCC2_NCC1Matched_10042022.csv	Post	0	7.60061104327283e-06	0.000364829330077096	*	LowTL	large phytoplankton
116	4	phytoplankton	Footprint	pre_MHW_Web/NCC_11242020_JimsOld_updatedKrill_10052022.csv	Pre	0	7.60061104327283e-06	0.000364829330077096	*	LowTL	large phytoplankton
117	4	phytoplankton	Footprint	post_MHW_Web/NCC2_NCC1Matched_10042022.csv	Post	0	7.60061104327283e-06	0.000364829330077096	*	LowTL	large phytoplankton
118	4	phytoplankton	Footprint	pre_MHW_Web/NCC_11242020_JimsOld_updatedKrill_10052022.csv	Pre	0	7.60061104327283e-06	0.000364829330077096	*	LowTL	large phytoplankton
119	4	phytoplankton	Footprint	post_MHW_Web/NCC2_NCC1Matched_10042022.csv	Post	0	7.60061104327283e-06	0.000364829330077096	*	LowTL	large phytoplankton
120	4	phytoplankton	Footprint	pre_MHW_Web/NCC_11242020_JimsOld_updatedKrill_10052022.csv	Pre	0	7.60061104327283e-06	0.000364829330077096	*	LowTL	large phytoplankton
121	4	phytoplankton	Footprint	post_MHW_Web/NCC2_NCC1Matched_10042022.csv	Post	0	7.60061104327283e-06	0.000364829330077096	*	LowTL	large phytoplankton
122	4	phytoplankton	Footprint	pre_MHW_Web/NCC_11242020_JimsOld_updatedKrill_10052022.csv	Pre	0	7.60061104327283e-06	0.000364829330077096	*	LowTL	large phytoplankton
123	4	phytoplankton	Footprint	post_MHW_Web/NCC2_NCC1Matched_10042022.csv	Post	0	7.60061104327283e-06	0.000364829330077096	*	LowTL	large phytoplankton
124	4	phytoplankton	Footprint	pre_MHW_Web/NCC_11242020_JimsOld_updatedKrill_10052022.csv	Pre	0	7.60061104327283e-06	0.000364829330077096	*	LowTL	large phytoplankton
125	4	phytoplankton	Footprint	post_MHW_Web/NCC2_NCC1Matched_10042022.csv	Post	0	7.60061104327283e-06	0.000364829330077096	*	LowTL	large phytoplankton
126	4	phytoplankton	Footprint	pre_MHW_Web/NCC_11242020_JimsOld_updatedKrill_10052022.csv	Pre	0	7.60061104327283e-06	0.000364829330077096	*	LowTL	large phytoplankton
127	4	phytoplankton	Footprint	post_MHW_Web/NCC2_NCC1Matched_10042022.csv	Post	0	7.60061104327283e-06	0.000364829330077096	*	LowTL	large phytoplankton
128	4	phytoplankton	Footprint	pre_MHW_Web/NCC_11242020_JimsOld_updatedKrill_10052022.csv	Pre	0	7.60061104327283e-06	0.000364829330077096	*	LowTL	large phytoplankton
129	4	phytoplankton	Footprint	post_MHW_Web/NCC2_NCC1Matched_10042022.csv	Post	0	7.60061104327283e-06	0.000364829330077096	*	LowTL	large phytoplankton
130	4	phytoplankton	Footprint	pre_MHW_Web/NCC_11242020_JimsOld_updatedKrill_10052022.csv	Pre	0	7.60061104327283e-06	0.000364829330077096	*	LowTL	large phytoplankton
131	4	phytoplankton	Footprint	post_MHW_Web/NCC2_NCC1Matched_10042022.csv	Post	0	7.60061104327283e-06	0.000364829330077096	*	LowTL	large phytoplankton
132	4	phytoplankton	Footprint	pre_MHW_Web/NCC_11242020_JimsOld_updatedKrill_10052022.csv	Pre	0	7.60061104327283e-06	0.000364829330077096	*	LowTL	large phytoplankton
133	4	phytoplankton	Footprint	post_MHW_Web/NCC2_NCC1Matched_10042022.csv	Post	0	7.60061104327283e-06	0.000364829330077096	*	LowTL	large phytoplankton
134	4	phytoplankton	Footprint	pre_MHW_Web/NCC_11242020_JimsOld_updatedKrill_10052022.csv	Pre	0	7.60061104327283e-06	0.000364829330077096	*	LowTL	large phytoplankton
135	4	phytoplankton	Footprint	post_MHW_Web/NCC2_NCC1Matched_10042022.csv	Post	0	7.60061104327283e-06	0.000364829330077096	*	LowTL	large phytoplankton
136	4	phytoplankton	Footprint	pre_MHW_Web/NCC_11242020_JimsOld_updatedKrill_10052022.csv	Pre	0	7.60061104327283e-06	0.000364829330077096	*	LowTL	large phytoplankton
137	4	phytoplankton	Footprint	post_MHW_Web/NCC2_NCC1Matched_10042022.csv	Post	0	7.60061104327283e-06	0.000364829330077096	*	LowTL	large phytoplankton
138	4	phytoplankton	Footprint	pre_MHW_Web/NCC_11242020_JimsOld_updatedKrill_10052022.csv	Pre	0	7.60061104327283e-06	0.000364829330077096	*	LowTL	large phytoplankton
139	4	phytoplankton	Footprint	post_MHW_Web/NCC2_NCC1Matched_10042022.csv	Post	0	7.60061104327283e-06	0.000364829330077096	*	LowTL	large phytoplankton
140	4	phytoplankton	Footprint	pre_MHW_Web/NCC_11242020_JimsOld_updatedKrill_10052022.csv	Pre	0	7.60061104327283e-06	0.000364829330077096	*	LowTL	large phytoplankton
141	4	phytoplankton	Footprint	post_MHW_Web/NCC2_NCC1Matched_10042022.csv	Post	0	7.60061104327283e-06	0.000364829330077096	*	LowTL	large phytoplankton
142	4	phytoplankton	Footprint	pre_MHW_Web/NCC_11242020_JimsOld_updatedKrill_10052022.csv	Pre	0	7.60061104327283e-06	0.000364829330077096	*	LowTL	large phytoplankton
143	4	phytoplankton	Footprint	post_MHW_Web/NCC2_NCC1Matched_10042022.csv	Post	0	7.60061104327283e-06	0.000364829330077096	*	LowTL	large phytoplankton
144	4	phytoplankton	Footprint	pre_MHW_Web/NCC_11242020_JimsOld_updatedKrill_10052022.csv	Pre	0	7.60061104327283e-06	0.000364829330077096	*	LowTL	large phytoplankton
145	4	phytoplankton	Footprint	post_MHW_Web/NCC2_NCC1Matched_10042022.csv	Post	0	7.60061104327283e-06	0.000364829330077096	*	LowTL	large phytoplankton
146	4	phytoplankton	Footprint	pre_MHW_Web/NCC_11242020_JimsOld_updatedKrill_10052022.csv	Pre	0	7.60061104327283e-06	0.000364829330077096	*	LowTL	large phytoplankton
147	4	phytoplankton	Footprint	post_MHW_Web/NCC2_NCC1Matched_10042022.csv	Post	0	7.60061104327283e-06	0.000364829330077096	*	LowTL	large phytoplankton
148	4	phytoplankton	Footprint	pre_MHW_Web/NCC_11242020_JimsOld_updatedKrill_10052022.csv	Pre	0	7.60061104327283e-06	0.000364829330077096	*	LowTL	large phytoplankton
149	4	phytoplankton	Footprint	post_MHW_Web/NCC2_NCC1Matched_10042022.csv	Post	0	7.60061104327283e-06	0.000364829330077096	*	LowTL	large phytoplankton
150	4	phytoplankton	Footprint	pre_MHW_Web/NCC_11242020_JimsOld_updatedKrill_10052022.csv	Pre	0	7.60061104327283e-06	0.000364829330077096	*	LowTL	large phytoplankton
151	4	phytoplankton	Footprint	post_MHW_Web/NCC2_NCC1Matched_10042022.csv	Post	0	7.60061104327283e-06	0.000364829330077096	*	LowTL	large phytoplankton
152	4	phytoplankton	Footprint	pre_MHW_Web/NCC_11242020_JimsOld_updatedKrill_10052022.csv	Pre	0	7.60061104327283e-06	0.000364829330077096	*	LowTL	large phytoplankton
153	4	phytoplankton	Footprint	post_MHW_Web/NCC2_NCC1Matched_10042022.csv	Post	0	7.60061104327283e-06	0.000364829330077096	*	LowTL	large phytoplankton
154	4	phytoplankton	Footprint	pre_MHW_Web/NCC_11242020_JimsOld_updatedKrill_10052022.csv	Pre	0	7.60061104327283e-06	0.000364829330077096	*	LowTL	large phytoplankton
155	4	phytoplankton	Footprint	post_MHW_Web/NCC2_NCC1Matched_10042022.csv	Post	0	7.60061104327283e-06	0.000364829330077096	*	LowTL	large phytoplankton
156	4	phytoplankton	Footprint	pre_MHW_Web/NCC_11242020_JimsOld_updatedKrill_10052022.csv	Pre	0	7.60061104327283e-06	0.000364829330077096	*	LowTL	large phytoplankton
157	4	phytoplankton	Footprint	post_MHW_Web/NCC2_NCC1Matched_10042022.csv	Post	0	7.60061104327283e-06	0.000364829330077096	*	LowTL	large phytoplankton
158	4	phytoplankton	Footprint	pre_MHW_Web/NCC_11242020_JimsOld_updatedKrill_10052022.csv	Pre	0	7.60061104327283e-06	0.000364829330077096	*	LowTL	large phytoplankton
159	4	phytoplankton	Footprint	post_MHW_Web/NCC2_NCC1Matched_10042022.csv	Post	0	7.60061104327283e-06	0.000364829330077096	*	LowTL	large phytoplankton
160	4	phytoplankton	Footprint	pre_MHW_Web/NCC_11242020_JimsOld_updatedKrill_10052022.csv	Pre	0	7.60061104327283e-06	0.000364829330077096	*	LowTL	large phytoplankton
161	4	phytoplankton	Footprint	post_MHW_Web/NCC2_NCC1Matched_10042022.csv	Post	0	7.60061104327283e-06	0.000364829330077096	*	LowTL	large phytoplankton
162	4	phytoplankton	Footprint	pre_MHW_Web/NCC_11242020_JimsOld_updatedKrill_10052022.csv	Pre	0	7.60061104327283e-06	0.000364829330077096	*	LowTL	large phytoplankton
163	4	phytoplankton	Footprint	post_MHW_Web/NCC2_NCC1Matched_10042022.csv	Post	0	7.60061104327283e-06	0.000364829330077096	*	LowTL	large phytoplankton
164	4	phytoplankton	Footprint	pre_MHW_Web/NCC_11242020_JimsOld_updatedKrill_10052022.csv	Pre	0	7.60061104327283e-06	0.000364829330077096	*	LowTL	large phytoplankton
165	4	phytoplankton	Footprint	post_MHW_Web/NCC2_NCC1Matched_10042022.csv	Post	0	7.60061104327283e-06	0.000364829330077096	*	LowTL	large phytoplankton
166	4	phytoplankton	Footprint	pre_MHW_Web/NCC_11242020_JimsOld_updatedKrill_10052022.csv	Pre	0	7.60061104327283e-06	0.000364829330077096	*	LowTL	large phytoplankton
167	4	phytoplankton	Footprint	post_MHW_Web/NCC2_NCC1Matched_10042022.csv	Post	0	7.60061104327283e-06	0.000364829330077096	*	LowTL	large phytoplankton
168	4	phytoplankton	Footprint	pre_MHW_Web/NCC_11242020_JimsOld_updatedKrill_10052022.csv	Pre	0	7.60061104327283e-06	0.000364829330077096	*	LowTL	large phytoplankton
169	4	phytoplankton	Footprint	post_MHW_Web/NCC2_NCC1Matched_10042022.csv	Post	0	7.60061104327283e-06	0.000364829330077096	*	LowTL	large phytoplankton
170	4	phytoplankton	Footprint	pre_MHW_Web/NCC_11242020_JimsOld_updatedKrill_10052022.csv	Pre	0	7.60061104327283e-06	0.000364829330077096	*	LowTL	large phytoplankton
171	4	phytoplankton	Footprint	post_MHW_Web/NCC2_NCC1Matched_10042022.csv	Post	0	7.60061104327283e-06	0.000364829330077096	*	LowTL	large phytoplankton
172	4	phytoplankton	Footprint	pre_MHW_Web/NCC_11242020_JimsOld_updatedKrill_10052022.csv	Pre	0	7.60061104327283e-06	0.000364829330077096	*	LowTL	large phytoplankton
173	4	phytoplankton	Footprint	post_MHW_Web/NCC2_NCC1Matched_10042022.csv	Post	0	7.60061104327283e-06	0.000364829330077096	*	LowTL	large phytoplankton
174	4	phytoplankton	Footprint	pre_MHW_Web/NCC_11242020_JimsOld_updatedKrill_10052022.csv	Pre	0	7.60061104327283e-06	0.000364829330077096	*	LowTL	large phytoplankton
175	4	phytoplankton	Footprint	post_MHW_Web/NCC2_NCC1Matched_10042022.csv	Post	0	7.60061104327283e-06	0.000364829330077096	*	LowTL	large phytoplankton
176	4	phytoplankton	Footprint	pre_MHW_Web/NCC_11242020_JimsOld_updatedKrill_10052022.csv	Pre	0	7.60061104327283e-06	0.000364829330077096	*	LowTL	large phytoplankton
177	4	phytoplankton	Footprint	post_MHW_Web/NCC2_NCC1Matched_10042022.csv	Post	0	7.60061104327283e-06	0.000364829330077096	*	LowTL	large phytoplankton
178	4	phytoplankton	Footprint	pre_MHW_Web/NCC_11242020_JimsOld_updatedKrill_10052022.csv	Pre	0	7.60061104327283e-06	0.000364829330077096	*	LowTL	large phytoplankton
179	4	phytoplankton	Footprint	post_MHW_Web/NCC2_NCC1Matched_10042022.csv	Post	0	7.60061104327283e-06	0.000364829330077096	*	LowTL	large phytoplankton
180	4	phytoplankton	Footprint	pre_MHW_Web/NCC_11242020_JimsOld_updatedKrill_10052022.csv	Pre	0	7.60061104327283e-06	0.000364829330077096	*	LowTL	large phytoplankton
181	4	phytoplankton	Footprint	post_MHW_Web/NCC2_NCC1Matched_10042022.csv	Post	0	7.60061104327283e-06	0.000364829330077096	*	LowTL	large phytoplankton
182	4	phytoplankton	Footprint	pre_MHW_Web/NCC_11242020_JimsOld_updatedKrill_10052022.csv	Pre	0	7.60061104327283e-06	0.000364829330077096	*	LowTL	large phytoplankton
183	4	phytoplankton	Footprint	post_MHW_Web/NCC2_NCC1Matched_10042022.csv	Post	0	7.60061104327283e-06	0.000364829330077096	*	LowTL	large phytoplankton
184	4	phytoplankton	Footprint	pre_MHW_Web/NCC_11242020_JimsOld_updatedKrill_10052022.csv	Pre	0	7.60061104327283e-06	0.000364829330077096	*	LowTL	large phytoplankton
185	4	phytoplankton	Footprint	post_MHW_Web/NCC2_NCC1Matched_10042022.csv	Post	0	7.60061104327283e-06	0.000364829330077096	*	LowTL	large phytoplankton
186	4	phytoplankton	Footprint	pre_MHW_Web/NCC_11242020_JimsOld_updatedKrill_10052022.csv	Pre	0	7.60061104327283e-06	0.000364829330077096	*	LowTL	large phytoplankton
187	4	phytoplankton	Footprint	post_MHW_Web/NCC2_NCC1Matched_10042022.csv	Post	0	7.60061104327283e-06	0.000364829330077096	*	LowTL	large phytoplankton
188	4	phytoplankton	Footprint	pre_MHW_Web/NCC_11242020_JimsOld_updatedKrill_10052022.csv	Pre	0	7.60061104327283e-06	0.000364829330077096	*	LowTL	large phytoplankton
189	4	phytoplankton	Footprint	post_MHW_Web/NCC2_NCC1Matched_10042022.csv	Post	0	7.60061104327283e-06	0.000364829330077096	*	LowTL	large phytoplankton
190	4	phytoplankton	Footprint	pre_MHW_Web/NCC_11242020_JimsOld_updatedKrill_10052022.csv	Pre	0	7.60061104327283e-06	0.000364829330077096	*	LowTL	large phytoplankton
191	4	phytoplankton	Footprint	post_MHW_Web/NCC2_NCC1Matched_10042022.csv	Post	0	7.60061104327283e-06	0.000364829330077096	*	LowTL	large phytoplankton
192	4	phytoplankton	Footprint	pre_MHW_Web/NCC_11242020_JimsOld_updatedKrill_10052022.csv	Pre	0	7.60061104327283e-06	0.000364829330077096	*	LowTL	large phytoplankton
193	4	phytoplankton	Footprint	post_MHW_Web/NCC2_NCC1Matched_10042022.csv	Post	0	7.60061104327283e-06	0.000364829330077096	*	LowTL	large phytoplankton
194	4	phytoplankton	Footprint	pre_MHW_Web/NCC_11242020_JimsOld_updatedKrill_10052022.csv	Pre	0	7.60061104327283e-06	0.000364829330077096	*	LowTL	large phytoplankton
195	4	phytoplankton	Footprint	post_MHW_Web/NCC2_NCC1Matched_10042022.csv	Post	0	7.60061104327283e-06	0.000364829330077096	*	LowTL	large phytoplankton
196	4	phytoplankton	Footprint	pre_MHW_Web/NCC_11242020_JimsOld_updatedKrill_10052022.csv	Pre	0	7.60061104327283e-06	0.000364829330077096	*	LowTL	large phytoplankton
197	4	phytoplankton	Footprint	post_MHW_Web/NCC2_NCC1Matched_10042022.csv	Post	0	7.60061104327283e-06	0.000364829330077096	*	LowTL	large phytoplankton
198	4	phytoplankton	Footprint	pre_MHW_Web/NCC_11242020_JimsOld_updatedKrill_10052022.csv	Pre	0	7.60061104327283e-06	0.000364829330077096	*	LowTL	large phytoplankton
199	4	phytoplankton	Footprint	post_MHW_Web/NCC2_NCC1Matched_10042022.csv	Post	0	7.60061104327283e-06	0.000364829330077096	*	LowTL	large phytoplankton
200	4	phytoplankton	Footprint	pre_MHW_Web/NCC_11242020_JimsOld_updatedKrill_10052022.csv	Pre	0	7.60061104327283e-06	0.000364829330077096	*	LowTL	large phytoplankton
201	4	phytoplankton	Footprint	post_MHW_Web/NCC2_NCC1Matched_10042022.csv	Post	0	7.60061104327283e-06	0.000364829330077096	*	LowTL	large phytoplankton
202	4	phytoplankton	Footprint	pre_MHW_Web/NCC_11242020_JimsOld_updatedKrill_10052022.csv	Pre	0	7.60061104327283e-06	0.000364829330077096	*	LowTL	large phytoplankton
203	4	phytoplankton	Footprint	post_MHW_Web/NCC2_NCC1Matched_10042022.csv	Post	0	7.60061104327283e-06	0.000364829330077096	*	LowTL	large phytoplankton
204	4	phytoplankton	Footprint	pre_MHW_Web/NCC_11242020_JimsOld_updatedKrill_10052022.csv	Pre	0	7.60061104327283e-06	0.000364829330077096	*	LowTL	large phytoplankton
205	4	phytoplankton	Footprint	post_MHW_Web/NCC2_NCC1Matched_10042022.csv	Post	0	7.60061104327283e-06	0.000364829330077096	*	LowTL	large phytoplankton
206	4	phytoplankton	Footprint	pre_MHW_Web/NCC_11242020_JimsOld_updatedKrill_10052022.csv	Pre	0	7.60061104327283e-06	0.000364829330077096	*	LowTL	large phytoplankton
207	4	phytoplankton	Footprint	post_MHW_Web/NCC2_NCC1Matched_10042022.csv	Post	0	7.60061104327283e-06	0.000364829330077096	*	LowTL	large phytoplankton
208	4	phytoplankton	Footprint	pre_MHW_Web/NCC_11242020_JimsOld_updatedKrill_10052022.csv	Pre	0	7.60061104327283e-06	0.000364829330077096	*	LowTL	large phytoplankton
209	4	phytoplankton	Footprint	post_MHW_Web/NCC2_NCC1Matched_10042022.csv	Post	0	7.60061104327283e-06	0.000364829330077096	*	LowTL	large phytoplankton
210	4	phytoplankton	Footprint	pre_MHW_Web/NCC_11242020_JimsOld_updatedKrill_10052022.csv	Pre	0	7.60061104327283e-06	0.000364829330077096	*	LowTL	large phytoplankton
211	4	phytoplankton	Footprint	post_MHW_Web/NCC2_NCC1Matched_10042022.csv	Post	0	7.60061104327283e-06	0.000364829330077096	*	LowTL	large phytoplankton
212	4	phytoplankton	Footprint	pre_MHW_Web/NCC_11242020_JimsOld_updatedKrill_10052022.csv	Pre	0	7.60061104327283e-06	0.000364829330077096	*	LowTL	large phytoplankton
213	4	phytoplankton	Footprint	post_MHW_Web/NCC2_NCC1Matched_10042022.csv	Post	0	7.60061104327283e-06	0.000364829330077096	*	LowTL	large phytoplankton
214	4	phytoplankton	Footprint	pre_MHW_Web/NCC_11242020_JimsOld_updatedKrill_10052022.csv	Pre	0	7.60061104327283e-06	0.000364829330077096	*	LowTL	large phytoplankton
215	4	phytoplankton	Footprint	post_MHW_Web/NCC2_NCC1Matched_10042022.csv	Post	0	7.60061104327283e-06	0.000364829330077096	*	LowTL	large phytoplankton
216	4	phytoplankton	Footprint	pre_MHW_Web/NCC_11242020_JimsOld_updatedKrill_10052022.csv	Pre	0	7.60061104327283e-06	0.000364829330077096	*	LowTL	large phytoplankton
217	4	phytoplankton	Footprint	post_MHW_Web/NCC2_NCC1Matched_10042022.csv	Post	0	7.60061104327283e-06	0.000364829330077096	*	LowTL	large phytoplankton
218	4	phytoplankton	Footprint	pre_MHW_Web/NCC_11242020_JimsOld_updatedKrill_10052022.csv	Pre	0	7.60061104327283e-06	0.000364829330077096	*	LowTL	large phytoplankton
219	4	phytoplankton	Footprint	post_MHW_Web/NCC2_NCC1Matched_10042022.csv	Post	0	7.60061104327283e-06	0.000364829330077096	*	LowTL	large phytoplankton
220	4	phytoplankton	Footprint	pre_MHW_Web/NCC_11242020_JimsOld_updatedKrill_10052022.csv	Pre	0	7.60061104327283e-06	0.000364829330077096	*	LowTL	large phytoplankton
221	4	phytoplankton	Footprint	post_MHW_Web/NCC2_NCC1Matched_10042022.csv	Post	0	7.60061104327283e-06	0.000364829330077096	*	LowTL	large phytoplankton
222	4	phytoplankton	Footprint	pre_MHW_Web/NCC_11242020_JimsOld_updatedKrill_10052022.csv	Pre	0	7.60061104327283e-06	0.000364829330077096	*	LowTL	large phytoplankton
223	4	phytoplankton	Footprint	post_MHW_Web/NCC2_NCC1Matched_10042022.csv	Post	0	7.60061104327283e-06	0.000364829330077096	*	LowTL	large phytoplankton
224	4	phytoplankton	Footprint	pre_MHW_Web/NCC_11242020_JimsOld_updatedKrill_10052022.csv	Pre	0	7.60061104327283e-06	0.000364829330077096	*	LowTL	large phytoplankton
225	4	phytoplankton	Footprint	post_MHW_Web/NCC2_NCC1Matched_10042022.csv	Post	0	7.60061104327283e-06	0.000364829330077096	*	LowTL	large phytoplankton
226	4	phytoplankton	Footprint	pre_MHW_Web/NCC_11242020_JimsOld_updatedKrill_10052022.csv	Pre	0	7.60061104327283e-06	0.000364829330077096	*	LowTL	large phytoplankton
227	4	phytoplankton	Footprint	post_MHW_Web/NCC2_NCC1Matched_10042022.csv	Post	0	7.60061104327283e-06	0.000364829330077096	*	LowTL	large phytoplankton
228	4	phytoplankton	Footprint	pre_MHW_Web/NCC_11242020_JimsOld_updatedKrill_10052022.csv	Pre	0	7.60061104327283e-06	0.000364829330077096	*	LowTL	large phytoplankton
229	4	phytoplankton	Footprint	post_MHW_Web/NCC2_NCC1Matched_10042022.csv	Post	0	7.60061104327283e-06	0.000364829330077096	*	LowTL	large phytoplankton
230	4	phytoplankton	Footprint	pre_MHW_Web/NCC_11242020_JimsOld_updatedKrill_10052022.csv	Pre	0	7.60061104327283e-06	0.000364829330077096	*	LowTL	large phytoplankton
231	4	phytoplankton	Footprint	post_MHW_Web/NCC2_NCC1Matched_10042022.csv	Post	0	7.60061104327283e-06	0.000364829330077096	*	LowTL	large phytoplankton
232	4	phytoplankton	Footprint	pre_MHW_Web/NCC_11242020_JimsOld_updatedKrill_10052022.csv	Pre	0	7.60061104327283e-06	0.000364829330077096	*	LowTL	large phytoplankton
233	4	phytoplankton	Footprint	post_MHW_Web/NCC2_NCC1Matched_10042022.csv	Post	0	7.60061104327283e-06	0.000364829330077096	*	LowTL	large phytoplankton
234	4	phytoplankton	Footprint	pre_MHW_Web/NCC_11242020_JimsOld_updatedKrill_10052022.csv	Pre	0	7.60061104327283e-06	0.000364829330077096	*	LowTL	large phytoplankton
235	4	phytoplankton	Footprint	post_MHW_Web/NCC2_NCC1Matched_10042022.csv	Post	0	7.60061104327283e-06	0.000364829330077096	*	LowTL	large phytoplankton
236	4	phytoplankton	Footprint	pre_MHW_Web/NCC_11242020_JimsOld_updatedKrill_10052022.csv	Pre	0	7.60061104327283e-06	0.000364829330077096	*	LowTL	large phytoplankton
237	4	phytoplankton	Footprint	post_MHW_Web/NCC2_NCC1Matched_10042022.csv	Post	0	7.60061104327283e-06	0.000364829330077096	*	LowTL	large phytoplankton
238	4	phytoplankton	Footprint	pre_MHW_Web/NCC_11242020_JimsOld_updatedKrill_10052022.csv	Pre	0	7.60061104327283e-06	0.000364829330077096	*	LowTL	large phytoplankton
239	4	phytoplankton	Footprint	post_MHW_Web/NCC2_NCC1Matched_10042022.csv	Post	0	7.60061104327283e-06	0.000364829330077096	*	LowTL	large phytoplankton
240	4	phytoplankton	Footprint	pre_MHW_Web/NCC_11242020_JimsOld_updatedKrill_10052022.csv	Pre	0	7.60061104327283e-06	0.000364829330077096	*	LowTL	large phytoplankton
241	4	phytoplankton	Footprint	post_MHW_Web/NCC2_NCC1Matched_10042022.csv	Post	0	7.60061104327283e-06	0.000364829330077096	*	LowTL	large phytoplankton
242	4	phytoplankton	Footprint	pre_MHW_Web/NCC_11242020_JimsOld_updatedKrill_10052022.csv	Pre	0	7.60061104327283e-06	0.000364829330077096	*	LowTL	large phytoplankton
243	4	phytoplankton	Footprint	post_MHW_Web/NCC2_NCC1Matched_10042022.csv	Post	0	7.60061104327283e-06	0.000364829330077096	*	LowTL	large phytoplankton
244	4	phytoplankton	Footprint	pre_MHW_Web/NCC_11242020_JimsOld_updatedKrill_10052022.csv	Pre	0	7.60061104327283e-06	0.000364829330077096	*	LowTL	large phytoplankton
245	4	phytoplankton	Footprint	post_MHW_Web/NCC2_NCC1Matched_10042022.csv	Post	0	7.60061104327283e-06	0.000364829330077096	*	LowTL	large phytoplankton
246	4	phytoplankton	Footprint	pre_MHW_Web/NCC_11242020_JimsOld_updatedKrill_10052022.csv	Pre	0	7.60061104327283e-06	0.000364829330077096	*	LowTL	large phytoplankton
247	4	phytoplankton	Footprint	post_MHW_Web/NCC2_NCC1Matched_10042022.csv	Post	0	7.60061104327283e-06	0.000364829330077096	*	LowTL	large phytoplankton
248	4	phytoplankton	Footprint	pre_MHW_Web/NCC_11242020_JimsOld_updatedKrill_10052022.csv	Pre	0	7.60061104327283e-06	0.000364829330077096	*	LowTL	large phytoplankton
249	4	phytoplankton	Footprint	post_MHW_Web/NCC2_NCC1Matched_10042022.csv	Post	0	7.60061104327283e-06	0.000364829330077096	*	LowTL	large phytoplankton
250	4	phytoplankton	Footprint	pre_MHW_Web/NCC_11242020_JimsOld_updatedKrill_10052022.csv	Pre	0	7.60061104327283e-06	0.000364829330077096	*	LowTL	large phytoplankton
251	4	phytoplankton	Footprint	post_MHW_Web/NCC2_NCC1Matched_10042022.csv	Post	0	7.60061104327283e-06	0.000364829330077096	*	LowTL	large phytoplankton
252	4	phytoplankton	Footprint	pre_MHW_Web/NCC_11242020_JimsOld_updatedKrill_10052022.csv	Pre	0	7.60061104327283e-06	0.000364829330077096	*	LowTL	large phytoplankton
253	4	phytoplankton	Footprint	post_MHW_Web/NCC2_NCC1Matched_10042022.csv	Post	0	7.60061104327283e-06	0.000364829330077096	*	LowTL	large phytoplankton
254	4	phytoplankton	Footprint	pre_MHW_Web/NCC_11242020_JimsOld_updatedKrill_10052022.csv	Pre	0	7.60061104327283e-06	0.000364829330077096	*	LowTL	large phytoplankton
255	4	phytoplankton	Footprint	post_MHW_Web/NCC2_NCC1Matched_10042022.csv	Post	0	7.60061104327283e-06	0.000364829330077096	*	LowTL	large phytoplankton
256	4	phytoplankton	Footprint	pre_MHW_Web/NCC_11242020_JimsOld_updatedKrill_10052022.csv	Pre	0	7.60061104327283e-06	0.000364829330077096	*	LowTL	large phytoplankton
257	4	phytoplankton	Footprint	post_MHW_Web/NCC2_NCC1Matched_10042022.csv	Post	0	7.60061104327283e-06	0.000364829330077096	*	LowTL	large phytoplankton
258	4	phytoplankton	Footprint	pre_MHW_Web/NCC_11242020_JimsOld_updatedKrill_10052022.csv	Pre	0	7.60061104327283e-06	0.000364829330077096	*	LowTL	large phytoplankton
259	4	phytoplankton	Footprint	post_MHW_Web/NCC2_NCC1Matched_10042022.csv	Post	0	7.60061104327283e-06	0.000364829330077096	*	LowTL	large phytoplankton
260	4	phytoplankton	Footprint	pre_MHW_Web/NCC_11242020_JimsOld_updatedKrill_10052022.csv	Pre	0	7.60061104327283e-06	0.000364829330077096	*	LowTL	large phytoplankton
261	4	phytoplankton	Footprint	post_MHW_Web/NCC2_NCC1Matched_10042022.csv	Post	0	7.60061104327283e-06	0.000364829330077096	*	LowTL	large phytoplankton
262	4	phytoplankton	Footprint	pre_MHW_Web/NCC_11242020_JimsOld_updatedKrill_10052022.csv	Pre	0	7.60061104327283e-06	0.000364829330077096	*	LowTL	large phytoplankton
263	4	phytoplankton	Footprint	post_MHW_Web/NCC2_NCC1Matched_10042022.csv	Post	0	7.60061104327283e-06	0.000364829330077096	*	LowTL	large phytoplankton
264	4	phytoplankton	Footprint	pre_MHW_Web/NCC_11242020_JimsOld_updatedKrill_10052022.csv	Pre	0	7.60061104327283e-06	0.000364829330077096	*	LowTL	large phytoplankton
265	4	phytoplankton	Footprint	post_MHW_Web/NCC2_NCC1Matched_10042022.csv	Post	0	7.60061104327283e-06	0.000364829330077096	*	LowTL	large phytoplankton
266	4	phytoplankton	Footprint	pre_MHW_Web/NCC_11242020_JimsOld_updatedKrill_10052022.csv	Pre	0	7.60061104327283e-06	0.000364829330077096	*	LowTL	large phytoplankton
267	4	phytoplankton	Footprint	post_MHW_Web/NCC2_NCC1Matched_10042022.csv	Post	0	7.60061104327283e-06	0.000364829330077096	*	LowTL	large phytoplankton
268	4	phytoplankton	Footprint	pre_MHW_Web/NCC_11242020_JimsOld_updatedKrill_10052022.csv	Pre	0	7.60061104327283e-06	0.000364829330077096	*	LowTL	large phytoplankton
269	4	phytoplankton	Footprint	post_MHW_Web/NCC2_NCC1Matched_10042022.csv	Post	0	7.60061104327283e-06	0.000364829330077096	*	LowTL	large phytoplankton
270	4	phytoplankton	Footprint	pre_MHW_Web/NCC_11242020_JimsOld_updatedKrill_10052022.csv	Pre	0	7.60061104327283e-06	0.000364829330077096	*	LowTL	large phytoplankton
271	4	phytoplankton	Footprint	post_MHW_Web/NCC2_NCC1Matched_10042022.csv	Post	0	7.60061104327283e-06	0.000364829330077096	*	LowTL	large phytoplankton
272	4	phytoplankton	Footprint	pre_MHW_Web/NCC_11242020_JimsOld_updatedKrill_10052022.csv	Pre	0	7.60061104327283e-06	0.000364829330077096	*	LowTL	large phytoplankton
273	4	phytoplankton	Footprint	post_MHW_Web/NCC2_NCC1Matched_10042022.csv	Post	0	7.60061104327283e-06	0.000364829330077096	*	LowTL	large phytoplankton
274	4	phytoplankton	Footprint	pre_MHW_Web/NCC_11242020_JimsOld_updatedKrill_10052022.csv	Pre	0	7.60061104327283e-06	0.000364829330077096	*	LowTL	large phytoplankton
275	4	phytoplankton	Footprint	post_MHW_Web/NCC2_NCC1Matched_10042022.csv	Post	0	7.60061104327283e-06	0.000364829330077096	*	LowTL	large phytoplankton
276	4	phytoplankton	Footprint	pre_MHW_Web/NCC_11242020_JimsOld_updatedKrill_10052022.csv	Pre	0	7.60061104327283e-06	0.000364829330077096	*	LowTL	large phytoplankton
277	4	phytoplankton	Footprint	post_MHW_Web/NCC2_NCC1Matched_10042022.csv	Post	0	7.60061104327283e-06	0.000364829330077096	*	LowTL	large phytoplankton
278	4	phytoplankton	Footprint	pre_MHW_Web/NCC_11242020_JimsOld_updatedKrill_10052022.csv	Pre	0	7.60061104327283e-06	0.000364829330077096	*	LowTL	large phytoplankton
279	4	phytoplankton	Footprint	post_MHW_Web/NCC2_NCC1Matched_10042022.csv	Post	0	7.60061104327283e-06	0.000364829330077096	*	LowTL	large phytoplankton
280	4	phytoplankton	Footprint	pre_MHW_Web/NCC_11242020_JimsOld_updatedKrill_10052022.csv	Pre	0	7.60061104327283e-06	0.000364829330077096	*	LowTL	large phytoplankton
281	4	phytoplankton	Footprint	post_MHW_Web/NCC2_NCC1Matched_10042022.csv	Post	0	7.60061104327283e-06	0.000364829330077096	*	LowTL	large phytoplankton
282	4	phytoplankton	Footprint	pre_MHW_Web/NCC_11242020_JimsOld_updatedKrill_10052022.csv	Pre	0	7.60061104327283e-06	0.000364829330077096	*	LowTL	large phytoplankton
283	4	phytoplankton	Footprint	post_MHW_Web/NCC2_NCC1Matched_10042022.csv	Post	0	7.60061104327283e-06	0.000364829330077096	*	LowTL	large phytoplankton
284	4	phytoplankton	Footprint	pre_MHW_Web/NCC_11242020_JimsOld_updatedKrill_10052022.csv	Pre	0	7.60061104327283e-06	0.000364829330077096	*	LowTL	large phytoplankton
285	4	phytoplankton	Footprint	post_MHW_Web/NCC2_NCC1Matched_10042022.csv	Post	0	7.60061104327283e-06	0.000364829330077096	*	LowTL	large phytoplankton
286	4	phytoplankton	Footprint	pre_MHW_Web/NCC_11242020_JimsOld_updatedKrill_10052022.csv	Pre	0	7.60061104327283e-06	0.000364829330077096	*	LowTL	large phytoplankton
287	4	phytoplankton	Footprint	post_MHW_Web/NCC2_NCC1Matched_10042022.csv	Post	0	7.60061104327283e-06	0.000364829330077096	*	LowTL	large phytoplankton
288	4	phytoplankton	Footprint	pre_MHW_Web/NCC_11242020_JimsOld_updatedKrill_10052022.csv	Pre	0	7.60061104327283e-06	0.000364829330077096	*	LowTL	large phytoplankton
289	4	phytoplankton	Footprint	post_MHW_Web/NCC2_NCC1Matched_10042022.csv	Post	0	7.60061104327283e-06	0.000364829330077096	*	LowTL	large phytoplankton
290	4	phytoplankton	Footprint	pre_MHW_Web/NCC_11242020_JimsOld_updatedKrill_10052022.csv	Pre	0	7.60061104327283e-06	0.000364829330077096	*	LowTL	large phytoplankton
291	4	phytoplankton	Footprint	post_MHW_Web/NCC2_NCC1Matched_10042022.csv	Post	0	7.60061104327283e-06	0.000364829330077096	*	LowTL	large phytoplankton
292	4	phytoplankton	Footprint	pre_MHW_Web/NCC_11242020_JimsOld_updatedKrill_10052022.csv	Pre	0	7.60061104327283e-06	0.000364829330077096	*	LowTL	large phytoplankton
293	4	phytoplankton	Footprint	post_MHW_Web/NCC2_NCC1Matched_10042022.csv	Post	0	7.60061104327283e-06	0.000364829330077096	*	LowTL	large phytoplankton
294	4	phytoplankton	Footprint	pre_MHW_Web/NCC_11242020_JimsOld_updatedKrill_10052022.csv	Pre	0	7.60061104327283e-06	0.000364829330077096	*	LowTL	large phytoplankton
295	4	phytoplankton	Footprint	post_MHW_Web/NCC2_NCC1Matched_10042022.csv	Post	0	7.60061104327283e-06	0.000364829330077096	*	LowTL	large phytoplankton
296	4	phytoplankton	Footprint	pre_MHW_Web/NCC_11242020_JimsOld_updatedKrill_10052022.csv	Pre	0	7.60061104327283e-06	0.000364829330077096	*	LowTL	large phytoplankton
297	4	phytoplankton	Footprint	post_MHW_Web/NCC2_NCC1Matched_10042022.csv	Post	0	7.60061104327283e-06	0.000364829330077096	*	LowTL	large phytoplankton
298	4	phytoplankton	Footprint	pre_MHW_Web/NCC_11242020_JimsOld_updatedKrill_10052022.csv	Pre	0	7.60061104327283e-06	0.000364829330077096	*	LowTL	large phytoplankton
299	4	phytoplankton	Footprint	post_MHW_Web/NCC2_NCC1Matched_10042022.csv	Post	0	7.60061104327283e-06	0.000364829330077096	*	LowTL	large phytoplankton
300	4	phytoplankton	Footprint	pre_MHW_Web/NCC_11242020_JimsOld_updatedKrill_10052022.csv	Pre	0	7.60061104327283e-06	0.000364829330077096	*	LowTL	large phytoplankton
301	4	phytoplankton	Footprint	post_MHW_Web/NCC2_NCC1Matched_10042022.csv	Post	0	7.60061104327283e-06	0.000364829330077096	*	LowTL	large phytoplankton
302	4	phytoplankton	Footprint	pre_MHW_Web/NCC_11242020_JimsOld_updatedKrill_10052022.csv	Pre	0	7.60061104327283e-06	0.000364829330077096	*	LowTL	large phytoplankton
303	4	phytoplankton	Footprint	post_MHW_Web/NCC2_NCC1Matched_10042022.csv	Post	0	7.60061104327283e-06	0.000364829330077096	*	LowTL	large phytoplankton
304	4	phytoplankton	Footprint	pre_MHW_Web/NCC_11242020_JimsOld_updatedKrill_10052022.csv	Pre	0	7.60061104327283e-06	0.000364829330077096	*	LowTL	large phytoplankton
305	4	phytoplankton	Footprint	post_MHW_Web/NCC2_NCC1Matched_10042022.csv	Post	0	7.60061104327283e-06	0.000364829330077096	*	LowTL	large phytoplankton
306	4	phytoplankton	Footprint	pre_MHW_Web/NCC_11242020_JimsOld_updatedKrill_10052022.csv	Pre	0	7.60061104327283e-06	0.000364829330077096	*	LowTL	large phytoplankton
307	4	phytoplankton	Footprint	post_MHW_Web/NCC2_NCC1Matched_10042022.csv	Post	0	7.60061104327283e-06	0.000364829330077096	*	LowTL	large phytoplankton
308	4	phytoplankton	Footprint	pre_MHW_Web/NCC_11242020_JimsOld_updatedKrill_10052022.csv	Pre	0	7.60061104327283e-06	0.000364829330077096	*	LowTL	large phytoplankton
309	4	phytoplankton	Footprint	post_MHW_Web/NCC2_NCC1Matched_10042022.csv	Post	0	7.60061104327283e-06	0.000364829330077096	*	LowTL	large phytoplankton
310	4	phytoplankton	Footprint	pre_MHW_Web/NCC_11242020_JimsOld_updatedKrill_10052022.csv	Pre	0	7.60061104327283e-06	0.000364829330077096	*	LowTL	large phytoplankton
311	4	phytoplankton	Footprint	post_MHW_Web/NCC2_NCC1Matched_10042022.csv	Post	0	7.60061104327283e-06	0.000364829330077096	*	LowTL	large phytoplankton
312	4	phytoplankton	Footprint	pre_MHW_Web/NCC_11242020_JimsOld_updatedKrill_10052022.csv	Pre	0	7.60061104327283e-06	0.000364829330077096	*	LowTL	large phytoplankton
313	4	phytoplankton	Footprint	post_MHW_Web/NCC2_NCC1Matched_10042022.csv	Post	0	7.60061104327283e-06	0.000364829330077096	*	LowTL	large phytoplankton
314	4	phytoplankton	Footprint	pre_MHW_Web/NCC_11242020_JimsOld_updatedKrill_10052022.csv	Pre	0	7.60061104327283e-06	0.000364829330077096	*	LowTL	large phytoplankton
315	4	phytoplankton	Footprint	post_MHW_Web/NCC2_NCC1Matched_10042022.csv	Post	0	7.60061104327283e-06	0.000364829330077096	*	LowTL	large phytoplankton
316	4	phytoplankton	Footprint	pre_MHW_Web/NCC_11242020_JimsOld_updatedKrill_10052022.csv	Pre	0	7.60061104327283e-06	0.000364829330077096	*	LowTL	large phytoplankton
317	4	phytoplankton	Footprint	post_MHW_Web/NCC2_NCC1Matched_10042022.csv	Post	0	7.60061104327283e-06	0.000364829330077096	*	LowTL	large phytoplankton
318	4	phytoplankton	Footprint	pre_MHW_Web/NCC_11242020_JimsOld_updatedKrill_10052022.csv	Pre	0	7.60061104327283e-06	0.000364829330077096	*	LowTL	large phytoplankton
319	4	phytoplankton	Footprint	post_MHW_Web/NCC2_NCC1Matched_10042022.csv	Post	0	7.60061104327283e-06	0.000364829330077096	*	LowTL	large phytoplankton
320	4	phytoplankton	Footprint	pre_MHW_Web/NCC_11242020_JimsOld_updatedKrill_10052022.csv	Pre	0	7.60061104327283e-06	0.000364829330077096	*	LowTL	large phytoplankton
321	4	phytoplankton	Footprint	post_MHW_Web/NCC2_NCC1Matched_10042022.csv	Post	0	7.60061104327283e-06	0.000364829330077096	*	LowTL	large phytoplankton
322	4	phytoplankton	Footprint	pre_MHW_Web/NCC_11242020_JimsOld_updatedKrill_10052022.csv	Pre	0	7.60061104327283e-06	0.000364829330077096	*	LowTL	large phytoplankton
323	4	phytoplankton	Footprint	post_MHW_Web/NCC2_NCC1Matched_10042022.csv	Post	0	7.60061104327283e-06	0.000364829330077096	*	LowTL	large phytoplankton
324	4	phytoplankton	Footprint	pre_MHW_Web/NCC_11242020_JimsOld_updatedKrill_10052022.csv	Pre	0	7.60061104327283e-06	0.000364829330077096	*	LowTL	large phytoplankton
325	4	phytoplankton	Footprint	post_MHW_Web/NCC2_NCC1Matched_10042022.csv	Post	0	7.60061104327283e-06	0.000364829330077096	*	LowTL	large phytoplankton
326	4	phytoplankton	Footprint	pre_MHW_Web/NCC_11242020_JimsOld_updatedKrill_10052022.csv	Pre	0	7.60061104327283e-06	0.000364829330077096	*	LowTL	large phytoplankton
327	4	phytoplankton	Footprint	post_MHW_Web/NCC2_NCC1Matched_10042022.csv	Post	0	7.60061104327283e-06	0.000364829330077096	*	LowTL	large phytoplankton
328	4	phytoplankton	Footprint	post_MHW_Web/NCC2_NCC1Matched_10042022.csv	Post	0	7.60061104327283e-06	0.000364829330077096	*	LowTL	large phytoplankton
329	4	phytoplankton	Footprint	pre_MHW_Web/NCC_11242020_JimsOld_updatedKrill_10052022.csv	Pre	0	7.60061104327283e-06	0.000364829330077096	*	LowTL	large phytoplankton
330	4	phytoplankton	Footprint	post_MHW_Web/NCC2_NCC1Matched_10042022.csv	Post	0	7.60061104327283e-06	0.000364829330077096	*	LowTL	large phytoplankton
331	4	phytoplankton	Footprint	pre_MHW_Web/NCC_11242020_JimsOld_updatedKrill_10052022.csv	Pre	0	7.60061104327283e-06	0.000364829330077096	*	LowTL	large phytoplankton
332	4	phytoplankton	Footprint	post_MHW_Web/NCC2_NCC1Matched_10042022.csv	Post	0	7.60061104327283e-06	0.000364829330077096	*	LowTL	large phytoplankton
333	4	phytoplankton	Footprint	pre_MHW_Web/NCC_11242020_JimsOld_updatedKrill_10052022.csv	Pre	0	7.60061104327283e-06	0.000364829330077096	*	LowTL	large phytoplankton
334	4	phytoplankton	Footprint	post_MHW_Web/NCC2_NCC1Matched_10042022.csv	Post	0	7.60061104327283e-06	0.000364829330077096	*	LowTL	large phytoplankton
335	4	phytoplankton	Footprint	pre_MHW_Web/NCC_11242020_JimsOld_updatedKrill_10052022.csv	Pre	0	7.60061104327283e-06	0.000364829330077096	*	LowTL	large phytoplankton
336	4	phytoplankton	Footprint	post_MHW_Web/NCC2_NCC1Matched_10042022.csv	Post	0	7.60061104327283e-06	0.000364829330077096	*	LowTL	large phytoplankton
337	4	phytoplankton	Footprint	pre_MHW_Web/NCC_11242020_JimsOld_updatedKrill_10052022.csv	Pre	0	7.60061104327283e-06	0.000364829330077096	*	LowTL	large phytoplankton
338	4	phytoplankton	Footprint	post_MHW_Web/NCC2_NCC1Matched_10042022.csv	Post	0	7.60061104327283e-06	0.000364829330077096	*	LowTL	large phytoplankton
339	4	phytoplankton	Footprint	pre_MHW_Web/NCC_11242020_JimsOld_updatedKrill_10052022.csv	Pre	0	7.60061104327283e-06	0.000364829330077096	*	LowTL	large phytoplankton
340	4	phytoplankton	Footprint	post_MHW_Web/NCC2_NCC1Matched_10042022.csv	Post	0	7.60061104327283e-06	0.000364829330077096	*	LowTL	large phytoplankton
341	4	phytoplankton	Footprint	pre_MHW_Web/NCC_11242020_JimsOld_updatedKrill_10052022.csv	Pre	0	7.60061104327283e-06	0.000364829330077096	*	LowTL	large phytoplankton
342	4	phytoplankton	Footprint	post_MHW_Web/NCC2_NCC1Matched_10042022.csv	Post	0	7.60061104327283e-06	0.000364829330077096	*	LowTL	large phytoplankton
343	4	phytoplankton	Footprint	pre_MHW_Web/NCC_11242020_JimsOld_updatedKrill_10052022.csv	Pre	0	7.60061104327283e-06	0.000364829330077096	*	LowTL	large phytoplankton
344	4	phytoplankton	Footprint	post_MHW_Web/NCC2_NCC1Matched_10042022.csv	Post	0	7.60061104327283e-06	0.000364829330077096	*	LowTL	large phytoplankton
345	4	phytoplankton	Footprint	pre_MHW_Web/NCC_11242020_JimsOld_updatedKrill_10052022.csv	Pre	0	7.60061104327283e-06	0.000364829330077096	*	LowTL	large phytoplankton
346	4	phytoplankton	Footprint	post_MHW_Web/NCC2_NCC1Matched_10042022.csv	Post	0	7.60061104327283e-06	0.000364829330077096	*	LowTL	large phytoplankton
347	4	phytoplankton	Footprint	pre_MHW_Web/NCC_11242020_JimsOld_updatedKrill_10052022.csv	Pre	0	7.60061104327283e-06	0.000364829330077096	*	LowTL	large phytoplankton
348	4	phytoplankton	Footprint	post_MHW_Web/NCC2_NCC1Matched_10042022.csv	Post	0	7.60061104327283e-06	0.000364829330077096	*	LowTL	large phytoplankton
349	4	phytoplankton	Footprint	pre_MHW_Web/NCC_11242020_JimsOld_updatedKrill_10052022.csv	Pre	0	7.60061104327283e-06	0.000364829330077096	*	LowTL	large phytoplankton
350	4	phytoplankton	Footprint	post_MHW_Web/NCC2_NCC1Matched_10042022.csv	Post	0	7.60061104327283e-06	0.000364829330077096	*	LowTL	large phytoplankton
351	4	phytoplankton	Footprint	pre_MHW_Web/NCC_11242020_JimsOld_updatedKrill_10052022.csv	Pre	0	7.60061104327283e-06	0.000364829330077096	*	LowTL	large phytoplankton
352	4	phytoplankton	Footprint	post_MHW_Web/NCC2_NCC1Matched_10042022.csv	Post	0	7.60061104327283e-06	0.000364829330077096	*	LowTL	large phytoplankton
353	4	phytoplankton	Footprint	pre_MHW_Web/NCC_11242020_JimsOld_updatedKrill_10052022.csv	Pre	0	7.60061104327283e-06	0.000364829330077096	*	LowTL	large phytoplankton
354	4	phytoplankton	Footprint	post_MHW_Web/NCC2_NCC1Matched_10042022.csv	Post	0	7.60061104327283e-06	0.000364829330077096	*	LowTL	large phytoplankton
355	4	phytoplankton	Footprint	pre_MHW_Web/NCC_11242020_JimsOld_updatedKrill_10052022.csv	Pre	0	7.60061104327283e-06	0.000364829330077096	*	LowTL	large phytoplankton
356	4	phytoplankton	Footprint	post_MHW_Web/NCC2_NCC1Matched_10042022.csv	Post	0	7.60061104327283e-06	0.000364829330077096	*	LowTL	large phytoplankton
357	4	phytoplankton	Footprint	post_MHW_Web/NCC2_NCC1Matched_10042022.csv	Post	0	7.60061104327283e-06	0.000364829330077096	*	LowTL	large phytoplankton
358	4	phytoplankton	Footprint	pre_MHW_Web/NCC_11242020_JimsOld_updatedKrill_10052022.csv	Pre	0	7.60061104327283e-06	0.000364829330077096	*	LowTL	large phytoplankton
359	4	phytoplankton	Footprint	post_MHW_Web/NCC2_NCC1Matched_10042022.csv	Post	0	7.60061104327283e-06	0.000364829330077096	*	LowTL	large phytoplankton
360	4	phytoplankton	Footprint	pre_MHW_Web/NCC_11242020_JimsOld_updatedKrill_10052022.csv	Pre	0	7.60061104327283e-06	0.000364829330077096	*	LowTL	large phytoplankton
361	4	phytoplankton	Footprint	post_MHW_Web/NCC2_NCC1Matched_10042022.csv	Post	0	7.60061104327283e-06	0.000364829330077096	*	LowTL	large phytoplankton
362	4	phytoplankton	Footprint	pre_MHW_Web/NCC_11242020_JimsOld_updatedKrill_10052022.csv	Pre	0	7.60061104327283e-06	0.000364829330077096	*	LowTL	large phytoplankton
363	4	phytoplankton	Footprint	post_MHW_Web/NCC2_NCC1Matched_10042022.csv	Post	0	7.60061104327283e-06	0.000364829330077096	*	LowTL	large phytoplankton
364	4	phytoplankton	Footprint	pre_MHW_Web/NCC_11242020_JimsOld_updatedKrill_10052022.csv	Pre	0	7.60061104327283e-06	0.000364829330077096	*	LowTL	large phytoplankton
365	4	phytoplankton	Footprint	post_MHW_Web/NCC2_NCC1Matched_10042022.csv	Post	0	7.60061104327283e-06	0.000364829330077096	*	LowTL	large phytoplankton
366	4	phytoplankton	Footprint	pre_MHW_Web/NCC_11242020_JimsOld_updatedKrill_10052022.csv	Pre	0	7.60061104327283e-06	0.000364829330077096	*	LowTL	large phytoplankton
367	4	phytoplankton	Footprint	post_MHW_Web/NCC2_NCC1Matched_10042022.csv	Post	0	7.60061104327283e-06	0.000364829330077096	*	LowTL	large phytoplankton
368	4	phytoplankton	Footprint	pre_MHW_Web/NCC_11242020_JimsOld_updatedKrill_10052022.csv	Pre	0	7.60061104327283e-06	0.000364829330077096	*	LowTL	large phytoplankton
369	4	phytoplankton	Footprint	post_MHW_Web/NCC2_NCC1Matched_10042022.csv	Post	0	7.60061104327283e-06	0.000364829330077096	*	LowTL	large phytoplankton
370	4	phytoplankton	Footprint	pre_MHW_Web/NCC_11242020_JimsOld_updatedKrill_10052022.csv	Pre	0	7.60061104327283e-06	0.000364829330077096	*	LowTL	large phytoplankton
371	4	phytoplankton	Footprint	post_MHW_Web/NCC2_NCC1Matched_10042022.csv	Post	0	7.60061104327283e-06	0.000364829330077096	*	LowTL	large phytoplankton
372	4	phytoplankton	Footprint	pre_MHW_Web/NCC_11242020_JimsOld_updatedKrill_10052022.csv	Pre	0	7.60061104327283e-06	0.000364829330077096	*	LowTL	large phytoplankton
373	4	phytoplankton	Footprint	post_MHW_Web/NCC2_NCC1Matched_10042022.csv	Post	0	7.60061104327283e-06	0.000364829330077096	*	LowTL	large phytoplankton
374	4	phytoplankton	Footprint	pre_MHW_Web/NCC_11242020_JimsOld_updatedKrill_10052022.csv	Pre	0	7.60061104327283e-06	0.000364829330077096	*	LowTL	large phytoplankton
375	4	phytoplankton	Footprint	post_MHW_Web/NCC2_NCC1Matched_10042022.csv	Post	0	7.60061104327283e-06	0.000364829330077096	*	LowTL	large phytoplankton
376	4	phytoplankton	Footprint	pre_MHW_Web/NCC_11242020_JimsOld_updatedKrill_10052022.csv	Pre	0	7.60061104327283e-06	0.000364829330077096	*	LowTL	large phytoplankton
377	4	phytoplankton	Footprint	post_MHW_Web/NCC2_NCC1Matched_10042022.csv	Post	0	7.60061104327283e-06	0.000364829330077096	*	LowTL	large phytoplankton
378	4	phytoplankton	Footprint	pre_MHW_Web/NCC_11242020_JimsOld_updatedKrill_10052022.csv	Pre	0	7.60061104327283e-06	0.000364829330077096	*	LowTL	large phytoplankton
379	4	phytoplankton	Footprint	post_MHW_Web/NCC2_NCC1Matched_10042022.csv	Post	0	7.60061104327283e-06	0.000364829330077096	*	LowTL	large phytoplankton
380	4	phytoplankton	Footprint	pre_MHW_Web/NCC_11242020_JimsOld_updatedKrill_10052022.csv	Pre	0	7.60061104327283e-06	0.000364829330077096	*	LowTL	large phytoplankton
381	4	phytoplankton	Footprint	post_MHW_Web/NCC2_NCC1Matched_10042022.csv	Post	0	7.60061104327283e-06	0.000364829330077096	*	LowTL	large phytoplankton
382	4	phytoplankton	Footprint	pre_MHW_Web/NCC_11242020_JimsOld_updatedKrill_10052022.csv	Pre	0	7.60061104327283e-06	0.000364829330077096	*	LowTL	large phytoplankton
383	4	phytoplankton	Footprint	post_MHW_Web/NCC2_NCC1Matched_10042022.csv	Post	0	7.60061104327283e-06	0.000364829330077096	*	LowTL	large phytoplankton
384	4	phytoplankton	Footprint	pre_MHW_Web/NCC_11242020_JimsOld_updatedKrill_10052022.csv	Pre	0	7.60061104327283e-06	0.000364829330077096	*	LowTL	large phytoplankton
385	4	phytoplankton	Footprint	post_MHW_Web/NCC2_NCC1Matched_10042022.csv	Post	0	7.60061104327283e-06	0.000364829330077096	*	LowTL	large phytoplankton
386	4	phytoplankton	Footprint	pre_MHW_Web/NCC_11242020_JimsOld_updatedKrill_10052022.csv	Pre	0	7.60061104327283e-06	0.000364829330077096	*	LowTL	large phytoplankton
387	4	phytoplankton	Footprint	post_MHW_Web/NCC2_NCC1Matched_10042022.csv	Post	0	7.60061104327283e-06	0.000364829330077096	*	LowTL	large phytoplankton
388	4	phytoplankton	Footprint	pre_MHW_Web/NCC_11242020_JimsOld_updatedKrill_10052022.csv	Pre	0	7.60061104327283e-06	0.000364829330077096	*	LowTL	large phytoplankton
389	4	phytoplankton	Footprint	post_MHW_Web/NCC2_NCC1Matched_10042022.csv	Post	0	7.60061104327283e-06	0.000364829330077096	*	LowTL	large phytoplankton
390	4	phytoplankton	Footprint	pre_MHW_Web/NCC_11242020_JimsOld_updatedKrill_10052022.csv	Pre	0	7.60061104327283e-06	0.000364829330077096	*	LowTL	large phytoplankton
391	4	phytoplankton	Footprint	post_MHW_Web/NCC2_NCC1Matched_10042022.csv	Post	0	7.60061104327283e-06	0.000364829330077096	*	LowTL	large phytoplankton
392	4	phytoplankton	Footprint	pre_MHW_Web/NCC_11242020_JimsOld_updatedKrill_10052022.csv	Pre	0	7.60061104327283e-06	0.000364829330077096	*	LowTL	large phytoplankton
393	4	phytoplankton	Footprint	post_MHW_Web/NCC2_NCC1Matched_10042022.csv	Post	0	7.60061104327283e-06	0.000364829330077096	*	LowTL	large phytoplankton
394	4	phytoplankton	Reach	pre_MHW_Web/NCC_11242020_JimsOld_updatedKrill_10052022.csv	Pre	0.848816885718293	7.60061104327283e-06	0.000364829330077096	*	LowTL	large phytoplankton
395	4	phytoplankton	Reach	post_MHW_Web/NCC2_NCC1Matched_10042022.csv	Post	0.391735523556749	7.60061104327283e-06	0.000364829330077096	*	LowTL	large phytoplankton
396	4	phytoplankton	Reach	pre_MHW_Web/NCC_11242020_JimsOld_updatedKrill_10052022.csv	Pre	2.23039347459098	7.60061104327283e-06	0.000364829330077096	*	LowTL	large phytoplankton
397	4	phytoplankton	Reach	post_MHW_Web/NCC2_NCC1Matched_10042022.csv	Post	0.000238780146098552	7.60061104327283e-06	0.000364829330077096	*	LowTL	large phytoplankton
398	4	phytoplankton	Reach	pre_MHW_Web/NCC_11242020_JimsOld_updatedKrill_10052022.csv	Pre	0.620110816779792	7.60061104327283e-06	0.000364829330077096	*	LowTL	large phytoplankton
399	4	phytoplankton	Reach	post_MHW_Web/NCC2_NCC1Matched_10042022.csv	Post	1.56172048763524	7.60061104327283e-06	0.000364829330077096	*	LowTL	large phytoplankton
400	4	phytoplankton	Reach	pre_MHW_Web/NCC_11242020_JimsOld_updatedKrill_10052022.csv	Pre	0.77737818309926	7.60061104327283e-06	0.000364829330077096	*	LowTL	large phytoplankton
401	4	phytoplankton	Reach	post_MHW_Web/NCC2_NCC1Matched_10042022.csv	Post	1.06122387933819	7.60061104327283e-06	0.000364829330077096	*	LowTL	large phytoplankton
402	4	phytoplankton	Reach	pre_MHW_Web/NCC_11242020_JimsOld_updatedKrill_10052022.csv	Pre	0.000168161108376737	7.60061104327283e-06	0.000364829330077096	*	LowTL	large phytoplankton
403	4	phytoplankton	Reach	post_MHW_Web/NCC2_NCC1Matched_10042022.csv	Post	0.572285956326209	7.60061104327283e-06	0.000364829330077096	*	LowTL	large phytoplankton
404	4	phytoplankton	Reach	pre_MHW_Web/NCC_11242020_JimsOld_updatedKrill_10052022.csv	Pre	1.5852607374732	7.60061104327283e-06	0.000364829330077096	*	LowTL	large phytoplankton
405	4	phytoplankton	Reach	post_MHW_Web/NCC2_NCC1Matched_10042022.csv	Post	0.549696182986339	7.60061104327283e-06	0.000364829330077096	*	LowTL	large phytoplankton
406	4	phytoplankton	Reach	pre_MHW_Web/NCC_11242020_JimsOld_updatedKrill_10052022.csv	Pre	0.66274167585233	7.60061104327283e-06	0.000364829330077096	*	LowTL	large phytoplankton
407	4	phytoplankton	Reach	post_MHW_Web/NCC2_NCC1Matched_10042022.csv	Post	0.000133619527170936	7.60061104327283e-06	0.000364829330077096	*	LowTL	large phytoplankton
408	4	phytoplankton	Reach	pre_MHW_Web/NCC_11242020_JimsOld_updatedKrill_10052022.csv	Pre	0.64388358135707	7.60061104327283e-06	0.000364829330077096	*	LowTL	large phytoplankton
409	4	phytoplankton	Reach	post_MHW_Web/NCC2_NCC1Matched_10042022.csv	Post	0.570850180483703	7.60061104327283e-06	0.000364829330077096	*	LowTL	large phytoplankton
410	4	phytoplankton	Reach	pre_MHW_Web/NCC_11242020_JimsOld_updatedKrill_10052022.csv	Pre	0.000659495193707797	7.60061104327283e-06	0.000364829330077096	*	LowTL	large phytoplankton
411	4	phytoplankton	Reach	post_MHW_Web/NCC2_NCC1Matched_10042022.csv	Post	0.209651445145915	7.60061104327283e-06	0.000364829330077096	*	LowTL	large phytoplankton
412	4	phytoplankton	Reach	pre_MHW_Web/NCC_11242020_JimsOld_updatedKrill_10052022.csv	Pre	0.977447967248607	7.60061104327283e-06	0.000364829330077096	*	LowTL	large phytoplankton
413	4	phytoplankton	Reach	post_MHW_Web/NCC2_NCC1Matched_10042022.csv	Post	0.593327833534842	7.60061104327283e-06	0.000364829330077096	*	LowTL	large phytoplankton
414	4	phytoplankton	Reach	pre_MHW_Web/NCC_11242020_JimsOld_updatedKrill_10052022.csv	Pre	0.000112043480722525	7.60061104327283e-06	0.000364829330077096	*	LowTL	large phytoplankton
415	4	phytoplankton	Reach	post_MHW_Web/NCC2_NCC1Matched_10042022.csv	Post	0.0293386518560922	7.60061104327283e-06	0.000364829330077096	*	LowTL	large phytoplankton
416	4	phytoplankton	Reach	pre_MHW_Web/NCC_11242020_JimsOld_updatedKrill_10052022.csv	Pre	0.44056740503413	7.60061104327283e-06	0.000364829330077096	*	LowTL	large phytoplankton
417	4	phytoplankton	Reach	post_MHW_Web/NCC2_NCC1Matched_10042022.csv	Post	0.579323203242745	7.60061104327283e-06	0.000364829330077096	*	LowTL	large phytoplankton
418	4	phytoplankton	Reach	pre_MHW_Web/NCC_11242020_JimsOld_updatedKrill_10052022.csv	Pre	0.61923022530688	7.60061104327283e-06	0.000364829330077096	*	LowTL	large phytoplankton
419	4	phytoplankton	Reach	post_MHW_Web/NCC2_NCC1Matched_10042022.csv	Post	0.651270266026247	7.60061104327283e-06	0.000364829330077096	*	LowTL	large phytoplankton
420	4	phytoplankton	Reach	pre_MHW_Web/NCC_11242020_JimsOld_updatedKrill_10052022.csv	Pre	0.681246645999994	7.60061104327283e-06	0.000364829330077096	*	LowTL	large phytoplankton
421	4	phytoplankton	Reach	post_MHW_Web/NCC2_NCC1Matched_10042022.csv	Post	0.386186024739342	7.60061104327283e-06	0.000364829330077096	*	LowTL	large phytoplankton
422	4	phytoplankton	Reach	pre_MHW_Web/NCC_11242020_JimsOld_updatedKrill_10052022.csv	Pre	1.51345973839822	7.60061104327283e-06	0.000364829330077096	*	LowTL	large phytoplankton
423	4	phytoplankton	Reach	post_MHW_Web/NCC2_NCC1Matched_10042022.csv	Post	0.535957750275764	7.60061104327283e-06	0.000364829330077096	*	LowTL	large phytoplankton
424	4	phytoplankton	Reach	pre_MHW_Web/NCC_11242020_JimsOld_updatedKrill_10052022.csv	Pre	0.950446489705275	7.60061104327283e-06	0.000364829330077096	*	LowTL	large phytoplankton
425	4	phytoplankton	Reach	post_MHW_Web/NCC2_NCC1Matched_10042022.csv	Post	0.740680957810801	7.60061104327283e-06	0.000364829330077096	*	LowTL	large phytoplankton
426	4	phytoplankton	Reach	pre_MHW_Web/NCC_11242020_JimsOld_updatedKrill_10052022.csv	Pre	0.826973762380768	7.60061104327283e-06	0.000364829330077096	*	LowTL	large phytoplankton
427	4	phytoplankton	Reach	post_MHW_Web/NCC2_NCC1Matched_10042022.csv	Post	1.23410291540126	7.60061104327283e-06	0.000364829330077096	*	LowTL	large phytoplankton
428	4	phytoplankton	Reach	pre_MHW_Web/NCC_11242020_JimsOld_updatedKrill_10052022.csv	Pre	1.00403097776966	7.60061104327283e-06	0.000364829330077096	*	LowTL	large phytoplankton
429	4	phytoplankton	Reach	post_MHW_Web/NCC2_NCC1Matched_10042022.csv	Post	1.06031232544206	7.60061104327283e-06	0.000364829330077096	*	LowTL	large phytoplankton
430	4	phytoplankton	Reach	pre_MHW_Web/NCC_11242020_JimsOld_updatedKrill_10052022.csv	Pre	1.36771008530417	7.60061104327283e-06	0.000364829330077096	*	LowTL	large phytoplankton
431	4	phytoplankton	Reach	post_MHW_Web/NCC2_NCC1Matched_10042022.csv	Post	0.653252097339902	7.60061104327283e-06	0.000364829330077096	*	LowTL	large phytoplankton
432	4	phytoplankton	Reach	pre_MHW_Web/NCC_11242020_JimsOld_updatedKrill_10052022.csv	Pre	1.57832894812099	7.60061104327283e-06	0.000364829330077096	*	LowTL	large phytoplankton
433	4	phytoplankton	Reach	post_MHW_Web/NCC2_NCC1Matched_10042022.csv	Post	1.28031153945895	7.60061104327283e-06	0.000364829330077096	*	LowTL	large phytoplankton
434	4	phytoplankton	Reach	pre_MHW_Web/NCC_11242020_JimsOld_updatedKrill_10052022.csv	Pre	0.666490948377096	7.60061104327283e-06	0.000364829330077096	*	LowTL	large phytoplankton
435	4	phytoplankton	Reach	post_MHW_Web/NCC2_NCC1Matched_10042022.csv	Post	0.887195740824038	7.60061104327283e-06	0.000364829330077096	*	LowTL	large phytoplankton
436	4	phytoplankton	Reach	pre_MHW_Web/NCC_11242020_JimsOld_updatedKrill_10052022.csv	Pre	1.19832532144896	7.60061104327283e-06	0.000364829330077096	*	LowTL	large phytoplankton
437	4	phytoplankton	Reach	post_MHW_Web/NCC2_NCC1Matched_10042022.csv	Post	1.34348664223065	7.60061104327283e-06	0.000364829330077096	*	LowTL	large phytoplankton
438	4	phytoplankton	Reach	pre_MHW_Web/NCC_11242020_JimsOld_updatedKrill_10052022.csv	Pre	0.665042792520102	7.60061104327283e-06	0.000364829330077096	*	LowTL	large phytoplankton
439	4	phytoplankton	Reach	post_MHW_Web/NCC2_NCC1Matched_10042022.csv	Post	2.11706828289542	7.60061104327283e-06	0.000364829330077096	*	LowTL	large phytoplankton
440	4	phytoplankton	Reach	pre_MHW_Web/NCC_11242020_JimsOld_updatedKrill_10052022.csv	Pre	0.889820996394514	7.60061104327283e-06	0.000364829330077096	*	LowTL	large phytoplankton
441	4	phytoplankton	Reach	post_MHW_Web/NCC2_NCC1Matched_10042022.csv	Post	0.397278432983297	7.60061104327283e-06	0.000364829330077096	*	LowTL	large phytoplankton
442	4	phytoplankton	Reach	pre_MHW_Web/NCC_11242020_JimsOld_updatedKrill_10052022.csv	Pre	1.72430769468178	7.60061104327283e-06	0.000364829330077096	*	LowTL	large phytoplankton
443	4	phytoplankton	Reach	post_MHW_Web/NCC2_NCC1Matched_10042022.csv	Post	0.536037348678242	7.60061104327283e-06	0.000364829330077096	*	LowTL	large phytoplankton
444	4	phytoplankton	Reach	pre_MHW_Web/NCC_11242020_JimsOld_updatedKrill_10052022.csv	Pre	0.370350803992683	7.60061104327283e-06	0.000364829330077096	*	LowTL	large phytoplankton
445	4	phytoplankton	Reach	post_MHW_Web/NCC2_NCC1Matched_10042022.csv	Post	0.986916652230737	7.60061104327283e-06	0.000364829330077096	*	LowTL	large phytoplankton
446	4	phytoplankton	Reach	pre_MHW_Web/NCC_11242020_JimsOld_updatedKrill_10052022.csv	Pre	0.758543912846103	7.60061104327283e-06	0.000364829330077096	*	LowTL	large phytoplankton
447	4	phytoplankton	Reach	post_MHW_Web/NCC2_NCC1Matched_10042022.csv	Post	0.598197027739091	7.60061104327283e-06	0.000364829330077096	*	LowTL	large phytoplankton
448	4	phytoplankton	Reach	pre_MHW_Web/NCC_11242020_JimsOld_updatedKrill_10052022.csv	Pre	0.11655088688631	7.60061104327283e-06	0.000364829330077096	*	LowTL	large phytoplankton
449	4	phytoplankton	Reach	post_MHW_Web/NCC2_NCC1Matched_10042022.csv	Post	0.701585474588593	7.60061104327283e-06	0.000364829330077096	*	LowTL	large phytoplankton
450	4	phytoplankton	Reach	pre_MHW_Web/NCC_11242020_JimsOld_updatedKrill_10052022.csv	Pre	0.607161057103716	7.60061104327283e-06	0.000364829330077096	*	LowTL	large phytoplankton
451	4	phytoplankton	Reach	post_MHW_Web/NCC2_NCC1Matched_10042022.csv	Post	0.508546351509854	7.60061104327283e-06	0.000364829330077096	*	LowTL	large phytoplankton
452	4	phytoplankton	Reach	pre_MHW_Web/NCC_11242020_JimsOld_updatedKrill_10052022.csv	Pre	0.487764193209053	7.60061104327283e-06	0.000364829330077096	*	LowTL	large phytoplankton
453	4	phytoplankton	Reach	post_MHW_Web/NCC2_NCC1Matched_10042022.csv	Post	0.955542797214946	7.60061104327283e-06	0.000364829330077096	*	LowTL	large phytoplankton
454	4	phytoplankton	Reach	pre_MHW_Web/NCC_11242020_JimsOld_updatedKrill_10052022.csv	Pre	0.614415598061225	7.60061104327283e-06	0.000364829330077096	*	LowTL	large phytoplankton
455	4	phytoplankton	Reach	post_MHW_Web/NCC2_NCC1Matched_10042022.csv	Post	0.000182284546114372	7.60061104327283e-06	0.000364829330077096	*	LowTL	large phytoplankton
456	4	phytoplankton	Reach	pre_MHW_Web/NCC_11242020_JimsOld_updatedKrill_10052022.csv	Pre	1.23210040687832	7.60061104327283e-06	0.000364829330077096	*	LowTL	large phytoplankton
457	4	phytoplankton	Reach	post_MHW_Web/NCC2_NCC1Matched_10042022.csv	Post	0.703073826513088	7.60061104327283e-06	0.000364829330077096	*	LowTL	large phytoplankton
458	4	phytoplankton	Reach	pre_MHW_Web/NCC_11242020_JimsOld_updatedKrill_10052022.csv	Pre	0.647282041024076	7.60061104327283e-06	0.000364829330077096	*	LowTL	large phytoplankton
459	4	phytoplankton	Reach	post_MHW_Web/NCC2_NCC1Matched_10042022.csv	Post	0.689793686051852	7.60061104327283e-06	0.000364829330077096	*	LowTL	large phytoplankton
460	4	phytoplankton	Reach	pre_MHW_Web/NCC_11242020_JimsOld_updatedKrill_10052022.csv	Pre	0.173377369661783	7.60061104327283e-06	0.000364829330077096	*	LowTL	large phytoplankton
461	4	phytoplankton	Reach	post_MHW_Web/NCC2_NCC1Matched_10042022.csv	Post	0.651681705129897	7.60061104327283e-06	0.000364829330077096	*	LowTL	large phytoplankton
462	4	phytoplankton	Reach	pre_MHW_Web/NCC_11242020_JimsOld_updatedKrill_10052022.csv	Pre	0.353934010203068	7.60061104327283e-06	0.000364829330077096	*	LowTL	large phytoplankton
463	4	phytoplankton	Reach	post_MHW_Web/NCC2_NCC1Matched_10042022.csv	Post	0.785682501418232	7.60061104327283e-06	0.000364829330077096	*	LowTL	large phytoplankton
464	4	phytoplankton	Reach	pre_MHW_Web/NCC_11242020_JimsOld_updatedKrill_10052022.csv	Pre	0.457205518228786	7.60061104327283e-06	0.000364829330077096	*	LowTL	large phytoplankton
465	4	phytoplankton	Reach	post_MHW_Web/NCC2_NCC1Matched_10042022.csv	Post	1.14778678614375	7.60061104327283e-06	0.000364829330077096	*	LowTL	large phytoplankton
466	4	phytoplankton	Reach	pre_MHW_Web/NCC_11242020_JimsOld_updatedKrill_10052022.csv	Pre	0.628073690004289	7.60061104327283e-06	0.000364829330077096	*	LowTL	large phytoplankton
467	4	phytoplankton	Reach	post_MHW_Web/NCC2_NCC1Matched_10042022.csv	Post	0.526567177018633	7.60061104327283e-06	0.000364829330077096	*	LowTL	large phytoplankton
468	4	phytoplankton	Reach	pre_MHW_Web/NCC_11242020_JimsOld_updatedKrill_10052022.csv	Pre	1.06311513967367	7.60061104327283e-06	0.000364829330077096	*	LowTL	large phytoplankton
469	4	phytoplankton	Reach	post_MHW_Web/NCC2_NCC1Matched_10042022.csv	Post	0.585829060212396	7.60061104327283e-06	0.000364829330077096	*	LowTL	large phytoplankton
470	4	phytoplankton	Reach	pre_MHW_Web/NCC_11242020_JimsOld_updatedKrill_10052022.csv	Pre	0.582654772904452	7.60061104327283e-06	0.000364829330077096	*	LowTL	large phytoplankton
471	4	phytoplankton	Reach	post_MHW_Web/NCC2_NCC1Matched_10042022.csv	Post	8.35782078057686e-05	7.60061104327283e-06	0.000364829330077096	*	LowTL	large phytoplankton
472	4	phytoplankton	Reach	pre_MHW_Web/NCC_11242020_JimsOld_updatedKrill_10052022.csv	Pre	1.65752269154443	7.60061104327283e-06	0.000364829330077096	*	LowTL	large phytoplankton
473	4	phytoplankton	Reach	post_MHW_Web/NCC2_NCC1Matched_10042022.csv	Post	0.280501522010329	7.60061104327283e-06	0.000364829330077096	*	LowTL	large phytoplankton
474	4	phytoplankton	Reach	pre_MHW_Web/NCC_11242020_JimsOld_updatedKrill_10052022.csv	Pre	0.472769356258516	7.60061104327283e-06	0.000364829330077096	*	LowTL	large phytoplankton
475	4	phytoplankton	Reach	post_MHW_Web/NCC2_NCC1Matched_10042022.csv	Post	0.684355356480149	7.60061104327283e-06	0.000364829330077096	*	LowTL	large phytoplankton
476	4	phytoplankton	Reach	pre_MHW_Web/NCC_11242020_JimsOld_updatedKrill_10052022.csv	Pre	0.753368868920153	7.60061104327283e-06	0.000364829330077096	*	LowTL	large phytoplankton
477	4	phytoplankton	Reach	post_MHW_Web/NCC2_NCC1Matched_10042022.csv	Post	0.928878799637392	7.60061104327283e-06	0.000364829330077096	*	LowTL	large phytoplankton
478	4	phytoplankton	Reach	pre_MHW_Web/NCC_11242020_JimsOld_updatedKrill_10052022.csv	Pre	0.768059815305488	7.60061104327283e-06	0.000364829330077096	*	LowTL	large phytoplankton
479	4	phytoplankton	Reach	post_MHW_Web/NCC2_NCC1Matched_10042022.csv	Post	0.887253349405455	7.60061104327283e-06	0.000364829330077096	*	LowTL	large phytoplankton
480	4	phytoplankton	Reach	pre_MHW_Web/NCC_11242020_JimsOld_updatedKrill_10052022.csv	Pre	0.735256796491008	7.60061104327283e-06	0.000364829330077096	*	LowTL	large phytoplankton
481	4	phytoplankton	Reach	post_MHW_Web/NCC2_NCC1Matched_10042022.csv	Post	0.857646701769333	7.60061104327283e-06	0.000364829330077096	*	LowTL	large phytoplankton
482	4	phytoplankton	Reach	pre_MHW_Web/NCC_11242020_JimsOld_updatedKrill_10052022.csv	Pre	0.651340969376637	7.60061104327283e-06	0.000364829330077096	*	LowTL	large phytoplankton
483	4	phytoplankton	Reach	post_MHW_Web/NCC2_NCC1Matched_10042022.csv	Post	0.470257486203673	7.60061104327283e-06	0.000364829330077096	*	LowTL	large phytoplankton
484	4	phytoplankton	Reach	pre_MHW_Web/NCC_11242020_JimsOld_updatedKrill_10052022.csv	Pre	0.578595457042174	7.60061104327283e-06	0.000364829330077096	*	LowTL	large phytoplankton
485	4	phytoplankton	Reach	post_MHW_Web/NCC2_NCC1Matched_10042022.csv	Post	1.08272276441032	7.60061104327283e-06	0.000364829330077096	*	LowTL	large phytoplankton
486	4	phytoplankton	Reach	pre_MHW_Web/NCC_11242020_JimsOld_updatedKrill_10052022.csv	Pre	0.680203942380338	7.60061104327283e-06	0.000364829330077096	*	LowTL	large phytoplankton
487	4	phytoplankton	Reach	post_MHW_Web/NCC2_NCC1Matched_10042022.csv	Post	0.571438267202246	7.60061104327283e-06	0.000364829330077096	*	LowTL	large phytoplankton
488	4	phytoplankton	Reach	pre_MHW_Web/NCC_11242020_JimsOld_updatedKrill_10052022.csv	Pre	0.612895130198901	7.60061104327283e-06	0.000364829330077096	*	LowTL	large phytoplankton
489	4	phytoplankton	Reach	post_MHW_Web/NCC2_NCC1Matched_10042022.csv	Post	1.33417520773324	7.60061104327283e-06	0.000364829330077096	*	LowTL	large phytoplankton
490	4	phytoplankton	Reach	pre_MHW_Web/NCC_11242020_JimsOld_updatedKrill_10052022.csv	Pre	0.673063306457683	7.60061104327283e-06	0.000364829330077096	*	LowTL	large phytoplankton
491	4	phytoplankton	Reach	post_MHW_Web/NCC2_NCC1Matched_10042022.csv	Post	0.50786828458441	7.60061104327283e-06	0.000364829330077096	*	LowTL	large phytoplankton
492	4	phytoplankton	Reach	pre_MHW_Web/NCC_11242020_JimsOld_updatedKrill_10052022.csv	Pre	1.15479860320816	7.60061104327283e-06	0.000364829330077096	*	LowTL	large phytoplankton
493	4	phytoplankton	Reach	post_MHW_Web/NCC2_NCC1Matched_10042022.csv	Post	0.323041578338126	7.60061104327283e-06	0.000364829330077096	*	LowTL	large phytoplankton
494	4	phytoplankton	Reach	pre_MHW_Web/NCC_11242020_JimsOld_updatedKrill_10052022.csv	Pre	0.647937768150851	7.60061104327283e-06	0.000364829330077096	*	LowTL	large phytoplankton
495	4	phytoplankton	Reach	post_MHW_Web/NCC2_NCC1Matched_10042022.csv	Post	0.872098950598442	7.60061104327283e-06	0.000364829330077096	*	LowTL	large phytoplankton
496	4	phytoplankton	Reach	pre_MHW_Web/NCC_11242020_JimsOld_updatedKrill_10052022.csv	Pre	0.547252109408191	7.60061104327283e-06	0.000364829330077096	*	LowTL	large phytoplankton
497	4	phytoplankton	Reach	post_MHW_Web/NCC2_NCC1Matched_10042022.csv	Post	0.581944920141404	7.60061104327283e-06	0.000364829330077096	*	LowTL	large phytoplankton
498	4	phytoplankton	Reach	pre_MHW_Web/NCC_11242020_JimsOld_updatedKrill_10052022.csv	Pre	0.0865118591777489	7.60061104327283e-06	0.000364829330077096	*	LowTL	large phytoplankton
499	4	phytoplankton	Reach	post_MHW_Web/NCC2_NCC1Matched_10042022.csv	Post	0.591962097356612	7.60061104327283e-06	0.000364829330077096	*	LowTL	large phytoplankton
500	4	phytoplankton	Reach	pre_MHW_Web/NCC_11242020_JimsOld_updatedKrill_10052022.csv	Pre	1.03656316003531	7.60061104327283e-06	0.000364829330077096	*	LowTL	large phytoplankton
501	4	phytoplankton	Reach	post_MHW_Web/NCC2_NCC1Matched_10042022.csv	Post	0.0692906022481986	7.60061104327283e-06	0.000364829330077096	*	LowTL	large phytoplankton
502	4	phytoplankton	Reach	pre_MHW_Web/NCC_11242020_JimsOld_updatedKrill_10052022.csv	Pre	0.0006512856633649	7.60061104327283e-06	0.000364829330077096	*	LowTL	large phytoplankton
503	4	phytoplankton	Reach	post_MHW_Web/NCC2_NCC1Matched_10042022.csv	Post	0.607357714148994	7.60061104327283e-06	0.000364829330077096	*	LowTL	large phytoplankton
504	4	phytoplankton	Reach	pre_MHW_Web/NCC_11242020_JimsOld_updatedKrill_10052022.csv	Pre	0.660391370516906	7.60061104327283e-06	0.000364829330077096	*	LowTL	large phytoplankton
505	4	phytoplankton	Reach	post_MHW_Web/NCC2_NCC1Matched_10042022.csv	Post	0.174652333271913	7.60061104327283e-06	0.000364829330077096	*	LowTL	large phytoplankton
506	4	phytoplankton	Reach	pre_MHW_Web/NCC_11242020_JimsOld_updatedKrill_10052022.csv	Pre	1.18074681447572	7.60061104327283e-06	0.000364829330077096	*	LowTL	large phytoplankton
507	4	phytoplankton	Reach	post_MHW_Web/NCC2_NCC1Matched_10042022.csv	Post	1.24285612110127	7.60061104327283e-06	0.000364829330077096	*	LowTL	large phytoplankton
508	4	phytoplankton	Reach	pre_MHW_Web/NCC_11242020_JimsOld_updatedKrill_10052022.csv	Pre	0.991946858580934	7.60061104327283e-06	0.000364829330077096	*	LowTL	large phytoplankton
509	4	phytoplankton	Reach	post_MHW_Web/NCC2_NCC1Matched_10042022.csv	Post	0.874688373917206	7.60061104327283e-06	0.000364829330077096	*	LowTL	large phytoplankton
510	4	phytoplankton	Reach	pre_MHW_Web/NCC_11242020_JimsOld_updatedKrill_10052022.csv	Pre	1.35577412573407	7.60061104327283e-06	0.000364829330077096	*	LowTL	large phytoplankton
511	4	phytoplankton	Reach	post_MHW_Web/NCC2_NCC1Matched_10042022.csv	Post	1.41915180004301	7.60061104327283e-06	0.000364829330077096	*	LowTL	large phytoplankton
512	4	phytoplankton	Reach	pre_MHW_Web/NCC_11242020_JimsOld_updatedKrill_10052022.csv	Pre	0.765793388397236	7.60061104327283e-06	0.000364829330077096	*	LowTL	large phytoplankton
513	4	phytoplankton	Reach	post_MHW_Web/NCC2_NCC1Matched_10042022.csv	Post	0.429856519635073	7.60061104327283e-06	0.000364829330077096	*	LowTL	large phytoplankton
514	4	phytoplankton	Reach	pre_MHW_Web/NCC_11242020_JimsOld_updatedKrill_10052022.csv	Pre	0.344372524932672	7.60061104327283e-06	0.000364829330077096	*	LowTL	large phytoplankton
515	4	phytoplankton	Reach	post_MHW_Web/NCC2_NCC1Matched_10042022.csv	Post	0.258625551382596	7.60061104327283e-06	0.000364829330077096	*	LowTL	large phytoplankton
516	4	phytoplankton	Reach	pre_MHW_Web/NCC_11242020_JimsOld_updatedKrill_10052022.csv	Pre	1.09022410236488	7.60061104327283e-06	0.000364829330077096	*	LowTL	large phytoplankton
517	4	phytoplankton	Reach	post_MHW_Web/NCC2_NCC1Matched_10042022.csv	Post	1.78004099858705	7.60061104327283e-06	0.000364829330077096	*	LowTL	large phytoplankton
518	4	phytoplankton	Reach	pre_MHW_Web/NCC_11242020_JimsOld_updatedKrill_10052022.csv	Pre	0.101828501518064	7.60061104327283e-06	0.000364829330077096	*	LowTL	large phytoplankton
519	4	phytoplankton	Reach	post_MHW_Web/NCC2_NCC1Matched_10042022.csv	Post	0.835262717339916	7.60061104327283e-06	0.000364829330077096	*	LowTL	large phytoplankton
520	4	phytoplankton	Reach	pre_MHW_Web/NCC_11242020_JimsOld_updatedKrill_10052022.csv	Pre	0.274374397214219	7.60061104327283e-06	0.000364829330077096	*	LowTL	large phytoplankton
521	4	phytoplankton	Reach	post_MHW_Web/NCC2_NCC1Matched_10042022.csv	Post	1.54843209991678	7.60061104327283e-06	0.000364829330077096	*	LowTL	large phytoplankton
522	4	phytoplankton	Reach	pre_MHW_Web/NCC_11242020_JimsOld_updatedKrill_10052022.csv	Pre	1.11962631417945	7.60061104327283e-06	0.000364829330077096	*	LowTL	large phytoplankton
523	4	phytoplankton	Reach	post_MHW_Web/NCC2_NCC1Matched_10042022.csv	Post	0.739622668498504	7.60061104327283e-06	0.000364829330077096	*	LowTL	large phytoplankton
524	4	phytoplankton	Reach	pre_MHW_Web/NCC_11242020_JimsOld_updatedKrill_10052022.csv	Pre	0.780816233707159	7.60061104327283e-06	0.000364829330077096	*	LowTL	large phytoplankton
525	4	phytoplankton	Reach	post_MHW_Web/NCC2_NCC1Matched_10042022.csv	Post	0.655161814836025	7.60061104327283e-06	0.000364829330077096	*	LowTL	large phytoplankton
526	4	phytoplankton	Reach	pre_MHW_Web/NCC_11242020_JimsOld_updatedKrill_10052022.csv	Pre	0.552353666239243	7.60061104327283e-06	0.000364829330077096	*	LowTL	large phytoplankton
527	4	phytoplankton	Reach	post_MHW_Web/NCC2_NCC1Matched_10042022.csv	Post	1.76645450377849	7.60061104327283e-06	0.000364829330077096	*	LowTL	large phytoplankton
528	4	phytoplankton	Reach	pre_MHW_Web/NCC_11242020_JimsOld_updatedKrill_10052022.csv	Pre	1.1365776173953	7.60061104327283e-06	0.000364829330077096	*	LowTL	large phytoplankton
529	4	phytoplankton	Reach	post_MHW_Web/NCC2_NCC1Matched_10042022.csv	Post	0.2537546486205	7.60061104327283e-06	0.000364829330077096	*	LowTL	large phytoplankton
530	4	phytoplankton	Reach	pre_MHW_Web/NCC_11242020_JimsOld_updatedKrill_10052022.csv	Pre	8.8744118756913e-05	7.60061104327283e-06	0.000364829330077096	*	LowTL	large phytoplankton
531	4	phytoplankton	Reach	post_MHW_Web/NCC2_NCC1Matched_10042022.csv	Post	0.567719956752697	7.60061104327283e-06	0.000364829330077096	*	LowTL	large phytoplankton
532	4	phytoplankton	Reach	pre_MHW_Web/NCC_11242020_JimsOld_updatedKrill_10052022.csv	Pre	0.48423386555757	7.60061104327283e-06	0.000364829330077096	*	LowTL	large phytoplankton
533	4	phytoplankton	Reach	post_MHW_Web/NCC2_NCC1Matched_10042022.csv	Post	0.677484974276608	7.60061104327283e-06	0.000364829330077096	*	LowTL	large phytoplankton
534	4	phytoplankton	Reach	pre_MHW_Web/NCC_11242020_JimsOld_updatedKrill_10052022.csv	Pre	0.648939422358979	7.60061104327283e-06	0.000364829330077096	*	LowTL	large phytoplankton
535	4	phytoplankton	Reach	post_MHW_Web/NCC2_NCC1Matched_10042022.csv	Post	0.170870209245953	7.60061104327283e-06	0.000364829330077096	*	LowTL	large phytoplankton
536	4	phytoplankton	Reach	pre_MHW_Web/NCC_11242020_JimsOld_updatedKrill_10052022.csv	Pre	1.25980949966572	7.60061104327283e-06	0.000364829330077096	*	LowTL	large phytoplankton
537	4	phytoplankton	Reach	post_MHW_Web/NCC2_NCC1Matched_10042022.csv	Post	0.820213392510551	7.60061104327283e-06	0.000364829330077096	*	LowTL	large phytoplankton
538	4	phytoplankton	Reach	pre_MHW_Web/NCC_11242020_JimsOld_updatedKrill_10052022.csv	Pre	0.61024250275498	7.60061104327283e-06	0.000364829330077096	*	LowTL	large phytoplankton
539	4	phytoplankton	Reach	post_MHW_Web/NCC2_NCC1Matched_10042022.csv	Post	0.386497030878233	7.60061104327283e-06	0.000364829330077096	*	LowTL	large phytoplankton
540	4	phytoplankton	Reach	pre_MHW_Web/NCC_11242020_JimsOld_updatedKrill_10052022.csv	Pre	0.624558821211568	7.60061104327283e-06	0.000364829330077096	*	LowTL	large phytoplankton
541	4	phytoplankton	Reach	post_MHW_Web/NCC2_NCC1Matched_10042022.csv	Post	0.586481034976025	7.60061104327283e-06	0.000364829330077096	*	LowTL	large phytoplankton
542	4	phytoplankton	Reach	pre_MHW_Web/NCC_11242020_JimsOld_updatedKrill_10052022.csv	Pre	0.652357589871587	7.60061104327283e-06	0.000364829330077096	*	LowTL	large phytoplankton
543	4	phytoplankton	Reach	post_MHW_Web/NCC2_NCC1Matched_10042022.csv	Post	0.567135399283033	7.60061104327283e-06	0.000364829330077096	*	LowTL	large phytoplankton
544	4	phytoplankton	Reach	pre_MHW_Web/NCC_11242020_JimsOld_updatedKrill_10052022.csv	Pre	0.463091518102368	7.60061104327283e-06	0.000364829330077096	*	LowTL	large phytoplankton
545	4	phytoplankton	Reach	post_MHW_Web/NCC2_NCC1Matched_10042022.csv	Post	0.67731144523859	7.60061104327283e-06	0.000364829330077096	*	LowTL	large phytoplankton
546	4	phytoplankton	Reach	pre_MHW_Web/NCC_11242020_JimsOld_updatedKrill_10052022.csv	Pre	0.252433994741903	7.60061104327283e-06	0.000364829330077096	*	LowTL	large phytoplankton
547	4	phytoplankton	Reach	post_MHW_Web/NCC2_NCC1Matched_10042022.csv	Post	0.662015202423505	7.60061104327283e-06	0.000364829330077096	*	LowTL	large phytoplankton
548	4	phytoplankton	Reach	pre_MHW_Web/NCC_11242020_JimsOld_updatedKrill_10052022.csv	Pre	1.19160688555022	7.60061104327283e-06	0.000364829330077096	*	LowTL	large phytoplankton
549	4	phytoplankton	Reach	post_MHW_Web/NCC2_NCC1Matched_10042022.csv	Post	0.516911910194912	7.60061104327283e-06	0.000364829330077096	*	LowTL	large phytoplankton
550	4	phytoplankton	Reach	pre_MHW_Web/NCC_11242020_JimsOld_updatedKrill_10052022.csv	Pre	0.889706252035521	7.60061104327283e-06	0.000364829330077096	*	LowTL	large phytoplankton
551	4	phytoplankton	Reach	post_MHW_Web/NCC2_NCC1Matched_10042022.csv	Post	1.15537909693827	7.60061104327283e-06	0.000364829330077096	*	LowTL	large phytoplankton
552	4	phytoplankton	Reach	pre_MHW_Web/NCC_11242020_JimsOld_updatedKrill_10052022.csv	Pre	1.13221527126349	7.60061104327283e-06	0.000364829330077096	*	LowTL	large phytoplankton
553	4	phytoplankton	Reach	post_MHW_Web/NCC2_NCC1Matched_10042022.csv	Post	0.000230203284513087	7.60061104327283e-06	0.000364829330077096	*	LowTL	large phytoplankton
554	4	phytoplankton	Reach	pre_MHW_Web/NCC_11242020_JimsOld_updatedKrill_10052022.csv	Pre	0.409625446992791	7.60061104327283e-06	0.000364829330077096	*	LowTL	large phytoplankton
555	4	phytoplankton	Reach	post_MHW_Web/NCC2_NCC1Matched_10042022.csv	Post	0.712512110926843	7.60061104327283e-06	0.000364829330077096	*	LowTL	large phytoplankton
556	4	phytoplankton	Reach	pre_MHW_Web/NCC_11242020_JimsOld_updatedKrill_10052022.csv	Pre	0.743717131812042	7.60061104327283e-06	0.000364829330077096	*	LowTL	large phytoplankton
557	4	phytoplankton	Reach	post_MHW_Web/NCC2_NCC1Matched_10042022.csv	Post	1.16285561078183	7.60061104327283e-06	0.000364829330077096	*	LowTL	large phytoplankton
558	4	phytoplankton	Reach	pre_MHW_Web/NCC_11242020_JimsOld_updatedKrill_10052022.csv	Pre	1.3893775610459	7.60061104327283e-06	0.000364829330077096	*	LowTL	large phytoplankton
559	4	phytoplankton	Reach	post_MHW_Web/NCC2_NCC1Matched_10042022.csv	Post	1.08382393572289	7.60061104327283e-06	0.000364829330077096	*	LowTL	large phytoplankton
560	4	phytoplankton	Reach	pre_MHW_Web/NCC_11242020_JimsOld_updatedKrill_10052022.csv	Pre	0.282740118590675	7.60061104327283e-06	0.000364829330077096	*	LowTL	large phytoplankton
561	4	phytoplankton	Reach	post_MHW_Web/NCC2_NCC1Matched_10042022.csv	Post	1.84293686084702	7.60061104327283e-06	0.000364829330077096	*	LowTL	large phytoplankton
562	4	phytoplankton	Reach	pre_MHW_Web/NCC_11242020_JimsOld_updatedKrill_10052022.csv	Pre	0.877462288749458	7.60061104327283e-06	0.000364829330077096	*	LowTL	large phytoplankton
563	4	phytoplankton	Reach	post_MHW_Web/NCC2_NCC1Matched_10042022.csv	Post	0.672414404843608	7.60061104327283e-06	0.000364829330077096	*	LowTL	large phytoplankton
564	4	phytoplankton	Reach	pre_MHW_Web/NCC_11242020_JimsOld_updatedKrill_10052022.csv	Pre	0.376496957091132	7.60061104327283e-06	0.000364829330077096	*	LowTL	large phytoplankton
565	4	phytoplankton	Reach	post_MHW_Web/NCC2_NCC1Matched_10042022.csv	Post	0.000645424652926924	7.60061104327283e-06	0.000364829330077096	*	LowTL	large phytoplankton
566	4	phytoplankton	Reach	pre_MHW_Web/NCC_11242020_JimsOld_updatedKrill_10052022.csv	Pre	0.518055449380357	7.60061104327283e-06	0.000364829330077096	*	LowTL	large phytoplankton
567	4	phytoplankton	Reach	post_MHW_Web/NCC2_NCC1Matched_10042022.csv	Post	0.615864409703373	7.60061104327283e-06	0.000364829330077096	*	LowTL	large phytoplankton
568	4	phytoplankton	Reach	pre_MHW_Web/NCC_11242020_JimsOld_updatedKrill_10052022.csv	Pre	0.484153829138624	7.60061104327283e-06	0.000364829330077096	*	LowTL	large phytoplankton
569	4	phytoplankton	Reach	post_MHW_Web/NCC2_NCC1Matched_10042022.csv	Post	0.531148034988667	7.60061104327283e-06	0.000364829330077096	*	LowTL	large phytoplankton
570	4	phytoplankton	Reach	post_MHW_Web/NCC2_NCC1Matched_10042022.csv	Post	0.20207412440178	7.60061104327283e-06	0.000364829330077096	*	LowTL	large phytoplankton
571	4	phytoplankton	Reach	post_MHW_Web/NCC2_NCC1Matched_10042022.csv	Post	0.746230689010098	7.60061104327283e-06	0.000364829330077096	*	LowTL	large phytoplankton
572	4	phytoplankton	Reach	post_MHW_Web/NCC2_NCC1Matched_10042022.csv	Post	0.685188563357716	7.60061104327283e-06	0.000364829330077096	*	LowTL	large phytoplankton
573	4	phytoplankton	Reach	post_MHW_Web/NCC2_NCC1Matched_10042022.csv	Post	0.588522928023943	7.60061104327283e-06	0.000364829330077096	*	LowTL	large phytoplankton
574	4	phytoplankton	Reach	post_MHW_Web/NCC2_NCC1Matched_10042022.csv	Post	0.39693198278318	7.60061104327283e-06	0.000364829330077096	*	LowTL	large phytoplankton
575	4	phytoplankton	Reach	post_MHW_Web/NCC2_NCC1Matched_10042022.csv	Post	1.14473284557748	7.60061104327283e-06	0.000364829330077096	*	LowTL	large phytoplankton
576	4	phytoplankton	Reach	post_MHW_Web/NCC2_NCC1Matched_10042022.csv	Post	0.379045349336109	7.60061104327283e-06	0.000364829330077096	*	LowTL	large phytoplankton
577	4	phytoplankton	Reach	post_MHW_Web/NCC2_NCC1Matched_10042022.csv	Post	0.604764223646651	7.60061104327283e-06	0.000364829330077096	*	LowTL	large phytoplankton
578	4	phytoplankton	Reach	post_MHW_Web/NCC2_NCC1Matched_10042022.csv	Post	0.469344906357258	7.60061104327283e-06	0.000364829330077096	*	LowTL	large phytoplankton
579	4	phytoplankton	Reach	post_MHW_Web/NCC2_NCC1Matched_10042022.csv	Post	0.985195339252482	7.60061104327283e-06	0.000364829330077096	*	LowTL	large phytoplankton
580	4	phytoplankton	Reach	post_MHW_Web/NCC2_NCC1Matched_10042022.csv	Post	0.708914973375765	7.60061104327283e-06	0.000364829330077096	*	LowTL	large phytoplankton
581	4	phytoplankton	Reach	post_MHW_Web/NCC2_NCC1Matched_10042022.csv	Post	0.6059413645583	7.60061104327283e-06	0.000364829330077096	*	LowTL	large phytoplankton
582	4	phytoplankton	Reach	post_MHW_Web/NCC2_NCC1Matched_10042022.csv	Post	0.536445383497368	7.60061104327283e-06	0.000364829330077096	*	LowTL	large phytoplankton
583	4	phytoplankton	Reach	post_MHW_Web/NCC2_NCC1Matched_10042022.csv	Post	0.474620227134908	7.60061104327283e-06	0.000364829330077096	*	LowTL	large phytoplankton
584	4	phytoplankton	Reach	post_MHW_Web/NCC2_NCC1Matched_10042022.csv	Post	1.44303940423501	7.60061104327283e-06	0.000364829330077096	*	LowTL	large phytoplankton
585	4	phytoplankton	Reach	post_MHW_Web/NCC2_NCC1Matched_10042022.csv	Post	0.000181387579006397	7.60061104327283e-06	0.000364829330077096	*	LowTL	large phytoplankton
586	4	phytoplankton	Reach	post_MHW_Web/NCC2_NCC1Matched_10042022.csv	Post	0.708821405633666	7.60061104327283e-06	0.000364829330077096	*	LowTL	large phytoplankton
587	4	phytoplankton	Reach	post_MHW_Web/NCC2_NCC1Matched_10042022.csv	Post	0.633180472633418	7.60061104327283e-06	0.000364829330077096	*	LowTL	large phytoplankton
588	4	phytoplankton	Reach	post_MHW_Web/NCC2_NCC1Matched_10042022.csv	Post	0.358628823183638	7.60061104327283e-06	0.000364829330077096	*	LowTL	large phytoplankton
589	4	phytoplankton	Reach	post_MHW_Web/NCC2_NCC1Matched_10042022.csv	Post	0.968661564779774	7.60061104327283e-06	0.000364829330077096	*	LowTL	large phytoplankton
590	4	phytoplankton	Reach	post_MHW_Web/NCC2_NCC1Matched_10042022.csv	Post	0.736980643918883	7.60061104327283e-06	0.000364829330077096	*	LowTL	large phytoplankton
591	4	phytoplankton	Reach	post_MHW_Web/NCC2_NCC1Matched_10042022.csv	Post	0.749487819619699	7.60061104327283e-06	0.000364829330077096	*	LowTL	large phytoplankton
592	4	phytoplankton	Reach	post_MHW_Web/NCC2_NCC1Matched_10042022.csv	Post	0.585098865672613	7.60061104327283e-06	0.000364829330077096	*	LowTL	large phytoplankton
593	4	phytoplankton	Reach	post_MHW_Web/NCC2_NCC1Matched_10042022.csv	Post	0.599790347997258	7.60061104327283e-06	0.000364829330077096	*	LowTL	large phytoplankton
594	4	phytoplankton	Reach	post_MHW_Web/NCC2_NCC1Matched_10042022.csv	Post	0.571974203103057	7.60061104327283e-06	0.000364829330077096	*	LowTL	large phytoplankton
595	4	phytoplankton	Reach	post_MHW_Web/NCC2_NCC1Matched_10042022.csv	Post	0.440498800515587	7.60061104327283e-06	0.000364829330077096	*	LowTL	large phytoplankton
596	4	phytoplankton	Reach	post_MHW_Web/NCC2_NCC1Matched_10042022.csv	Post	0.471919430443957	7.60061104327283e-06	0.000364829330077096	*	LowTL	large phytoplankton
597	4	phytoplankton	Reach	post_MHW_Web/NCC2_NCC1Matched_10042022.csv	Post	1.07280734189775	7.60061104327283e-06	0.000364829330077096	*	LowTL	large phytoplankton
598	4	phytoplankton	Reach	post_MHW_Web/NCC2_NCC1Matched_10042022.csv	Post	0.644604362974238	7.60061104327283e-06	0.000364829330077096	*	LowTL	large phytoplankton
599	4	phytoplankton	Reach	post_MHW_Web/NCC2_NCC1Matched_10042022.csv	Post	0.944372844553118	7.60061104327283e-06	0.000364829330077096	*	LowTL	large phytoplankton
600	4	phytoplankton	Reach	post_MHW_Web/NCC2_NCC1Matched_10042022.csv	Post	0.399231353805662	7.60061104327283e-06	0.000364829330077096	*	LowTL	large phytoplankton
601	4	phytoplankton	Reach	post_MHW_Web/NCC2_NCC1Matched_10042022.csv	Post	0.45418324102396	7.60061104327283e-06	0.000364829330077096	*	LowTL	large phytoplankton
602	4	phytoplankton	Reach	post_MHW_Web/NCC2_NCC1Matched_10042022.csv	Post	1.16357055273538	7.60061104327283e-06	0.000364829330077096	*	LowTL	large phytoplankton
603	4	phytoplankton	Reach	post_MHW_Web/NCC2_NCC1Matched_10042022.csv	Post	0.704228650597584	7.60061104327283e-06	0.000364829330077096	*	LowTL	large phytoplankton
604	4	phytoplankton	Reach	post_MHW_Web/NCC2_NCC1Matched_10042022.csv	Post	0.704172415988732	7.60061104327283e-06	0.000364829330077096	*	LowTL	large phytoplankton
605	4	phytoplankton	Reach	post_MHW_Web/NCC2_NCC1Matched_10042022.csv	Post	0.522792702126309	7.60061104327283e-06	0.000364829330077096	*	LowTL	large phytoplankton
606	4	phytoplankton	Reach	post_MHW_Web/NCC2_NCC1Matched_10042022.csv	Post	0.0324545201715956	7.60061104327283e-06	0.000364829330077096	*	LowTL	large phytoplankton
607	4	phytoplankton	Reach	post_MHW_Web/NCC2_NCC1Matched_10042022.csv	Post	0.573043845959255	7.60061104327283e-06	0.000364829330077096	*	LowTL	large phytoplankton
608	4	phytoplankton	Reach	post_MHW_Web/NCC2_NCC1Matched_10042022.csv	Post	0.575534211576731	7.60061104327283e-06	0.000364829330077096	*	LowTL	large phytoplankton
609	4	phytoplankton	Reach	post_MHW_Web/NCC2_NCC1Matched_10042022.csv	Post	0.600963038691975	7.60061104327283e-06	0.000364829330077096	*	LowTL	large phytoplankton
610	4	phytoplankton	Reach	post_MHW_Web/NCC2_NCC1Matched_10042022.csv	Post	0.829375017663037	7.60061104327283e-06	0.000364829330077096	*	LowTL	large phytoplankton
611	4	phytoplankton	Reach	post_MHW_Web/NCC2_NCC1Matched_10042022.csv	Post	0.000163442769117708	7.60061104327283e-06	0.000364829330077096	*	LowTL	large phytoplankton
612	4	phytoplankton	Reach	post_MHW_Web/NCC2_NCC1Matched_10042022.csv	Post	0.000240098181384681	7.60061104327283e-06	0.000364829330077096	*	LowTL	large phytoplankton
613	4	phytoplankton	Reach	post_MHW_Web/NCC2_NCC1Matched_10042022.csv	Post	1.14398842344802	7.60061104327283e-06	0.000364829330077096	*	LowTL	large phytoplankton
614	4	phytoplankton	Reach	post_MHW_Web/NCC2_NCC1Matched_10042022.csv	Post	2.55327544678009	7.60061104327283e-06	0.000364829330077096	*	LowTL	large phytoplankton
615	4	phytoplankton	Reach	post_MHW_Web/NCC2_NCC1Matched_10042022.csv	Post	0.710192751767487	7.60061104327283e-06	0.000364829330077096	*	LowTL	large phytoplankton
616	4	phytoplankton	Reach	post_MHW_Web/NCC2_NCC1Matched_10042022.csv	Post	0.484666730970452	7.60061104327283e-06	0.000364829330077096	*	LowTL	large phytoplankton
617	4	phytoplankton	Reach	post_MHW_Web/NCC2_NCC1Matched_10042022.csv	Post	0.742938987520508	7.60061104327283e-06	0.000364829330077096	*	LowTL	large phytoplankton
618	4	phytoplankton	Reach	post_MHW_Web/NCC2_NCC1Matched_10042022.csv	Post	0.142111701485755	7.60061104327283e-06	0.000364829330077096	*	LowTL	large phytoplankton
619	4	phytoplankton	Reach	post_MHW_Web/NCC2_NCC1Matched_10042022.csv	Post	1.18053775977686	7.60061104327283e-06	0.000364829330077096	*	LowTL	large phytoplankton
620	4	phytoplankton	Reach	post_MHW_Web/NCC2_NCC1Matched_10042022.csv	Post	0.860336588811083	7.60061104327283e-06	0.000364829330077096	*	LowTL	large phytoplankton
621	4	phytoplankton	Reach	post_MHW_Web/NCC2_NCC1Matched_10042022.csv	Post	0.760894624940107	7.60061104327283e-06	0.000364829330077096	*	LowTL	large phytoplankton
622	4	phytoplankton	Reach	post_MHW_Web/NCC2_NCC1Matched_10042022.csv	Post	1.00940370446801	7.60061104327283e-06	0.000364829330077096	*	LowTL	large phytoplankton
623	4	phytoplankton	Reach	post_MHW_Web/NCC2_NCC1Matched_10042022.csv	Post	0.453866742276211	7.60061104327283e-06	0.000364829330077096	*	LowTL	large phytoplankton
624	4	phytoplankton	Reach	post_MHW_Web/NCC2_NCC1Matched_10042022.csv	Post	2.48125583270656	7.60061104327283e-06	0.000364829330077096	*	LowTL	large phytoplankton
625	4	phytoplankton	Reach	post_MHW_Web/NCC2_NCC1Matched_10042022.csv	Post	0.569348947509706	7.60061104327283e-06	0.000364829330077096	*	LowTL	large phytoplankton
626	4	phytoplankton	Reach	post_MHW_Web/NCC2_NCC1Matched_10042022.csv	Post	0.737844423520768	7.60061104327283e-06	0.000364829330077096	*	LowTL	large phytoplankton
627	4	phytoplankton	Reach	post_MHW_Web/NCC2_NCC1Matched_10042022.csv	Post	0.658234633209208	7.60061104327283e-06	0.000364829330077096	*	LowTL	large phytoplankton
628	4	phytoplankton	Reach	post_MHW_Web/NCC2_NCC1Matched_10042022.csv	Post	0.307620276477181	7.60061104327283e-06	0.000364829330077096	*	LowTL	large phytoplankton
629	4	phytoplankton	Reach	post_MHW_Web/NCC2_NCC1Matched_10042022.csv	Post	1.05632032173377	7.60061104327283e-06	0.000364829330077096	*	LowTL	large phytoplankton
630	4	phytoplankton	Reach	post_MHW_Web/NCC2_NCC1Matched_10042022.csv	Post	0.874806887767699	7.60061104327283e-06	0.000364829330077096	*	LowTL	large phytoplankton
631	4	phytoplankton	Reach	post_MHW_Web/NCC2_NCC1Matched_10042022.csv	Post	0.538541655173182	7.60061104327283e-06	0.000364829330077096	*	LowTL	large phytoplankton
632	4	phytoplankton	Reach	post_MHW_Web/NCC2_NCC1Matched_10042022.csv	Post	0.30874304671005	7.60061104327283e-06	0.000364829330077096	*	LowTL	large phytoplankton
633	4	phytoplankton	Reach	post_MHW_Web/NCC2_NCC1Matched_10042022.csv	Post	0.877092749042443	7.60061104327283e-06	0.000364829330077096	*	LowTL	large phytoplankton
634	4	phytoplankton	Reach	post_MHW_Web/NCC2_NCC1Matched_10042022.csv	Post	0.65482374196121	7.60061104327283e-06	0.000364829330077096	*	LowTL	large phytoplankton
635	4	phytoplankton	Reach	post_MHW_Web/NCC2_NCC1Matched_10042022.csv	Post	1.29835587401372	7.60061104327283e-06	0.000364829330077096	*	LowTL	large phytoplankton
636	4	phytoplankton	Reach	post_MHW_Web/NCC2_NCC1Matched_10042022.csv	Post	0.913572552989724	7.60061104327283e-06	0.000364829330077096	*	LowTL	large phytoplankton
637	4	phytoplankton	Reach	post_MHW_Web/NCC2_NCC1Matched_10042022.csv	Post	0.52537357271221	7.60061104327283e-06	0.000364829330077096	*	LowTL	large phytoplankton
638	4	phytoplankton	Reach	post_MHW_Web/NCC2_NCC1Matched_10042022.csv	Post	0.406723634654085	7.60061104327283e-06	0.000364829330077096	*	LowTL	large phytoplankton
639	4	phytoplankton	Reach	post_MHW_Web/NCC2_NCC1Matched_10042022.csv	Post	7.07388859879915e-05	7.60061104327283e-06	0.000364829330077096	*	LowTL	large phytoplankton
640	4	phytoplankton	Reach	post_MHW_Web/NCC2_NCC1Matched_10042022.csv	Post	1.33716193908601	7.60061104327283e-06	0.000364829330077096	*	LowTL	large phytoplankton
641	4	phytoplankton	Reach	post_MHW_Web/NCC2_NCC1Matched_10042022.csv	Post	0.391391678205591	7.60061104327283e-06	0.000364829330077096	*	LowTL	large phytoplankton
642	4	phytoplankton	Reach	post_MHW_Web/NCC2_NCC1Matched_10042022.csv	Post	0.655040399806255	7.60061104327283e-06	0.000364829330077096	*	LowTL	large phytoplankton
643	4	phytoplankton	Reach	post_MHW_Web/NCC2_NCC1Matched_10042022.csv	Post	0.709699865489397	7.60061104327283e-06	0.000364829330077096	*	LowTL	large phytoplankton
644	4	phytoplankton	Reach	pre_MHW_Web/NCC_11242020_JimsOld_updatedKrill_10052022.csv	Pre	0.702500109208026	7.60061104327283e-06	0.000364829330077096	*	LowTL	large phytoplankton
645	4	phytoplankton	Reach	post_MHW_Web/NCC2_NCC1Matched_10042022.csv	Post	1.68031416296196	7.60061104327283e-06	0.000364829330077096	*	LowTL	large phytoplankton
646	4	phytoplankton	Reach	pre_MHW_Web/NCC_11242020_JimsOld_updatedKrill_10052022.csv	Pre	0.960674576828156	7.60061104327283e-06	0.000364829330077096	*	LowTL	large phytoplankton
647	4	phytoplankton	Reach	post_MHW_Web/NCC2_NCC1Matched_10042022.csv	Post	0.507884283874981	7.60061104327283e-06	0.000364829330077096	*	LowTL	large phytoplankton
648	4	phytoplankton	Reach	pre_MHW_Web/NCC_11242020_JimsOld_updatedKrill_10052022.csv	Pre	0.822849039025226	7.60061104327283e-06	0.000364829330077096	*	LowTL	large phytoplankton
649	4	phytoplankton	Reach	post_MHW_Web/NCC2_NCC1Matched_10042022.csv	Post	0.666073848238049	7.60061104327283e-06	0.000364829330077096	*	LowTL	large phytoplankton
650	4	phytoplankton	Reach	pre_MHW_Web/NCC_11242020_JimsOld_updatedKrill_10052022.csv	Pre	0.142601466126127	7.60061104327283e-06	0.000364829330077096	*	LowTL	large phytoplankton
651	4	phytoplankton	Reach	post_MHW_Web/NCC2_NCC1Matched_10042022.csv	Post	0.784038804447987	7.60061104327283e-06	0.000364829330077096	*	LowTL	large phytoplankton
652	4	phytoplankton	Reach	pre_MHW_Web/NCC_11242020_JimsOld_updatedKrill_10052022.csv	Pre	0.690247686048154	7.60061104327283e-06	0.000364829330077096	*	LowTL	large phytoplankton
653	4	phytoplankton	Reach	post_MHW_Web/NCC2_NCC1Matched_10042022.csv	Post	0.567910853608601	7.60061104327283e-06	0.000364829330077096	*	LowTL	large phytoplankton
654	4	phytoplankton	Reach	pre_MHW_Web/NCC_11242020_JimsOld_updatedKrill_10052022.csv	Pre	0.852918289934343	7.60061104327283e-06	0.000364829330077096	*	LowTL	large phytoplankton
655	4	phytoplankton	Reach	post_MHW_Web/NCC2_NCC1Matched_10042022.csv	Post	0.122305559426599	7.60061104327283e-06	0.000364829330077096	*	LowTL	large phytoplankton
656	4	phytoplankton	Reach	pre_MHW_Web/NCC_11242020_JimsOld_updatedKrill_10052022.csv	Pre	1.25352571266486	7.60061104327283e-06	0.000364829330077096	*	LowTL	large phytoplankton
657	4	phytoplankton	Reach	post_MHW_Web/NCC2_NCC1Matched_10042022.csv	Post	0.000462470462403456	7.60061104327283e-06	0.000364829330077096	*	LowTL	large phytoplankton
658	4	phytoplankton	Reach	pre_MHW_Web/NCC_11242020_JimsOld_updatedKrill_10052022.csv	Pre	0.711491657414827	7.60061104327283e-06	0.000364829330077096	*	LowTL	large phytoplankton
659	4	phytoplankton	Reach	post_MHW_Web/NCC2_NCC1Matched_10042022.csv	Post	0.000247890538084836	7.60061104327283e-06	0.000364829330077096	*	LowTL	large phytoplankton
660	4	phytoplankton	Reach	pre_MHW_Web/NCC_11242020_JimsOld_updatedKrill_10052022.csv	Pre	0.484785618835692	7.60061104327283e-06	0.000364829330077096	*	LowTL	large phytoplankton
661	4	phytoplankton	Reach	post_MHW_Web/NCC2_NCC1Matched_10042022.csv	Post	0.569647964855371	7.60061104327283e-06	0.000364829330077096	*	LowTL	large phytoplankton
662	4	phytoplankton	Reach	pre_MHW_Web/NCC_11242020_JimsOld_updatedKrill_10052022.csv	Pre	0.13043271795208	7.60061104327283e-06	0.000364829330077096	*	LowTL	large phytoplankton
663	4	phytoplankton	Reach	post_MHW_Web/NCC2_NCC1Matched_10042022.csv	Post	0.726762041621557	7.60061104327283e-06	0.000364829330077096	*	LowTL	large phytoplankton
664	4	phytoplankton	Reach	pre_MHW_Web/NCC_11242020_JimsOld_updatedKrill_10052022.csv	Pre	0.958108632648708	7.60061104327283e-06	0.000364829330077096	*	LowTL	large phytoplankton
665	4	phytoplankton	Reach	post_MHW_Web/NCC2_NCC1Matched_10042022.csv	Post	0.880574095293141	7.60061104327283e-06	0.000364829330077096	*	LowTL	large phytoplankton
666	4	phytoplankton	Reach	pre_MHW_Web/NCC_11242020_JimsOld_updatedKrill_10052022.csv	Pre	1.26227634159126	7.60061104327283e-06	0.000364829330077096	*	LowTL	large phytoplankton
667	4	phytoplankton	Reach	post_MHW_Web/NCC2_NCC1Matched_10042022.csv	Post	0.499734863247728	7.60061104327283e-06	0.000364829330077096	*	LowTL	large phytoplankton
668	4	phytoplankton	Reach	pre_MHW_Web/NCC_11242020_JimsOld_updatedKrill_10052022.csv	Pre	0.724844944346982	7.60061104327283e-06	0.000364829330077096	*	LowTL	large phytoplankton
669	4	phytoplankton	Reach	post_MHW_Web/NCC2_NCC1Matched_10042022.csv	Post	0.258602414883872	7.60061104327283e-06	0.000364829330077096	*	LowTL	large phytoplankton
670	4	phytoplankton	Reach	pre_MHW_Web/NCC_11242020_JimsOld_updatedKrill_10052022.csv	Pre	1.23095756516057	7.60061104327283e-06	0.000364829330077096	*	LowTL	large phytoplankton
671	4	phytoplankton	Reach	post_MHW_Web/NCC2_NCC1Matched_10042022.csv	Post	1.37385237991972	7.60061104327283e-06	0.000364829330077096	*	LowTL	large phytoplankton
672	4	phytoplankton	Reach	pre_MHW_Web/NCC_11242020_JimsOld_updatedKrill_10052022.csv	Pre	0.697358300810563	7.60061104327283e-06	0.000364829330077096	*	LowTL	large phytoplankton
673	4	phytoplankton	Reach	post_MHW_Web/NCC2_NCC1Matched_10042022.csv	Post	0.644820511010836	7.60061104327283e-06	0.000364829330077096	*	LowTL	large phytoplankton
674	4	phytoplankton	Reach	pre_MHW_Web/NCC_11242020_JimsOld_updatedKrill_10052022.csv	Pre	0.444431094164246	7.60061104327283e-06	0.000364829330077096	*	LowTL	large phytoplankton
675	4	phytoplankton	Reach	post_MHW_Web/NCC2_NCC1Matched_10042022.csv	Post	0.682886065681453	7.60061104327283e-06	0.000364829330077096	*	LowTL	large phytoplankton
676	4	phytoplankton	Reach	pre_MHW_Web/NCC_11242020_JimsOld_updatedKrill_10052022.csv	Pre	0.811636572526046	7.60061104327283e-06	0.000364829330077096	*	LowTL	large phytoplankton
677	4	phytoplankton	Reach	post_MHW_Web/NCC2_NCC1Matched_10042022.csv	Post	0.9688413079744	7.60061104327283e-06	0.000364829330077096	*	LowTL	large phytoplankton
678	4	phytoplankton	Reach	pre_MHW_Web/NCC_11242020_JimsOld_updatedKrill_10052022.csv	Pre	1.16506597587354	7.60061104327283e-06	0.000364829330077096	*	LowTL	large phytoplankton
679	4	phytoplankton	Reach	post_MHW_Web/NCC2_NCC1Matched_10042022.csv	Post	0.572770944412159	7.60061104327283e-06	0.000364829330077096	*	LowTL	large phytoplankton
680	4	phytoplankton	Reach	pre_MHW_Web/NCC_11242020_JimsOld_updatedKrill_10052022.csv	Pre	1.19653494209513	7.60061104327283e-06	0.000364829330077096	*	LowTL	large phytoplankton
681	4	phytoplankton	Reach	post_MHW_Web/NCC2_NCC1Matched_10042022.csv	Post	1.66305268024798	7.60061104327283e-06	0.000364829330077096	*	LowTL	large phytoplankton
682	4	phytoplankton	Reach	pre_MHW_Web/NCC_11242020_JimsOld_updatedKrill_10052022.csv	Pre	0.530960607128232	7.60061104327283e-06	0.000364829330077096	*	LowTL	large phytoplankton
683	4	phytoplankton	Reach	post_MHW_Web/NCC2_NCC1Matched_10042022.csv	Post	0.583571793178532	7.60061104327283e-06	0.000364829330077096	*	LowTL	large phytoplankton
684	4	phytoplankton	Reach	pre_MHW_Web/NCC_11242020_JimsOld_updatedKrill_10052022.csv	Pre	0.562640196925845	7.60061104327283e-06	0.000364829330077096	*	LowTL	large phytoplankton
685	4	phytoplankton	Reach	post_MHW_Web/NCC2_NCC1Matched_10042022.csv	Post	0.000241796589715751	7.60061104327283e-06	0.000364829330077096	*	LowTL	large phytoplankton
686	4	phytoplankton	Reach	pre_MHW_Web/NCC_11242020_JimsOld_updatedKrill_10052022.csv	Pre	0.496176818106092	7.60061104327283e-06	0.000364829330077096	*	LowTL	large phytoplankton
687	4	phytoplankton	Reach	post_MHW_Web/NCC2_NCC1Matched_10042022.csv	Post	0.540095488302496	7.60061104327283e-06	0.000364829330077096	*	LowTL	large phytoplankton
688	4	phytoplankton	Reach	pre_MHW_Web/NCC_11242020_JimsOld_updatedKrill_10052022.csv	Pre	0.000328709420593798	7.60061104327283e-06	0.000364829330077096	*	LowTL	large phytoplankton
689	4	phytoplankton	Reach	post_MHW_Web/NCC2_NCC1Matched_10042022.csv	Post	0.830394061763481	7.60061104327283e-06	0.000364829330077096	*	LowTL	large phytoplankton
690	4	phytoplankton	Reach	pre_MHW_Web/NCC_11242020_JimsOld_updatedKrill_10052022.csv	Pre	1.05838668533729	7.60061104327283e-06	0.000364829330077096	*	LowTL	large phytoplankton
691	4	phytoplankton	Reach	post_MHW_Web/NCC2_NCC1Matched_10042022.csv	Post	0.680143883190671	7.60061104327283e-06	0.000364829330077096	*	LowTL	large phytoplankton
692	4	phytoplankton	Reach	pre_MHW_Web/NCC_11242020_JimsOld_updatedKrill_10052022.csv	Pre	1.04624999750352	7.60061104327283e-06	0.000364829330077096	*	LowTL	large phytoplankton
693	4	phytoplankton	Reach	post_MHW_Web/NCC2_NCC1Matched_10042022.csv	Post	0.628613628133261	7.60061104327283e-06	0.000364829330077096	*	LowTL	large phytoplankton
694	4	phytoplankton	Reach	pre_MHW_Web/NCC_11242020_JimsOld_updatedKrill_10052022.csv	Pre	1.16603488169063	7.60061104327283e-06	0.000364829330077096	*	LowTL	large phytoplankton
695	4	phytoplankton	Reach	post_MHW_Web/NCC2_NCC1Matched_10042022.csv	Post	0.490401745559991	7.60061104327283e-06	0.000364829330077096	*	LowTL	large phytoplankton
696	4	phytoplankton	Reach	pre_MHW_Web/NCC_11242020_JimsOld_updatedKrill_10052022.csv	Pre	0.598383662504266	7.60061104327283e-06	0.000364829330077096	*	LowTL	large phytoplankton
697	4	phytoplankton	Reach	post_MHW_Web/NCC2_NCC1Matched_10042022.csv	Post	1.53536673727449	7.60061104327283e-06	0.000364829330077096	*	LowTL	large phytoplankton
698	4	phytoplankton	Reach	pre_MHW_Web/NCC_11242020_JimsOld_updatedKrill_10052022.csv	Pre	0.921433102857863	7.60061104327283e-06	0.000364829330077096	*	LowTL	large phytoplankton
699	4	phytoplankton	Reach	post_MHW_Web/NCC2_NCC1Matched_10042022.csv	Post	0.793953366045103	7.60061104327283e-06	0.000364829330077096	*	LowTL	large phytoplankton
700	4	phytoplankton	Reach	pre_MHW_Web/NCC_11242020_JimsOld_updatedKrill_10052022.csv	Pre	1.4917692154572	7.60061104327283e-06	0.000364829330077096	*	LowTL	large phytoplankton
701	4	phytoplankton	Reach	post_MHW_Web/NCC2_NCC1Matched_10042022.csv	Post	0.444289901874937	7.60061104327283e-06	0.000364829330077096	*	LowTL	large phytoplankton
702	4	phytoplankton	Reach	pre_MHW_Web/NCC_11242020_JimsOld_updatedKrill_10052022.csv	Pre	0.376545968493129	7.60061104327283e-06	0.000364829330077096	*	LowTL	large phytoplankton
703	4	phytoplankton	Footprint	pre_MHW_Web/NCC_11242020_JimsOld_updatedKrill_10052022.csv	Pre	0	7.60061104327283e-06	0.000364829330077096	*	LowTL	large phytoplankton
704	4	phytoplankton	Footprint	post_MHW_Web/NCC2_NCC1Matched_10042022.csv	Post	0	7.60061104327283e-06	0.000364829330077096	*	LowTL	large phytoplankton
705	4	phytoplankton	Footprint	pre_MHW_Web/NCC_11242020_JimsOld_updatedKrill_10052022.csv	Pre	0	7.60061104327283e-06	0.000364829330077096	*	LowTL	large phytoplankton
706	4	phytoplankton	Footprint	post_MHW_Web/NCC2_NCC1Matched_10042022.csv	Post	0	7.60061104327283e-06	0.000364829330077096	*	LowTL	large phytoplankton
707	4	phytoplankton	Footprint	pre_MHW_Web/NCC_11242020_JimsOld_updatedKrill_10052022.csv	Pre	0	7.60061104327283e-06	0.000364829330077096	*	LowTL	large phytoplankton
708	4	phytoplankton	Footprint	post_MHW_Web/NCC2_NCC1Matched_10042022.csv	Post	0	7.60061104327283e-06	0.000364829330077096	*	LowTL	large phytoplankton
709	4	phytoplankton	Footprint	pre_MHW_Web/NCC_11242020_JimsOld_updatedKrill_10052022.csv	Pre	0	7.60061104327283e-06	0.000364829330077096	*	LowTL	large phytoplankton
710	4	phytoplankton	Footprint	post_MHW_Web/NCC2_NCC1Matched_10042022.csv	Post	0	7.60061104327283e-06	0.000364829330077096	*	LowTL	large phytoplankton
711	4	phytoplankton	Footprint	pre_MHW_Web/NCC_11242020_JimsOld_updatedKrill_10052022.csv	Pre	0	7.60061104327283e-06	0.000364829330077096	*	LowTL	large phytoplankton
712	4	phytoplankton	Footprint	post_MHW_Web/NCC2_NCC1Matched_10042022.csv	Post	0	7.60061104327283e-06	0.000364829330077096	*	LowTL	large phytoplankton
713	4	phytoplankton	Footprint	pre_MHW_Web/NCC_11242020_JimsOld_updatedKrill_10052022.csv	Pre	0	7.60061104327283e-06	0.000364829330077096	*	LowTL	large phytoplankton
714	4	phytoplankton	Footprint	post_MHW_Web/NCC2_NCC1Matched_10042022.csv	Post	0	7.60061104327283e-06	0.000364829330077096	*	LowTL	large phytoplankton
715	4	phytoplankton	Footprint	pre_MHW_Web/NCC_11242020_JimsOld_updatedKrill_10052022.csv	Pre	0	7.60061104327283e-06	0.000364829330077096	*	LowTL	large phytoplankton
716	4	phytoplankton	Footprint	post_MHW_Web/NCC2_NCC1Matched_10042022.csv	Post	0	7.60061104327283e-06	0.000364829330077096	*	LowTL	large phytoplankton
717	4	phytoplankton	Footprint	pre_MHW_Web/NCC_11242020_JimsOld_updatedKrill_10052022.csv	Pre	0	7.60061104327283e-06	0.000364829330077096	*	LowTL	large phytoplankton
718	4	phytoplankton	Footprint	post_MHW_Web/NCC2_NCC1Matched_10042022.csv	Post	0	7.60061104327283e-06	0.000364829330077096	*	LowTL	large phytoplankton
719	4	phytoplankton	Footprint	pre_MHW_Web/NCC_11242020_JimsOld_updatedKrill_10052022.csv	Pre	0	7.60061104327283e-06	0.000364829330077096	*	LowTL	large phytoplankton
720	4	phytoplankton	Footprint	post_MHW_Web/NCC2_NCC1Matched_10042022.csv	Post	0	7.60061104327283e-06	0.000364829330077096	*	LowTL	large phytoplankton
721	4	phytoplankton	Footprint	pre_MHW_Web/NCC_11242020_JimsOld_updatedKrill_10052022.csv	Pre	0	7.60061104327283e-06	0.000364829330077096	*	LowTL	large phytoplankton
722	4	phytoplankton	Footprint	post_MHW_Web/NCC2_NCC1Matched_10042022.csv	Post	0	7.60061104327283e-06	0.000364829330077096	*	LowTL	large phytoplankton
723	4	phytoplankton	Footprint	pre_MHW_Web/NCC_11242020_JimsOld_updatedKrill_10052022.csv	Pre	0	7.60061104327283e-06	0.000364829330077096	*	LowTL	large phytoplankton
724	4	phytoplankton	Footprint	post_MHW_Web/NCC2_NCC1Matched_10042022.csv	Post	0	7.60061104327283e-06	0.000364829330077096	*	LowTL	large phytoplankton
725	4	phytoplankton	Footprint	pre_MHW_Web/NCC_11242020_JimsOld_updatedKrill_10052022.csv	Pre	0	7.60061104327283e-06	0.000364829330077096	*	LowTL	large phytoplankton
726	4	phytoplankton	Footprint	post_MHW_Web/NCC2_NCC1Matched_10042022.csv	Post	0	7.60061104327283e-06	0.000364829330077096	*	LowTL	large phytoplankton
727	4	phytoplankton	Footprint	pre_MHW_Web/NCC_11242020_JimsOld_updatedKrill_10052022.csv	Pre	0	7.60061104327283e-06	0.000364829330077096	*	LowTL	large phytoplankton
728	4	phytoplankton	Footprint	post_MHW_Web/NCC2_NCC1Matched_10042022.csv	Post	0	7.60061104327283e-06	0.000364829330077096	*	LowTL	large phytoplankton
729	4	phytoplankton	Footprint	pre_MHW_Web/NCC_11242020_JimsOld_updatedKrill_10052022.csv	Pre	0	7.60061104327283e-06	0.000364829330077096	*	LowTL	large phytoplankton
730	4	phytoplankton	Footprint	post_MHW_Web/NCC2_NCC1Matched_10042022.csv	Post	0	7.60061104327283e-06	0.000364829330077096	*	LowTL	large phytoplankton
731	4	phytoplankton	Footprint	pre_MHW_Web/NCC_11242020_JimsOld_updatedKrill_10052022.csv	Pre	0	7.60061104327283e-06	0.000364829330077096	*	LowTL	large phytoplankton
732	4	phytoplankton	Footprint	post_MHW_Web/NCC2_NCC1Matched_10042022.csv	Post	0	7.60061104327283e-06	0.000364829330077096	*	LowTL	large phytoplankton
733	4	phytoplankton	Footprint	pre_MHW_Web/NCC_11242020_JimsOld_updatedKrill_10052022.csv	Pre	0	7.60061104327283e-06	0.000364829330077096	*	LowTL	large phytoplankton
734	4	phytoplankton	Footprint	post_MHW_Web/NCC2_NCC1Matched_10042022.csv	Post	0	7.60061104327283e-06	0.000364829330077096	*	LowTL	large phytoplankton
735	4	phytoplankton	Footprint	pre_MHW_Web/NCC_11242020_JimsOld_updatedKrill_10052022.csv	Pre	0	7.60061104327283e-06	0.000364829330077096	*	LowTL	large phytoplankton
736	4	phytoplankton	Footprint	post_MHW_Web/NCC2_NCC1Matched_10042022.csv	Post	0	7.60061104327283e-06	0.000364829330077096	*	LowTL	large phytoplankton
737	4	phytoplankton	Footprint	pre_MHW_Web/NCC_11242020_JimsOld_updatedKrill_10052022.csv	Pre	0	7.60061104327283e-06	0.000364829330077096	*	LowTL	large phytoplankton
738	4	phytoplankton	Footprint	post_MHW_Web/NCC2_NCC1Matched_10042022.csv	Post	0	7.60061104327283e-06	0.000364829330077096	*	LowTL	large phytoplankton
739	4	phytoplankton	Footprint	pre_MHW_Web/NCC_11242020_JimsOld_updatedKrill_10052022.csv	Pre	0	7.60061104327283e-06	0.000364829330077096	*	LowTL	large phytoplankton
740	4	phytoplankton	Footprint	post_MHW_Web/NCC2_NCC1Matched_10042022.csv	Post	0	7.60061104327283e-06	0.000364829330077096	*	LowTL	large phytoplankton
741	4	phytoplankton	Reach	post_MHW_Web/NCC2_NCC1Matched_10042022.csv	Post	0.954415214413765	7.60061104327283e-06	0.000364829330077096	*	LowTL	large phytoplankton
742	4	phytoplankton	Reach	pre_MHW_Web/NCC_11242020_JimsOld_updatedKrill_10052022.csv	Pre	0.628839196076348	7.60061104327283e-06	0.000364829330077096	*	LowTL	large phytoplankton
743	4	phytoplankton	Reach	post_MHW_Web/NCC2_NCC1Matched_10042022.csv	Post	0.815710246403253	7.60061104327283e-06	0.000364829330077096	*	LowTL	large phytoplankton
744	4	phytoplankton	Reach	pre_MHW_Web/NCC_11242020_JimsOld_updatedKrill_10052022.csv	Pre	7.60393528186582e-05	7.60061104327283e-06	0.000364829330077096	*	LowTL	large phytoplankton
745	4	phytoplankton	Reach	post_MHW_Web/NCC2_NCC1Matched_10042022.csv	Post	0.249946656761966	7.60061104327283e-06	0.000364829330077096	*	LowTL	large phytoplankton
746	4	phytoplankton	Reach	pre_MHW_Web/NCC_11242020_JimsOld_updatedKrill_10052022.csv	Pre	0.740209950942125	7.60061104327283e-06	0.000364829330077096	*	LowTL	large phytoplankton
747	4	phytoplankton	Reach	post_MHW_Web/NCC2_NCC1Matched_10042022.csv	Post	0.502737405426345	7.60061104327283e-06	0.000364829330077096	*	LowTL	large phytoplankton
748	4	phytoplankton	Reach	pre_MHW_Web/NCC_11242020_JimsOld_updatedKrill_10052022.csv	Pre	1.07563977950547	7.60061104327283e-06	0.000364829330077096	*	LowTL	large phytoplankton
749	4	phytoplankton	Reach	post_MHW_Web/NCC2_NCC1Matched_10042022.csv	Post	0.348198010998782	7.60061104327283e-06	0.000364829330077096	*	LowTL	large phytoplankton
750	4	phytoplankton	Reach	pre_MHW_Web/NCC_11242020_JimsOld_updatedKrill_10052022.csv	Pre	0.000285296943641538	7.60061104327283e-06	0.000364829330077096	*	LowTL	large phytoplankton
751	4	phytoplankton	Reach	post_MHW_Web/NCC2_NCC1Matched_10042022.csv	Post	0.983832293471376	7.60061104327283e-06	0.000364829330077096	*	LowTL	large phytoplankton
752	4	phytoplankton	Reach	pre_MHW_Web/NCC_11242020_JimsOld_updatedKrill_10052022.csv	Pre	9.65706262170188e-05	7.60061104327283e-06	0.000364829330077096	*	LowTL	large phytoplankton
753	4	phytoplankton	Reach	post_MHW_Web/NCC2_NCC1Matched_10042022.csv	Post	0.0948145951956057	7.60061104327283e-06	0.000364829330077096	*	LowTL	large phytoplankton
754	4	phytoplankton	Reach	pre_MHW_Web/NCC_11242020_JimsOld_updatedKrill_10052022.csv	Pre	0.527254047117476	7.60061104327283e-06	0.000364829330077096	*	LowTL	large phytoplankton
755	4	phytoplankton	Reach	post_MHW_Web/NCC2_NCC1Matched_10042022.csv	Post	0.850246440024855	7.60061104327283e-06	0.000364829330077096	*	LowTL	large phytoplankton
756	4	phytoplankton	Reach	pre_MHW_Web/NCC_11242020_JimsOld_updatedKrill_10052022.csv	Pre	0.227679305190642	7.60061104327283e-06	0.000364829330077096	*	LowTL	large phytoplankton
757	4	phytoplankton	Reach	post_MHW_Web/NCC2_NCC1Matched_10042022.csv	Post	0.482615484683261	7.60061104327283e-06	0.000364829330077096	*	LowTL	large phytoplankton
758	4	phytoplankton	Footprint	pre_MHW_Web/NCC_11242020_JimsOld_updatedKrill_10052022.csv	Pre	0	7.60061104327283e-06	0.000364829330077096	*	LowTL	large phytoplankton
759	4	phytoplankton	Footprint	post_MHW_Web/NCC2_NCC1Matched_10042022.csv	Post	0	7.60061104327283e-06	0.000364829330077096	*	LowTL	large phytoplankton
760	4	phytoplankton	Footprint	pre_MHW_Web/NCC_11242020_JimsOld_updatedKrill_10052022.csv	Pre	0	7.60061104327283e-06	0.000364829330077096	*	LowTL	large phytoplankton
761	4	phytoplankton	Footprint	post_MHW_Web/NCC2_NCC1Matched_10042022.csv	Post	0	7.60061104327283e-06	0.000364829330077096	*	LowTL	large phytoplankton
762	4	phytoplankton	Footprint	pre_MHW_Web/NCC_11242020_JimsOld_updatedKrill_10052022.csv	Pre	0	7.60061104327283e-06	0.000364829330077096	*	LowTL	large phytoplankton
763	4	phytoplankton	Footprint	post_MHW_Web/NCC2_NCC1Matched_10042022.csv	Post	0	7.60061104327283e-06	0.000364829330077096	*	LowTL	large phytoplankton
764	4	phytoplankton	Footprint	pre_MHW_Web/NCC_11242020_JimsOld_updatedKrill_10052022.csv	Pre	0	7.60061104327283e-06	0.000364829330077096	*	LowTL	large phytoplankton
765	4	phytoplankton	Footprint	post_MHW_Web/NCC2_NCC1Matched_10042022.csv	Post	0	7.60061104327283e-06	0.000364829330077096	*	LowTL	large phytoplankton
766	4	phytoplankton	Footprint	pre_MHW_Web/NCC_11242020_JimsOld_updatedKrill_10052022.csv	Pre	0	7.60061104327283e-06	0.000364829330077096	*	LowTL	large phytoplankton
767	4	phytoplankton	Footprint	post_MHW_Web/NCC2_NCC1Matched_10042022.csv	Post	0	7.60061104327283e-06	0.000364829330077096	*	LowTL	large phytoplankton
768	4	phytoplankton	Footprint	pre_MHW_Web/NCC_11242020_JimsOld_updatedKrill_10052022.csv	Pre	0	7.60061104327283e-06	0.000364829330077096	*	LowTL	large phytoplankton
769	4	phytoplankton	Footprint	post_MHW_Web/NCC2_NCC1Matched_10042022.csv	Post	0	7.60061104327283e-06	0.000364829330077096	*	LowTL	large phytoplankton
770	4	phytoplankton	Footprint	pre_MHW_Web/NCC_11242020_JimsOld_updatedKrill_10052022.csv	Pre	0	7.60061104327283e-06	0.000364829330077096	*	LowTL	large phytoplankton
771	4	phytoplankton	Footprint	post_MHW_Web/NCC2_NCC1Matched_10042022.csv	Post	0	7.60061104327283e-06	0.000364829330077096	*	LowTL	large phytoplankton
772	4	phytoplankton	Footprint	pre_MHW_Web/NCC_11242020_JimsOld_updatedKrill_10052022.csv	Pre	0	7.60061104327283e-06	0.000364829330077096	*	LowTL	large phytoplankton
773	4	phytoplankton	Footprint	post_MHW_Web/NCC2_NCC1Matched_10042022.csv	Post	0	7.60061104327283e-06	0.000364829330077096	*	LowTL	large phytoplankton
774	4	phytoplankton	Footprint	pre_MHW_Web/NCC_11242020_JimsOld_updatedKrill_10052022.csv	Pre	0	7.60061104327283e-06	0.000364829330077096	*	LowTL	large phytoplankton
775	4	phytoplankton	Footprint	post_MHW_Web/NCC2_NCC1Matched_10042022.csv	Post	0	7.60061104327283e-06	0.000364829330077096	*	LowTL	large phytoplankton
776	4	phytoplankton	Footprint	pre_MHW_Web/NCC_11242020_JimsOld_updatedKrill_10052022.csv	Pre	0	7.60061104327283e-06	0.000364829330077096	*	LowTL	large phytoplankton
777	4	phytoplankton	Footprint	post_MHW_Web/NCC2_NCC1Matched_10042022.csv	Post	0	7.60061104327283e-06	0.000364829330077096	*	LowTL	large phytoplankton
778	4	phytoplankton	Footprint	pre_MHW_Web/NCC_11242020_JimsOld_updatedKrill_10052022.csv	Pre	0	7.60061104327283e-06	0.000364829330077096	*	LowTL	large phytoplankton
779	4	phytoplankton	Footprint	post_MHW_Web/NCC2_NCC1Matched_10042022.csv	Post	0	7.60061104327283e-06	0.000364829330077096	*	LowTL	large phytoplankton
780	4	phytoplankton	Footprint	pre_MHW_Web/NCC_11242020_JimsOld_updatedKrill_10052022.csv	Pre	0	7.60061104327283e-06	0.000364829330077096	*	LowTL	large phytoplankton
781	4	phytoplankton	Footprint	post_MHW_Web/NCC2_NCC1Matched_10042022.csv	Post	0	7.60061104327283e-06	0.000364829330077096	*	LowTL	large phytoplankton
782	4	phytoplankton	Footprint	pre_MHW_Web/NCC_11242020_JimsOld_updatedKrill_10052022.csv	Pre	0	7.60061104327283e-06	0.000364829330077096	*	LowTL	large phytoplankton
783	4	phytoplankton	Footprint	post_MHW_Web/NCC2_NCC1Matched_10042022.csv	Post	0	7.60061104327283e-06	0.000364829330077096	*	LowTL	large phytoplankton
784	4	phytoplankton	Footprint	pre_MHW_Web/NCC_11242020_JimsOld_updatedKrill_10052022.csv	Pre	0	7.60061104327283e-06	0.000364829330077096	*	LowTL	large phytoplankton
785	4	phytoplankton	Footprint	post_MHW_Web/NCC2_NCC1Matched_10042022.csv	Post	0	7.60061104327283e-06	0.000364829330077096	*	LowTL	large phytoplankton
786	4	phytoplankton	Footprint	pre_MHW_Web/NCC_11242020_JimsOld_updatedKrill_10052022.csv	Pre	0	7.60061104327283e-06	0.000364829330077096	*	LowTL	large phytoplankton
787	4	phytoplankton	Footprint	post_MHW_Web/NCC2_NCC1Matched_10042022.csv	Post	0	7.60061104327283e-06	0.000364829330077096	*	LowTL	large phytoplankton
788	4	phytoplankton	Footprint	pre_MHW_Web/NCC_11242020_JimsOld_updatedKrill_10052022.csv	Pre	0	7.60061104327283e-06	0.000364829330077096	*	LowTL	large phytoplankton
789	4	phytoplankton	Footprint	post_MHW_Web/NCC2_NCC1Matched_10042022.csv	Post	0	7.60061104327283e-06	0.000364829330077096	*	LowTL	large phytoplankton
790	4	phytoplankton	Footprint	pre_MHW_Web/NCC_11242020_JimsOld_updatedKrill_10052022.csv	Pre	0	7.60061104327283e-06	0.000364829330077096	*	LowTL	large phytoplankton
791	4	phytoplankton	Footprint	post_MHW_Web/NCC2_NCC1Matched_10042022.csv	Post	0	7.60061104327283e-06	0.000364829330077096	*	LowTL	large phytoplankton
792	4	phytoplankton	Footprint	pre_MHW_Web/NCC_11242020_JimsOld_updatedKrill_10052022.csv	Pre	0	7.60061104327283e-06	0.000364829330077096	*	LowTL	large phytoplankton
793	4	phytoplankton	Footprint	post_MHW_Web/NCC2_NCC1Matched_10042022.csv	Post	0	7.60061104327283e-06	0.000364829330077096	*	LowTL	large phytoplankton
794	4	phytoplankton	Footprint	pre_MHW_Web/NCC_11242020_JimsOld_updatedKrill_10052022.csv	Pre	0	7.60061104327283e-06	0.000364829330077096	*	LowTL	large phytoplankton
795	4	phytoplankton	Footprint	post_MHW_Web/NCC2_NCC1Matched_10042022.csv	Post	0	7.60061104327283e-06	0.000364829330077096	*	LowTL	large phytoplankton
796	4	phytoplankton	Footprint	pre_MHW_Web/NCC_11242020_JimsOld_updatedKrill_10052022.csv	Pre	0	7.60061104327283e-06	0.000364829330077096	*	LowTL	large phytoplankton
797	4	phytoplankton	Footprint	post_MHW_Web/NCC2_NCC1Matched_10042022.csv	Post	0	7.60061104327283e-06	0.000364829330077096	*	LowTL	large phytoplankton
798	4	phytoplankton	Footprint	pre_MHW_Web/NCC_11242020_JimsOld_updatedKrill_10052022.csv	Pre	0	7.60061104327283e-06	0.000364829330077096	*	LowTL	large phytoplankton
799	4	phytoplankton	Footprint	post_MHW_Web/NCC2_NCC1Matched_10042022.csv	Post	0	7.60061104327283e-06	0.000364829330077096	*	LowTL	large phytoplankton
800	4	phytoplankton	Footprint	pre_MHW_Web/NCC_11242020_JimsOld_updatedKrill_10052022.csv	Pre	0	7.60061104327283e-06	0.000364829330077096	*	LowTL	large phytoplankton
801	4	phytoplankton	Footprint	post_MHW_Web/NCC2_NCC1Matched_10042022.csv	Post	0	7.60061104327283e-06	0.000364829330077096	*	LowTL	large phytoplankton
802	4	phytoplankton	Footprint	pre_MHW_Web/NCC_11242020_JimsOld_updatedKrill_10052022.csv	Pre	0	7.60061104327283e-06	0.000364829330077096	*	LowTL	large phytoplankton
803	4	phytoplankton	Footprint	post_MHW_Web/NCC2_NCC1Matched_10042022.csv	Post	0	7.60061104327283e-06	0.000364829330077096	*	LowTL	large phytoplankton
804	4	phytoplankton	Footprint	pre_MHW_Web/NCC_11242020_JimsOld_updatedKrill_10052022.csv	Pre	0	7.60061104327283e-06	0.000364829330077096	*	LowTL	large phytoplankton
805	4	phytoplankton	Footprint	post_MHW_Web/NCC2_NCC1Matched_10042022.csv	Post	0	7.60061104327283e-06	0.000364829330077096	*	LowTL	large phytoplankton
806	4	phytoplankton	Footprint	pre_MHW_Web/NCC_11242020_JimsOld_updatedKrill_10052022.csv	Pre	0	7.60061104327283e-06	0.000364829330077096	*	LowTL	large phytoplankton
807	4	phytoplankton	Footprint	post_MHW_Web/NCC2_NCC1Matched_10042022.csv	Post	0	7.60061104327283e-06	0.000364829330077096	*	LowTL	large phytoplankton
808	4	phytoplankton	Footprint	pre_MHW_Web/NCC_11242020_JimsOld_updatedKrill_10052022.csv	Pre	0	7.60061104327283e-06	0.000364829330077096	*	LowTL	large phytoplankton
809	4	phytoplankton	Footprint	post_MHW_Web/NCC2_NCC1Matched_10042022.csv	Post	0	7.60061104327283e-06	0.000364829330077096	*	LowTL	large phytoplankton
810	4	phytoplankton	Footprint	pre_MHW_Web/NCC_11242020_JimsOld_updatedKrill_10052022.csv	Pre	0	7.60061104327283e-06	0.000364829330077096	*	LowTL	large phytoplankton
811	4	phytoplankton	Footprint	post_MHW_Web/NCC2_NCC1Matched_10042022.csv	Post	0	7.60061104327283e-06	0.000364829330077096	*	LowTL	large phytoplankton
812	4	phytoplankton	Footprint	pre_MHW_Web/NCC_11242020_JimsOld_updatedKrill_10052022.csv	Pre	0	7.60061104327283e-06	0.000364829330077096	*	LowTL	large phytoplankton
813	4	phytoplankton	Footprint	post_MHW_Web/NCC2_NCC1Matched_10042022.csv	Post	0	7.60061104327283e-06	0.000364829330077096	*	LowTL	large phytoplankton
814	4	phytoplankton	Footprint	pre_MHW_Web/NCC_11242020_JimsOld_updatedKrill_10052022.csv	Pre	0	7.60061104327283e-06	0.000364829330077096	*	LowTL	large phytoplankton
815	4	phytoplankton	Footprint	post_MHW_Web/NCC2_NCC1Matched_10042022.csv	Post	0	7.60061104327283e-06	0.000364829330077096	*	LowTL	large phytoplankton
816	4	phytoplankton	Footprint	pre_MHW_Web/NCC_11242020_JimsOld_updatedKrill_10052022.csv	Pre	0	7.60061104327283e-06	0.000364829330077096	*	LowTL	large phytoplankton
817	4	phytoplankton	Footprint	post_MHW_Web/NCC2_NCC1Matched_10042022.csv	Post	0	7.60061104327283e-06	0.000364829330077096	*	LowTL	large phytoplankton
818	4	phytoplankton	Footprint	pre_MHW_Web/NCC_11242020_JimsOld_updatedKrill_10052022.csv	Pre	0	7.60061104327283e-06	0.000364829330077096	*	LowTL	large phytoplankton
819	4	phytoplankton	Footprint	post_MHW_Web/NCC2_NCC1Matched_10042022.csv	Post	0	7.60061104327283e-06	0.000364829330077096	*	LowTL	large phytoplankton
820	4	phytoplankton	Footprint	pre_MHW_Web/NCC_11242020_JimsOld_updatedKrill_10052022.csv	Pre	0	7.60061104327283e-06	0.000364829330077096	*	LowTL	large phytoplankton
821	4	phytoplankton	Footprint	post_MHW_Web/NCC2_NCC1Matched_10042022.csv	Post	0	7.60061104327283e-06	0.000364829330077096	*	LowTL	large phytoplankton
822	4	phytoplankton	Footprint	post_MHW_Web/NCC2_NCC1Matched_10042022.csv	Post	0	7.60061104327283e-06	0.000364829330077096	*	LowTL	large phytoplankton
823	4	phytoplankton	Footprint	post_MHW_Web/NCC2_NCC1Matched_10042022.csv	Post	0	7.60061104327283e-06	0.000364829330077096	*	LowTL	large phytoplankton
824	4	phytoplankton	Footprint	post_MHW_Web/NCC2_NCC1Matched_10042022.csv	Post	0	7.60061104327283e-06	0.000364829330077096	*	LowTL	large phytoplankton
825	4	phytoplankton	Footprint	post_MHW_Web/NCC2_NCC1Matched_10042022.csv	Post	0	7.60061104327283e-06	0.000364829330077096	*	LowTL	large phytoplankton
826	4	phytoplankton	Footprint	post_MHW_Web/NCC2_NCC1Matched_10042022.csv	Post	0	7.60061104327283e-06	0.000364829330077096	*	LowTL	large phytoplankton
827	4	phytoplankton	Footprint	post_MHW_Web/NCC2_NCC1Matched_10042022.csv	Post	0	7.60061104327283e-06	0.000364829330077096	*	LowTL	large phytoplankton
828	4	phytoplankton	Footprint	post_MHW_Web/NCC2_NCC1Matched_10042022.csv	Post	0	7.60061104327283e-06	0.000364829330077096	*	LowTL	large phytoplankton
829	4	phytoplankton	Footprint	post_MHW_Web/NCC2_NCC1Matched_10042022.csv	Post	0	7.60061104327283e-06	0.000364829330077096	*	LowTL	large phytoplankton
830	4	phytoplankton	Footprint	post_MHW_Web/NCC2_NCC1Matched_10042022.csv	Post	0	7.60061104327283e-06	0.000364829330077096	*	LowTL	large phytoplankton
831	4	phytoplankton	Footprint	post_MHW_Web/NCC2_NCC1Matched_10042022.csv	Post	0	7.60061104327283e-06	0.000364829330077096	*	LowTL	large phytoplankton
832	4	phytoplankton	Footprint	post_MHW_Web/NCC2_NCC1Matched_10042022.csv	Post	0	7.60061104327283e-06	0.000364829330077096	*	LowTL	large phytoplankton
833	4	phytoplankton	Footprint	post_MHW_Web/NCC2_NCC1Matched_10042022.csv	Post	0	7.60061104327283e-06	0.000364829330077096	*	LowTL	large phytoplankton
834	4	phytoplankton	Footprint	post_MHW_Web/NCC2_NCC1Matched_10042022.csv	Post	0	7.60061104327283e-06	0.000364829330077096	*	LowTL	large phytoplankton
835	4	phytoplankton	Footprint	post_MHW_Web/NCC2_NCC1Matched_10042022.csv	Post	0	7.60061104327283e-06	0.000364829330077096	*	LowTL	large phytoplankton
836	4	phytoplankton	Footprint	post_MHW_Web/NCC2_NCC1Matched_10042022.csv	Post	0	7.60061104327283e-06	0.000364829330077096	*	LowTL	large phytoplankton
837	4	phytoplankton	Footprint	post_MHW_Web/NCC2_NCC1Matched_10042022.csv	Post	0	7.60061104327283e-06	0.000364829330077096	*	LowTL	large phytoplankton
838	4	phytoplankton	Footprint	post_MHW_Web/NCC2_NCC1Matched_10042022.csv	Post	0	7.60061104327283e-06	0.000364829330077096	*	LowTL	large phytoplankton
839	4	phytoplankton	Footprint	post_MHW_Web/NCC2_NCC1Matched_10042022.csv	Post	0	7.60061104327283e-06	0.000364829330077096	*	LowTL	large phytoplankton
840	4	phytoplankton	Footprint	post_MHW_Web/NCC2_NCC1Matched_10042022.csv	Post	0	7.60061104327283e-06	0.000364829330077096	*	LowTL	large phytoplankton
841	4	phytoplankton	Footprint	post_MHW_Web/NCC2_NCC1Matched_10042022.csv	Post	0	7.60061104327283e-06	0.000364829330077096	*	LowTL	large phytoplankton
842	4	phytoplankton	Footprint	post_MHW_Web/NCC2_NCC1Matched_10042022.csv	Post	0	7.60061104327283e-06	0.000364829330077096	*	LowTL	large phytoplankton
843	4	phytoplankton	Footprint	post_MHW_Web/NCC2_NCC1Matched_10042022.csv	Post	0	7.60061104327283e-06	0.000364829330077096	*	LowTL	large phytoplankton
844	4	phytoplankton	Footprint	post_MHW_Web/NCC2_NCC1Matched_10042022.csv	Post	0	7.60061104327283e-06	0.000364829330077096	*	LowTL	large phytoplankton
845	4	phytoplankton	Footprint	post_MHW_Web/NCC2_NCC1Matched_10042022.csv	Post	0	7.60061104327283e-06	0.000364829330077096	*	LowTL	large phytoplankton
846	4	phytoplankton	Footprint	post_MHW_Web/NCC2_NCC1Matched_10042022.csv	Post	0	7.60061104327283e-06	0.000364829330077096	*	LowTL	large phytoplankton
847	4	phytoplankton	Footprint	post_MHW_Web/NCC2_NCC1Matched_10042022.csv	Post	0	7.60061104327283e-06	0.000364829330077096	*	LowTL	large phytoplankton
848	4	phytoplankton	Footprint	post_MHW_Web/NCC2_NCC1Matched_10042022.csv	Post	0	7.60061104327283e-06	0.000364829330077096	*	LowTL	large phytoplankton
849	4	phytoplankton	Footprint	post_MHW_Web/NCC2_NCC1Matched_10042022.csv	Post	0	7.60061104327283e-06	0.000364829330077096	*	LowTL	large phytoplankton
850	4	phytoplankton	Footprint	post_MHW_Web/NCC2_NCC1Matched_10042022.csv	Post	0	7.60061104327283e-06	0.000364829330077096	*	LowTL	large phytoplankton
851	4	phytoplankton	Footprint	post_MHW_Web/NCC2_NCC1Matched_10042022.csv	Post	0	7.60061104327283e-06	0.000364829330077096	*	LowTL	large phytoplankton
852	4	phytoplankton	Footprint	post_MHW_Web/NCC2_NCC1Matched_10042022.csv	Post	0	7.60061104327283e-06	0.000364829330077096	*	LowTL	large phytoplankton
853	4	phytoplankton	Footprint	post_MHW_Web/NCC2_NCC1Matched_10042022.csv	Post	0	7.60061104327283e-06	0.000364829330077096	*	LowTL	large phytoplankton
854	4	phytoplankton	Footprint	post_MHW_Web/NCC2_NCC1Matched_10042022.csv	Post	0	7.60061104327283e-06	0.000364829330077096	*	LowTL	large phytoplankton
855	4	phytoplankton	Footprint	post_MHW_Web/NCC2_NCC1Matched_10042022.csv	Post	0	7.60061104327283e-06	0.000364829330077096	*	LowTL	large phytoplankton
856	4	phytoplankton	Footprint	post_MHW_Web/NCC2_NCC1Matched_10042022.csv	Post	0	7.60061104327283e-06	0.000364829330077096	*	LowTL	large phytoplankton
857	4	phytoplankton	Footprint	post_MHW_Web/NCC2_NCC1Matched_10042022.csv	Post	0	7.60061104327283e-06	0.000364829330077096	*	LowTL	large phytoplankton
858	4	phytoplankton	Footprint	post_MHW_Web/NCC2_NCC1Matched_10042022.csv	Post	0	7.60061104327283e-06	0.000364829330077096	*	LowTL	large phytoplankton
859	4	phytoplankton	Footprint	post_MHW_Web/NCC2_NCC1Matched_10042022.csv	Post	0	7.60061104327283e-06	0.000364829330077096	*	LowTL	large phytoplankton
860	4	phytoplankton	Footprint	post_MHW_Web/NCC2_NCC1Matched_10042022.csv	Post	0	7.60061104327283e-06	0.000364829330077096	*	LowTL	large phytoplankton
861	4	phytoplankton	Footprint	post_MHW_Web/NCC2_NCC1Matched_10042022.csv	Post	0	7.60061104327283e-06	0.000364829330077096	*	LowTL	large phytoplankton
862	4	phytoplankton	Footprint	post_MHW_Web/NCC2_NCC1Matched_10042022.csv	Post	0	7.60061104327283e-06	0.000364829330077096	*	LowTL	large phytoplankton
863	4	phytoplankton	Footprint	post_MHW_Web/NCC2_NCC1Matched_10042022.csv	Post	0	7.60061104327283e-06	0.000364829330077096	*	LowTL	large phytoplankton
864	4	phytoplankton	Footprint	post_MHW_Web/NCC2_NCC1Matched_10042022.csv	Post	0	7.60061104327283e-06	0.000364829330077096	*	LowTL	large phytoplankton
865	4	phytoplankton	Footprint	post_MHW_Web/NCC2_NCC1Matched_10042022.csv	Post	0	7.60061104327283e-06	0.000364829330077096	*	LowTL	large phytoplankton
866	4	phytoplankton	Footprint	post_MHW_Web/NCC2_NCC1Matched_10042022.csv	Post	0	7.60061104327283e-06	0.000364829330077096	*	LowTL	large phytoplankton
867	4	phytoplankton	Footprint	post_MHW_Web/NCC2_NCC1Matched_10042022.csv	Post	0	7.60061104327283e-06	0.000364829330077096	*	LowTL	large phytoplankton
868	4	phytoplankton	Footprint	post_MHW_Web/NCC2_NCC1Matched_10042022.csv	Post	0	7.60061104327283e-06	0.000364829330077096	*	LowTL	large phytoplankton
869	4	phytoplankton	Footprint	post_MHW_Web/NCC2_NCC1Matched_10042022.csv	Post	0	7.60061104327283e-06	0.000364829330077096	*	LowTL	large phytoplankton
870	4	phytoplankton	Footprint	post_MHW_Web/NCC2_NCC1Matched_10042022.csv	Post	0	7.60061104327283e-06	0.000364829330077096	*	LowTL	large phytoplankton
871	4	phytoplankton	Footprint	post_MHW_Web/NCC2_NCC1Matched_10042022.csv	Post	0	7.60061104327283e-06	0.000364829330077096	*	LowTL	large phytoplankton
872	4	phytoplankton	Footprint	post_MHW_Web/NCC2_NCC1Matched_10042022.csv	Post	0	7.60061104327283e-06	0.000364829330077096	*	LowTL	large phytoplankton
873	4	phytoplankton	Footprint	post_MHW_Web/NCC2_NCC1Matched_10042022.csv	Post	0	7.60061104327283e-06	0.000364829330077096	*	LowTL	large phytoplankton
874	4	phytoplankton	Footprint	post_MHW_Web/NCC2_NCC1Matched_10042022.csv	Post	0	7.60061104327283e-06	0.000364829330077096	*	LowTL	large phytoplankton
875	4	phytoplankton	Footprint	post_MHW_Web/NCC2_NCC1Matched_10042022.csv	Post	0	7.60061104327283e-06	0.000364829330077096	*	LowTL	large phytoplankton
876	4	phytoplankton	Footprint	post_MHW_Web/NCC2_NCC1Matched_10042022.csv	Post	0	7.60061104327283e-06	0.000364829330077096	*	LowTL	large phytoplankton
877	4	phytoplankton	Footprint	post_MHW_Web/NCC2_NCC1Matched_10042022.csv	Post	0	7.60061104327283e-06	0.000364829330077096	*	LowTL	large phytoplankton
878	4	phytoplankton	Footprint	post_MHW_Web/NCC2_NCC1Matched_10042022.csv	Post	0	7.60061104327283e-06	0.000364829330077096	*	LowTL	large phytoplankton
879	4	phytoplankton	Footprint	post_MHW_Web/NCC2_NCC1Matched_10042022.csv	Post	0	7.60061104327283e-06	0.000364829330077096	*	LowTL	large phytoplankton
880	4	phytoplankton	Footprint	post_MHW_Web/NCC2_NCC1Matched_10042022.csv	Post	0	7.60061104327283e-06	0.000364829330077096	*	LowTL	large phytoplankton
881	4	phytoplankton	Footprint	post_MHW_Web/NCC2_NCC1Matched_10042022.csv	Post	0	7.60061104327283e-06	0.000364829330077096	*	LowTL	large phytoplankton
882	4	phytoplankton	Footprint	post_MHW_Web/NCC2_NCC1Matched_10042022.csv	Post	0	7.60061104327283e-06	0.000364829330077096	*	LowTL	large phytoplankton
883	4	phytoplankton	Footprint	post_MHW_Web/NCC2_NCC1Matched_10042022.csv	Post	0	7.60061104327283e-06	0.000364829330077096	*	LowTL	large phytoplankton
884	4	phytoplankton	Footprint	post_MHW_Web/NCC2_NCC1Matched_10042022.csv	Post	0	7.60061104327283e-06	0.000364829330077096	*	LowTL	large phytoplankton
885	4	phytoplankton	Footprint	post_MHW_Web/NCC2_NCC1Matched_10042022.csv	Post	0	7.60061104327283e-06	0.000364829330077096	*	LowTL	large phytoplankton
886	4	phytoplankton	Footprint	post_MHW_Web/NCC2_NCC1Matched_10042022.csv	Post	0	7.60061104327283e-06	0.000364829330077096	*	LowTL	large phytoplankton
887	4	phytoplankton	Footprint	post_MHW_Web/NCC2_NCC1Matched_10042022.csv	Post	0	7.60061104327283e-06	0.000364829330077096	*	LowTL	large phytoplankton
888	4	phytoplankton	Footprint	post_MHW_Web/NCC2_NCC1Matched_10042022.csv	Post	0	7.60061104327283e-06	0.000364829330077096	*	LowTL	large phytoplankton
889	4	phytoplankton	Footprint	post_MHW_Web/NCC2_NCC1Matched_10042022.csv	Post	0	7.60061104327283e-06	0.000364829330077096	*	LowTL	large phytoplankton
890	4	phytoplankton	Footprint	post_MHW_Web/NCC2_NCC1Matched_10042022.csv	Post	0	7.60061104327283e-06	0.000364829330077096	*	LowTL	large phytoplankton
891	4	phytoplankton	Footprint	post_MHW_Web/NCC2_NCC1Matched_10042022.csv	Post	0	7.60061104327283e-06	0.000364829330077096	*	LowTL	large phytoplankton
892	4	phytoplankton	Footprint	post_MHW_Web/NCC2_NCC1Matched_10042022.csv	Post	0	7.60061104327283e-06	0.000364829330077096	*	LowTL	large phytoplankton
893	4	phytoplankton	Footprint	post_MHW_Web/NCC2_NCC1Matched_10042022.csv	Post	0	7.60061104327283e-06	0.000364829330077096	*	LowTL	large phytoplankton
894	4	phytoplankton	Footprint	post_MHW_Web/NCC2_NCC1Matched_10042022.csv	Post	0	7.60061104327283e-06	0.000364829330077096	*	LowTL	large phytoplankton
895	4	phytoplankton	Footprint	post_MHW_Web/NCC2_NCC1Matched_10042022.csv	Post	0	7.60061104327283e-06	0.000364829330077096	*	LowTL	large phytoplankton
896	4	phytoplankton	Footprint	post_MHW_Web/NCC2_NCC1Matched_10042022.csv	Post	0	7.60061104327283e-06	0.000364829330077096	*	LowTL	large phytoplankton
897	4	phytoplankton	Footprint	post_MHW_Web/NCC2_NCC1Matched_10042022.csv	Post	0	7.60061104327283e-06	0.000364829330077096	*	LowTL	large phytoplankton
898	4	phytoplankton	Footprint	post_MHW_Web/NCC2_NCC1Matched_10042022.csv	Post	0	7.60061104327283e-06	0.000364829330077096	*	LowTL	large phytoplankton
899	4	phytoplankton	Footprint	post_MHW_Web/NCC2_NCC1Matched_10042022.csv	Post	0	7.60061104327283e-06	0.000364829330077096	*	LowTL	large phytoplankton
900	4	phytoplankton	Footprint	post_MHW_Web/NCC2_NCC1Matched_10042022.csv	Post	0	7.60061104327283e-06	0.000364829330077096	*	LowTL	large phytoplankton
901	4	phytoplankton	Footprint	post_MHW_Web/NCC2_NCC1Matched_10042022.csv	Post	0	7.60061104327283e-06	0.000364829330077096	*	LowTL	large phytoplankton
902	4	phytoplankton	Footprint	post_MHW_Web/NCC2_NCC1Matched_10042022.csv	Post	0	7.60061104327283e-06	0.000364829330077096	*	LowTL	large phytoplankton
903	4	phytoplankton	Footprint	post_MHW_Web/NCC2_NCC1Matched_10042022.csv	Post	0	7.60061104327283e-06	0.000364829330077096	*	LowTL	large phytoplankton
904	4	phytoplankton	Footprint	post_MHW_Web/NCC2_NCC1Matched_10042022.csv	Post	0	7.60061104327283e-06	0.000364829330077096	*	LowTL	large phytoplankton
905	4	phytoplankton	Footprint	post_MHW_Web/NCC2_NCC1Matched_10042022.csv	Post	0	7.60061104327283e-06	0.000364829330077096	*	LowTL	large phytoplankton
906	4	phytoplankton	Footprint	post_MHW_Web/NCC2_NCC1Matched_10042022.csv	Post	0	7.60061104327283e-06	0.000364829330077096	*	LowTL	large phytoplankton
907	4	phytoplankton	Footprint	post_MHW_Web/NCC2_NCC1Matched_10042022.csv	Post	0	7.60061104327283e-06	0.000364829330077096	*	LowTL	large phytoplankton
908	4	phytoplankton	Footprint	post_MHW_Web/NCC2_NCC1Matched_10042022.csv	Post	0	7.60061104327283e-06	0.000364829330077096	*	LowTL	large phytoplankton
909	4	phytoplankton	Footprint	post_MHW_Web/NCC2_NCC1Matched_10042022.csv	Post	0	7.60061104327283e-06	0.000364829330077096	*	LowTL	large phytoplankton
910	4	phytoplankton	Footprint	post_MHW_Web/NCC2_NCC1Matched_10042022.csv	Post	0	7.60061104327283e-06	0.000364829330077096	*	LowTL	large phytoplankton
911	4	phytoplankton	Footprint	post_MHW_Web/NCC2_NCC1Matched_10042022.csv	Post	0	7.60061104327283e-06	0.000364829330077096	*	LowTL	large phytoplankton
912	4	phytoplankton	Footprint	post_MHW_Web/NCC2_NCC1Matched_10042022.csv	Post	0	7.60061104327283e-06	0.000364829330077096	*	LowTL	large phytoplankton
913	4	phytoplankton	Footprint	post_MHW_Web/NCC2_NCC1Matched_10042022.csv	Post	0	7.60061104327283e-06	0.000364829330077096	*	LowTL	large phytoplankton
914	4	phytoplankton	Footprint	post_MHW_Web/NCC2_NCC1Matched_10042022.csv	Post	0	7.60061104327283e-06	0.000364829330077096	*	LowTL	large phytoplankton
915	4	phytoplankton	Footprint	post_MHW_Web/NCC2_NCC1Matched_10042022.csv	Post	0	7.60061104327283e-06	0.000364829330077096	*	LowTL	large phytoplankton
916	4	phytoplankton	Footprint	post_MHW_Web/NCC2_NCC1Matched_10042022.csv	Post	0	7.60061104327283e-06	0.000364829330077096	*	LowTL	large phytoplankton
917	4	phytoplankton	Footprint	post_MHW_Web/NCC2_NCC1Matched_10042022.csv	Post	0	7.60061104327283e-06	0.000364829330077096	*	LowTL	large phytoplankton
918	4	phytoplankton	Footprint	post_MHW_Web/NCC2_NCC1Matched_10042022.csv	Post	0	7.60061104327283e-06	0.000364829330077096	*	LowTL	large phytoplankton
919	4	phytoplankton	Footprint	post_MHW_Web/NCC2_NCC1Matched_10042022.csv	Post	0	7.60061104327283e-06	0.000364829330077096	*	LowTL	large phytoplankton
920	4	phytoplankton	Footprint	post_MHW_Web/NCC2_NCC1Matched_10042022.csv	Post	0	7.60061104327283e-06	0.000364829330077096	*	LowTL	large phytoplankton
921	4	phytoplankton	Footprint	post_MHW_Web/NCC2_NCC1Matched_10042022.csv	Post	0	7.60061104327283e-06	0.000364829330077096	*	LowTL	large phytoplankton
922	4	phytoplankton	Footprint	post_MHW_Web/NCC2_NCC1Matched_10042022.csv	Post	0	7.60061104327283e-06	0.000364829330077096	*	LowTL	large phytoplankton
923	4	phytoplankton	Footprint	post_MHW_Web/NCC2_NCC1Matched_10042022.csv	Post	0	7.60061104327283e-06	0.000364829330077096	*	LowTL	large phytoplankton
924	4	phytoplankton	Footprint	post_MHW_Web/NCC2_NCC1Matched_10042022.csv	Post	0	7.60061104327283e-06	0.000364829330077096	*	LowTL	large phytoplankton
925	4	phytoplankton	Footprint	post_MHW_Web/NCC2_NCC1Matched_10042022.csv	Post	0	7.60061104327283e-06	0.000364829330077096	*	LowTL	large phytoplankton
926	4	phytoplankton	Footprint	post_MHW_Web/NCC2_NCC1Matched_10042022.csv	Post	0	7.60061104327283e-06	0.000364829330077096	*	LowTL	large phytoplankton
927	4	phytoplankton	Footprint	post_MHW_Web/NCC2_NCC1Matched_10042022.csv	Post	0	7.60061104327283e-06	0.000364829330077096	*	LowTL	large phytoplankton
928	4	phytoplankton	Footprint	post_MHW_Web/NCC2_NCC1Matched_10042022.csv	Post	0	7.60061104327283e-06	0.000364829330077096	*	LowTL	large phytoplankton
929	4	phytoplankton	Footprint	post_MHW_Web/NCC2_NCC1Matched_10042022.csv	Post	0	7.60061104327283e-06	0.000364829330077096	*	LowTL	large phytoplankton
930	4	phytoplankton	Footprint	post_MHW_Web/NCC2_NCC1Matched_10042022.csv	Post	0	7.60061104327283e-06	0.000364829330077096	*	LowTL	large phytoplankton
931	4	phytoplankton	Footprint	post_MHW_Web/NCC2_NCC1Matched_10042022.csv	Post	0	7.60061104327283e-06	0.000364829330077096	*	LowTL	large phytoplankton
932	4	phytoplankton	Footprint	post_MHW_Web/NCC2_NCC1Matched_10042022.csv	Post	0	7.60061104327283e-06	0.000364829330077096	*	LowTL	large phytoplankton
933	4	phytoplankton	Footprint	post_MHW_Web/NCC2_NCC1Matched_10042022.csv	Post	0	7.60061104327283e-06	0.000364829330077096	*	LowTL	large phytoplankton
934	4	phytoplankton	Reach	pre_MHW_Web/NCC_11242020_JimsOld_updatedKrill_10052022.csv	Pre	0.403960338567961	7.60061104327283e-06	0.000364829330077096	*	LowTL	large phytoplankton
935	4	phytoplankton	Reach	pre_MHW_Web/NCC_11242020_JimsOld_updatedKrill_10052022.csv	Pre	1.55871096763614	7.60061104327283e-06	0.000364829330077096	*	LowTL	large phytoplankton
936	4	phytoplankton	Reach	pre_MHW_Web/NCC_11242020_JimsOld_updatedKrill_10052022.csv	Pre	0.451949411671266	7.60061104327283e-06	0.000364829330077096	*	LowTL	large phytoplankton
937	4	phytoplankton	Reach	pre_MHW_Web/NCC_11242020_JimsOld_updatedKrill_10052022.csv	Pre	0.635729089395482	7.60061104327283e-06	0.000364829330077096	*	LowTL	large phytoplankton
938	4	phytoplankton	Reach	pre_MHW_Web/NCC_11242020_JimsOld_updatedKrill_10052022.csv	Pre	1.43721234524463	7.60061104327283e-06	0.000364829330077096	*	LowTL	large phytoplankton
939	4	phytoplankton	Reach	pre_MHW_Web/NCC_11242020_JimsOld_updatedKrill_10052022.csv	Pre	1.04526168659919	7.60061104327283e-06	0.000364829330077096	*	LowTL	large phytoplankton
940	4	phytoplankton	Reach	pre_MHW_Web/NCC_11242020_JimsOld_updatedKrill_10052022.csv	Pre	0.761063052156307	7.60061104327283e-06	0.000364829330077096	*	LowTL	large phytoplankton
941	4	phytoplankton	Reach	pre_MHW_Web/NCC_11242020_JimsOld_updatedKrill_10052022.csv	Pre	0.000165255116547166	7.60061104327283e-06	0.000364829330077096	*	LowTL	large phytoplankton
942	4	phytoplankton	Reach	pre_MHW_Web/NCC_11242020_JimsOld_updatedKrill_10052022.csv	Pre	1.4860860387371	7.60061104327283e-06	0.000364829330077096	*	LowTL	large phytoplankton
943	4	phytoplankton	Reach	pre_MHW_Web/NCC_11242020_JimsOld_updatedKrill_10052022.csv	Pre	0.763301773195607	7.60061104327283e-06	0.000364829330077096	*	LowTL	large phytoplankton
944	4	phytoplankton	Reach	pre_MHW_Web/NCC_11242020_JimsOld_updatedKrill_10052022.csv	Pre	0.90472229395266	7.60061104327283e-06	0.000364829330077096	*	LowTL	large phytoplankton
945	4	phytoplankton	Reach	pre_MHW_Web/NCC_11242020_JimsOld_updatedKrill_10052022.csv	Pre	1.20635942949259	7.60061104327283e-06	0.000364829330077096	*	LowTL	large phytoplankton
946	4	phytoplankton	Reach	pre_MHW_Web/NCC_11242020_JimsOld_updatedKrill_10052022.csv	Pre	0.407033218938065	7.60061104327283e-06	0.000364829330077096	*	LowTL	large phytoplankton
947	4	phytoplankton	Reach	pre_MHW_Web/NCC_11242020_JimsOld_updatedKrill_10052022.csv	Pre	0.804150590743381	7.60061104327283e-06	0.000364829330077096	*	LowTL	large phytoplankton
948	4	phytoplankton	Reach	pre_MHW_Web/NCC_11242020_JimsOld_updatedKrill_10052022.csv	Pre	1.35480099450927	7.60061104327283e-06	0.000364829330077096	*	LowTL	large phytoplankton
949	4	phytoplankton	Reach	pre_MHW_Web/NCC_11242020_JimsOld_updatedKrill_10052022.csv	Pre	0.78513164776412	7.60061104327283e-06	0.000364829330077096	*	LowTL	large phytoplankton
950	4	phytoplankton	Reach	pre_MHW_Web/NCC_11242020_JimsOld_updatedKrill_10052022.csv	Pre	0.510606232424768	7.60061104327283e-06	0.000364829330077096	*	LowTL	large phytoplankton
951	4	phytoplankton	Reach	pre_MHW_Web/NCC_11242020_JimsOld_updatedKrill_10052022.csv	Pre	0.827610866105866	7.60061104327283e-06	0.000364829330077096	*	LowTL	large phytoplankton
952	4	phytoplankton	Reach	pre_MHW_Web/NCC_11242020_JimsOld_updatedKrill_10052022.csv	Pre	0.908445748274567	7.60061104327283e-06	0.000364829330077096	*	LowTL	large phytoplankton
953	4	phytoplankton	Reach	pre_MHW_Web/NCC_11242020_JimsOld_updatedKrill_10052022.csv	Pre	0.632856020746588	7.60061104327283e-06	0.000364829330077096	*	LowTL	large phytoplankton
954	4	phytoplankton	Reach	pre_MHW_Web/NCC_11242020_JimsOld_updatedKrill_10052022.csv	Pre	1.51951519006752	7.60061104327283e-06	0.000364829330077096	*	LowTL	large phytoplankton
955	4	phytoplankton	Reach	pre_MHW_Web/NCC_11242020_JimsOld_updatedKrill_10052022.csv	Pre	0.669100967086272	7.60061104327283e-06	0.000364829330077096	*	LowTL	large phytoplankton
956	4	phytoplankton	Reach	pre_MHW_Web/NCC_11242020_JimsOld_updatedKrill_10052022.csv	Pre	0.000178102367129636	7.60061104327283e-06	0.000364829330077096	*	LowTL	large phytoplankton
957	4	phytoplankton	Reach	pre_MHW_Web/NCC_11242020_JimsOld_updatedKrill_10052022.csv	Pre	0.333817173441534	7.60061104327283e-06	0.000364829330077096	*	LowTL	large phytoplankton
958	4	phytoplankton	Reach	pre_MHW_Web/NCC_11242020_JimsOld_updatedKrill_10052022.csv	Pre	0.603154521678627	7.60061104327283e-06	0.000364829330077096	*	LowTL	large phytoplankton
959	4	phytoplankton	Reach	pre_MHW_Web/NCC_11242020_JimsOld_updatedKrill_10052022.csv	Pre	0.574491068888777	7.60061104327283e-06	0.000364829330077096	*	LowTL	large phytoplankton
960	4	phytoplankton	Reach	pre_MHW_Web/NCC_11242020_JimsOld_updatedKrill_10052022.csv	Pre	1.37456047062302	7.60061104327283e-06	0.000364829330077096	*	LowTL	large phytoplankton
961	4	phytoplankton	Reach	pre_MHW_Web/NCC_11242020_JimsOld_updatedKrill_10052022.csv	Pre	0.697856849159357	7.60061104327283e-06	0.000364829330077096	*	LowTL	large phytoplankton
962	4	phytoplankton	Reach	pre_MHW_Web/NCC_11242020_JimsOld_updatedKrill_10052022.csv	Pre	0.696968323819363	7.60061104327283e-06	0.000364829330077096	*	LowTL	large phytoplankton
963	4	phytoplankton	Reach	pre_MHW_Web/NCC_11242020_JimsOld_updatedKrill_10052022.csv	Pre	0.644885598793096	7.60061104327283e-06	0.000364829330077096	*	LowTL	large phytoplankton
964	4	phytoplankton	Reach	pre_MHW_Web/NCC_11242020_JimsOld_updatedKrill_10052022.csv	Pre	0.0996995350194904	7.60061104327283e-06	0.000364829330077096	*	LowTL	large phytoplankton
965	4	phytoplankton	Reach	pre_MHW_Web/NCC_11242020_JimsOld_updatedKrill_10052022.csv	Pre	0.559253675535347	7.60061104327283e-06	0.000364829330077096	*	LowTL	large phytoplankton
966	4	phytoplankton	Reach	pre_MHW_Web/NCC_11242020_JimsOld_updatedKrill_10052022.csv	Pre	1.01051929009081	7.60061104327283e-06	0.000364829330077096	*	LowTL	large phytoplankton
967	4	phytoplankton	Reach	pre_MHW_Web/NCC_11242020_JimsOld_updatedKrill_10052022.csv	Pre	0.023521728497739	7.60061104327283e-06	0.000364829330077096	*	LowTL	large phytoplankton
968	4	phytoplankton	Reach	pre_MHW_Web/NCC_11242020_JimsOld_updatedKrill_10052022.csv	Pre	0.364884281154979	7.60061104327283e-06	0.000364829330077096	*	LowTL	large phytoplankton
969	4	phytoplankton	Reach	pre_MHW_Web/NCC_11242020_JimsOld_updatedKrill_10052022.csv	Pre	0.484510480479338	7.60061104327283e-06	0.000364829330077096	*	LowTL	large phytoplankton
970	4	phytoplankton	Reach	pre_MHW_Web/NCC_11242020_JimsOld_updatedKrill_10052022.csv	Pre	0.410959272254619	7.60061104327283e-06	0.000364829330077096	*	LowTL	large phytoplankton
971	4	phytoplankton	Reach	pre_MHW_Web/NCC_11242020_JimsOld_updatedKrill_10052022.csv	Pre	1.17478327252822	7.60061104327283e-06	0.000364829330077096	*	LowTL	large phytoplankton
972	4	phytoplankton	Reach	pre_MHW_Web/NCC_11242020_JimsOld_updatedKrill_10052022.csv	Pre	0.286971591793198	7.60061104327283e-06	0.000364829330077096	*	LowTL	large phytoplankton
973	4	phytoplankton	Reach	pre_MHW_Web/NCC_11242020_JimsOld_updatedKrill_10052022.csv	Pre	1.11228536809514	7.60061104327283e-06	0.000364829330077096	*	LowTL	large phytoplankton
974	4	phytoplankton	Reach	pre_MHW_Web/NCC_11242020_JimsOld_updatedKrill_10052022.csv	Pre	1.19025643733335	7.60061104327283e-06	0.000364829330077096	*	LowTL	large phytoplankton
975	4	phytoplankton	Reach	pre_MHW_Web/NCC_11242020_JimsOld_updatedKrill_10052022.csv	Pre	0.708188346819043	7.60061104327283e-06	0.000364829330077096	*	LowTL	large phytoplankton
976	4	phytoplankton	Reach	pre_MHW_Web/NCC_11242020_JimsOld_updatedKrill_10052022.csv	Pre	0.590275492669361	7.60061104327283e-06	0.000364829330077096	*	LowTL	large phytoplankton
977	4	phytoplankton	Reach	pre_MHW_Web/NCC_11242020_JimsOld_updatedKrill_10052022.csv	Pre	0.294918755336529	7.60061104327283e-06	0.000364829330077096	*	LowTL	large phytoplankton
978	4	phytoplankton	Reach	pre_MHW_Web/NCC_11242020_JimsOld_updatedKrill_10052022.csv	Pre	1.12353221829583	7.60061104327283e-06	0.000364829330077096	*	LowTL	large phytoplankton
979	4	phytoplankton	Reach	pre_MHW_Web/NCC_11242020_JimsOld_updatedKrill_10052022.csv	Pre	1.77279712148946	7.60061104327283e-06	0.000364829330077096	*	LowTL	large phytoplankton
980	4	phytoplankton	Reach	pre_MHW_Web/NCC_11242020_JimsOld_updatedKrill_10052022.csv	Pre	0.269626331944104	7.60061104327283e-06	0.000364829330077096	*	LowTL	large phytoplankton
981	4	phytoplankton	Reach	pre_MHW_Web/NCC_11242020_JimsOld_updatedKrill_10052022.csv	Pre	0.726492562667131	7.60061104327283e-06	0.000364829330077096	*	LowTL	large phytoplankton
982	4	phytoplankton	Reach	pre_MHW_Web/NCC_11242020_JimsOld_updatedKrill_10052022.csv	Pre	1.12962039419365	7.60061104327283e-06	0.000364829330077096	*	LowTL	large phytoplankton
983	4	phytoplankton	Reach	pre_MHW_Web/NCC_11242020_JimsOld_updatedKrill_10052022.csv	Pre	0.000106394422358068	7.60061104327283e-06	0.000364829330077096	*	LowTL	large phytoplankton
984	4	phytoplankton	Reach	pre_MHW_Web/NCC_11242020_JimsOld_updatedKrill_10052022.csv	Pre	0.000146664137956831	7.60061104327283e-06	0.000364829330077096	*	LowTL	large phytoplankton
985	4	phytoplankton	Reach	pre_MHW_Web/NCC_11242020_JimsOld_updatedKrill_10052022.csv	Pre	1.07738643180492	7.60061104327283e-06	0.000364829330077096	*	LowTL	large phytoplankton
986	4	phytoplankton	Reach	pre_MHW_Web/NCC_11242020_JimsOld_updatedKrill_10052022.csv	Pre	1.555905983687	7.60061104327283e-06	0.000364829330077096	*	LowTL	large phytoplankton
987	4	phytoplankton	Reach	pre_MHW_Web/NCC_11242020_JimsOld_updatedKrill_10052022.csv	Pre	0.00018052552748666	7.60061104327283e-06	0.000364829330077096	*	LowTL	large phytoplankton
988	4	phytoplankton	Reach	pre_MHW_Web/NCC_11242020_JimsOld_updatedKrill_10052022.csv	Pre	0.333673326981566	7.60061104327283e-06	0.000364829330077096	*	LowTL	large phytoplankton
989	4	phytoplankton	Reach	pre_MHW_Web/NCC_11242020_JimsOld_updatedKrill_10052022.csv	Pre	0.726815671879302	7.60061104327283e-06	0.000364829330077096	*	LowTL	large phytoplankton
990	4	phytoplankton	Reach	pre_MHW_Web/NCC_11242020_JimsOld_updatedKrill_10052022.csv	Pre	0.662903935660459	7.60061104327283e-06	0.000364829330077096	*	LowTL	large phytoplankton
991	4	phytoplankton	Reach	pre_MHW_Web/NCC_11242020_JimsOld_updatedKrill_10052022.csv	Pre	1.48966420113267	7.60061104327283e-06	0.000364829330077096	*	LowTL	large phytoplankton
992	4	phytoplankton	Reach	pre_MHW_Web/NCC_11242020_JimsOld_updatedKrill_10052022.csv	Pre	0.806348666763687	7.60061104327283e-06	0.000364829330077096	*	LowTL	large phytoplankton
993	4	phytoplankton	Reach	pre_MHW_Web/NCC_11242020_JimsOld_updatedKrill_10052022.csv	Pre	0.3537276172505	7.60061104327283e-06	0.000364829330077096	*	LowTL	large phytoplankton
994	4	phytoplankton	Reach	pre_MHW_Web/NCC_11242020_JimsOld_updatedKrill_10052022.csv	Pre	0.694344248944708	7.60061104327283e-06	0.000364829330077096	*	LowTL	large phytoplankton
995	4	phytoplankton	Reach	pre_MHW_Web/NCC_11242020_JimsOld_updatedKrill_10052022.csv	Pre	0.607779506792432	7.60061104327283e-06	0.000364829330077096	*	LowTL	large phytoplankton
996	4	phytoplankton	Reach	pre_MHW_Web/NCC_11242020_JimsOld_updatedKrill_10052022.csv	Pre	0.000108727184279837	7.60061104327283e-06	0.000364829330077096	*	LowTL	large phytoplankton
997	4	phytoplankton	Reach	pre_MHW_Web/NCC_11242020_JimsOld_updatedKrill_10052022.csv	Pre	0.384388587995287	7.60061104327283e-06	0.000364829330077096	*	LowTL	large phytoplankton
998	4	phytoplankton	Reach	pre_MHW_Web/NCC_11242020_JimsOld_updatedKrill_10052022.csv	Pre	9.49279846433167e-05	7.60061104327283e-06	0.000364829330077096	*	LowTL	large phytoplankton
999	4	phytoplankton	Reach	pre_MHW_Web/NCC_11242020_JimsOld_updatedKrill_10052022.csv	Pre	1.2162082944862	7.60061104327283e-06	0.000364829330077096	*	LowTL	large phytoplankton
1000	4	phytoplankton	Reach	pre_MHW_Web/NCC_11242020_JimsOld_updatedKrill_10052022.csv	Pre	1.28848559566606	7.60061104327283e-06	0.000364829330077096	*	LowTL	large phytoplankton
1001	4	phytoplankton	Reach	pre_MHW_Web/NCC_11242020_JimsOld_updatedKrill_10052022.csv	Pre	0.287888137883772	7.60061104327283e-06	0.000364829330077096	*	LowTL	large phytoplankton
1002	4	phytoplankton	Reach	pre_MHW_Web/NCC_11242020_JimsOld_updatedKrill_10052022.csv	Pre	0.739623618653073	7.60061104327283e-06	0.000364829330077096	*	LowTL	large phytoplankton
1003	4	phytoplankton	Reach	pre_MHW_Web/NCC_11242020_JimsOld_updatedKrill_10052022.csv	Pre	0.463489291490255	7.60061104327283e-06	0.000364829330077096	*	LowTL	large phytoplankton
1004	4	phytoplankton	Reach	pre_MHW_Web/NCC_11242020_JimsOld_updatedKrill_10052022.csv	Pre	0.50557069606766	7.60061104327283e-06	0.000364829330077096	*	LowTL	large phytoplankton
1005	4	phytoplankton	Reach	pre_MHW_Web/NCC_11242020_JimsOld_updatedKrill_10052022.csv	Pre	1.05509675033915	7.60061104327283e-06	0.000364829330077096	*	LowTL	large phytoplankton
1006	4	phytoplankton	Reach	pre_MHW_Web/NCC_11242020_JimsOld_updatedKrill_10052022.csv	Pre	0.804685903584347	7.60061104327283e-06	0.000364829330077096	*	LowTL	large phytoplankton
1007	4	phytoplankton	Reach	pre_MHW_Web/NCC_11242020_JimsOld_updatedKrill_10052022.csv	Pre	0.861810851163137	7.60061104327283e-06	0.000364829330077096	*	LowTL	large phytoplankton
1008	4	phytoplankton	Reach	pre_MHW_Web/NCC_11242020_JimsOld_updatedKrill_10052022.csv	Pre	0.697581897259633	7.60061104327283e-06	0.000364829330077096	*	LowTL	large phytoplankton
1009	4	phytoplankton	Reach	pre_MHW_Web/NCC_11242020_JimsOld_updatedKrill_10052022.csv	Pre	0.52550320761418	7.60061104327283e-06	0.000364829330077096	*	LowTL	large phytoplankton
1010	4	phytoplankton	Reach	pre_MHW_Web/NCC_11242020_JimsOld_updatedKrill_10052022.csv	Pre	0.353557200215027	7.60061104327283e-06	0.000364829330077096	*	LowTL	large phytoplankton
1011	4	phytoplankton	Reach	pre_MHW_Web/NCC_11242020_JimsOld_updatedKrill_10052022.csv	Pre	2.21655036272873	7.60061104327283e-06	0.000364829330077096	*	LowTL	large phytoplankton
1012	4	phytoplankton	Reach	pre_MHW_Web/NCC_11242020_JimsOld_updatedKrill_10052022.csv	Pre	0.45430912303158	7.60061104327283e-06	0.000364829330077096	*	LowTL	large phytoplankton
1013	4	phytoplankton	Reach	pre_MHW_Web/NCC_11242020_JimsOld_updatedKrill_10052022.csv	Pre	0.000288102472169872	7.60061104327283e-06	0.000364829330077096	*	LowTL	large phytoplankton
1014	4	phytoplankton	Reach	pre_MHW_Web/NCC_11242020_JimsOld_updatedKrill_10052022.csv	Pre	1.57027956615155	7.60061104327283e-06	0.000364829330077096	*	LowTL	large phytoplankton
1015	4	phytoplankton	Reach	pre_MHW_Web/NCC_11242020_JimsOld_updatedKrill_10052022.csv	Pre	0.459062342640969	7.60061104327283e-06	0.000364829330077096	*	LowTL	large phytoplankton
1016	4	phytoplankton	Reach	pre_MHW_Web/NCC_11242020_JimsOld_updatedKrill_10052022.csv	Pre	1.61895792537703	7.60061104327283e-06	0.000364829330077096	*	LowTL	large phytoplankton
1017	4	phytoplankton	Reach	pre_MHW_Web/NCC_11242020_JimsOld_updatedKrill_10052022.csv	Pre	0.158995548102473	7.60061104327283e-06	0.000364829330077096	*	LowTL	large phytoplankton
1018	4	phytoplankton	Reach	pre_MHW_Web/NCC_11242020_JimsOld_updatedKrill_10052022.csv	Pre	0.96047932510367	7.60061104327283e-06	0.000364829330077096	*	LowTL	large phytoplankton
1019	4	phytoplankton	Reach	pre_MHW_Web/NCC_11242020_JimsOld_updatedKrill_10052022.csv	Pre	0.339568479451204	7.60061104327283e-06	0.000364829330077096	*	LowTL	large phytoplankton
1020	4	phytoplankton	Reach	pre_MHW_Web/NCC_11242020_JimsOld_updatedKrill_10052022.csv	Pre	0.7281847892979	7.60061104327283e-06	0.000364829330077096	*	LowTL	large phytoplankton
1021	4	phytoplankton	Reach	pre_MHW_Web/NCC_11242020_JimsOld_updatedKrill_10052022.csv	Pre	0.725968432349174	7.60061104327283e-06	0.000364829330077096	*	LowTL	large phytoplankton
1022	4	phytoplankton	Reach	pre_MHW_Web/NCC_11242020_JimsOld_updatedKrill_10052022.csv	Pre	0.824464444439282	7.60061104327283e-06	0.000364829330077096	*	LowTL	large phytoplankton
1023	4	phytoplankton	Reach	pre_MHW_Web/NCC_11242020_JimsOld_updatedKrill_10052022.csv	Pre	1.25609046187532	7.60061104327283e-06	0.000364829330077096	*	LowTL	large phytoplankton
1024	4	phytoplankton	Reach	pre_MHW_Web/NCC_11242020_JimsOld_updatedKrill_10052022.csv	Pre	1.49930635492591	7.60061104327283e-06	0.000364829330077096	*	LowTL	large phytoplankton
1025	4	phytoplankton	Reach	pre_MHW_Web/NCC_11242020_JimsOld_updatedKrill_10052022.csv	Pre	0.79816874314203	7.60061104327283e-06	0.000364829330077096	*	LowTL	large phytoplankton
1026	4	phytoplankton	Reach	pre_MHW_Web/NCC_11242020_JimsOld_updatedKrill_10052022.csv	Pre	0.737563372514594	7.60061104327283e-06	0.000364829330077096	*	LowTL	large phytoplankton
1027	4	phytoplankton	Reach	pre_MHW_Web/NCC_11242020_JimsOld_updatedKrill_10052022.csv	Pre	0.910173301842796	7.60061104327283e-06	0.000364829330077096	*	LowTL	large phytoplankton
1028	4	phytoplankton	Reach	pre_MHW_Web/NCC_11242020_JimsOld_updatedKrill_10052022.csv	Pre	0.485031777282553	7.60061104327283e-06	0.000364829330077096	*	LowTL	large phytoplankton
1029	4	phytoplankton	Reach	pre_MHW_Web/NCC_11242020_JimsOld_updatedKrill_10052022.csv	Pre	0.822876530546338	7.60061104327283e-06	0.000364829330077096	*	LowTL	large phytoplankton
1030	4	phytoplankton	Reach	pre_MHW_Web/NCC_11242020_JimsOld_updatedKrill_10052022.csv	Pre	1.13374024776342	7.60061104327283e-06	0.000364829330077096	*	LowTL	large phytoplankton
1031	4	phytoplankton	Reach	pre_MHW_Web/NCC_11242020_JimsOld_updatedKrill_10052022.csv	Pre	0.796744192954093	7.60061104327283e-06	0.000364829330077096	*	LowTL	large phytoplankton
1032	4	phytoplankton	Reach	pre_MHW_Web/NCC_11242020_JimsOld_updatedKrill_10052022.csv	Pre	0.682007445035148	7.60061104327283e-06	0.000364829330077096	*	LowTL	large phytoplankton
1033	4	phytoplankton	Reach	pre_MHW_Web/NCC_11242020_JimsOld_updatedKrill_10052022.csv	Pre	1.55377520943272	7.60061104327283e-06	0.000364829330077096	*	LowTL	large phytoplankton
1034	4	phytoplankton	Reach	pre_MHW_Web/NCC_11242020_JimsOld_updatedKrill_10052022.csv	Pre	1.10066148528866	7.60061104327283e-06	0.000364829330077096	*	LowTL	large phytoplankton
1035	4	phytoplankton	Reach	pre_MHW_Web/NCC_11242020_JimsOld_updatedKrill_10052022.csv	Pre	2.08768580605518	7.60061104327283e-06	0.000364829330077096	*	LowTL	large phytoplankton
1036	4	phytoplankton	Reach	pre_MHW_Web/NCC_11242020_JimsOld_updatedKrill_10052022.csv	Pre	0.967793596586663	7.60061104327283e-06	0.000364829330077096	*	LowTL	large phytoplankton
1037	4	phytoplankton	Reach	pre_MHW_Web/NCC_11242020_JimsOld_updatedKrill_10052022.csv	Pre	0.000987338831264933	7.60061104327283e-06	0.000364829330077096	*	LowTL	large phytoplankton
1038	4	phytoplankton	Reach	pre_MHW_Web/NCC_11242020_JimsOld_updatedKrill_10052022.csv	Pre	0.711621097464127	7.60061104327283e-06	0.000364829330077096	*	LowTL	large phytoplankton
1039	4	phytoplankton	Reach	pre_MHW_Web/NCC_11242020_JimsOld_updatedKrill_10052022.csv	Pre	0.615361880483931	7.60061104327283e-06	0.000364829330077096	*	LowTL	large phytoplankton
1040	4	phytoplankton	Reach	pre_MHW_Web/NCC_11242020_JimsOld_updatedKrill_10052022.csv	Pre	0.531146062122308	7.60061104327283e-06	0.000364829330077096	*	LowTL	large phytoplankton
1041	4	phytoplankton	Reach	pre_MHW_Web/NCC_11242020_JimsOld_updatedKrill_10052022.csv	Pre	1.04883706088582	7.60061104327283e-06	0.000364829330077096	*	LowTL	large phytoplankton
1042	4	phytoplankton	Reach	pre_MHW_Web/NCC_11242020_JimsOld_updatedKrill_10052022.csv	Pre	0.289426173336851	7.60061104327283e-06	0.000364829330077096	*	LowTL	large phytoplankton
1043	4	phytoplankton	Reach	pre_MHW_Web/NCC_11242020_JimsOld_updatedKrill_10052022.csv	Pre	1.32775284413944	7.60061104327283e-06	0.000364829330077096	*	LowTL	large phytoplankton
1044	4	phytoplankton	Reach	pre_MHW_Web/NCC_11242020_JimsOld_updatedKrill_10052022.csv	Pre	0.690422291671154	7.60061104327283e-06	0.000364829330077096	*	LowTL	large phytoplankton
1045	4	phytoplankton	Reach	pre_MHW_Web/NCC_11242020_JimsOld_updatedKrill_10052022.csv	Pre	0.701187141012059	7.60061104327283e-06	0.000364829330077096	*	LowTL	large phytoplankton
1046	4	phytoplankton	Reach	pre_MHW_Web/NCC_11242020_JimsOld_updatedKrill_10052022.csv	Pre	0.499256065555605	7.60061104327283e-06	0.000364829330077096	*	LowTL	large phytoplankton
1047	4	phytoplankton	Reach	pre_MHW_Web/NCC_11242020_JimsOld_updatedKrill_10052022.csv	Pre	0.964210917678886	7.60061104327283e-06	0.000364829330077096	*	LowTL	large phytoplankton
1048	4	phytoplankton	Reach	pre_MHW_Web/NCC_11242020_JimsOld_updatedKrill_10052022.csv	Pre	0.95126884752346	7.60061104327283e-06	0.000364829330077096	*	LowTL	large phytoplankton
1049	4	phytoplankton	Reach	pre_MHW_Web/NCC_11242020_JimsOld_updatedKrill_10052022.csv	Pre	0.681905496691706	7.60061104327283e-06	0.000364829330077096	*	LowTL	large phytoplankton
1050	4	phytoplankton	Reach	pre_MHW_Web/NCC_11242020_JimsOld_updatedKrill_10052022.csv	Pre	0.738154214988768	7.60061104327283e-06	0.000364829330077096	*	LowTL	large phytoplankton
1051	4	phytoplankton	Reach	pre_MHW_Web/NCC_11242020_JimsOld_updatedKrill_10052022.csv	Pre	0.666722621516845	7.60061104327283e-06	0.000364829330077096	*	LowTL	large phytoplankton
1052	4	phytoplankton	Reach	pre_MHW_Web/NCC_11242020_JimsOld_updatedKrill_10052022.csv	Pre	0.620695187977032	7.60061104327283e-06	0.000364829330077096	*	LowTL	large phytoplankton
1053	4	phytoplankton	Reach	pre_MHW_Web/NCC_11242020_JimsOld_updatedKrill_10052022.csv	Pre	1.2866354564249	7.60061104327283e-06	0.000364829330077096	*	LowTL	large phytoplankton
1054	4	phytoplankton	Reach	pre_MHW_Web/NCC_11242020_JimsOld_updatedKrill_10052022.csv	Pre	0.572356784298691	7.60061104327283e-06	0.000364829330077096	*	LowTL	large phytoplankton
1055	4	phytoplankton	Reach	pre_MHW_Web/NCC_11242020_JimsOld_updatedKrill_10052022.csv	Pre	1.69121487882766	7.60061104327283e-06	0.000364829330077096	*	LowTL	large phytoplankton
1056	4	phytoplankton	Reach	pre_MHW_Web/NCC_11242020_JimsOld_updatedKrill_10052022.csv	Pre	1.26292154411709	7.60061104327283e-06	0.000364829330077096	*	LowTL	large phytoplankton
1057	4	phytoplankton	Reach	pre_MHW_Web/NCC_11242020_JimsOld_updatedKrill_10052022.csv	Pre	0.363249386581244	7.60061104327283e-06	0.000364829330077096	*	LowTL	large phytoplankton
1058	4	phytoplankton	Reach	pre_MHW_Web/NCC_11242020_JimsOld_updatedKrill_10052022.csv	Pre	1.02086893948725	7.60061104327283e-06	0.000364829330077096	*	LowTL	large phytoplankton
1059	4	phytoplankton	Reach	pre_MHW_Web/NCC_11242020_JimsOld_updatedKrill_10052022.csv	Pre	1.31477950905385	7.60061104327283e-06	0.000364829330077096	*	LowTL	large phytoplankton
1060	4	phytoplankton	Reach	pre_MHW_Web/NCC_11242020_JimsOld_updatedKrill_10052022.csv	Pre	1.17165636504341	7.60061104327283e-06	0.000364829330077096	*	LowTL	large phytoplankton
1061	4	phytoplankton	Reach	pre_MHW_Web/NCC_11242020_JimsOld_updatedKrill_10052022.csv	Pre	0.679857004374057	7.60061104327283e-06	0.000364829330077096	*	LowTL	large phytoplankton
1062	4	phytoplankton	Reach	pre_MHW_Web/NCC_11242020_JimsOld_updatedKrill_10052022.csv	Pre	0.667190267719751	7.60061104327283e-06	0.000364829330077096	*	LowTL	large phytoplankton
1063	4	phytoplankton	Reach	pre_MHW_Web/NCC_11242020_JimsOld_updatedKrill_10052022.csv	Pre	1.50211572612385	7.60061104327283e-06	0.000364829330077096	*	LowTL	large phytoplankton
1064	4	phytoplankton	Reach	pre_MHW_Web/NCC_11242020_JimsOld_updatedKrill_10052022.csv	Pre	2.17488170629369	7.60061104327283e-06	0.000364829330077096	*	LowTL	large phytoplankton
1065	4	phytoplankton	Reach	pre_MHW_Web/NCC_11242020_JimsOld_updatedKrill_10052022.csv	Pre	1.40917913156653	7.60061104327283e-06	0.000364829330077096	*	LowTL	large phytoplankton
1066	4	phytoplankton	Reach	pre_MHW_Web/NCC_11242020_JimsOld_updatedKrill_10052022.csv	Pre	1.34426257379208	7.60061104327283e-06	0.000364829330077096	*	LowTL	large phytoplankton
1067	4	phytoplankton	Reach	post_MHW_Web/NCC2_NCC1Matched_10042022.csv	Post	0.901758363032966	7.60061104327283e-06	0.000364829330077096	*	LowTL	large phytoplankton
1068	4	phytoplankton	Reach	pre_MHW_Web/NCC_11242020_JimsOld_updatedKrill_10052022.csv	Pre	1.3301161704555	7.60061104327283e-06	0.000364829330077096	*	LowTL	large phytoplankton
1069	4	phytoplankton	Reach	post_MHW_Web/NCC2_NCC1Matched_10042022.csv	Post	0.56440158035306	7.60061104327283e-06	0.000364829330077096	*	LowTL	large phytoplankton
1070	4	phytoplankton	Reach	pre_MHW_Web/NCC_11242020_JimsOld_updatedKrill_10052022.csv	Pre	1.38249344790934	7.60061104327283e-06	0.000364829330077096	*	LowTL	large phytoplankton
1071	4	phytoplankton	Reach	post_MHW_Web/NCC2_NCC1Matched_10042022.csv	Post	0.575527207067825	7.60061104327283e-06	0.000364829330077096	*	LowTL	large phytoplankton
1072	4	phytoplankton	Reach	pre_MHW_Web/NCC_11242020_JimsOld_updatedKrill_10052022.csv	Pre	1.89656145346221	7.60061104327283e-06	0.000364829330077096	*	LowTL	large phytoplankton
1073	4	phytoplankton	Reach	post_MHW_Web/NCC2_NCC1Matched_10042022.csv	Post	1.07489256835426	7.60061104327283e-06	0.000364829330077096	*	LowTL	large phytoplankton
1074	4	phytoplankton	Reach	pre_MHW_Web/NCC_11242020_JimsOld_updatedKrill_10052022.csv	Pre	0.816163942839974	7.60061104327283e-06	0.000364829330077096	*	LowTL	large phytoplankton
1075	4	phytoplankton	Reach	post_MHW_Web/NCC2_NCC1Matched_10042022.csv	Post	0.53365379230394	7.60061104327283e-06	0.000364829330077096	*	LowTL	large phytoplankton
1076	4	phytoplankton	Reach	pre_MHW_Web/NCC_11242020_JimsOld_updatedKrill_10052022.csv	Pre	0.688827249634136	7.60061104327283e-06	0.000364829330077096	*	LowTL	large phytoplankton
1077	4	phytoplankton	Reach	post_MHW_Web/NCC2_NCC1Matched_10042022.csv	Post	0.828625077728628	7.60061104327283e-06	0.000364829330077096	*	LowTL	large phytoplankton
1078	4	phytoplankton	Reach	pre_MHW_Web/NCC_11242020_JimsOld_updatedKrill_10052022.csv	Pre	0.963736003708149	7.60061104327283e-06	0.000364829330077096	*	LowTL	large phytoplankton
1079	4	phytoplankton	Reach	post_MHW_Web/NCC2_NCC1Matched_10042022.csv	Post	0.698392699623229	7.60061104327283e-06	0.000364829330077096	*	LowTL	large phytoplankton
1080	4	phytoplankton	Reach	pre_MHW_Web/NCC_11242020_JimsOld_updatedKrill_10052022.csv	Pre	0.254282040784294	7.60061104327283e-06	0.000364829330077096	*	LowTL	large phytoplankton
1081	4	phytoplankton	Reach	post_MHW_Web/NCC2_NCC1Matched_10042022.csv	Post	0.60159423459071	7.60061104327283e-06	0.000364829330077096	*	LowTL	large phytoplankton
1082	4	phytoplankton	Reach	pre_MHW_Web/NCC_11242020_JimsOld_updatedKrill_10052022.csv	Pre	0.19921303850816	7.60061104327283e-06	0.000364829330077096	*	LowTL	large phytoplankton
1083	4	phytoplankton	Reach	post_MHW_Web/NCC2_NCC1Matched_10042022.csv	Post	0.677632445108526	7.60061104327283e-06	0.000364829330077096	*	LowTL	large phytoplankton
1084	4	phytoplankton	Reach	pre_MHW_Web/NCC_11242020_JimsOld_updatedKrill_10052022.csv	Pre	0.74829161485361	7.60061104327283e-06	0.000364829330077096	*	LowTL	large phytoplankton
1085	4	phytoplankton	Reach	post_MHW_Web/NCC2_NCC1Matched_10042022.csv	Post	0.809890034944228	7.60061104327283e-06	0.000364829330077096	*	LowTL	large phytoplankton
1086	4	phytoplankton	Footprint	pre_MHW_Web/NCC_11242020_JimsOld_updatedKrill_10052022.csv	Pre	0	7.60061104327283e-06	0.000364829330077096	*	LowTL	large phytoplankton
1087	4	phytoplankton	Footprint	post_MHW_Web/NCC2_NCC1Matched_10042022.csv	Post	0	7.60061104327283e-06	0.000364829330077096	*	LowTL	large phytoplankton
1088	4	phytoplankton	Footprint	pre_MHW_Web/NCC_11242020_JimsOld_updatedKrill_10052022.csv	Pre	0	7.60061104327283e-06	0.000364829330077096	*	LowTL	large phytoplankton
1089	4	phytoplankton	Footprint	post_MHW_Web/NCC2_NCC1Matched_10042022.csv	Post	0	7.60061104327283e-06	0.000364829330077096	*	LowTL	large phytoplankton
1090	4	phytoplankton	Footprint	pre_MHW_Web/NCC_11242020_JimsOld_updatedKrill_10052022.csv	Pre	0	7.60061104327283e-06	0.000364829330077096	*	LowTL	large phytoplankton
1091	4	phytoplankton	Footprint	post_MHW_Web/NCC2_NCC1Matched_10042022.csv	Post	0	7.60061104327283e-06	0.000364829330077096	*	LowTL	large phytoplankton
1092	4	phytoplankton	Footprint	pre_MHW_Web/NCC_11242020_JimsOld_updatedKrill_10052022.csv	Pre	0	7.60061104327283e-06	0.000364829330077096	*	LowTL	large phytoplankton
1093	4	phytoplankton	Footprint	post_MHW_Web/NCC2_NCC1Matched_10042022.csv	Post	0	7.60061104327283e-06	0.000364829330077096	*	LowTL	large phytoplankton
1094	4	phytoplankton	Footprint	pre_MHW_Web/NCC_11242020_JimsOld_updatedKrill_10052022.csv	Pre	0	7.60061104327283e-06	0.000364829330077096	*	LowTL	large phytoplankton
1095	4	phytoplankton	Footprint	post_MHW_Web/NCC2_NCC1Matched_10042022.csv	Post	0	7.60061104327283e-06	0.000364829330077096	*	LowTL	large phytoplankton
1096	4	phytoplankton	Footprint	pre_MHW_Web/NCC_11242020_JimsOld_updatedKrill_10052022.csv	Pre	0	7.60061104327283e-06	0.000364829330077096	*	LowTL	large phytoplankton
1097	4	phytoplankton	Footprint	post_MHW_Web/NCC2_NCC1Matched_10042022.csv	Post	0	7.60061104327283e-06	0.000364829330077096	*	LowTL	large phytoplankton
1098	4	phytoplankton	Footprint	pre_MHW_Web/NCC_11242020_JimsOld_updatedKrill_10052022.csv	Pre	0	7.60061104327283e-06	0.000364829330077096	*	LowTL	large phytoplankton
1099	4	phytoplankton	Footprint	post_MHW_Web/NCC2_NCC1Matched_10042022.csv	Post	0	7.60061104327283e-06	0.000364829330077096	*	LowTL	large phytoplankton
1100	4	phytoplankton	Footprint	pre_MHW_Web/NCC_11242020_JimsOld_updatedKrill_10052022.csv	Pre	0	7.60061104327283e-06	0.000364829330077096	*	LowTL	large phytoplankton
1101	4	phytoplankton	Footprint	post_MHW_Web/NCC2_NCC1Matched_10042022.csv	Post	0	7.60061104327283e-06	0.000364829330077096	*	LowTL	large phytoplankton
1102	4	phytoplankton	Footprint	pre_MHW_Web/NCC_11242020_JimsOld_updatedKrill_10052022.csv	Pre	0	7.60061104327283e-06	0.000364829330077096	*	LowTL	large phytoplankton
1103	4	phytoplankton	Footprint	post_MHW_Web/NCC2_NCC1Matched_10042022.csv	Post	0	7.60061104327283e-06	0.000364829330077096	*	LowTL	large phytoplankton
1104	4	phytoplankton	Footprint	pre_MHW_Web/NCC_11242020_JimsOld_updatedKrill_10052022.csv	Pre	0	7.60061104327283e-06	0.000364829330077096	*	LowTL	large phytoplankton
1105	4	phytoplankton	Footprint	post_MHW_Web/NCC2_NCC1Matched_10042022.csv	Post	0	7.60061104327283e-06	0.000364829330077096	*	LowTL	large phytoplankton
1106	4	phytoplankton	Footprint	pre_MHW_Web/NCC_11242020_JimsOld_updatedKrill_10052022.csv	Pre	0	7.60061104327283e-06	0.000364829330077096	*	LowTL	large phytoplankton
1107	4	phytoplankton	Footprint	post_MHW_Web/NCC2_NCC1Matched_10042022.csv	Post	0	7.60061104327283e-06	0.000364829330077096	*	LowTL	large phytoplankton
1108	4	phytoplankton	Footprint	pre_MHW_Web/NCC_11242020_JimsOld_updatedKrill_10052022.csv	Pre	0	7.60061104327283e-06	0.000364829330077096	*	LowTL	large phytoplankton
1109	4	phytoplankton	Footprint	post_MHW_Web/NCC2_NCC1Matched_10042022.csv	Post	0	7.60061104327283e-06	0.000364829330077096	*	LowTL	large phytoplankton
1110	4	phytoplankton	Footprint	pre_MHW_Web/NCC_11242020_JimsOld_updatedKrill_10052022.csv	Pre	0	7.60061104327283e-06	0.000364829330077096	*	LowTL	large phytoplankton
1111	4	phytoplankton	Footprint	post_MHW_Web/NCC2_NCC1Matched_10042022.csv	Post	0	7.60061104327283e-06	0.000364829330077096	*	LowTL	large phytoplankton
1112	4	phytoplankton	Footprint	pre_MHW_Web/NCC_11242020_JimsOld_updatedKrill_10052022.csv	Pre	0	7.60061104327283e-06	0.000364829330077096	*	LowTL	large phytoplankton
1113	4	phytoplankton	Footprint	post_MHW_Web/NCC2_NCC1Matched_10042022.csv	Post	0	7.60061104327283e-06	0.000364829330077096	*	LowTL	large phytoplankton
1114	4	phytoplankton	Footprint	pre_MHW_Web/NCC_11242020_JimsOld_updatedKrill_10052022.csv	Pre	0	7.60061104327283e-06	0.000364829330077096	*	LowTL	large phytoplankton
1115	4	phytoplankton	Footprint	post_MHW_Web/NCC2_NCC1Matched_10042022.csv	Post	0	7.60061104327283e-06	0.000364829330077096	*	LowTL	large phytoplankton
1116	4	phytoplankton	Footprint	pre_MHW_Web/NCC_11242020_JimsOld_updatedKrill_10052022.csv	Pre	0	7.60061104327283e-06	0.000364829330077096	*	LowTL	large phytoplankton
1117	4	phytoplankton	Footprint	post_MHW_Web/NCC2_NCC1Matched_10042022.csv	Post	0	7.60061104327283e-06	0.000364829330077096	*	LowTL	large phytoplankton
1118	4	phytoplankton	Footprint	pre_MHW_Web/NCC_11242020_JimsOld_updatedKrill_10052022.csv	Pre	0	7.60061104327283e-06	0.000364829330077096	*	LowTL	large phytoplankton
1119	4	phytoplankton	Footprint	post_MHW_Web/NCC2_NCC1Matched_10042022.csv	Post	0	7.60061104327283e-06	0.000364829330077096	*	LowTL	large phytoplankton
1120	4	phytoplankton	Footprint	pre_MHW_Web/NCC_11242020_JimsOld_updatedKrill_10052022.csv	Pre	0	7.60061104327283e-06	0.000364829330077096	*	LowTL	large phytoplankton
1121	4	phytoplankton	Footprint	post_MHW_Web/NCC2_NCC1Matched_10042022.csv	Post	0	7.60061104327283e-06	0.000364829330077096	*	LowTL	large phytoplankton
1122	4	phytoplankton	Reach	post_MHW_Web/NCC2_NCC1Matched_10042022.csv	Post	0.517471338819948	7.60061104327283e-06	0.000364829330077096	*	LowTL	large phytoplankton
1123	4	phytoplankton	Reach	pre_MHW_Web/NCC_11242020_JimsOld_updatedKrill_10052022.csv	Pre	0.56641475081942	7.60061104327283e-06	0.000364829330077096	*	LowTL	large phytoplankton
1124	4	phytoplankton	Reach	post_MHW_Web/NCC2_NCC1Matched_10042022.csv	Post	0.400103398241127	7.60061104327283e-06	0.000364829330077096	*	LowTL	large phytoplankton
1125	4	phytoplankton	Reach	pre_MHW_Web/NCC_11242020_JimsOld_updatedKrill_10052022.csv	Pre	0.531495734301264	7.60061104327283e-06	0.000364829330077096	*	LowTL	large phytoplankton
1126	4	phytoplankton	Reach	post_MHW_Web/NCC2_NCC1Matched_10042022.csv	Post	0.33835065520968	7.60061104327283e-06	0.000364829330077096	*	LowTL	large phytoplankton
1127	4	phytoplankton	Reach	pre_MHW_Web/NCC_11242020_JimsOld_updatedKrill_10052022.csv	Pre	0.749483007098931	7.60061104327283e-06	0.000364829330077096	*	LowTL	large phytoplankton
1128	4	phytoplankton	Reach	post_MHW_Web/NCC2_NCC1Matched_10042022.csv	Post	0.000134032931477581	7.60061104327283e-06	0.000364829330077096	*	LowTL	large phytoplankton
1129	4	phytoplankton	Reach	pre_MHW_Web/NCC_11242020_JimsOld_updatedKrill_10052022.csv	Pre	1.30074242326057	7.60061104327283e-06	0.000364829330077096	*	LowTL	large phytoplankton
1130	4	phytoplankton	Reach	post_MHW_Web/NCC2_NCC1Matched_10042022.csv	Post	0.000100566123971595	7.60061104327283e-06	0.000364829330077096	*	LowTL	large phytoplankton
1131	4	phytoplankton	Reach	pre_MHW_Web/NCC_11242020_JimsOld_updatedKrill_10052022.csv	Pre	1.35605452719833	7.60061104327283e-06	0.000364829330077096	*	LowTL	large phytoplankton
1132	4	phytoplankton	Reach	post_MHW_Web/NCC2_NCC1Matched_10042022.csv	Post	0.687685520775005	7.60061104327283e-06	0.000364829330077096	*	LowTL	large phytoplankton
1133	4	phytoplankton	Reach	pre_MHW_Web/NCC_11242020_JimsOld_updatedKrill_10052022.csv	Pre	1.21456572455385	7.60061104327283e-06	0.000364829330077096	*	LowTL	large phytoplankton
1134	4	phytoplankton	Reach	post_MHW_Web/NCC2_NCC1Matched_10042022.csv	Post	0.517458668329659	7.60061104327283e-06	0.000364829330077096	*	LowTL	large phytoplankton
1135	4	phytoplankton	Reach	pre_MHW_Web/NCC_11242020_JimsOld_updatedKrill_10052022.csv	Pre	0.48565099083396	7.60061104327283e-06	0.000364829330077096	*	LowTL	large phytoplankton
1136	4	phytoplankton	Reach	post_MHW_Web/NCC2_NCC1Matched_10042022.csv	Post	0.317400931600317	7.60061104327283e-06	0.000364829330077096	*	LowTL	large phytoplankton
1137	4	phytoplankton	Reach	pre_MHW_Web/NCC_11242020_JimsOld_updatedKrill_10052022.csv	Pre	0.693849604446662	7.60061104327283e-06	0.000364829330077096	*	LowTL	large phytoplankton
1138	4	phytoplankton	Reach	post_MHW_Web/NCC2_NCC1Matched_10042022.csv	Post	0.758058291777195	7.60061104327283e-06	0.000364829330077096	*	LowTL	large phytoplankton
1139	4	phytoplankton	Reach	pre_MHW_Web/NCC_11242020_JimsOld_updatedKrill_10052022.csv	Pre	0.453200584735363	7.60061104327283e-06	0.000364829330077096	*	LowTL	large phytoplankton
1140	4	phytoplankton	Reach	post_MHW_Web/NCC2_NCC1Matched_10042022.csv	Post	0.000280314116974991	7.60061104327283e-06	0.000364829330077096	*	LowTL	large phytoplankton
1141	4	phytoplankton	Reach	pre_MHW_Web/NCC_11242020_JimsOld_updatedKrill_10052022.csv	Pre	1.39101803707094	7.60061104327283e-06	0.000364829330077096	*	LowTL	large phytoplankton
1142	4	phytoplankton	Reach	post_MHW_Web/NCC2_NCC1Matched_10042022.csv	Post	0.62860768923804	7.60061104327283e-06	0.000364829330077096	*	LowTL	large phytoplankton
1143	4	phytoplankton	Reach	pre_MHW_Web/NCC_11242020_JimsOld_updatedKrill_10052022.csv	Pre	0.581562368612302	7.60061104327283e-06	0.000364829330077096	*	LowTL	large phytoplankton
1144	4	phytoplankton	Reach	post_MHW_Web/NCC2_NCC1Matched_10042022.csv	Post	0.965596058158907	7.60061104327283e-06	0.000364829330077096	*	LowTL	large phytoplankton
1145	4	phytoplankton	Reach	pre_MHW_Web/NCC_11242020_JimsOld_updatedKrill_10052022.csv	Pre	0.639216048767599	7.60061104327283e-06	0.000364829330077096	*	LowTL	large phytoplankton
1146	4	phytoplankton	Reach	post_MHW_Web/NCC2_NCC1Matched_10042022.csv	Post	0.975147986148388	7.60061104327283e-06	0.000364829330077096	*	LowTL	large phytoplankton
1147	4	phytoplankton	Reach	pre_MHW_Web/NCC_11242020_JimsOld_updatedKrill_10052022.csv	Pre	0.364287303026727	7.60061104327283e-06	0.000364829330077096	*	LowTL	large phytoplankton
1148	4	phytoplankton	Reach	post_MHW_Web/NCC2_NCC1Matched_10042022.csv	Post	1.55192648586824	7.60061104327283e-06	0.000364829330077096	*	LowTL	large phytoplankton
1149	4	phytoplankton	Reach	pre_MHW_Web/NCC_11242020_JimsOld_updatedKrill_10052022.csv	Pre	5.27548388509695e-05	7.60061104327283e-06	0.000364829330077096	*	LowTL	large phytoplankton
1150	4	phytoplankton	Reach	post_MHW_Web/NCC2_NCC1Matched_10042022.csv	Post	0.964250558819019	7.60061104327283e-06	0.000364829330077096	*	LowTL	large phytoplankton
1151	4	phytoplankton	Reach	pre_MHW_Web/NCC_11242020_JimsOld_updatedKrill_10052022.csv	Pre	0.421632201198478	7.60061104327283e-06	0.000364829330077096	*	LowTL	large phytoplankton
1152	4	phytoplankton	Reach	post_MHW_Web/NCC2_NCC1Matched_10042022.csv	Post	0.575621293162622	7.60061104327283e-06	0.000364829330077096	*	LowTL	large phytoplankton
1153	4	phytoplankton	Reach	pre_MHW_Web/NCC_11242020_JimsOld_updatedKrill_10052022.csv	Pre	0.625296283627235	7.60061104327283e-06	0.000364829330077096	*	LowTL	large phytoplankton
1154	4	phytoplankton	Reach	post_MHW_Web/NCC2_NCC1Matched_10042022.csv	Post	0.808969929420637	7.60061104327283e-06	0.000364829330077096	*	LowTL	large phytoplankton
1155	4	phytoplankton	Reach	pre_MHW_Web/NCC_11242020_JimsOld_updatedKrill_10052022.csv	Pre	0.953905288445124	7.60061104327283e-06	0.000364829330077096	*	LowTL	large phytoplankton
1156	4	phytoplankton	Reach	post_MHW_Web/NCC2_NCC1Matched_10042022.csv	Post	0.639838877008875	7.60061104327283e-06	0.000364829330077096	*	LowTL	large phytoplankton
1157	4	phytoplankton	Reach	pre_MHW_Web/NCC_11242020_JimsOld_updatedKrill_10052022.csv	Pre	1.24521548541827	7.60061104327283e-06	0.000364829330077096	*	LowTL	large phytoplankton
1158	4	phytoplankton	Reach	post_MHW_Web/NCC2_NCC1Matched_10042022.csv	Post	0.910465762892238	7.60061104327283e-06	0.000364829330077096	*	LowTL	large phytoplankton
1159	4	phytoplankton	Reach	pre_MHW_Web/NCC_11242020_JimsOld_updatedKrill_10052022.csv	Pre	1.39240188591211	7.60061104327283e-06	0.000364829330077096	*	LowTL	large phytoplankton
1160	4	phytoplankton	Reach	post_MHW_Web/NCC2_NCC1Matched_10042022.csv	Post	0.966247692850774	7.60061104327283e-06	0.000364829330077096	*	LowTL	large phytoplankton
1161	4	phytoplankton	Reach	pre_MHW_Web/NCC_11242020_JimsOld_updatedKrill_10052022.csv	Pre	0.00712630064139838	7.60061104327283e-06	0.000364829330077096	*	LowTL	large phytoplankton
1162	4	phytoplankton	Reach	post_MHW_Web/NCC2_NCC1Matched_10042022.csv	Post	0.431135022402793	7.60061104327283e-06	0.000364829330077096	*	LowTL	large phytoplankton
1163	4	phytoplankton	Reach	pre_MHW_Web/NCC_11242020_JimsOld_updatedKrill_10052022.csv	Pre	1.55472936672222	7.60061104327283e-06	0.000364829330077096	*	LowTL	large phytoplankton
1164	4	phytoplankton	Reach	post_MHW_Web/NCC2_NCC1Matched_10042022.csv	Post	0.774655964936461	7.60061104327283e-06	0.000364829330077096	*	LowTL	large phytoplankton
1165	4	phytoplankton	Reach	pre_MHW_Web/NCC_11242020_JimsOld_updatedKrill_10052022.csv	Pre	0.720465219322265	7.60061104327283e-06	0.000364829330077096	*	LowTL	large phytoplankton
1166	4	phytoplankton	Reach	post_MHW_Web/NCC2_NCC1Matched_10042022.csv	Post	0.657011396555503	7.60061104327283e-06	0.000364829330077096	*	LowTL	large phytoplankton
1167	4	phytoplankton	Reach	pre_MHW_Web/NCC_11242020_JimsOld_updatedKrill_10052022.csv	Pre	0.494275493376073	7.60061104327283e-06	0.000364829330077096	*	LowTL	large phytoplankton
1168	4	phytoplankton	Reach	post_MHW_Web/NCC2_NCC1Matched_10042022.csv	Post	0.511451818018341	7.60061104327283e-06	0.000364829330077096	*	LowTL	large phytoplankton
1169	4	phytoplankton	Reach	pre_MHW_Web/NCC_11242020_JimsOld_updatedKrill_10052022.csv	Pre	1.25762498340449	7.60061104327283e-06	0.000364829330077096	*	LowTL	large phytoplankton
1170	4	phytoplankton	Reach	post_MHW_Web/NCC2_NCC1Matched_10042022.csv	Post	0.050653145582028	7.60061104327283e-06	0.000364829330077096	*	LowTL	large phytoplankton
1171	4	phytoplankton	Reach	pre_MHW_Web/NCC_11242020_JimsOld_updatedKrill_10052022.csv	Pre	0.624671496035133	7.60061104327283e-06	0.000364829330077096	*	LowTL	large phytoplankton
1172	4	phytoplankton	Reach	post_MHW_Web/NCC2_NCC1Matched_10042022.csv	Post	0.838965942975965	7.60061104327283e-06	0.000364829330077096	*	LowTL	large phytoplankton
1173	4	phytoplankton	Reach	pre_MHW_Web/NCC_11242020_JimsOld_updatedKrill_10052022.csv	Pre	1.90157801725394	7.60061104327283e-06	0.000364829330077096	*	LowTL	large phytoplankton
1174	4	phytoplankton	Reach	post_MHW_Web/NCC2_NCC1Matched_10042022.csv	Post	0.659865527985481	7.60061104327283e-06	0.000364829330077096	*	LowTL	large phytoplankton
1175	4	phytoplankton	Reach	pre_MHW_Web/NCC_11242020_JimsOld_updatedKrill_10052022.csv	Pre	0.00010668678146321	7.60061104327283e-06	0.000364829330077096	*	LowTL	large phytoplankton
1176	4	phytoplankton	Reach	post_MHW_Web/NCC2_NCC1Matched_10042022.csv	Post	0.778720948997681	7.60061104327283e-06	0.000364829330077096	*	LowTL	large phytoplankton
1177	4	phytoplankton	Reach	pre_MHW_Web/NCC_11242020_JimsOld_updatedKrill_10052022.csv	Pre	1.38666012673826	7.60061104327283e-06	0.000364829330077096	*	LowTL	large phytoplankton
1178	4	phytoplankton	Reach	post_MHW_Web/NCC2_NCC1Matched_10042022.csv	Post	0.976934094927896	7.60061104327283e-06	0.000364829330077096	*	LowTL	large phytoplankton
1179	4	phytoplankton	Reach	pre_MHW_Web/NCC_11242020_JimsOld_updatedKrill_10052022.csv	Pre	0.000607966240319427	7.60061104327283e-06	0.000364829330077096	*	LowTL	large phytoplankton
1180	4	phytoplankton	Reach	post_MHW_Web/NCC2_NCC1Matched_10042022.csv	Post	0.563046488522833	7.60061104327283e-06	0.000364829330077096	*	LowTL	large phytoplankton
1181	4	phytoplankton	Reach	pre_MHW_Web/NCC_11242020_JimsOld_updatedKrill_10052022.csv	Pre	0.605470845000976	7.60061104327283e-06	0.000364829330077096	*	LowTL	large phytoplankton
1182	4	phytoplankton	Reach	post_MHW_Web/NCC2_NCC1Matched_10042022.csv	Post	1.42235647039208	7.60061104327283e-06	0.000364829330077096	*	LowTL	large phytoplankton
1183	4	phytoplankton	Reach	pre_MHW_Web/NCC_11242020_JimsOld_updatedKrill_10052022.csv	Pre	0.408825025635858	7.60061104327283e-06	0.000364829330077096	*	LowTL	large phytoplankton
1184	4	phytoplankton	Reach	post_MHW_Web/NCC2_NCC1Matched_10042022.csv	Post	0.737588959842064	7.60061104327283e-06	0.000364829330077096	*	LowTL	large phytoplankton
1185	4	phytoplankton	Reach	pre_MHW_Web/NCC_11242020_JimsOld_updatedKrill_10052022.csv	Pre	0.742831352135669	7.60061104327283e-06	0.000364829330077096	*	LowTL	large phytoplankton
1186	4	phytoplankton	Reach	post_MHW_Web/NCC2_NCC1Matched_10042022.csv	Post	0.57838766679792	7.60061104327283e-06	0.000364829330077096	*	LowTL	large phytoplankton
1187	4	phytoplankton	Reach	pre_MHW_Web/NCC_11242020_JimsOld_updatedKrill_10052022.csv	Pre	0.000107288560098097	7.60061104327283e-06	0.000364829330077096	*	LowTL	large phytoplankton
1188	4	phytoplankton	Reach	post_MHW_Web/NCC2_NCC1Matched_10042022.csv	Post	0.756561195169367	7.60061104327283e-06	0.000364829330077096	*	LowTL	large phytoplankton
1189	4	phytoplankton	Reach	pre_MHW_Web/NCC_11242020_JimsOld_updatedKrill_10052022.csv	Pre	0.655850660448378	7.60061104327283e-06	0.000364829330077096	*	LowTL	large phytoplankton
1190	4	phytoplankton	Reach	post_MHW_Web/NCC2_NCC1Matched_10042022.csv	Post	0.672180496261437	7.60061104327283e-06	0.000364829330077096	*	LowTL	large phytoplankton
1191	4	phytoplankton	Reach	pre_MHW_Web/NCC_11242020_JimsOld_updatedKrill_10052022.csv	Pre	1.58930726496191	7.60061104327283e-06	0.000364829330077096	*	LowTL	large phytoplankton
1192	4	phytoplankton	Reach	post_MHW_Web/NCC2_NCC1Matched_10042022.csv	Post	0.438915290254252	7.60061104327283e-06	0.000364829330077096	*	LowTL	large phytoplankton
1193	4	phytoplankton	Reach	pre_MHW_Web/NCC_11242020_JimsOld_updatedKrill_10052022.csv	Pre	1.37625970417822	7.60061104327283e-06	0.000364829330077096	*	LowTL	large phytoplankton
1194	4	phytoplankton	Reach	post_MHW_Web/NCC2_NCC1Matched_10042022.csv	Post	0.728005378688962	7.60061104327283e-06	0.000364829330077096	*	LowTL	large phytoplankton
1195	4	phytoplankton	Reach	pre_MHW_Web/NCC_11242020_JimsOld_updatedKrill_10052022.csv	Pre	0.778591252911777	7.60061104327283e-06	0.000364829330077096	*	LowTL	large phytoplankton
1196	4	phytoplankton	Reach	post_MHW_Web/NCC2_NCC1Matched_10042022.csv	Post	0.582949986854168	7.60061104327283e-06	0.000364829330077096	*	LowTL	large phytoplankton
1197	4	phytoplankton	Reach	pre_MHW_Web/NCC_11242020_JimsOld_updatedKrill_10052022.csv	Pre	0.943159659989862	7.60061104327283e-06	0.000364829330077096	*	LowTL	large phytoplankton
1198	4	phytoplankton	Reach	post_MHW_Web/NCC2_NCC1Matched_10042022.csv	Post	0.565255759050596	7.60061104327283e-06	0.000364829330077096	*	LowTL	large phytoplankton
1199	4	phytoplankton	Reach	pre_MHW_Web/NCC_11242020_JimsOld_updatedKrill_10052022.csv	Pre	0.658610753170232	7.60061104327283e-06	0.000364829330077096	*	LowTL	large phytoplankton
1200	4	phytoplankton	Reach	post_MHW_Web/NCC2_NCC1Matched_10042022.csv	Post	1.09622242649346	7.60061104327283e-06	0.000364829330077096	*	LowTL	large phytoplankton
1201	4	phytoplankton	Reach	pre_MHW_Web/NCC_11242020_JimsOld_updatedKrill_10052022.csv	Pre	0.533914734968871	7.60061104327283e-06	0.000364829330077096	*	LowTL	large phytoplankton
1202	4	phytoplankton	Reach	post_MHW_Web/NCC2_NCC1Matched_10042022.csv	Post	0.693350319335915	7.60061104327283e-06	0.000364829330077096	*	LowTL	large phytoplankton
1203	4	phytoplankton	Reach	pre_MHW_Web/NCC_11242020_JimsOld_updatedKrill_10052022.csv	Pre	1.22454520571173	7.60061104327283e-06	0.000364829330077096	*	LowTL	large phytoplankton
1204	4	phytoplankton	Reach	post_MHW_Web/NCC2_NCC1Matched_10042022.csv	Post	0.927894078363008	7.60061104327283e-06	0.000364829330077096	*	LowTL	large phytoplankton
1205	4	phytoplankton	Reach	pre_MHW_Web/NCC_11242020_JimsOld_updatedKrill_10052022.csv	Pre	0.716715394098285	7.60061104327283e-06	0.000364829330077096	*	LowTL	large phytoplankton
1206	4	phytoplankton	Reach	post_MHW_Web/NCC2_NCC1Matched_10042022.csv	Post	0.52379754067769	7.60061104327283e-06	0.000364829330077096	*	LowTL	large phytoplankton
1207	4	phytoplankton	Reach	pre_MHW_Web/NCC_11242020_JimsOld_updatedKrill_10052022.csv	Pre	0.652095895957187	7.60061104327283e-06	0.000364829330077096	*	LowTL	large phytoplankton
1208	4	phytoplankton	Reach	post_MHW_Web/NCC2_NCC1Matched_10042022.csv	Post	1.07366031118422	7.60061104327283e-06	0.000364829330077096	*	LowTL	large phytoplankton
1209	4	phytoplankton	Reach	pre_MHW_Web/NCC_11242020_JimsOld_updatedKrill_10052022.csv	Pre	0.701063229365412	7.60061104327283e-06	0.000364829330077096	*	LowTL	large phytoplankton
1210	4	phytoplankton	Reach	post_MHW_Web/NCC2_NCC1Matched_10042022.csv	Post	1.39524361045411	7.60061104327283e-06	0.000364829330077096	*	LowTL	large phytoplankton
1211	4	phytoplankton	Reach	pre_MHW_Web/NCC_11242020_JimsOld_updatedKrill_10052022.csv	Pre	2.1160489525907	7.60061104327283e-06	0.000364829330077096	*	LowTL	large phytoplankton
1212	4	phytoplankton	Reach	post_MHW_Web/NCC2_NCC1Matched_10042022.csv	Post	0.322638256803067	7.60061104327283e-06	0.000364829330077096	*	LowTL	large phytoplankton
1213	4	phytoplankton	Reach	pre_MHW_Web/NCC_11242020_JimsOld_updatedKrill_10052022.csv	Pre	0.669348704826664	7.60061104327283e-06	0.000364829330077096	*	LowTL	large phytoplankton
1214	4	phytoplankton	Reach	post_MHW_Web/NCC2_NCC1Matched_10042022.csv	Post	1.44129524029752	7.60061104327283e-06	0.000364829330077096	*	LowTL	large phytoplankton
1215	4	phytoplankton	Reach	pre_MHW_Web/NCC_11242020_JimsOld_updatedKrill_10052022.csv	Pre	1.0287218492685	7.60061104327283e-06	0.000364829330077096	*	LowTL	large phytoplankton
1216	4	phytoplankton	Reach	post_MHW_Web/NCC2_NCC1Matched_10042022.csv	Post	1.06135680968119	7.60061104327283e-06	0.000364829330077096	*	LowTL	large phytoplankton
1217	4	phytoplankton	Reach	pre_MHW_Web/NCC_11242020_JimsOld_updatedKrill_10052022.csv	Pre	0.394738518667438	7.60061104327283e-06	0.000364829330077096	*	LowTL	large phytoplankton
1218	4	phytoplankton	Reach	post_MHW_Web/NCC2_NCC1Matched_10042022.csv	Post	0.549193829341689	7.60061104327283e-06	0.000364829330077096	*	LowTL	large phytoplankton
1219	4	phytoplankton	Reach	pre_MHW_Web/NCC_11242020_JimsOld_updatedKrill_10052022.csv	Pre	1.1008365683736	7.60061104327283e-06	0.000364829330077096	*	LowTL	large phytoplankton
1220	4	phytoplankton	Reach	post_MHW_Web/NCC2_NCC1Matched_10042022.csv	Post	1.08723235704986	7.60061104327283e-06	0.000364829330077096	*	LowTL	large phytoplankton
1221	4	phytoplankton	Reach	pre_MHW_Web/NCC_11242020_JimsOld_updatedKrill_10052022.csv	Pre	0.271894156849177	7.60061104327283e-06	0.000364829330077096	*	LowTL	large phytoplankton
1222	4	phytoplankton	Reach	post_MHW_Web/NCC2_NCC1Matched_10042022.csv	Post	0.410980712086712	7.60061104327283e-06	0.000364829330077096	*	LowTL	large phytoplankton
1223	4	phytoplankton	Reach	pre_MHW_Web/NCC_11242020_JimsOld_updatedKrill_10052022.csv	Pre	1.02316252181838	7.60061104327283e-06	0.000364829330077096	*	LowTL	large phytoplankton
1224	4	phytoplankton	Reach	post_MHW_Web/NCC2_NCC1Matched_10042022.csv	Post	0.836785142914258	7.60061104327283e-06	0.000364829330077096	*	LowTL	large phytoplankton
1225	4	phytoplankton	Reach	pre_MHW_Web/NCC_11242020_JimsOld_updatedKrill_10052022.csv	Pre	0.517229965483599	7.60061104327283e-06	0.000364829330077096	*	LowTL	large phytoplankton
1226	4	phytoplankton	Reach	post_MHW_Web/NCC2_NCC1Matched_10042022.csv	Post	0.599604351298768	7.60061104327283e-06	0.000364829330077096	*	LowTL	large phytoplankton
1227	4	phytoplankton	Reach	pre_MHW_Web/NCC_11242020_JimsOld_updatedKrill_10052022.csv	Pre	0.825077040951428	7.60061104327283e-06	0.000364829330077096	*	LowTL	large phytoplankton
1228	4	phytoplankton	Reach	post_MHW_Web/NCC2_NCC1Matched_10042022.csv	Post	0.688457960257485	7.60061104327283e-06	0.000364829330077096	*	LowTL	large phytoplankton
1229	4	phytoplankton	Reach	pre_MHW_Web/NCC_11242020_JimsOld_updatedKrill_10052022.csv	Pre	0.694437400147209	7.60061104327283e-06	0.000364829330077096	*	LowTL	large phytoplankton
1230	4	phytoplankton	Reach	post_MHW_Web/NCC2_NCC1Matched_10042022.csv	Post	0.490987794216976	7.60061104327283e-06	0.000364829330077096	*	LowTL	large phytoplankton
1231	4	phytoplankton	Reach	pre_MHW_Web/NCC_11242020_JimsOld_updatedKrill_10052022.csv	Pre	0.673229846080721	7.60061104327283e-06	0.000364829330077096	*	LowTL	large phytoplankton
1232	4	phytoplankton	Reach	post_MHW_Web/NCC2_NCC1Matched_10042022.csv	Post	0.490859371425188	7.60061104327283e-06	0.000364829330077096	*	LowTL	large phytoplankton
1233	4	phytoplankton	Reach	pre_MHW_Web/NCC_11242020_JimsOld_updatedKrill_10052022.csv	Pre	0.613688778313952	7.60061104327283e-06	0.000364829330077096	*	LowTL	large phytoplankton
1234	4	phytoplankton	Reach	post_MHW_Web/NCC2_NCC1Matched_10042022.csv	Post	0.754006309195029	7.60061104327283e-06	0.000364829330077096	*	LowTL	large phytoplankton
1235	4	phytoplankton	Reach	pre_MHW_Web/NCC_11242020_JimsOld_updatedKrill_10052022.csv	Pre	0.286192522820237	7.60061104327283e-06	0.000364829330077096	*	LowTL	large phytoplankton
1236	4	phytoplankton	Reach	post_MHW_Web/NCC2_NCC1Matched_10042022.csv	Post	0.741110120758196	7.60061104327283e-06	0.000364829330077096	*	LowTL	large phytoplankton
1237	4	phytoplankton	Reach	pre_MHW_Web/NCC_11242020_JimsOld_updatedKrill_10052022.csv	Pre	0.787220786845052	7.60061104327283e-06	0.000364829330077096	*	LowTL	large phytoplankton
1238	4	phytoplankton	Reach	post_MHW_Web/NCC2_NCC1Matched_10042022.csv	Post	0.692798148806905	7.60061104327283e-06	0.000364829330077096	*	LowTL	large phytoplankton
1239	4	phytoplankton	Reach	pre_MHW_Web/NCC_11242020_JimsOld_updatedKrill_10052022.csv	Pre	0.748471364746596	7.60061104327283e-06	0.000364829330077096	*	LowTL	large phytoplankton
1240	4	phytoplankton	Reach	post_MHW_Web/NCC2_NCC1Matched_10042022.csv	Post	0.830173490245373	7.60061104327283e-06	0.000364829330077096	*	LowTL	large phytoplankton
1241	4	phytoplankton	Reach	pre_MHW_Web/NCC_11242020_JimsOld_updatedKrill_10052022.csv	Pre	2.05711187382472	7.60061104327283e-06	0.000364829330077096	*	LowTL	large phytoplankton
1242	4	phytoplankton	Reach	post_MHW_Web/NCC2_NCC1Matched_10042022.csv	Post	0.456029655759383	7.60061104327283e-06	0.000364829330077096	*	LowTL	large phytoplankton
1243	4	phytoplankton	Reach	pre_MHW_Web/NCC_11242020_JimsOld_updatedKrill_10052022.csv	Pre	0.489019590932771	7.60061104327283e-06	0.000364829330077096	*	LowTL	large phytoplankton
1244	4	phytoplankton	Reach	post_MHW_Web/NCC2_NCC1Matched_10042022.csv	Post	1.02582797751887	7.60061104327283e-06	0.000364829330077096	*	LowTL	large phytoplankton
1245	4	phytoplankton	Reach	pre_MHW_Web/NCC_11242020_JimsOld_updatedKrill_10052022.csv	Pre	1.03762470879297	7.60061104327283e-06	0.000364829330077096	*	LowTL	large phytoplankton
1246	4	phytoplankton	Reach	post_MHW_Web/NCC2_NCC1Matched_10042022.csv	Post	0.856788729959901	7.60061104327283e-06	0.000364829330077096	*	LowTL	large phytoplankton
1247	4	phytoplankton	Reach	pre_MHW_Web/NCC_11242020_JimsOld_updatedKrill_10052022.csv	Pre	1.11849366488146	7.60061104327283e-06	0.000364829330077096	*	LowTL	large phytoplankton
1248	4	phytoplankton	Reach	post_MHW_Web/NCC2_NCC1Matched_10042022.csv	Post	0.483116090506919	7.60061104327283e-06	0.000364829330077096	*	LowTL	large phytoplankton
1249	4	phytoplankton	Reach	pre_MHW_Web/NCC_11242020_JimsOld_updatedKrill_10052022.csv	Pre	0.369615892880622	7.60061104327283e-06	0.000364829330077096	*	LowTL	large phytoplankton
1250	4	phytoplankton	Reach	post_MHW_Web/NCC2_NCC1Matched_10042022.csv	Post	0.731639029158526	7.60061104327283e-06	0.000364829330077096	*	LowTL	large phytoplankton
1251	4	phytoplankton	Reach	pre_MHW_Web/NCC_11242020_JimsOld_updatedKrill_10052022.csv	Pre	0.98351809853491	7.60061104327283e-06	0.000364829330077096	*	LowTL	large phytoplankton
1252	4	phytoplankton	Reach	post_MHW_Web/NCC2_NCC1Matched_10042022.csv	Post	0.946835079436128	7.60061104327283e-06	0.000364829330077096	*	LowTL	large phytoplankton
1253	4	phytoplankton	Reach	pre_MHW_Web/NCC_11242020_JimsOld_updatedKrill_10052022.csv	Pre	1.67082722690141	7.60061104327283e-06	0.000364829330077096	*	LowTL	large phytoplankton
1254	4	phytoplankton	Reach	post_MHW_Web/NCC2_NCC1Matched_10042022.csv	Post	0.546919261480595	7.60061104327283e-06	0.000364829330077096	*	LowTL	large phytoplankton
1255	4	phytoplankton	Reach	pre_MHW_Web/NCC_11242020_JimsOld_updatedKrill_10052022.csv	Pre	0.538173336994134	7.60061104327283e-06	0.000364829330077096	*	LowTL	large phytoplankton
1256	4	phytoplankton	Reach	post_MHW_Web/NCC2_NCC1Matched_10042022.csv	Post	1.06374482854814	7.60061104327283e-06	0.000364829330077096	*	LowTL	large phytoplankton
1257	4	phytoplankton	Reach	pre_MHW_Web/NCC_11242020_JimsOld_updatedKrill_10052022.csv	Pre	0.667377883413548	7.60061104327283e-06	0.000364829330077096	*	LowTL	large phytoplankton
1258	4	phytoplankton	Reach	post_MHW_Web/NCC2_NCC1Matched_10042022.csv	Post	1.18942512118102	7.60061104327283e-06	0.000364829330077096	*	LowTL	large phytoplankton
1259	4	phytoplankton	Reach	pre_MHW_Web/NCC_11242020_JimsOld_updatedKrill_10052022.csv	Pre	0.495585145644998	7.60061104327283e-06	0.000364829330077096	*	LowTL	large phytoplankton
1260	4	phytoplankton	Reach	post_MHW_Web/NCC2_NCC1Matched_10042022.csv	Post	1.82243802255385	7.60061104327283e-06	0.000364829330077096	*	LowTL	large phytoplankton
1261	4	phytoplankton	Reach	pre_MHW_Web/NCC_11242020_JimsOld_updatedKrill_10052022.csv	Pre	0.391770290376051	7.60061104327283e-06	0.000364829330077096	*	LowTL	large phytoplankton
1262	4	phytoplankton	Reach	post_MHW_Web/NCC2_NCC1Matched_10042022.csv	Post	1.46617931915513	7.60061104327283e-06	0.000364829330077096	*	LowTL	large phytoplankton
1263	4	phytoplankton	Reach	pre_MHW_Web/NCC_11242020_JimsOld_updatedKrill_10052022.csv	Pre	0.594000397660644	7.60061104327283e-06	0.000364829330077096	*	LowTL	large phytoplankton
1264	4	phytoplankton	Reach	post_MHW_Web/NCC2_NCC1Matched_10042022.csv	Post	0.699876037623121	7.60061104327283e-06	0.000364829330077096	*	LowTL	large phytoplankton
1265	4	phytoplankton	Reach	pre_MHW_Web/NCC_11242020_JimsOld_updatedKrill_10052022.csv	Pre	0.353710896209623	7.60061104327283e-06	0.000364829330077096	*	LowTL	large phytoplankton
1266	4	phytoplankton	Reach	post_MHW_Web/NCC2_NCC1Matched_10042022.csv	Post	0.227134255322659	7.60061104327283e-06	0.000364829330077096	*	LowTL	large phytoplankton
1267	4	phytoplankton	Reach	pre_MHW_Web/NCC_11242020_JimsOld_updatedKrill_10052022.csv	Pre	1.08740904217372	7.60061104327283e-06	0.000364829330077096	*	LowTL	large phytoplankton
1268	4	phytoplankton	Reach	post_MHW_Web/NCC2_NCC1Matched_10042022.csv	Post	0.373768179373453	7.60061104327283e-06	0.000364829330077096	*	LowTL	large phytoplankton
1269	4	phytoplankton	Reach	pre_MHW_Web/NCC_11242020_JimsOld_updatedKrill_10052022.csv	Pre	0.671752237317008	7.60061104327283e-06	0.000364829330077096	*	LowTL	large phytoplankton
1270	4	phytoplankton	Reach	post_MHW_Web/NCC2_NCC1Matched_10042022.csv	Post	0.616116846475065	7.60061104327283e-06	0.000364829330077096	*	LowTL	large phytoplankton
1271	4	phytoplankton	Reach	pre_MHW_Web/NCC_11242020_JimsOld_updatedKrill_10052022.csv	Pre	1.22668221645549	7.60061104327283e-06	0.000364829330077096	*	LowTL	large phytoplankton
1272	4	phytoplankton	Reach	post_MHW_Web/NCC2_NCC1Matched_10042022.csv	Post	0.764232828533038	7.60061104327283e-06	0.000364829330077096	*	LowTL	large phytoplankton
1273	4	phytoplankton	Reach	pre_MHW_Web/NCC_11242020_JimsOld_updatedKrill_10052022.csv	Pre	0.580215514524509	7.60061104327283e-06	0.000364829330077096	*	LowTL	large phytoplankton
1274	4	phytoplankton	Reach	post_MHW_Web/NCC2_NCC1Matched_10042022.csv	Post	0.566286270773848	7.60061104327283e-06	0.000364829330077096	*	LowTL	large phytoplankton
1275	4	phytoplankton	Reach	pre_MHW_Web/NCC_11242020_JimsOld_updatedKrill_10052022.csv	Pre	0.943862039658591	7.60061104327283e-06	0.000364829330077096	*	LowTL	large phytoplankton
1276	4	phytoplankton	Reach	post_MHW_Web/NCC2_NCC1Matched_10042022.csv	Post	0.832559914229955	7.60061104327283e-06	0.000364829330077096	*	LowTL	large phytoplankton
1277	4	phytoplankton	Reach	pre_MHW_Web/NCC_11242020_JimsOld_updatedKrill_10052022.csv	Pre	0.0702868080921982	7.60061104327283e-06	0.000364829330077096	*	LowTL	large phytoplankton
1278	4	phytoplankton	Reach	post_MHW_Web/NCC2_NCC1Matched_10042022.csv	Post	0.472470815878031	7.60061104327283e-06	0.000364829330077096	*	LowTL	large phytoplankton
1279	4	phytoplankton	Reach	pre_MHW_Web/NCC_11242020_JimsOld_updatedKrill_10052022.csv	Pre	0.874821581292116	7.60061104327283e-06	0.000364829330077096	*	LowTL	large phytoplankton
1280	4	phytoplankton	Reach	post_MHW_Web/NCC2_NCC1Matched_10042022.csv	Post	0.552649294020438	7.60061104327283e-06	0.000364829330077096	*	LowTL	large phytoplankton
1281	4	phytoplankton	Reach	pre_MHW_Web/NCC_11242020_JimsOld_updatedKrill_10052022.csv	Pre	0.901275482404151	7.60061104327283e-06	0.000364829330077096	*	LowTL	large phytoplankton
1282	4	phytoplankton	Reach	post_MHW_Web/NCC2_NCC1Matched_10042022.csv	Post	1.1341636551794	7.60061104327283e-06	0.000364829330077096	*	LowTL	large phytoplankton
1283	4	phytoplankton	Reach	pre_MHW_Web/NCC_11242020_JimsOld_updatedKrill_10052022.csv	Pre	5.60109265974673e-05	7.60061104327283e-06	0.000364829330077096	*	LowTL	large phytoplankton
1284	4	phytoplankton	Reach	post_MHW_Web/NCC2_NCC1Matched_10042022.csv	Post	0.000418473897923376	7.60061104327283e-06	0.000364829330077096	*	LowTL	large phytoplankton
1285	4	phytoplankton	Reach	pre_MHW_Web/NCC_11242020_JimsOld_updatedKrill_10052022.csv	Pre	1.63076429737969	7.60061104327283e-06	0.000364829330077096	*	LowTL	large phytoplankton
1286	4	phytoplankton	Reach	post_MHW_Web/NCC2_NCC1Matched_10042022.csv	Post	0.915509008520926	7.60061104327283e-06	0.000364829330077096	*	LowTL	large phytoplankton
1287	4	phytoplankton	Reach	pre_MHW_Web/NCC_11242020_JimsOld_updatedKrill_10052022.csv	Pre	0.416138160052652	7.60061104327283e-06	0.000364829330077096	*	LowTL	large phytoplankton
1288	4	phytoplankton	Reach	post_MHW_Web/NCC2_NCC1Matched_10042022.csv	Post	0.742754766425415	7.60061104327283e-06	0.000364829330077096	*	LowTL	large phytoplankton
1289	4	phytoplankton	Reach	pre_MHW_Web/NCC_11242020_JimsOld_updatedKrill_10052022.csv	Pre	2.06129062663247	7.60061104327283e-06	0.000364829330077096	*	LowTL	large phytoplankton
1290	4	phytoplankton	Reach	post_MHW_Web/NCC2_NCC1Matched_10042022.csv	Post	0.713614972136526	7.60061104327283e-06	0.000364829330077096	*	LowTL	large phytoplankton
1291	4	phytoplankton	Reach	pre_MHW_Web/NCC_11242020_JimsOld_updatedKrill_10052022.csv	Pre	0.763051072880534	7.60061104327283e-06	0.000364829330077096	*	LowTL	large phytoplankton
1292	4	phytoplankton	Reach	post_MHW_Web/NCC2_NCC1Matched_10042022.csv	Post	1.03763045312834	7.60061104327283e-06	0.000364829330077096	*	LowTL	large phytoplankton
1293	4	phytoplankton	Reach	pre_MHW_Web/NCC_11242020_JimsOld_updatedKrill_10052022.csv	Pre	1.30582648365258	7.60061104327283e-06	0.000364829330077096	*	LowTL	large phytoplankton
1294	4	phytoplankton	Reach	post_MHW_Web/NCC2_NCC1Matched_10042022.csv	Post	7.73719029810159e-05	7.60061104327283e-06	0.000364829330077096	*	LowTL	large phytoplankton
1295	4	phytoplankton	Reach	pre_MHW_Web/NCC_11242020_JimsOld_updatedKrill_10052022.csv	Pre	0.661836874832622	7.60061104327283e-06	0.000364829330077096	*	LowTL	large phytoplankton
1296	4	phytoplankton	Reach	post_MHW_Web/NCC2_NCC1Matched_10042022.csv	Post	0.843562131059665	7.60061104327283e-06	0.000364829330077096	*	LowTL	large phytoplankton
1297	4	phytoplankton	Reach	pre_MHW_Web/NCC_11242020_JimsOld_updatedKrill_10052022.csv	Pre	0.000223681103286143	7.60061104327283e-06	0.000364829330077096	*	LowTL	large phytoplankton
1298	4	phytoplankton	Reach	post_MHW_Web/NCC2_NCC1Matched_10042022.csv	Post	0.606727946983317	7.60061104327283e-06	0.000364829330077096	*	LowTL	large phytoplankton
1299	4	phytoplankton	Reach	pre_MHW_Web/NCC_11242020_JimsOld_updatedKrill_10052022.csv	Pre	0.979447563424551	7.60061104327283e-06	0.000364829330077096	*	LowTL	large phytoplankton
1300	4	phytoplankton	Reach	post_MHW_Web/NCC2_NCC1Matched_10042022.csv	Post	1.14285682923571	7.60061104327283e-06	0.000364829330077096	*	LowTL	large phytoplankton
1301	4	phytoplankton	Reach	pre_MHW_Web/NCC_11242020_JimsOld_updatedKrill_10052022.csv	Pre	0.000152724834792652	7.60061104327283e-06	0.000364829330077096	*	LowTL	large phytoplankton
1302	4	phytoplankton	Reach	post_MHW_Web/NCC2_NCC1Matched_10042022.csv	Post	0.386422980377528	7.60061104327283e-06	0.000364829330077096	*	LowTL	large phytoplankton
1303	4	phytoplankton	Reach	pre_MHW_Web/NCC_11242020_JimsOld_updatedKrill_10052022.csv	Pre	0.737740208411254	7.60061104327283e-06	0.000364829330077096	*	LowTL	large phytoplankton
1304	4	phytoplankton	Reach	post_MHW_Web/NCC2_NCC1Matched_10042022.csv	Post	0.41507856326357	7.60061104327283e-06	0.000364829330077096	*	LowTL	large phytoplankton
1305	4	phytoplankton	Reach	pre_MHW_Web/NCC_11242020_JimsOld_updatedKrill_10052022.csv	Pre	0.462064284933583	7.60061104327283e-06	0.000364829330077096	*	LowTL	large phytoplankton
1306	4	phytoplankton	Reach	post_MHW_Web/NCC2_NCC1Matched_10042022.csv	Post	1.23422988252119	7.60061104327283e-06	0.000364829330077096	*	LowTL	large phytoplankton
1307	4	phytoplankton	Reach	pre_MHW_Web/NCC_11242020_JimsOld_updatedKrill_10052022.csv	Pre	0.692588881194947	7.60061104327283e-06	0.000364829330077096	*	LowTL	large phytoplankton
1308	4	phytoplankton	Reach	post_MHW_Web/NCC2_NCC1Matched_10042022.csv	Post	0.850146987803429	7.60061104327283e-06	0.000364829330077096	*	LowTL	large phytoplankton
1309	4	phytoplankton	Reach	pre_MHW_Web/NCC_11242020_JimsOld_updatedKrill_10052022.csv	Pre	0.649642768122586	7.60061104327283e-06	0.000364829330077096	*	LowTL	large phytoplankton
1310	4	phytoplankton	Reach	post_MHW_Web/NCC2_NCC1Matched_10042022.csv	Post	0.7963451707158	7.60061104327283e-06	0.000364829330077096	*	LowTL	large phytoplankton
1311	4	phytoplankton	Reach	pre_MHW_Web/NCC_11242020_JimsOld_updatedKrill_10052022.csv	Pre	0.709685996505206	7.60061104327283e-06	0.000364829330077096	*	LowTL	large phytoplankton
1312	4	phytoplankton	Reach	post_MHW_Web/NCC2_NCC1Matched_10042022.csv	Post	0.559917016865744	7.60061104327283e-06	0.000364829330077096	*	LowTL	large phytoplankton
1313	4	phytoplankton	Reach	pre_MHW_Web/NCC_11242020_JimsOld_updatedKrill_10052022.csv	Pre	0.659987076668001	7.60061104327283e-06	0.000364829330077096	*	LowTL	large phytoplankton
1314	4	phytoplankton	Reach	post_MHW_Web/NCC2_NCC1Matched_10042022.csv	Post	0.634122724477266	7.60061104327283e-06	0.000364829330077096	*	LowTL	large phytoplankton
1315	4	phytoplankton	Reach	pre_MHW_Web/NCC_11242020_JimsOld_updatedKrill_10052022.csv	Pre	0.117524083544125	7.60061104327283e-06	0.000364829330077096	*	LowTL	large phytoplankton
1316	4	phytoplankton	Reach	post_MHW_Web/NCC2_NCC1Matched_10042022.csv	Post	1.0689073394929	7.60061104327283e-06	0.000364829330077096	*	LowTL	large phytoplankton
1317	4	phytoplankton	Reach	pre_MHW_Web/NCC_11242020_JimsOld_updatedKrill_10052022.csv	Pre	1.40133413709724	7.60061104327283e-06	0.000364829330077096	*	LowTL	large phytoplankton
1318	4	phytoplankton	Reach	post_MHW_Web/NCC2_NCC1Matched_10042022.csv	Post	0.646069464373856	7.60061104327283e-06	0.000364829330077096	*	LowTL	large phytoplankton
1319	4	phytoplankton	Reach	pre_MHW_Web/NCC_11242020_JimsOld_updatedKrill_10052022.csv	Pre	0.799599221032966	7.60061104327283e-06	0.000364829330077096	*	LowTL	large phytoplankton
1320	4	phytoplankton	Reach	post_MHW_Web/NCC2_NCC1Matched_10042022.csv	Post	1.38059580261153	7.60061104327283e-06	0.000364829330077096	*	LowTL	large phytoplankton
1321	4	phytoplankton	Reach	pre_MHW_Web/NCC_11242020_JimsOld_updatedKrill_10052022.csv	Pre	0.614906077232778	7.60061104327283e-06	0.000364829330077096	*	LowTL	large phytoplankton
1322	4	phytoplankton	Reach	post_MHW_Web/NCC2_NCC1Matched_10042022.csv	Post	0.509072648191035	7.60061104327283e-06	0.000364829330077096	*	LowTL	large phytoplankton
1323	4	phytoplankton	Reach	pre_MHW_Web/NCC_11242020_JimsOld_updatedKrill_10052022.csv	Pre	0.676053162630837	7.60061104327283e-06	0.000364829330077096	*	LowTL	large phytoplankton
1324	4	phytoplankton	Reach	post_MHW_Web/NCC2_NCC1Matched_10042022.csv	Post	0.836700514047509	7.60061104327283e-06	0.000364829330077096	*	LowTL	large phytoplankton
1325	4	phytoplankton	Reach	pre_MHW_Web/NCC_11242020_JimsOld_updatedKrill_10052022.csv	Pre	0.748297549020041	7.60061104327283e-06	0.000364829330077096	*	LowTL	large phytoplankton
1326	4	phytoplankton	Reach	post_MHW_Web/NCC2_NCC1Matched_10042022.csv	Post	0.334045067764998	7.60061104327283e-06	0.000364829330077096	*	LowTL	large phytoplankton
1327	4	phytoplankton	Reach	pre_MHW_Web/NCC_11242020_JimsOld_updatedKrill_10052022.csv	Pre	0.721498462646465	7.60061104327283e-06	0.000364829330077096	*	LowTL	large phytoplankton
1328	4	phytoplankton	Reach	post_MHW_Web/NCC2_NCC1Matched_10042022.csv	Post	0.408770210076228	7.60061104327283e-06	0.000364829330077096	*	LowTL	large phytoplankton
1329	4	phytoplankton	Reach	pre_MHW_Web/NCC_11242020_JimsOld_updatedKrill_10052022.csv	Pre	0.648513304152461	7.60061104327283e-06	0.000364829330077096	*	LowTL	large phytoplankton
1330	4	phytoplankton	Reach	post_MHW_Web/NCC2_NCC1Matched_10042022.csv	Post	0.330582234510854	7.60061104327283e-06	0.000364829330077096	*	LowTL	large phytoplankton
1331	4	phytoplankton	Reach	pre_MHW_Web/NCC_11242020_JimsOld_updatedKrill_10052022.csv	Pre	0.701965235173311	7.60061104327283e-06	0.000364829330077096	*	LowTL	large phytoplankton
1332	4	phytoplankton	Reach	post_MHW_Web/NCC2_NCC1Matched_10042022.csv	Post	0.356611567727882	7.60061104327283e-06	0.000364829330077096	*	LowTL	large phytoplankton
1333	4	phytoplankton	Reach	pre_MHW_Web/NCC_11242020_JimsOld_updatedKrill_10052022.csv	Pre	1.09098670630456	7.60061104327283e-06	0.000364829330077096	*	LowTL	large phytoplankton
1334	4	phytoplankton	Reach	post_MHW_Web/NCC2_NCC1Matched_10042022.csv	Post	1.32987362586296	7.60061104327283e-06	0.000364829330077096	*	LowTL	large phytoplankton
1335	4	phytoplankton	Reach	pre_MHW_Web/NCC_11242020_JimsOld_updatedKrill_10052022.csv	Pre	0.394525697163502	7.60061104327283e-06	0.000364829330077096	*	LowTL	large phytoplankton
1336	4	phytoplankton	Reach	post_MHW_Web/NCC2_NCC1Matched_10042022.csv	Post	0.713439170265493	7.60061104327283e-06	0.000364829330077096	*	LowTL	large phytoplankton
1337	4	phytoplankton	Reach	pre_MHW_Web/NCC_11242020_JimsOld_updatedKrill_10052022.csv	Pre	0.58210569926796	7.60061104327283e-06	0.000364829330077096	*	LowTL	large phytoplankton
1338	4	phytoplankton	Reach	post_MHW_Web/NCC2_NCC1Matched_10042022.csv	Post	0.702958517361712	7.60061104327283e-06	0.000364829330077096	*	LowTL	large phytoplankton
1339	4	phytoplankton	Reach	pre_MHW_Web/NCC_11242020_JimsOld_updatedKrill_10052022.csv	Pre	0.4935674843641	7.60061104327283e-06	0.000364829330077096	*	LowTL	large phytoplankton
1340	4	phytoplankton	Reach	post_MHW_Web/NCC2_NCC1Matched_10042022.csv	Post	0.793315855382124	7.60061104327283e-06	0.000364829330077096	*	LowTL	large phytoplankton
1341	4	phytoplankton	Reach	pre_MHW_Web/NCC_11242020_JimsOld_updatedKrill_10052022.csv	Pre	1.31276931033587	7.60061104327283e-06	0.000364829330077096	*	LowTL	large phytoplankton
1342	4	phytoplankton	Reach	post_MHW_Web/NCC2_NCC1Matched_10042022.csv	Post	0.5008777215463	7.60061104327283e-06	0.000364829330077096	*	LowTL	large phytoplankton
1343	4	phytoplankton	Reach	pre_MHW_Web/NCC_11242020_JimsOld_updatedKrill_10052022.csv	Pre	1.16405342520909	7.60061104327283e-06	0.000364829330077096	*	LowTL	large phytoplankton
1344	4	phytoplankton	Reach	post_MHW_Web/NCC2_NCC1Matched_10042022.csv	Post	2.61909866377157	7.60061104327283e-06	0.000364829330077096	*	LowTL	large phytoplankton
1345	4	phytoplankton	Reach	pre_MHW_Web/NCC_11242020_JimsOld_updatedKrill_10052022.csv	Pre	0.356657818130172	7.60061104327283e-06	0.000364829330077096	*	LowTL	large phytoplankton
1346	4	phytoplankton	Reach	post_MHW_Web/NCC2_NCC1Matched_10042022.csv	Post	0.427469593785191	7.60061104327283e-06	0.000364829330077096	*	LowTL	large phytoplankton
1347	4	phytoplankton	Reach	pre_MHW_Web/NCC_11242020_JimsOld_updatedKrill_10052022.csv	Pre	0.852223070413052	7.60061104327283e-06	0.000364829330077096	*	LowTL	large phytoplankton
1348	4	phytoplankton	Reach	post_MHW_Web/NCC2_NCC1Matched_10042022.csv	Post	0.487991059794521	7.60061104327283e-06	0.000364829330077096	*	LowTL	large phytoplankton
1349	4	phytoplankton	Reach	pre_MHW_Web/NCC_11242020_JimsOld_updatedKrill_10052022.csv	Pre	1.07428276986798	7.60061104327283e-06	0.000364829330077096	*	LowTL	large phytoplankton
1350	4	phytoplankton	Reach	post_MHW_Web/NCC2_NCC1Matched_10042022.csv	Post	0.444008951837737	7.60061104327283e-06	0.000364829330077096	*	LowTL	large phytoplankton
1351	4	phytoplankton	Reach	pre_MHW_Web/NCC_11242020_JimsOld_updatedKrill_10052022.csv	Pre	1.09907774711138	7.60061104327283e-06	0.000364829330077096	*	LowTL	large phytoplankton
1352	4	phytoplankton	Reach	post_MHW_Web/NCC2_NCC1Matched_10042022.csv	Post	1.56809919169422	7.60061104327283e-06	0.000364829330077096	*	LowTL	large phytoplankton
1353	4	phytoplankton	Reach	pre_MHW_Web/NCC_11242020_JimsOld_updatedKrill_10052022.csv	Pre	0.85774036727912	7.60061104327283e-06	0.000364829330077096	*	LowTL	large phytoplankton
1354	4	phytoplankton	Reach	post_MHW_Web/NCC2_NCC1Matched_10042022.csv	Post	0.000113456103556054	7.60061104327283e-06	0.000364829330077096	*	LowTL	large phytoplankton
1355	4	phytoplankton	Reach	pre_MHW_Web/NCC_11242020_JimsOld_updatedKrill_10052022.csv	Pre	0.584875388526627	7.60061104327283e-06	0.000364829330077096	*	LowTL	large phytoplankton
1356	4	phytoplankton	Reach	post_MHW_Web/NCC2_NCC1Matched_10042022.csv	Post	0.694978760402561	7.60061104327283e-06	0.000364829330077096	*	LowTL	large phytoplankton
1357	4	phytoplankton	Reach	pre_MHW_Web/NCC_11242020_JimsOld_updatedKrill_10052022.csv	Pre	0.521650744602815	7.60061104327283e-06	0.000364829330077096	*	LowTL	large phytoplankton
1358	4	phytoplankton	Reach	post_MHW_Web/NCC2_NCC1Matched_10042022.csv	Post	1.60699215342949	7.60061104327283e-06	0.000364829330077096	*	LowTL	large phytoplankton
1359	4	phytoplankton	Reach	pre_MHW_Web/NCC_11242020_JimsOld_updatedKrill_10052022.csv	Pre	0.705167259049296	7.60061104327283e-06	0.000364829330077096	*	LowTL	large phytoplankton
1360	4	phytoplankton	Reach	post_MHW_Web/NCC2_NCC1Matched_10042022.csv	Post	0.74485235556353	7.60061104327283e-06	0.000364829330077096	*	LowTL	large phytoplankton
1361	4	phytoplankton	Reach	pre_MHW_Web/NCC_11242020_JimsOld_updatedKrill_10052022.csv	Pre	1.64662465090734	7.60061104327283e-06	0.000364829330077096	*	LowTL	large phytoplankton
1362	4	phytoplankton	Reach	post_MHW_Web/NCC2_NCC1Matched_10042022.csv	Post	0.00124958173487239	7.60061104327283e-06	0.000364829330077096	*	LowTL	large phytoplankton
1363	4	phytoplankton	Reach	pre_MHW_Web/NCC_11242020_JimsOld_updatedKrill_10052022.csv	Pre	1.05519924731047	7.60061104327283e-06	0.000364829330077096	*	LowTL	large phytoplankton
1364	4	phytoplankton	Reach	post_MHW_Web/NCC2_NCC1Matched_10042022.csv	Post	1.16865951050122	7.60061104327283e-06	0.000364829330077096	*	LowTL	large phytoplankton
1365	4	phytoplankton	Reach	pre_MHW_Web/NCC_11242020_JimsOld_updatedKrill_10052022.csv	Pre	1.38170177560488	7.60061104327283e-06	0.000364829330077096	*	LowTL	large phytoplankton
1366	4	phytoplankton	Reach	post_MHW_Web/NCC2_NCC1Matched_10042022.csv	Post	0.211417077803272	7.60061104327283e-06	0.000364829330077096	*	LowTL	large phytoplankton
1367	4	phytoplankton	Reach	pre_MHW_Web/NCC_11242020_JimsOld_updatedKrill_10052022.csv	Pre	0.651006481898673	7.60061104327283e-06	0.000364829330077096	*	LowTL	large phytoplankton
1368	4	phytoplankton	Reach	post_MHW_Web/NCC2_NCC1Matched_10042022.csv	Post	0.537042958615972	7.60061104327283e-06	0.000364829330077096	*	LowTL	large phytoplankton
1369	4	phytoplankton	Reach	pre_MHW_Web/NCC_11242020_JimsOld_updatedKrill_10052022.csv	Pre	1.12416862373395	7.60061104327283e-06	0.000364829330077096	*	LowTL	large phytoplankton
1370	4	phytoplankton	Reach	post_MHW_Web/NCC2_NCC1Matched_10042022.csv	Post	0.682342858335707	7.60061104327283e-06	0.000364829330077096	*	LowTL	large phytoplankton
1371	4	phytoplankton	Reach	pre_MHW_Web/NCC_11242020_JimsOld_updatedKrill_10052022.csv	Pre	1.22794486922889	7.60061104327283e-06	0.000364829330077096	*	LowTL	large phytoplankton
1372	4	phytoplankton	Reach	post_MHW_Web/NCC2_NCC1Matched_10042022.csv	Post	0.660511353014262	7.60061104327283e-06	0.000364829330077096	*	LowTL	large phytoplankton
1373	4	phytoplankton	Reach	pre_MHW_Web/NCC_11242020_JimsOld_updatedKrill_10052022.csv	Pre	0.632394433862103	7.60061104327283e-06	0.000364829330077096	*	LowTL	large phytoplankton
1374	4	phytoplankton	Reach	post_MHW_Web/NCC2_NCC1Matched_10042022.csv	Post	0.170904643799642	7.60061104327283e-06	0.000364829330077096	*	LowTL	large phytoplankton
1375	4	phytoplankton	Reach	pre_MHW_Web/NCC_11242020_JimsOld_updatedKrill_10052022.csv	Pre	0.553667957670828	7.60061104327283e-06	0.000364829330077096	*	LowTL	large phytoplankton
1376	4	phytoplankton	Reach	post_MHW_Web/NCC2_NCC1Matched_10042022.csv	Post	0.86081536724656	7.60061104327283e-06	0.000364829330077096	*	LowTL	large phytoplankton
1377	4	phytoplankton	Reach	pre_MHW_Web/NCC_11242020_JimsOld_updatedKrill_10052022.csv	Pre	0.925844424934613	7.60061104327283e-06	0.000364829330077096	*	LowTL	large phytoplankton
1378	4	phytoplankton	Reach	post_MHW_Web/NCC2_NCC1Matched_10042022.csv	Post	0.595376719981672	7.60061104327283e-06	0.000364829330077096	*	LowTL	large phytoplankton
1379	4	phytoplankton	Reach	pre_MHW_Web/NCC_11242020_JimsOld_updatedKrill_10052022.csv	Pre	0.5713439769873	7.60061104327283e-06	0.000364829330077096	*	LowTL	large phytoplankton
1380	4	phytoplankton	Reach	post_MHW_Web/NCC2_NCC1Matched_10042022.csv	Post	0.623021492741845	7.60061104327283e-06	0.000364829330077096	*	LowTL	large phytoplankton
1381	4	phytoplankton	Reach	pre_MHW_Web/NCC_11242020_JimsOld_updatedKrill_10052022.csv	Pre	1.34892399357431	7.60061104327283e-06	0.000364829330077096	*	LowTL	large phytoplankton
1382	4	phytoplankton	Reach	post_MHW_Web/NCC2_NCC1Matched_10042022.csv	Post	0.655378743096255	7.60061104327283e-06	0.000364829330077096	*	LowTL	large phytoplankton
1383	4	phytoplankton	Reach	pre_MHW_Web/NCC_11242020_JimsOld_updatedKrill_10052022.csv	Pre	0.559263468451526	7.60061104327283e-06	0.000364829330077096	*	LowTL	large phytoplankton
1384	4	phytoplankton	Reach	post_MHW_Web/NCC2_NCC1Matched_10042022.csv	Post	0.957004961610248	7.60061104327283e-06	0.000364829330077096	*	LowTL	large phytoplankton
1385	4	phytoplankton	Reach	pre_MHW_Web/NCC_11242020_JimsOld_updatedKrill_10052022.csv	Pre	0.076755909031172	7.60061104327283e-06	0.000364829330077096	*	LowTL	large phytoplankton
1386	4	phytoplankton	Reach	post_MHW_Web/NCC2_NCC1Matched_10042022.csv	Post	0.712920410444537	7.60061104327283e-06	0.000364829330077096	*	LowTL	large phytoplankton
1387	4	phytoplankton	Reach	pre_MHW_Web/NCC_11242020_JimsOld_updatedKrill_10052022.csv	Pre	0.894588500164597	7.60061104327283e-06	0.000364829330077096	*	LowTL	large phytoplankton
1388	4	phytoplankton	Reach	post_MHW_Web/NCC2_NCC1Matched_10042022.csv	Post	0.761737287995298	7.60061104327283e-06	0.000364829330077096	*	LowTL	large phytoplankton
1389	4	phytoplankton	Reach	pre_MHW_Web/NCC_11242020_JimsOld_updatedKrill_10052022.csv	Pre	0.000141712418321741	7.60061104327283e-06	0.000364829330077096	*	LowTL	large phytoplankton
1390	4	phytoplankton	Reach	post_MHW_Web/NCC2_NCC1Matched_10042022.csv	Post	0.377917985394977	7.60061104327283e-06	0.000364829330077096	*	LowTL	large phytoplankton
1391	4	phytoplankton	Reach	pre_MHW_Web/NCC_11242020_JimsOld_updatedKrill_10052022.csv	Pre	1.08102359439635	7.60061104327283e-06	0.000364829330077096	*	LowTL	large phytoplankton
1392	4	phytoplankton	Reach	post_MHW_Web/NCC2_NCC1Matched_10042022.csv	Post	0.820805892976469	7.60061104327283e-06	0.000364829330077096	*	LowTL	large phytoplankton
1393	4	phytoplankton	Reach	pre_MHW_Web/NCC_11242020_JimsOld_updatedKrill_10052022.csv	Pre	0.445805156341216	7.60061104327283e-06	0.000364829330077096	*	LowTL	large phytoplankton
1394	4	phytoplankton	Reach	post_MHW_Web/NCC2_NCC1Matched_10042022.csv	Post	0.601260820063676	7.60061104327283e-06	0.000364829330077096	*	LowTL	large phytoplankton
1395	4	phytoplankton	Reach	pre_MHW_Web/NCC_11242020_JimsOld_updatedKrill_10052022.csv	Pre	0.720879492591982	7.60061104327283e-06	0.000364829330077096	*	LowTL	large phytoplankton
1396	4	phytoplankton	Reach	post_MHW_Web/NCC2_NCC1Matched_10042022.csv	Post	0.534768988597847	7.60061104327283e-06	0.000364829330077096	*	LowTL	large phytoplankton
1397	4	phytoplankton	Reach	pre_MHW_Web/NCC_11242020_JimsOld_updatedKrill_10052022.csv	Pre	0.00015931576116128	7.60061104327283e-06	0.000364829330077096	*	LowTL	large phytoplankton
1398	4	phytoplankton	Reach	post_MHW_Web/NCC2_NCC1Matched_10042022.csv	Post	0.446492816046742	7.60061104327283e-06	0.000364829330077096	*	LowTL	large phytoplankton
1399	4	phytoplankton	Reach	pre_MHW_Web/NCC_11242020_JimsOld_updatedKrill_10052022.csv	Pre	2.52222288840086	7.60061104327283e-06	0.000364829330077096	*	LowTL	large phytoplankton
1400	4	phytoplankton	Reach	post_MHW_Web/NCC2_NCC1Matched_10042022.csv	Post	0.32113063148421	7.60061104327283e-06	0.000364829330077096	*	LowTL	large phytoplankton
1401	4	phytoplankton	Reach	pre_MHW_Web/NCC_11242020_JimsOld_updatedKrill_10052022.csv	Pre	0.685438857900932	7.60061104327283e-06	0.000364829330077096	*	LowTL	large phytoplankton
1402	4	phytoplankton	Reach	post_MHW_Web/NCC2_NCC1Matched_10042022.csv	Post	1.36968047915357	7.60061104327283e-06	0.000364829330077096	*	LowTL	large phytoplankton
1403	4	phytoplankton	Reach	pre_MHW_Web/NCC_11242020_JimsOld_updatedKrill_10052022.csv	Pre	0.766841577397341	7.60061104327283e-06	0.000364829330077096	*	LowTL	large phytoplankton
1404	4	phytoplankton	Reach	post_MHW_Web/NCC2_NCC1Matched_10042022.csv	Post	0.861188882348786	7.60061104327283e-06	0.000364829330077096	*	LowTL	large phytoplankton
1405	4	phytoplankton	Reach	pre_MHW_Web/NCC_11242020_JimsOld_updatedKrill_10052022.csv	Pre	1.31861106169034	7.60061104327283e-06	0.000364829330077096	*	LowTL	large phytoplankton
1406	4	phytoplankton	Reach	post_MHW_Web/NCC2_NCC1Matched_10042022.csv	Post	1.10177547262513	7.60061104327283e-06	0.000364829330077096	*	LowTL	large phytoplankton
1407	4	phytoplankton	Reach	pre_MHW_Web/NCC_11242020_JimsOld_updatedKrill_10052022.csv	Pre	0.534190652829827	7.60061104327283e-06	0.000364829330077096	*	LowTL	large phytoplankton
1408	4	phytoplankton	Reach	post_MHW_Web/NCC2_NCC1Matched_10042022.csv	Post	0.0539893194662514	7.60061104327283e-06	0.000364829330077096	*	LowTL	large phytoplankton
1409	4	phytoplankton	Reach	pre_MHW_Web/NCC_11242020_JimsOld_updatedKrill_10052022.csv	Pre	0.479792875187029	7.60061104327283e-06	0.000364829330077096	*	LowTL	large phytoplankton
1410	4	phytoplankton	Reach	post_MHW_Web/NCC2_NCC1Matched_10042022.csv	Post	1.282752174244	7.60061104327283e-06	0.000364829330077096	*	LowTL	large phytoplankton
1411	4	phytoplankton	Reach	pre_MHW_Web/NCC_11242020_JimsOld_updatedKrill_10052022.csv	Pre	0.000380144045558856	7.60061104327283e-06	0.000364829330077096	*	LowTL	large phytoplankton
1412	4	phytoplankton	Reach	post_MHW_Web/NCC2_NCC1Matched_10042022.csv	Post	0.630572078026339	7.60061104327283e-06	0.000364829330077096	*	LowTL	large phytoplankton
1413	4	phytoplankton	Reach	pre_MHW_Web/NCC_11242020_JimsOld_updatedKrill_10052022.csv	Pre	0.542859851941713	7.60061104327283e-06	0.000364829330077096	*	LowTL	large phytoplankton
1414	4	phytoplankton	Reach	post_MHW_Web/NCC2_NCC1Matched_10042022.csv	Post	0.887541527177393	7.60061104327283e-06	0.000364829330077096	*	LowTL	large phytoplankton
1415	4	phytoplankton	Reach	pre_MHW_Web/NCC_11242020_JimsOld_updatedKrill_10052022.csv	Pre	0.920071591876615	7.60061104327283e-06	0.000364829330077096	*	LowTL	large phytoplankton
1416	4	phytoplankton	Reach	post_MHW_Web/NCC2_NCC1Matched_10042022.csv	Post	0.907493813605055	7.60061104327283e-06	0.000364829330077096	*	LowTL	large phytoplankton
1417	4	phytoplankton	Reach	pre_MHW_Web/NCC_11242020_JimsOld_updatedKrill_10052022.csv	Pre	0.615102958787476	7.60061104327283e-06	0.000364829330077096	*	LowTL	large phytoplankton
1418	4	phytoplankton	Reach	post_MHW_Web/NCC2_NCC1Matched_10042022.csv	Post	0.000216041046370519	7.60061104327283e-06	0.000364829330077096	*	LowTL	large phytoplankton
1419	4	phytoplankton	Reach	pre_MHW_Web/NCC_11242020_JimsOld_updatedKrill_10052022.csv	Pre	0.23432827091369	7.60061104327283e-06	0.000364829330077096	*	LowTL	large phytoplankton
1420	4	phytoplankton	Reach	post_MHW_Web/NCC2_NCC1Matched_10042022.csv	Post	1.04581605389861	7.60061104327283e-06	0.000364829330077096	*	LowTL	large phytoplankton
1421	4	phytoplankton	Reach	pre_MHW_Web/NCC_11242020_JimsOld_updatedKrill_10052022.csv	Pre	0.684903805051282	7.60061104327283e-06	0.000364829330077096	*	LowTL	large phytoplankton
1422	4	phytoplankton	Reach	post_MHW_Web/NCC2_NCC1Matched_10042022.csv	Post	0.63342713362057	7.60061104327283e-06	0.000364829330077096	*	LowTL	large phytoplankton
1423	4	phytoplankton	Reach	pre_MHW_Web/NCC_11242020_JimsOld_updatedKrill_10052022.csv	Pre	0.512744606076027	7.60061104327283e-06	0.000364829330077096	*	LowTL	large phytoplankton
1424	4	phytoplankton	Reach	post_MHW_Web/NCC2_NCC1Matched_10042022.csv	Post	0.579033512979253	7.60061104327283e-06	0.000364829330077096	*	LowTL	large phytoplankton
1425	4	phytoplankton	Reach	pre_MHW_Web/NCC_11242020_JimsOld_updatedKrill_10052022.csv	Pre	0.739413382510023	7.60061104327283e-06	0.000364829330077096	*	LowTL	large phytoplankton
1426	4	phytoplankton	Reach	post_MHW_Web/NCC2_NCC1Matched_10042022.csv	Post	9.64592724779137e-05	7.60061104327283e-06	0.000364829330077096	*	LowTL	large phytoplankton
1427	4	phytoplankton	Reach	pre_MHW_Web/NCC_11242020_JimsOld_updatedKrill_10052022.csv	Pre	1.17780682593461	7.60061104327283e-06	0.000364829330077096	*	LowTL	large phytoplankton
1428	4	phytoplankton	Reach	post_MHW_Web/NCC2_NCC1Matched_10042022.csv	Post	1.13062270233786	7.60061104327283e-06	0.000364829330077096	*	LowTL	large phytoplankton
1429	4	phytoplankton	Reach	pre_MHW_Web/NCC_11242020_JimsOld_updatedKrill_10052022.csv	Pre	0.692901047998583	7.60061104327283e-06	0.000364829330077096	*	LowTL	large phytoplankton
1430	4	phytoplankton	Reach	post_MHW_Web/NCC2_NCC1Matched_10042022.csv	Post	0.451682410419624	7.60061104327283e-06	0.000364829330077096	*	LowTL	large phytoplankton
1431	4	phytoplankton	Reach	pre_MHW_Web/NCC_11242020_JimsOld_updatedKrill_10052022.csv	Pre	1.20128983309091	7.60061104327283e-06	0.000364829330077096	*	LowTL	large phytoplankton
1432	4	phytoplankton	Reach	post_MHW_Web/NCC2_NCC1Matched_10042022.csv	Post	0.435496369571198	7.60061104327283e-06	0.000364829330077096	*	LowTL	large phytoplankton
1433	4	phytoplankton	Reach	pre_MHW_Web/NCC_11242020_JimsOld_updatedKrill_10052022.csv	Pre	0.468354312152642	7.60061104327283e-06	0.000364829330077096	*	LowTL	large phytoplankton
1434	4	phytoplankton	Reach	post_MHW_Web/NCC2_NCC1Matched_10042022.csv	Post	0.442030578195734	7.60061104327283e-06	0.000364829330077096	*	LowTL	large phytoplankton
1435	4	phytoplankton	Reach	pre_MHW_Web/NCC_11242020_JimsOld_updatedKrill_10052022.csv	Pre	0.226290516939525	7.60061104327283e-06	0.000364829330077096	*	LowTL	large phytoplankton
1436	4	phytoplankton	Reach	post_MHW_Web/NCC2_NCC1Matched_10042022.csv	Post	1.36453262740867	7.60061104327283e-06	0.000364829330077096	*	LowTL	large phytoplankton
1437	4	phytoplankton	Reach	pre_MHW_Web/NCC_11242020_JimsOld_updatedKrill_10052022.csv	Pre	0.000158989166682818	7.60061104327283e-06	0.000364829330077096	*	LowTL	large phytoplankton
1438	4	phytoplankton	Reach	post_MHW_Web/NCC2_NCC1Matched_10042022.csv	Post	0.70610490922134	7.60061104327283e-06	0.000364829330077096	*	LowTL	large phytoplankton
1439	4	phytoplankton	Reach	pre_MHW_Web/NCC_11242020_JimsOld_updatedKrill_10052022.csv	Pre	0.621031730319654	7.60061104327283e-06	0.000364829330077096	*	LowTL	large phytoplankton
1440	4	phytoplankton	Reach	post_MHW_Web/NCC2_NCC1Matched_10042022.csv	Post	0.810795998414814	7.60061104327283e-06	0.000364829330077096	*	LowTL	large phytoplankton
1441	4	phytoplankton	Reach	pre_MHW_Web/NCC_11242020_JimsOld_updatedKrill_10052022.csv	Pre	0.690844913155291	7.60061104327283e-06	0.000364829330077096	*	LowTL	large phytoplankton
1442	4	phytoplankton	Reach	post_MHW_Web/NCC2_NCC1Matched_10042022.csv	Post	0.566646584806769	7.60061104327283e-06	0.000364829330077096	*	LowTL	large phytoplankton
1443	4	phytoplankton	Reach	pre_MHW_Web/NCC_11242020_JimsOld_updatedKrill_10052022.csv	Pre	1.37992879865715	7.60061104327283e-06	0.000364829330077096	*	LowTL	large phytoplankton
1444	4	phytoplankton	Reach	post_MHW_Web/NCC2_NCC1Matched_10042022.csv	Post	0.918776989374821	7.60061104327283e-06	0.000364829330077096	*	LowTL	large phytoplankton
1445	4	phytoplankton	Reach	pre_MHW_Web/NCC_11242020_JimsOld_updatedKrill_10052022.csv	Pre	1.28146093090959	7.60061104327283e-06	0.000364829330077096	*	LowTL	large phytoplankton
1446	4	phytoplankton	Reach	post_MHW_Web/NCC2_NCC1Matched_10042022.csv	Post	0.961106607968507	7.60061104327283e-06	0.000364829330077096	*	LowTL	large phytoplankton
1447	4	phytoplankton	Reach	pre_MHW_Web/NCC_11242020_JimsOld_updatedKrill_10052022.csv	Pre	0.932409424329776	7.60061104327283e-06	0.000364829330077096	*	LowTL	large phytoplankton
1448	4	phytoplankton	Reach	post_MHW_Web/NCC2_NCC1Matched_10042022.csv	Post	0.0427243441638263	7.60061104327283e-06	0.000364829330077096	*	LowTL	large phytoplankton
1449	4	phytoplankton	Reach	pre_MHW_Web/NCC_11242020_JimsOld_updatedKrill_10052022.csv	Pre	1.38360361486239	7.60061104327283e-06	0.000364829330077096	*	LowTL	large phytoplankton
1450	4	phytoplankton	Reach	post_MHW_Web/NCC2_NCC1Matched_10042022.csv	Post	0.674756714128135	7.60061104327283e-06	0.000364829330077096	*	LowTL	large phytoplankton
1451	4	phytoplankton	Reach	pre_MHW_Web/NCC_11242020_JimsOld_updatedKrill_10052022.csv	Pre	0.347930582982928	7.60061104327283e-06	0.000364829330077096	*	LowTL	large phytoplankton
1452	4	phytoplankton	Reach	post_MHW_Web/NCC2_NCC1Matched_10042022.csv	Post	1.13945984993946	7.60061104327283e-06	0.000364829330077096	*	LowTL	large phytoplankton
1453	4	phytoplankton	Reach	pre_MHW_Web/NCC_11242020_JimsOld_updatedKrill_10052022.csv	Pre	0.742885393080831	7.60061104327283e-06	0.000364829330077096	*	LowTL	large phytoplankton
1454	4	phytoplankton	Reach	post_MHW_Web/NCC2_NCC1Matched_10042022.csv	Post	0.262917983762142	7.60061104327283e-06	0.000364829330077096	*	LowTL	large phytoplankton
1455	4	phytoplankton	Reach	pre_MHW_Web/NCC_11242020_JimsOld_updatedKrill_10052022.csv	Pre	0.968772151482249	7.60061104327283e-06	0.000364829330077096	*	LowTL	large phytoplankton
1456	4	phytoplankton	Reach	post_MHW_Web/NCC2_NCC1Matched_10042022.csv	Post	0.579761707533687	7.60061104327283e-06	0.000364829330077096	*	LowTL	large phytoplankton
1457	4	phytoplankton	Reach	pre_MHW_Web/NCC_11242020_JimsOld_updatedKrill_10052022.csv	Pre	1.19494606322349	7.60061104327283e-06	0.000364829330077096	*	LowTL	large phytoplankton
1458	4	phytoplankton	Reach	post_MHW_Web/NCC2_NCC1Matched_10042022.csv	Post	0.600024250242082	7.60061104327283e-06	0.000364829330077096	*	LowTL	large phytoplankton
1459	4	phytoplankton	Reach	pre_MHW_Web/NCC_11242020_JimsOld_updatedKrill_10052022.csv	Pre	0.711457885789416	7.60061104327283e-06	0.000364829330077096	*	LowTL	large phytoplankton
1460	4	phytoplankton	Reach	post_MHW_Web/NCC2_NCC1Matched_10042022.csv	Post	0.657908885105715	7.60061104327283e-06	0.000364829330077096	*	LowTL	large phytoplankton
1461	4	phytoplankton	Reach	pre_MHW_Web/NCC_11242020_JimsOld_updatedKrill_10052022.csv	Pre	0.758034563626868	7.60061104327283e-06	0.000364829330077096	*	LowTL	large phytoplankton
1462	4	phytoplankton	Reach	post_MHW_Web/NCC2_NCC1Matched_10042022.csv	Post	0.760700259591545	7.60061104327283e-06	0.000364829330077096	*	LowTL	large phytoplankton
1463	4	phytoplankton	Reach	pre_MHW_Web/NCC_11242020_JimsOld_updatedKrill_10052022.csv	Pre	0.303305364235204	7.60061104327283e-06	0.000364829330077096	*	LowTL	large phytoplankton
1464	4	phytoplankton	Reach	post_MHW_Web/NCC2_NCC1Matched_10042022.csv	Post	0.962094764759568	7.60061104327283e-06	0.000364829330077096	*	LowTL	large phytoplankton
1465	4	phytoplankton	Reach	pre_MHW_Web/NCC_11242020_JimsOld_updatedKrill_10052022.csv	Pre	0.768979379070988	7.60061104327283e-06	0.000364829330077096	*	LowTL	large phytoplankton
1466	4	phytoplankton	Reach	post_MHW_Web/NCC2_NCC1Matched_10042022.csv	Post	0.210008307031045	7.60061104327283e-06	0.000364829330077096	*	LowTL	large phytoplankton
1467	4	phytoplankton	Reach	pre_MHW_Web/NCC_11242020_JimsOld_updatedKrill_10052022.csv	Pre	0.000125464203263481	7.60061104327283e-06	0.000364829330077096	*	LowTL	large phytoplankton
1468	4	phytoplankton	Reach	post_MHW_Web/NCC2_NCC1Matched_10042022.csv	Post	0.837774879268431	7.60061104327283e-06	0.000364829330077096	*	LowTL	large phytoplankton
1469	4	phytoplankton	Reach	pre_MHW_Web/NCC_11242020_JimsOld_updatedKrill_10052022.csv	Pre	0.77097947687997	7.60061104327283e-06	0.000364829330077096	*	LowTL	large phytoplankton
1470	4	phytoplankton	Reach	pre_MHW_Web/NCC_11242020_JimsOld_updatedKrill_10052022.csv	Pre	0.705642513403259	7.60061104327283e-06	0.000364829330077096	*	LowTL	large phytoplankton
1471	4	phytoplankton	Reach	post_MHW_Web/NCC2_NCC1Matched_10042022.csv	Post	1.55683670252859	7.60061104327283e-06	0.000364829330077096	*	LowTL	large phytoplankton
1472	4	phytoplankton	Reach	pre_MHW_Web/NCC_11242020_JimsOld_updatedKrill_10052022.csv	Pre	0.880631244376732	7.60061104327283e-06	0.000364829330077096	*	LowTL	large phytoplankton
1473	4	phytoplankton	Reach	post_MHW_Web/NCC2_NCC1Matched_10042022.csv	Post	0.672238792363843	7.60061104327283e-06	0.000364829330077096	*	LowTL	large phytoplankton
1474	4	phytoplankton	Reach	pre_MHW_Web/NCC_11242020_JimsOld_updatedKrill_10052022.csv	Pre	1.46407386358916	7.60061104327283e-06	0.000364829330077096	*	LowTL	large phytoplankton
1475	4	phytoplankton	Reach	post_MHW_Web/NCC2_NCC1Matched_10042022.csv	Post	0.716945955327883	7.60061104327283e-06	0.000364829330077096	*	LowTL	large phytoplankton
1476	4	phytoplankton	Reach	pre_MHW_Web/NCC_11242020_JimsOld_updatedKrill_10052022.csv	Pre	0.47624364092117	7.60061104327283e-06	0.000364829330077096	*	LowTL	large phytoplankton
1477	4	phytoplankton	Reach	post_MHW_Web/NCC2_NCC1Matched_10042022.csv	Post	0.393267874286992	7.60061104327283e-06	0.000364829330077096	*	LowTL	large phytoplankton
1478	4	phytoplankton	Reach	pre_MHW_Web/NCC_11242020_JimsOld_updatedKrill_10052022.csv	Pre	1.15674575459335	7.60061104327283e-06	0.000364829330077096	*	LowTL	large phytoplankton
1479	4	phytoplankton	Reach	post_MHW_Web/NCC2_NCC1Matched_10042022.csv	Post	0.859550419925925	7.60061104327283e-06	0.000364829330077096	*	LowTL	large phytoplankton
1480	4	phytoplankton	Reach	pre_MHW_Web/NCC_11242020_JimsOld_updatedKrill_10052022.csv	Pre	1.35891671895715	7.60061104327283e-06	0.000364829330077096	*	LowTL	large phytoplankton
1481	4	phytoplankton	Reach	post_MHW_Web/NCC2_NCC1Matched_10042022.csv	Post	0.209361661156519	7.60061104327283e-06	0.000364829330077096	*	LowTL	large phytoplankton
1482	4	phytoplankton	Reach	pre_MHW_Web/NCC_11242020_JimsOld_updatedKrill_10052022.csv	Pre	0.695214867800595	7.60061104327283e-06	0.000364829330077096	*	LowTL	large phytoplankton
1483	4	phytoplankton	Reach	post_MHW_Web/NCC2_NCC1Matched_10042022.csv	Post	0.866923898170639	7.60061104327283e-06	0.000364829330077096	*	LowTL	large phytoplankton
1484	4	phytoplankton	Reach	pre_MHW_Web/NCC_11242020_JimsOld_updatedKrill_10052022.csv	Pre	0.691101007942353	7.60061104327283e-06	0.000364829330077096	*	LowTL	large phytoplankton
1485	4	phytoplankton	Reach	post_MHW_Web/NCC2_NCC1Matched_10042022.csv	Post	0.839058868361812	7.60061104327283e-06	0.000364829330077096	*	LowTL	large phytoplankton
1486	4	phytoplankton	Reach	pre_MHW_Web/NCC_11242020_JimsOld_updatedKrill_10052022.csv	Pre	0.333759930340812	7.60061104327283e-06	0.000364829330077096	*	LowTL	large phytoplankton
1487	4	phytoplankton	Reach	post_MHW_Web/NCC2_NCC1Matched_10042022.csv	Post	0.39728154330749	7.60061104327283e-06	0.000364829330077096	*	LowTL	large phytoplankton
1488	4	phytoplankton	Reach	pre_MHW_Web/NCC_11242020_JimsOld_updatedKrill_10052022.csv	Pre	1.88370677292664	7.60061104327283e-06	0.000364829330077096	*	LowTL	large phytoplankton
1489	4	phytoplankton	Reach	post_MHW_Web/NCC2_NCC1Matched_10042022.csv	Post	0.995225087268394	7.60061104327283e-06	0.000364829330077096	*	LowTL	large phytoplankton
1490	4	phytoplankton	Reach	pre_MHW_Web/NCC_11242020_JimsOld_updatedKrill_10052022.csv	Pre	0.841649282625633	7.60061104327283e-06	0.000364829330077096	*	LowTL	large phytoplankton
1491	4	phytoplankton	Reach	post_MHW_Web/NCC2_NCC1Matched_10042022.csv	Post	0.413288454089072	7.60061104327283e-06	0.000364829330077096	*	LowTL	large phytoplankton
1492	4	phytoplankton	Reach	pre_MHW_Web/NCC_11242020_JimsOld_updatedKrill_10052022.csv	Pre	1.49644609147416	7.60061104327283e-06	0.000364829330077096	*	LowTL	large phytoplankton
1493	4	phytoplankton	Reach	post_MHW_Web/NCC2_NCC1Matched_10042022.csv	Post	0.627947311193807	7.60061104327283e-06	0.000364829330077096	*	LowTL	large phytoplankton
1494	4	phytoplankton	Reach	pre_MHW_Web/NCC_11242020_JimsOld_updatedKrill_10052022.csv	Pre	0.517918146327154	7.60061104327283e-06	0.000364829330077096	*	LowTL	large phytoplankton
1495	4	phytoplankton	Reach	post_MHW_Web/NCC2_NCC1Matched_10042022.csv	Post	0.614637712570511	7.60061104327283e-06	0.000364829330077096	*	LowTL	large phytoplankton
1496	4	phytoplankton	Reach	pre_MHW_Web/NCC_11242020_JimsOld_updatedKrill_10052022.csv	Pre	0.834322433698098	7.60061104327283e-06	0.000364829330077096	*	LowTL	large phytoplankton
1497	4	phytoplankton	Reach	post_MHW_Web/NCC2_NCC1Matched_10042022.csv	Post	0.379286053238164	7.60061104327283e-06	0.000364829330077096	*	LowTL	large phytoplankton
1498	4	phytoplankton	Reach	pre_MHW_Web/NCC_11242020_JimsOld_updatedKrill_10052022.csv	Pre	0.39931695934728	7.60061104327283e-06	0.000364829330077096	*	LowTL	large phytoplankton
1499	4	phytoplankton	Reach	post_MHW_Web/NCC2_NCC1Matched_10042022.csv	Post	0.654544955626641	7.60061104327283e-06	0.000364829330077096	*	LowTL	large phytoplankton
1500	4	phytoplankton	Reach	pre_MHW_Web/NCC_11242020_JimsOld_updatedKrill_10052022.csv	Pre	0.546898142506341	7.60061104327283e-06	0.000364829330077096	*	LowTL	large phytoplankton
1501	4	phytoplankton	Reach	post_MHW_Web/NCC2_NCC1Matched_10042022.csv	Post	0.287983748972221	7.60061104327283e-06	0.000364829330077096	*	LowTL	large phytoplankton
1502	4	phytoplankton	Reach	pre_MHW_Web/NCC_11242020_JimsOld_updatedKrill_10052022.csv	Pre	0.87876979264739	7.60061104327283e-06	0.000364829330077096	*	LowTL	large phytoplankton
1503	4	phytoplankton	Reach	post_MHW_Web/NCC2_NCC1Matched_10042022.csv	Post	0.437188481768498	7.60061104327283e-06	0.000364829330077096	*	LowTL	large phytoplankton
1504	4	phytoplankton	Reach	pre_MHW_Web/NCC_11242020_JimsOld_updatedKrill_10052022.csv	Pre	0.617447311595003	7.60061104327283e-06	0.000364829330077096	*	LowTL	large phytoplankton
1505	4	phytoplankton	Reach	post_MHW_Web/NCC2_NCC1Matched_10042022.csv	Post	0.712256516737035	7.60061104327283e-06	0.000364829330077096	*	LowTL	large phytoplankton
1506	4	phytoplankton	Reach	pre_MHW_Web/NCC_11242020_JimsOld_updatedKrill_10052022.csv	Pre	1.38771450396576	7.60061104327283e-06	0.000364829330077096	*	LowTL	large phytoplankton
1507	4	phytoplankton	Reach	post_MHW_Web/NCC2_NCC1Matched_10042022.csv	Post	0.803842977481845	7.60061104327283e-06	0.000364829330077096	*	LowTL	large phytoplankton
1508	4	phytoplankton	Reach	pre_MHW_Web/NCC_11242020_JimsOld_updatedKrill_10052022.csv	Pre	0.61749725992553	7.60061104327283e-06	0.000364829330077096	*	LowTL	large phytoplankton
1509	4	phytoplankton	Reach	post_MHW_Web/NCC2_NCC1Matched_10042022.csv	Post	0.980235052813794	7.60061104327283e-06	0.000364829330077096	*	LowTL	large phytoplankton
1510	4	phytoplankton	Reach	pre_MHW_Web/NCC_11242020_JimsOld_updatedKrill_10052022.csv	Pre	0.523925089296655	7.60061104327283e-06	0.000364829330077096	*	LowTL	large phytoplankton
1511	4	phytoplankton	Reach	post_MHW_Web/NCC2_NCC1Matched_10042022.csv	Post	0.368858070451085	7.60061104327283e-06	0.000364829330077096	*	LowTL	large phytoplankton
1512	4	phytoplankton	Reach	pre_MHW_Web/NCC_11242020_JimsOld_updatedKrill_10052022.csv	Pre	0.605144702262568	7.60061104327283e-06	0.000364829330077096	*	LowTL	large phytoplankton
1513	4	phytoplankton	Reach	post_MHW_Web/NCC2_NCC1Matched_10042022.csv	Post	0.000107828718473724	7.60061104327283e-06	0.000364829330077096	*	LowTL	large phytoplankton
1514	4	phytoplankton	Reach	pre_MHW_Web/NCC_11242020_JimsOld_updatedKrill_10052022.csv	Pre	0.321787090405737	7.60061104327283e-06	0.000364829330077096	*	LowTL	large phytoplankton
1515	4	phytoplankton	Reach	post_MHW_Web/NCC2_NCC1Matched_10042022.csv	Post	0.780903208908367	7.60061104327283e-06	0.000364829330077096	*	LowTL	large phytoplankton
1516	4	phytoplankton	Reach	pre_MHW_Web/NCC_11242020_JimsOld_updatedKrill_10052022.csv	Pre	1.88317491046888	7.60061104327283e-06	0.000364829330077096	*	LowTL	large phytoplankton
1517	4	phytoplankton	Reach	post_MHW_Web/NCC2_NCC1Matched_10042022.csv	Post	0.440232488671826	7.60061104327283e-06	0.000364829330077096	*	LowTL	large phytoplankton
1518	4	phytoplankton	Reach	pre_MHW_Web/NCC_11242020_JimsOld_updatedKrill_10052022.csv	Pre	0.88458243564359	7.60061104327283e-06	0.000364829330077096	*	LowTL	large phytoplankton
1519	4	phytoplankton	Reach	post_MHW_Web/NCC2_NCC1Matched_10042022.csv	Post	0.815314771769683	7.60061104327283e-06	0.000364829330077096	*	LowTL	large phytoplankton
1520	4	phytoplankton	Reach	pre_MHW_Web/NCC_11242020_JimsOld_updatedKrill_10052022.csv	Pre	1.32128954816772	7.60061104327283e-06	0.000364829330077096	*	LowTL	large phytoplankton
1521	4	phytoplankton	Reach	post_MHW_Web/NCC2_NCC1Matched_10042022.csv	Post	1.06674957364057	7.60061104327283e-06	0.000364829330077096	*	LowTL	large phytoplankton
1522	4	phytoplankton	Reach	pre_MHW_Web/NCC_11242020_JimsOld_updatedKrill_10052022.csv	Pre	0.611928987430397	7.60061104327283e-06	0.000364829330077096	*	LowTL	large phytoplankton
1523	4	phytoplankton	Reach	post_MHW_Web/NCC2_NCC1Matched_10042022.csv	Post	0.406975377606318	7.60061104327283e-06	0.000364829330077096	*	LowTL	large phytoplankton
1524	4	phytoplankton	Reach	pre_MHW_Web/NCC_11242020_JimsOld_updatedKrill_10052022.csv	Pre	1.52579245788041	7.60061104327283e-06	0.000364829330077096	*	LowTL	large phytoplankton
1525	4	phytoplankton	Reach	post_MHW_Web/NCC2_NCC1Matched_10042022.csv	Post	0.900255582472627	7.60061104327283e-06	0.000364829330077096	*	LowTL	large phytoplankton
1526	4	phytoplankton	Reach	pre_MHW_Web/NCC_11242020_JimsOld_updatedKrill_10052022.csv	Pre	8.21098267358207e-05	7.60061104327283e-06	0.000364829330077096	*	LowTL	large phytoplankton
1527	4	phytoplankton	Reach	post_MHW_Web/NCC2_NCC1Matched_10042022.csv	Post	0.000105613647099668	7.60061104327283e-06	0.000364829330077096	*	LowTL	large phytoplankton
1528	4	phytoplankton	Reach	pre_MHW_Web/NCC_11242020_JimsOld_updatedKrill_10052022.csv	Pre	1.209673554447	7.60061104327283e-06	0.000364829330077096	*	LowTL	large phytoplankton
1529	4	phytoplankton	Reach	post_MHW_Web/NCC2_NCC1Matched_10042022.csv	Post	1.15238055209666	7.60061104327283e-06	0.000364829330077096	*	LowTL	large phytoplankton
1530	4	phytoplankton	Reach	pre_MHW_Web/NCC_11242020_JimsOld_updatedKrill_10052022.csv	Pre	0.644109419494154	7.60061104327283e-06	0.000364829330077096	*	LowTL	large phytoplankton
1531	4	phytoplankton	Reach	post_MHW_Web/NCC2_NCC1Matched_10042022.csv	Post	0.752635302497219	7.60061104327283e-06	0.000364829330077096	*	LowTL	large phytoplankton
1532	4	phytoplankton	Reach	pre_MHW_Web/NCC_11242020_JimsOld_updatedKrill_10052022.csv	Pre	0.692455376166298	7.60061104327283e-06	0.000364829330077096	*	LowTL	large phytoplankton
1533	4	phytoplankton	Reach	post_MHW_Web/NCC2_NCC1Matched_10042022.csv	Post	0.199424063652369	7.60061104327283e-06	0.000364829330077096	*	LowTL	large phytoplankton
1534	4	phytoplankton	Reach	pre_MHW_Web/NCC_11242020_JimsOld_updatedKrill_10052022.csv	Pre	8.30092079229172e-05	7.60061104327283e-06	0.000364829330077096	*	LowTL	large phytoplankton
1535	4	phytoplankton	Reach	post_MHW_Web/NCC2_NCC1Matched_10042022.csv	Post	0.807413825162014	7.60061104327283e-06	0.000364829330077096	*	LowTL	large phytoplankton
1536	4	phytoplankton	Reach	pre_MHW_Web/NCC_11242020_JimsOld_updatedKrill_10052022.csv	Pre	0.000135808447774056	7.60061104327283e-06	0.000364829330077096	*	LowTL	large phytoplankton
1537	4	phytoplankton	Reach	post_MHW_Web/NCC2_NCC1Matched_10042022.csv	Post	0.790458009276797	7.60061104327283e-06	0.000364829330077096	*	LowTL	large phytoplankton
1538	4	phytoplankton	Reach	pre_MHW_Web/NCC_11242020_JimsOld_updatedKrill_10052022.csv	Pre	0.798174999901507	7.60061104327283e-06	0.000364829330077096	*	LowTL	large phytoplankton
1539	4	phytoplankton	Reach	post_MHW_Web/NCC2_NCC1Matched_10042022.csv	Post	1.06194216476595	7.60061104327283e-06	0.000364829330077096	*	LowTL	large phytoplankton
1540	4	phytoplankton	Reach	pre_MHW_Web/NCC_11242020_JimsOld_updatedKrill_10052022.csv	Pre	1.48536215997294	7.60061104327283e-06	0.000364829330077096	*	LowTL	large phytoplankton
1541	4	phytoplankton	Reach	post_MHW_Web/NCC2_NCC1Matched_10042022.csv	Post	1.89956030394401	7.60061104327283e-06	0.000364829330077096	*	LowTL	large phytoplankton
1542	4	phytoplankton	Reach	pre_MHW_Web/NCC_11242020_JimsOld_updatedKrill_10052022.csv	Pre	0.68700432627204	7.60061104327283e-06	0.000364829330077096	*	LowTL	large phytoplankton
1543	4	phytoplankton	Reach	post_MHW_Web/NCC2_NCC1Matched_10042022.csv	Post	0.731379514652409	7.60061104327283e-06	0.000364829330077096	*	LowTL	large phytoplankton
1544	4	phytoplankton	Reach	pre_MHW_Web/NCC_11242020_JimsOld_updatedKrill_10052022.csv	Pre	0.626392883797143	7.60061104327283e-06	0.000364829330077096	*	LowTL	large phytoplankton
1545	4	phytoplankton	Reach	post_MHW_Web/NCC2_NCC1Matched_10042022.csv	Post	0.868025390138534	7.60061104327283e-06	0.000364829330077096	*	LowTL	large phytoplankton
1546	4	phytoplankton	Reach	pre_MHW_Web/NCC_11242020_JimsOld_updatedKrill_10052022.csv	Pre	0.781195597089015	7.60061104327283e-06	0.000364829330077096	*	LowTL	large phytoplankton
1547	4	phytoplankton	Reach	post_MHW_Web/NCC2_NCC1Matched_10042022.csv	Post	0.574765756341302	7.60061104327283e-06	0.000364829330077096	*	LowTL	large phytoplankton
1548	4	phytoplankton	Reach	pre_MHW_Web/NCC_11242020_JimsOld_updatedKrill_10052022.csv	Pre	0.519089777846432	7.60061104327283e-06	0.000364829330077096	*	LowTL	large phytoplankton
1549	4	phytoplankton	Reach	post_MHW_Web/NCC2_NCC1Matched_10042022.csv	Post	0.000218786416564796	7.60061104327283e-06	0.000364829330077096	*	LowTL	large phytoplankton
1550	4	phytoplankton	Reach	pre_MHW_Web/NCC_11242020_JimsOld_updatedKrill_10052022.csv	Pre	0.88867164589664	7.60061104327283e-06	0.000364829330077096	*	LowTL	large phytoplankton
1551	4	phytoplankton	Reach	post_MHW_Web/NCC2_NCC1Matched_10042022.csv	Post	1.09059630453707	7.60061104327283e-06	0.000364829330077096	*	LowTL	large phytoplankton
1552	4	phytoplankton	Reach	pre_MHW_Web/NCC_11242020_JimsOld_updatedKrill_10052022.csv	Pre	1.62491516488128	7.60061104327283e-06	0.000364829330077096	*	LowTL	large phytoplankton
1553	4	phytoplankton	Reach	post_MHW_Web/NCC2_NCC1Matched_10042022.csv	Post	0.656582085578249	7.60061104327283e-06	0.000364829330077096	*	LowTL	large phytoplankton
1554	4	phytoplankton	Reach	pre_MHW_Web/NCC_11242020_JimsOld_updatedKrill_10052022.csv	Pre	0.361638279393029	7.60061104327283e-06	0.000364829330077096	*	LowTL	large phytoplankton
1555	4	phytoplankton	Reach	post_MHW_Web/NCC2_NCC1Matched_10042022.csv	Post	0.995008593911762	7.60061104327283e-06	0.000364829330077096	*	LowTL	large phytoplankton
1556	4	phytoplankton	Reach	pre_MHW_Web/NCC_11242020_JimsOld_updatedKrill_10052022.csv	Pre	0.438322398803122	7.60061104327283e-06	0.000364829330077096	*	LowTL	large phytoplankton
1557	4	phytoplankton	Reach	post_MHW_Web/NCC2_NCC1Matched_10042022.csv	Post	0.957798796740485	7.60061104327283e-06	0.000364829330077096	*	LowTL	large phytoplankton
1558	4	phytoplankton	Reach	pre_MHW_Web/NCC_11242020_JimsOld_updatedKrill_10052022.csv	Pre	0.0882801212278811	7.60061104327283e-06	0.000364829330077096	*	LowTL	large phytoplankton
1559	4	phytoplankton	Reach	post_MHW_Web/NCC2_NCC1Matched_10042022.csv	Post	0.426016179604524	7.60061104327283e-06	0.000364829330077096	*	LowTL	large phytoplankton
1560	4	phytoplankton	Reach	pre_MHW_Web/NCC_11242020_JimsOld_updatedKrill_10052022.csv	Pre	0.278202528457494	7.60061104327283e-06	0.000364829330077096	*	LowTL	large phytoplankton
1561	4	phytoplankton	Reach	post_MHW_Web/NCC2_NCC1Matched_10042022.csv	Post	0.874337042605673	7.60061104327283e-06	0.000364829330077096	*	LowTL	large phytoplankton
1562	4	phytoplankton	Reach	pre_MHW_Web/NCC_11242020_JimsOld_updatedKrill_10052022.csv	Pre	0.000397661931363158	7.60061104327283e-06	0.000364829330077096	*	LowTL	large phytoplankton
1563	4	phytoplankton	Reach	post_MHW_Web/NCC2_NCC1Matched_10042022.csv	Post	0.440092640386789	7.60061104327283e-06	0.000364829330077096	*	LowTL	large phytoplankton
1564	4	phytoplankton	Reach	pre_MHW_Web/NCC_11242020_JimsOld_updatedKrill_10052022.csv	Pre	1.95569081536658	7.60061104327283e-06	0.000364829330077096	*	LowTL	large phytoplankton
1565	4	phytoplankton	Reach	post_MHW_Web/NCC2_NCC1Matched_10042022.csv	Post	1.18503895552841	7.60061104327283e-06	0.000364829330077096	*	LowTL	large phytoplankton
1566	4	phytoplankton	Reach	pre_MHW_Web/NCC_11242020_JimsOld_updatedKrill_10052022.csv	Pre	0.920458142201274	7.60061104327283e-06	0.000364829330077096	*	LowTL	large phytoplankton
1567	4	phytoplankton	Reach	post_MHW_Web/NCC2_NCC1Matched_10042022.csv	Post	0.868966394639639	7.60061104327283e-06	0.000364829330077096	*	LowTL	large phytoplankton
1568	4	phytoplankton	Reach	pre_MHW_Web/NCC_11242020_JimsOld_updatedKrill_10052022.csv	Pre	1.04964883023616	7.60061104327283e-06	0.000364829330077096	*	LowTL	large phytoplankton
1569	4	phytoplankton	Reach	post_MHW_Web/NCC2_NCC1Matched_10042022.csv	Post	0.607408460493223	7.60061104327283e-06	0.000364829330077096	*	LowTL	large phytoplankton
1570	4	phytoplankton	Reach	pre_MHW_Web/NCC_11242020_JimsOld_updatedKrill_10052022.csv	Pre	0.0588388833814984	7.60061104327283e-06	0.000364829330077096	*	LowTL	large phytoplankton
1571	4	phytoplankton	Reach	post_MHW_Web/NCC2_NCC1Matched_10042022.csv	Post	0.846742805115851	7.60061104327283e-06	0.000364829330077096	*	LowTL	large phytoplankton
1572	4	phytoplankton	Reach	pre_MHW_Web/NCC_11242020_JimsOld_updatedKrill_10052022.csv	Pre	0.603527392496175	7.60061104327283e-06	0.000364829330077096	*	LowTL	large phytoplankton
1573	4	phytoplankton	Reach	post_MHW_Web/NCC2_NCC1Matched_10042022.csv	Post	0.679139663793225	7.60061104327283e-06	0.000364829330077096	*	LowTL	large phytoplankton
1574	4	phytoplankton	Reach	pre_MHW_Web/NCC_11242020_JimsOld_updatedKrill_10052022.csv	Pre	0.255851837867024	7.60061104327283e-06	0.000364829330077096	*	LowTL	large phytoplankton
1575	4	phytoplankton	Reach	post_MHW_Web/NCC2_NCC1Matched_10042022.csv	Post	0.227238329180039	7.60061104327283e-06	0.000364829330077096	*	LowTL	large phytoplankton
1576	4	phytoplankton	Reach	pre_MHW_Web/NCC_11242020_JimsOld_updatedKrill_10052022.csv	Pre	0.650321075627736	7.60061104327283e-06	0.000364829330077096	*	LowTL	large phytoplankton
1577	4	phytoplankton	Reach	post_MHW_Web/NCC2_NCC1Matched_10042022.csv	Post	0.000198171615560091	7.60061104327283e-06	0.000364829330077096	*	LowTL	large phytoplankton
1578	4	phytoplankton	Reach	pre_MHW_Web/NCC_11242020_JimsOld_updatedKrill_10052022.csv	Pre	1.09068483747386	7.60061104327283e-06	0.000364829330077096	*	LowTL	large phytoplankton
1579	4	phytoplankton	Reach	post_MHW_Web/NCC2_NCC1Matched_10042022.csv	Post	1.31238359515693	7.60061104327283e-06	0.000364829330077096	*	LowTL	large phytoplankton
1580	4	phytoplankton	Reach	pre_MHW_Web/NCC_11242020_JimsOld_updatedKrill_10052022.csv	Pre	0.75158160946092	7.60061104327283e-06	0.000364829330077096	*	LowTL	large phytoplankton
1581	4	phytoplankton	Reach	post_MHW_Web/NCC2_NCC1Matched_10042022.csv	Post	0.751120360239392	7.60061104327283e-06	0.000364829330077096	*	LowTL	large phytoplankton
1582	4	phytoplankton	Reach	pre_MHW_Web/NCC_11242020_JimsOld_updatedKrill_10052022.csv	Pre	0.653309097927546	7.60061104327283e-06	0.000364829330077096	*	LowTL	large phytoplankton
1583	4	phytoplankton	Reach	post_MHW_Web/NCC2_NCC1Matched_10042022.csv	Post	0.677108041768959	7.60061104327283e-06	0.000364829330077096	*	LowTL	large phytoplankton
1584	4	phytoplankton	Reach	pre_MHW_Web/NCC_11242020_JimsOld_updatedKrill_10052022.csv	Pre	0.719869023086544	7.60061104327283e-06	0.000364829330077096	*	LowTL	large phytoplankton
1585	4	phytoplankton	Reach	post_MHW_Web/NCC2_NCC1Matched_10042022.csv	Post	0.466493022135583	7.60061104327283e-06	0.000364829330077096	*	LowTL	large phytoplankton
1586	4	phytoplankton	Reach	pre_MHW_Web/NCC_11242020_JimsOld_updatedKrill_10052022.csv	Pre	0.00011782889047785	7.60061104327283e-06	0.000364829330077096	*	LowTL	large phytoplankton
1587	4	phytoplankton	Reach	post_MHW_Web/NCC2_NCC1Matched_10042022.csv	Post	0.684000622622082	7.60061104327283e-06	0.000364829330077096	*	LowTL	large phytoplankton
1588	4	phytoplankton	Reach	pre_MHW_Web/NCC_11242020_JimsOld_updatedKrill_10052022.csv	Pre	0.541689916058814	7.60061104327283e-06	0.000364829330077096	*	LowTL	large phytoplankton
1589	4	phytoplankton	Reach	post_MHW_Web/NCC2_NCC1Matched_10042022.csv	Post	0.235456441495747	7.60061104327283e-06	0.000364829330077096	*	LowTL	large phytoplankton
1590	4	phytoplankton	Reach	pre_MHW_Web/NCC_11242020_JimsOld_updatedKrill_10052022.csv	Pre	0.933171914855055	7.60061104327283e-06	0.000364829330077096	*	LowTL	large phytoplankton
1591	4	phytoplankton	Reach	post_MHW_Web/NCC2_NCC1Matched_10042022.csv	Post	0.631012870077957	7.60061104327283e-06	0.000364829330077096	*	LowTL	large phytoplankton
1592	4	phytoplankton	Reach	pre_MHW_Web/NCC_11242020_JimsOld_updatedKrill_10052022.csv	Pre	0.416680018544256	7.60061104327283e-06	0.000364829330077096	*	LowTL	large phytoplankton
1593	4	phytoplankton	Reach	post_MHW_Web/NCC2_NCC1Matched_10042022.csv	Post	0.632105578883377	7.60061104327283e-06	0.000364829330077096	*	LowTL	large phytoplankton
1594	4	phytoplankton	Reach	pre_MHW_Web/NCC_11242020_JimsOld_updatedKrill_10052022.csv	Pre	0.701963798552133	7.60061104327283e-06	0.000364829330077096	*	LowTL	large phytoplankton
1595	4	phytoplankton	Reach	post_MHW_Web/NCC2_NCC1Matched_10042022.csv	Post	0.815018165518957	7.60061104327283e-06	0.000364829330077096	*	LowTL	large phytoplankton
1596	4	phytoplankton	Reach	pre_MHW_Web/NCC_11242020_JimsOld_updatedKrill_10052022.csv	Pre	1.17058264475298	7.60061104327283e-06	0.000364829330077096	*	LowTL	large phytoplankton
1597	4	phytoplankton	Reach	post_MHW_Web/NCC2_NCC1Matched_10042022.csv	Post	0.748428279271475	7.60061104327283e-06	0.000364829330077096	*	LowTL	large phytoplankton
1598	4	phytoplankton	Reach	pre_MHW_Web/NCC_11242020_JimsOld_updatedKrill_10052022.csv	Pre	1.19065469644524	7.60061104327283e-06	0.000364829330077096	*	LowTL	large phytoplankton
1599	4	phytoplankton	Reach	post_MHW_Web/NCC2_NCC1Matched_10042022.csv	Post	0.521546358252005	7.60061104327283e-06	0.000364829330077096	*	LowTL	large phytoplankton
1600	4	phytoplankton	Reach	pre_MHW_Web/NCC_11242020_JimsOld_updatedKrill_10052022.csv	Pre	1.68584057073587	7.60061104327283e-06	0.000364829330077096	*	LowTL	large phytoplankton
1601	4	phytoplankton	Reach	post_MHW_Web/NCC2_NCC1Matched_10042022.csv	Post	0.929338288775483	7.60061104327283e-06	0.000364829330077096	*	LowTL	large phytoplankton
1602	4	phytoplankton	Reach	pre_MHW_Web/NCC_11242020_JimsOld_updatedKrill_10052022.csv	Pre	0.479922471884591	7.60061104327283e-06	0.000364829330077096	*	LowTL	large phytoplankton
1603	4	phytoplankton	Reach	post_MHW_Web/NCC2_NCC1Matched_10042022.csv	Post	0.617522787139055	7.60061104327283e-06	0.000364829330077096	*	LowTL	large phytoplankton
1604	4	phytoplankton	Reach	pre_MHW_Web/NCC_11242020_JimsOld_updatedKrill_10052022.csv	Pre	0.570282656334879	7.60061104327283e-06	0.000364829330077096	*	LowTL	large phytoplankton
1605	4	phytoplankton	Reach	post_MHW_Web/NCC2_NCC1Matched_10042022.csv	Post	0.639284819778723	7.60061104327283e-06	0.000364829330077096	*	LowTL	large phytoplankton
1606	4	phytoplankton	Reach	pre_MHW_Web/NCC_11242020_JimsOld_updatedKrill_10052022.csv	Pre	0.670688582238932	7.60061104327283e-06	0.000364829330077096	*	LowTL	large phytoplankton
1607	4	phytoplankton	Reach	post_MHW_Web/NCC2_NCC1Matched_10042022.csv	Post	1.02391529480858	7.60061104327283e-06	0.000364829330077096	*	LowTL	large phytoplankton
1608	4	phytoplankton	Reach	pre_MHW_Web/NCC_11242020_JimsOld_updatedKrill_10052022.csv	Pre	0.129669068667504	7.60061104327283e-06	0.000364829330077096	*	LowTL	large phytoplankton
1609	4	phytoplankton	Reach	post_MHW_Web/NCC2_NCC1Matched_10042022.csv	Post	0.671240282230837	7.60061104327283e-06	0.000364829330077096	*	LowTL	large phytoplankton
1610	4	phytoplankton	Reach	pre_MHW_Web/NCC_11242020_JimsOld_updatedKrill_10052022.csv	Pre	1.22794464562003	7.60061104327283e-06	0.000364829330077096	*	LowTL	large phytoplankton
1611	4	phytoplankton	Reach	post_MHW_Web/NCC2_NCC1Matched_10042022.csv	Post	1.18868527831527	7.60061104327283e-06	0.000364829330077096	*	LowTL	large phytoplankton
1612	4	phytoplankton	Reach	pre_MHW_Web/NCC_11242020_JimsOld_updatedKrill_10052022.csv	Pre	0.68179963537541	7.60061104327283e-06	0.000364829330077096	*	LowTL	large phytoplankton
1613	4	phytoplankton	Reach	post_MHW_Web/NCC2_NCC1Matched_10042022.csv	Post	0.625148654616068	7.60061104327283e-06	0.000364829330077096	*	LowTL	large phytoplankton
1614	4	phytoplankton	Reach	pre_MHW_Web/NCC_11242020_JimsOld_updatedKrill_10052022.csv	Pre	0.74041292434854	7.60061104327283e-06	0.000364829330077096	*	LowTL	large phytoplankton
1615	4	phytoplankton	Reach	post_MHW_Web/NCC2_NCC1Matched_10042022.csv	Post	0.34312277076448	7.60061104327283e-06	0.000364829330077096	*	LowTL	large phytoplankton
1616	4	phytoplankton	Reach	pre_MHW_Web/NCC_11242020_JimsOld_updatedKrill_10052022.csv	Pre	0.296707714955711	7.60061104327283e-06	0.000364829330077096	*	LowTL	large phytoplankton
1617	4	phytoplankton	Reach	post_MHW_Web/NCC2_NCC1Matched_10042022.csv	Post	1.10009622373426	7.60061104327283e-06	0.000364829330077096	*	LowTL	large phytoplankton
1618	4	phytoplankton	Reach	pre_MHW_Web/NCC_11242020_JimsOld_updatedKrill_10052022.csv	Pre	2.02081328345484	7.60061104327283e-06	0.000364829330077096	*	LowTL	large phytoplankton
1619	4	phytoplankton	Reach	post_MHW_Web/NCC2_NCC1Matched_10042022.csv	Post	0.532381537267258	7.60061104327283e-06	0.000364829330077096	*	LowTL	large phytoplankton
1620	4	phytoplankton	Reach	pre_MHW_Web/NCC_11242020_JimsOld_updatedKrill_10052022.csv	Pre	1.36543278171516	7.60061104327283e-06	0.000364829330077096	*	LowTL	large phytoplankton
1621	4	phytoplankton	Reach	post_MHW_Web/NCC2_NCC1Matched_10042022.csv	Post	0.664042677209037	7.60061104327283e-06	0.000364829330077096	*	LowTL	large phytoplankton
1622	4	phytoplankton	Reach	pre_MHW_Web/NCC_11242020_JimsOld_updatedKrill_10052022.csv	Pre	1.67981781380223	7.60061104327283e-06	0.000364829330077096	*	LowTL	large phytoplankton
1623	4	phytoplankton	Reach	post_MHW_Web/NCC2_NCC1Matched_10042022.csv	Post	0.974602981340845	7.60061104327283e-06	0.000364829330077096	*	LowTL	large phytoplankton
1624	4	phytoplankton	Reach	pre_MHW_Web/NCC_11242020_JimsOld_updatedKrill_10052022.csv	Pre	0.713402470759543	7.60061104327283e-06	0.000364829330077096	*	LowTL	large phytoplankton
1625	4	phytoplankton	Reach	post_MHW_Web/NCC2_NCC1Matched_10042022.csv	Post	0.67729678500667	7.60061104327283e-06	0.000364829330077096	*	LowTL	large phytoplankton
1626	4	phytoplankton	Reach	pre_MHW_Web/NCC_11242020_JimsOld_updatedKrill_10052022.csv	Pre	1.86269925483239	7.60061104327283e-06	0.000364829330077096	*	LowTL	large phytoplankton
1627	4	phytoplankton	Reach	post_MHW_Web/NCC2_NCC1Matched_10042022.csv	Post	0.540658468553638	7.60061104327283e-06	0.000364829330077096	*	LowTL	large phytoplankton
1628	4	phytoplankton	Reach	pre_MHW_Web/NCC_11242020_JimsOld_updatedKrill_10052022.csv	Pre	0.350406827959916	7.60061104327283e-06	0.000364829330077096	*	LowTL	large phytoplankton
1629	4	phytoplankton	Reach	post_MHW_Web/NCC2_NCC1Matched_10042022.csv	Post	1.01417434106723	7.60061104327283e-06	0.000364829330077096	*	LowTL	large phytoplankton
1630	4	phytoplankton	Reach	pre_MHW_Web/NCC_11242020_JimsOld_updatedKrill_10052022.csv	Pre	1.20003952350483	7.60061104327283e-06	0.000364829330077096	*	LowTL	large phytoplankton
1631	4	phytoplankton	Reach	post_MHW_Web/NCC2_NCC1Matched_10042022.csv	Post	0.67761138781328	7.60061104327283e-06	0.000364829330077096	*	LowTL	large phytoplankton
1632	4	phytoplankton	Reach	pre_MHW_Web/NCC_11242020_JimsOld_updatedKrill_10052022.csv	Pre	0.714533199284918	7.60061104327283e-06	0.000364829330077096	*	LowTL	large phytoplankton
1633	4	phytoplankton	Reach	post_MHW_Web/NCC2_NCC1Matched_10042022.csv	Post	1.71002203986849	7.60061104327283e-06	0.000364829330077096	*	LowTL	large phytoplankton
1634	4	phytoplankton	Reach	pre_MHW_Web/NCC_11242020_JimsOld_updatedKrill_10052022.csv	Pre	0.680765210658882	7.60061104327283e-06	0.000364829330077096	*	LowTL	large phytoplankton
1635	4	phytoplankton	Reach	post_MHW_Web/NCC2_NCC1Matched_10042022.csv	Post	1.06270862657122	7.60061104327283e-06	0.000364829330077096	*	LowTL	large phytoplankton
1636	4	phytoplankton	Reach	pre_MHW_Web/NCC_11242020_JimsOld_updatedKrill_10052022.csv	Pre	1.72743244806155	7.60061104327283e-06	0.000364829330077096	*	LowTL	large phytoplankton
1637	4	phytoplankton	Reach	post_MHW_Web/NCC2_NCC1Matched_10042022.csv	Post	0.411295025873785	7.60061104327283e-06	0.000364829330077096	*	LowTL	large phytoplankton
1638	4	phytoplankton	Reach	pre_MHW_Web/NCC_11242020_JimsOld_updatedKrill_10052022.csv	Pre	1.45118529585288	7.60061104327283e-06	0.000364829330077096	*	LowTL	large phytoplankton
1639	4	phytoplankton	Reach	post_MHW_Web/NCC2_NCC1Matched_10042022.csv	Post	0.685903169796869	7.60061104327283e-06	0.000364829330077096	*	LowTL	large phytoplankton
1640	4	phytoplankton	Reach	pre_MHW_Web/NCC_11242020_JimsOld_updatedKrill_10052022.csv	Pre	1.83051066172351	7.60061104327283e-06	0.000364829330077096	*	LowTL	large phytoplankton
1641	4	phytoplankton	Reach	post_MHW_Web/NCC2_NCC1Matched_10042022.csv	Post	1.03932796544121	7.60061104327283e-06	0.000364829330077096	*	LowTL	large phytoplankton
1642	4	phytoplankton	Reach	pre_MHW_Web/NCC_11242020_JimsOld_updatedKrill_10052022.csv	Pre	0.641008025719051	7.60061104327283e-06	0.000364829330077096	*	LowTL	large phytoplankton
1643	4	phytoplankton	Reach	post_MHW_Web/NCC2_NCC1Matched_10042022.csv	Post	0.785282921739919	7.60061104327283e-06	0.000364829330077096	*	LowTL	large phytoplankton
1644	4	phytoplankton	Reach	pre_MHW_Web/NCC_11242020_JimsOld_updatedKrill_10052022.csv	Pre	0.55380682423705	7.60061104327283e-06	0.000364829330077096	*	LowTL	large phytoplankton
1645	4	phytoplankton	Reach	post_MHW_Web/NCC2_NCC1Matched_10042022.csv	Post	0.668678720575228	7.60061104327283e-06	0.000364829330077096	*	LowTL	large phytoplankton
1646	4	phytoplankton	Reach	pre_MHW_Web/NCC_11242020_JimsOld_updatedKrill_10052022.csv	Pre	0.796138256247043	7.60061104327283e-06	0.000364829330077096	*	LowTL	large phytoplankton
1647	4	phytoplankton	Reach	post_MHW_Web/NCC2_NCC1Matched_10042022.csv	Post	0.127122780685825	7.60061104327283e-06	0.000364829330077096	*	LowTL	large phytoplankton
1648	4	phytoplankton	Reach	pre_MHW_Web/NCC_11242020_JimsOld_updatedKrill_10052022.csv	Pre	0.456981074012103	7.60061104327283e-06	0.000364829330077096	*	LowTL	large phytoplankton
1649	4	phytoplankton	Reach	post_MHW_Web/NCC2_NCC1Matched_10042022.csv	Post	0.72424466578758	7.60061104327283e-06	0.000364829330077096	*	LowTL	large phytoplankton
1650	4	phytoplankton	Reach	pre_MHW_Web/NCC_11242020_JimsOld_updatedKrill_10052022.csv	Pre	0.891304008102462	7.60061104327283e-06	0.000364829330077096	*	LowTL	large phytoplankton
1651	4	phytoplankton	Reach	post_MHW_Web/NCC2_NCC1Matched_10042022.csv	Post	1.26018581713592	7.60061104327283e-06	0.000364829330077096	*	LowTL	large phytoplankton
1652	4	phytoplankton	Reach	pre_MHW_Web/NCC_11242020_JimsOld_updatedKrill_10052022.csv	Pre	1.3333341026062	7.60061104327283e-06	0.000364829330077096	*	LowTL	large phytoplankton
1653	4	phytoplankton	Reach	post_MHW_Web/NCC2_NCC1Matched_10042022.csv	Post	0.448497515721838	7.60061104327283e-06	0.000364829330077096	*	LowTL	large phytoplankton
1654	4	phytoplankton	Reach	pre_MHW_Web/NCC_11242020_JimsOld_updatedKrill_10052022.csv	Pre	1.31913887919536	7.60061104327283e-06	0.000364829330077096	*	LowTL	large phytoplankton
1655	4	phytoplankton	Reach	post_MHW_Web/NCC2_NCC1Matched_10042022.csv	Post	0.000501120438918596	7.60061104327283e-06	0.000364829330077096	*	LowTL	large phytoplankton
1656	4	phytoplankton	Reach	pre_MHW_Web/NCC_11242020_JimsOld_updatedKrill_10052022.csv	Pre	0.375141605492504	7.60061104327283e-06	0.000364829330077096	*	LowTL	large phytoplankton
1657	4	phytoplankton	Reach	post_MHW_Web/NCC2_NCC1Matched_10042022.csv	Post	0.705422137172288	7.60061104327283e-06	0.000364829330077096	*	LowTL	large phytoplankton
1658	4	phytoplankton	Reach	pre_MHW_Web/NCC_11242020_JimsOld_updatedKrill_10052022.csv	Pre	0.560390554399075	7.60061104327283e-06	0.000364829330077096	*	LowTL	large phytoplankton
1659	4	phytoplankton	Reach	post_MHW_Web/NCC2_NCC1Matched_10042022.csv	Post	1.11400961788341	7.60061104327283e-06	0.000364829330077096	*	LowTL	large phytoplankton
1660	4	phytoplankton	Reach	pre_MHW_Web/NCC_11242020_JimsOld_updatedKrill_10052022.csv	Pre	0.848321778509556	7.60061104327283e-06	0.000364829330077096	*	LowTL	large phytoplankton
1661	4	phytoplankton	Reach	post_MHW_Web/NCC2_NCC1Matched_10042022.csv	Post	0.000232080250584675	7.60061104327283e-06	0.000364829330077096	*	LowTL	large phytoplankton
1662	4	phytoplankton	Reach	post_MHW_Web/NCC2_NCC1Matched_10042022.csv	Post	0.460763911938657	7.60061104327283e-06	0.000364829330077096	*	LowTL	large phytoplankton
1663	4	phytoplankton	Reach	pre_MHW_Web/NCC_11242020_JimsOld_updatedKrill_10052022.csv	Pre	0.000268540987901426	7.60061104327283e-06	0.000364829330077096	*	LowTL	large phytoplankton
1664	4	phytoplankton	Reach	post_MHW_Web/NCC2_NCC1Matched_10042022.csv	Post	0.725995538890038	7.60061104327283e-06	0.000364829330077096	*	LowTL	large phytoplankton
1665	4	phytoplankton	Reach	pre_MHW_Web/NCC_11242020_JimsOld_updatedKrill_10052022.csv	Pre	0.643792240735451	7.60061104327283e-06	0.000364829330077096	*	LowTL	large phytoplankton
1666	4	phytoplankton	Reach	post_MHW_Web/NCC2_NCC1Matched_10042022.csv	Post	0.664080320284779	7.60061104327283e-06	0.000364829330077096	*	LowTL	large phytoplankton
1667	4	phytoplankton	Reach	pre_MHW_Web/NCC_11242020_JimsOld_updatedKrill_10052022.csv	Pre	0.575917139959735	7.60061104327283e-06	0.000364829330077096	*	LowTL	large phytoplankton
1668	4	phytoplankton	Reach	post_MHW_Web/NCC2_NCC1Matched_10042022.csv	Post	1.21321734534338	7.60061104327283e-06	0.000364829330077096	*	LowTL	large phytoplankton
1669	4	phytoplankton	Reach	pre_MHW_Web/NCC_11242020_JimsOld_updatedKrill_10052022.csv	Pre	0.627563993358638	7.60061104327283e-06	0.000364829330077096	*	LowTL	large phytoplankton
1670	4	phytoplankton	Reach	post_MHW_Web/NCC2_NCC1Matched_10042022.csv	Post	0.739118226605836	7.60061104327283e-06	0.000364829330077096	*	LowTL	large phytoplankton
1671	4	phytoplankton	Reach	pre_MHW_Web/NCC_11242020_JimsOld_updatedKrill_10052022.csv	Pre	0.938467259612373	7.60061104327283e-06	0.000364829330077096	*	LowTL	large phytoplankton
1672	4	phytoplankton	Reach	post_MHW_Web/NCC2_NCC1Matched_10042022.csv	Post	0.000315820255427752	7.60061104327283e-06	0.000364829330077096	*	LowTL	large phytoplankton
1673	4	phytoplankton	Reach	pre_MHW_Web/NCC_11242020_JimsOld_updatedKrill_10052022.csv	Pre	1.12065951909799	7.60061104327283e-06	0.000364829330077096	*	LowTL	large phytoplankton
1674	4	phytoplankton	Reach	post_MHW_Web/NCC2_NCC1Matched_10042022.csv	Post	0.505824455561651	7.60061104327283e-06	0.000364829330077096	*	LowTL	large phytoplankton
1675	4	phytoplankton	Reach	pre_MHW_Web/NCC_11242020_JimsOld_updatedKrill_10052022.csv	Pre	0.599008655154707	7.60061104327283e-06	0.000364829330077096	*	LowTL	large phytoplankton
1676	4	phytoplankton	Reach	post_MHW_Web/NCC2_NCC1Matched_10042022.csv	Post	1.32815388340812	7.60061104327283e-06	0.000364829330077096	*	LowTL	large phytoplankton
1677	4	phytoplankton	Reach	pre_MHW_Web/NCC_11242020_JimsOld_updatedKrill_10052022.csv	Pre	0.637987495897006	7.60061104327283e-06	0.000364829330077096	*	LowTL	large phytoplankton
1678	4	phytoplankton	Reach	post_MHW_Web/NCC2_NCC1Matched_10042022.csv	Post	1.08493760517062	7.60061104327283e-06	0.000364829330077096	*	LowTL	large phytoplankton
1679	4	phytoplankton	Reach	pre_MHW_Web/NCC_11242020_JimsOld_updatedKrill_10052022.csv	Pre	1.39300225408426	7.60061104327283e-06	0.000364829330077096	*	LowTL	large phytoplankton
1680	4	phytoplankton	Reach	post_MHW_Web/NCC2_NCC1Matched_10042022.csv	Post	0.794446109000584	7.60061104327283e-06	0.000364829330077096	*	LowTL	large phytoplankton
1681	4	phytoplankton	Reach	pre_MHW_Web/NCC_11242020_JimsOld_updatedKrill_10052022.csv	Pre	0.501661471327478	7.60061104327283e-06	0.000364829330077096	*	LowTL	large phytoplankton
1682	4	phytoplankton	Reach	post_MHW_Web/NCC2_NCC1Matched_10042022.csv	Post	0.315933986601079	7.60061104327283e-06	0.000364829330077096	*	LowTL	large phytoplankton
1683	4	phytoplankton	Reach	pre_MHW_Web/NCC_11242020_JimsOld_updatedKrill_10052022.csv	Pre	0.710558301139937	7.60061104327283e-06	0.000364829330077096	*	LowTL	large phytoplankton
1684	4	phytoplankton	Reach	post_MHW_Web/NCC2_NCC1Matched_10042022.csv	Post	0.643574655753958	7.60061104327283e-06	0.000364829330077096	*	LowTL	large phytoplankton
1685	4	phytoplankton	Reach	pre_MHW_Web/NCC_11242020_JimsOld_updatedKrill_10052022.csv	Pre	1.30166065585569	7.60061104327283e-06	0.000364829330077096	*	LowTL	large phytoplankton
1686	4	phytoplankton	Reach	post_MHW_Web/NCC2_NCC1Matched_10042022.csv	Post	0.835533790621428	7.60061104327283e-06	0.000364829330077096	*	LowTL	large phytoplankton
1687	4	phytoplankton	Reach	pre_MHW_Web/NCC_11242020_JimsOld_updatedKrill_10052022.csv	Pre	1.38388160071998	7.60061104327283e-06	0.000364829330077096	*	LowTL	large phytoplankton
1688	4	phytoplankton	Reach	post_MHW_Web/NCC2_NCC1Matched_10042022.csv	Post	0.715375489264502	7.60061104327283e-06	0.000364829330077096	*	LowTL	large phytoplankton
1689	4	phytoplankton	Reach	pre_MHW_Web/NCC_11242020_JimsOld_updatedKrill_10052022.csv	Pre	1.25256088081201	7.60061104327283e-06	0.000364829330077096	*	LowTL	large phytoplankton
1690	4	phytoplankton	Reach	post_MHW_Web/NCC2_NCC1Matched_10042022.csv	Post	0.322061384123313	7.60061104327283e-06	0.000364829330077096	*	LowTL	large phytoplankton
1691	4	phytoplankton	Reach	pre_MHW_Web/NCC_11242020_JimsOld_updatedKrill_10052022.csv	Pre	0.505911580106117	7.60061104327283e-06	0.000364829330077096	*	LowTL	large phytoplankton
1692	4	phytoplankton	Reach	post_MHW_Web/NCC2_NCC1Matched_10042022.csv	Post	7.68819991266512e-05	7.60061104327283e-06	0.000364829330077096	*	LowTL	large phytoplankton
1693	4	phytoplankton	Reach	pre_MHW_Web/NCC_11242020_JimsOld_updatedKrill_10052022.csv	Pre	1.15626705701074	7.60061104327283e-06	0.000364829330077096	*	LowTL	large phytoplankton
1694	4	phytoplankton	Reach	post_MHW_Web/NCC2_NCC1Matched_10042022.csv	Post	0.385149558685681	7.60061104327283e-06	0.000364829330077096	*	LowTL	large phytoplankton
1695	4	phytoplankton	Reach	pre_MHW_Web/NCC_11242020_JimsOld_updatedKrill_10052022.csv	Pre	1.94278435145924	7.60061104327283e-06	0.000364829330077096	*	LowTL	large phytoplankton
1696	4	phytoplankton	Reach	post_MHW_Web/NCC2_NCC1Matched_10042022.csv	Post	0.285411304311675	7.60061104327283e-06	0.000364829330077096	*	LowTL	large phytoplankton
1697	4	phytoplankton	Reach	pre_MHW_Web/NCC_11242020_JimsOld_updatedKrill_10052022.csv	Pre	0.000131982907217511	7.60061104327283e-06	0.000364829330077096	*	LowTL	large phytoplankton
1698	4	phytoplankton	Reach	post_MHW_Web/NCC2_NCC1Matched_10042022.csv	Post	0.635182655345746	7.60061104327283e-06	0.000364829330077096	*	LowTL	large phytoplankton
1699	4	phytoplankton	Reach	pre_MHW_Web/NCC_11242020_JimsOld_updatedKrill_10052022.csv	Pre	1.31742033792535	7.60061104327283e-06	0.000364829330077096	*	LowTL	large phytoplankton
1700	4	phytoplankton	Reach	post_MHW_Web/NCC2_NCC1Matched_10042022.csv	Post	1.14919821290146	7.60061104327283e-06	0.000364829330077096	*	LowTL	large phytoplankton
1701	4	phytoplankton	Reach	pre_MHW_Web/NCC_11242020_JimsOld_updatedKrill_10052022.csv	Pre	0.29278400716252	7.60061104327283e-06	0.000364829330077096	*	LowTL	large phytoplankton
1702	4	phytoplankton	Reach	post_MHW_Web/NCC2_NCC1Matched_10042022.csv	Post	0.553879121922774	7.60061104327283e-06	0.000364829330077096	*	LowTL	large phytoplankton
1703	4	phytoplankton	Reach	pre_MHW_Web/NCC_11242020_JimsOld_updatedKrill_10052022.csv	Pre	0.986547559326705	7.60061104327283e-06	0.000364829330077096	*	LowTL	large phytoplankton
1704	4	phytoplankton	Reach	post_MHW_Web/NCC2_NCC1Matched_10042022.csv	Post	0.579542560567957	7.60061104327283e-06	0.000364829330077096	*	LowTL	large phytoplankton
1705	4	phytoplankton	Reach	pre_MHW_Web/NCC_11242020_JimsOld_updatedKrill_10052022.csv	Pre	0.64170559088141	7.60061104327283e-06	0.000364829330077096	*	LowTL	large phytoplankton
1706	4	phytoplankton	Reach	post_MHW_Web/NCC2_NCC1Matched_10042022.csv	Post	0.23374974409474	7.60061104327283e-06	0.000364829330077096	*	LowTL	large phytoplankton
1707	4	phytoplankton	Reach	pre_MHW_Web/NCC_11242020_JimsOld_updatedKrill_10052022.csv	Pre	0.445816313748072	7.60061104327283e-06	0.000364829330077096	*	LowTL	large phytoplankton
1708	4	phytoplankton	Reach	post_MHW_Web/NCC2_NCC1Matched_10042022.csv	Post	0.00032154509780582	7.60061104327283e-06	0.000364829330077096	*	LowTL	large phytoplankton
1709	4	phytoplankton	Reach	pre_MHW_Web/NCC_11242020_JimsOld_updatedKrill_10052022.csv	Pre	1.13954750395167	7.60061104327283e-06	0.000364829330077096	*	LowTL	large phytoplankton
1710	4	phytoplankton	Reach	post_MHW_Web/NCC2_NCC1Matched_10042022.csv	Post	0.671722617246283	7.60061104327283e-06	0.000364829330077096	*	LowTL	large phytoplankton
1711	4	phytoplankton	Reach	pre_MHW_Web/NCC_11242020_JimsOld_updatedKrill_10052022.csv	Pre	1.41099771320621	7.60061104327283e-06	0.000364829330077096	*	LowTL	large phytoplankton
1712	4	phytoplankton	Reach	post_MHW_Web/NCC2_NCC1Matched_10042022.csv	Post	0.523675463116566	7.60061104327283e-06	0.000364829330077096	*	LowTL	large phytoplankton
1713	4	phytoplankton	Reach	pre_MHW_Web/NCC_11242020_JimsOld_updatedKrill_10052022.csv	Pre	0.789039471877676	7.60061104327283e-06	0.000364829330077096	*	LowTL	large phytoplankton
1714	4	phytoplankton	Reach	post_MHW_Web/NCC2_NCC1Matched_10042022.csv	Post	0.645647870716041	7.60061104327283e-06	0.000364829330077096	*	LowTL	large phytoplankton
1715	4	phytoplankton	Reach	pre_MHW_Web/NCC_11242020_JimsOld_updatedKrill_10052022.csv	Pre	1.10861287488018	7.60061104327283e-06	0.000364829330077096	*	LowTL	large phytoplankton
1716	4	phytoplankton	Reach	post_MHW_Web/NCC2_NCC1Matched_10042022.csv	Post	0.195279559057265	7.60061104327283e-06	0.000364829330077096	*	LowTL	large phytoplankton
1717	4	phytoplankton	Reach	pre_MHW_Web/NCC_11242020_JimsOld_updatedKrill_10052022.csv	Pre	0.5721773495301	7.60061104327283e-06	0.000364829330077096	*	LowTL	large phytoplankton
1718	4	phytoplankton	Reach	post_MHW_Web/NCC2_NCC1Matched_10042022.csv	Post	0.634058163016876	7.60061104327283e-06	0.000364829330077096	*	LowTL	large phytoplankton
1719	4	phytoplankton	Reach	pre_MHW_Web/NCC_11242020_JimsOld_updatedKrill_10052022.csv	Pre	1.41452052803828	7.60061104327283e-06	0.000364829330077096	*	LowTL	large phytoplankton
1720	4	phytoplankton	Reach	post_MHW_Web/NCC2_NCC1Matched_10042022.csv	Post	0.999531917564684	7.60061104327283e-06	0.000364829330077096	*	LowTL	large phytoplankton
1721	4	phytoplankton	Reach	pre_MHW_Web/NCC_11242020_JimsOld_updatedKrill_10052022.csv	Pre	0.891263186077032	7.60061104327283e-06	0.000364829330077096	*	LowTL	large phytoplankton
1722	4	phytoplankton	Reach	post_MHW_Web/NCC2_NCC1Matched_10042022.csv	Post	0.775935310323894	7.60061104327283e-06	0.000364829330077096	*	LowTL	large phytoplankton
1723	4	phytoplankton	Reach	pre_MHW_Web/NCC_11242020_JimsOld_updatedKrill_10052022.csv	Pre	0.715034226749303	7.60061104327283e-06	0.000364829330077096	*	LowTL	large phytoplankton
1724	4	phytoplankton	Reach	post_MHW_Web/NCC2_NCC1Matched_10042022.csv	Post	0.712991740107546	7.60061104327283e-06	0.000364829330077096	*	LowTL	large phytoplankton
1725	4	phytoplankton	Reach	pre_MHW_Web/NCC_11242020_JimsOld_updatedKrill_10052022.csv	Pre	1.69178059531281	7.60061104327283e-06	0.000364829330077096	*	LowTL	large phytoplankton
1726	4	phytoplankton	Reach	post_MHW_Web/NCC2_NCC1Matched_10042022.csv	Post	0.654699446612945	7.60061104327283e-06	0.000364829330077096	*	LowTL	large phytoplankton
1727	4	phytoplankton	Reach	pre_MHW_Web/NCC_11242020_JimsOld_updatedKrill_10052022.csv	Pre	0.210935699476192	7.60061104327283e-06	0.000364829330077096	*	LowTL	large phytoplankton
1728	4	phytoplankton	Reach	post_MHW_Web/NCC2_NCC1Matched_10042022.csv	Post	0.684415367696978	7.60061104327283e-06	0.000364829330077096	*	LowTL	large phytoplankton
1729	4	phytoplankton	Reach	pre_MHW_Web/NCC_11242020_JimsOld_updatedKrill_10052022.csv	Pre	1.11144578736653	7.60061104327283e-06	0.000364829330077096	*	LowTL	large phytoplankton
1730	4	phytoplankton	Reach	post_MHW_Web/NCC2_NCC1Matched_10042022.csv	Post	0.174158902837944	7.60061104327283e-06	0.000364829330077096	*	LowTL	large phytoplankton
1731	4	phytoplankton	Reach	pre_MHW_Web/NCC_11242020_JimsOld_updatedKrill_10052022.csv	Pre	0.707283569777379	7.60061104327283e-06	0.000364829330077096	*	LowTL	large phytoplankton
1732	4	phytoplankton	Reach	post_MHW_Web/NCC2_NCC1Matched_10042022.csv	Post	0.477746459375785	7.60061104327283e-06	0.000364829330077096	*	LowTL	large phytoplankton
1733	4	phytoplankton	Reach	pre_MHW_Web/NCC_11242020_JimsOld_updatedKrill_10052022.csv	Pre	1.08607608582931	7.60061104327283e-06	0.000364829330077096	*	LowTL	large phytoplankton
1734	4	phytoplankton	Reach	post_MHW_Web/NCC2_NCC1Matched_10042022.csv	Post	0.626509403686844	7.60061104327283e-06	0.000364829330077096	*	LowTL	large phytoplankton
1735	4	phytoplankton	Reach	pre_MHW_Web/NCC_11242020_JimsOld_updatedKrill_10052022.csv	Pre	0.296994861396875	7.60061104327283e-06	0.000364829330077096	*	LowTL	large phytoplankton
1736	4	phytoplankton	Reach	post_MHW_Web/NCC2_NCC1Matched_10042022.csv	Post	0.736335459631823	7.60061104327283e-06	0.000364829330077096	*	LowTL	large phytoplankton
1737	4	phytoplankton	Reach	post_MHW_Web/NCC2_NCC1Matched_10042022.csv	Post	0.753871498523541	7.60061104327283e-06	0.000364829330077096	*	LowTL	large phytoplankton
1738	4	phytoplankton	Reach	pre_MHW_Web/NCC_11242020_JimsOld_updatedKrill_10052022.csv	Pre	0.457174178201134	7.60061104327283e-06	0.000364829330077096	*	LowTL	large phytoplankton
1739	4	phytoplankton	Reach	post_MHW_Web/NCC2_NCC1Matched_10042022.csv	Post	0.502523530534908	7.60061104327283e-06	0.000364829330077096	*	LowTL	large phytoplankton
1740	4	phytoplankton	Reach	pre_MHW_Web/NCC_11242020_JimsOld_updatedKrill_10052022.csv	Pre	0.408718474296068	7.60061104327283e-06	0.000364829330077096	*	LowTL	large phytoplankton
1741	4	phytoplankton	Reach	post_MHW_Web/NCC2_NCC1Matched_10042022.csv	Post	0.6794007620278	7.60061104327283e-06	0.000364829330077096	*	LowTL	large phytoplankton
1742	4	phytoplankton	Reach	pre_MHW_Web/NCC_11242020_JimsOld_updatedKrill_10052022.csv	Pre	1.25165022098795	7.60061104327283e-06	0.000364829330077096	*	LowTL	large phytoplankton
1743	4	phytoplankton	Reach	post_MHW_Web/NCC2_NCC1Matched_10042022.csv	Post	0.899101933413249	7.60061104327283e-06	0.000364829330077096	*	LowTL	large phytoplankton
1744	4	phytoplankton	Reach	pre_MHW_Web/NCC_11242020_JimsOld_updatedKrill_10052022.csv	Pre	0.32624101351055	7.60061104327283e-06	0.000364829330077096	*	LowTL	large phytoplankton
1745	4	phytoplankton	Reach	post_MHW_Web/NCC2_NCC1Matched_10042022.csv	Post	0.708469096206888	7.60061104327283e-06	0.000364829330077096	*	LowTL	large phytoplankton
1746	4	phytoplankton	Reach	pre_MHW_Web/NCC_11242020_JimsOld_updatedKrill_10052022.csv	Pre	0.000152673354481944	7.60061104327283e-06	0.000364829330077096	*	LowTL	large phytoplankton
1747	4	phytoplankton	Reach	post_MHW_Web/NCC2_NCC1Matched_10042022.csv	Post	0.79265476762323	7.60061104327283e-06	0.000364829330077096	*	LowTL	large phytoplankton
1748	4	phytoplankton	Reach	pre_MHW_Web/NCC_11242020_JimsOld_updatedKrill_10052022.csv	Pre	0.000217891038571731	7.60061104327283e-06	0.000364829330077096	*	LowTL	large phytoplankton
1749	4	phytoplankton	Reach	post_MHW_Web/NCC2_NCC1Matched_10042022.csv	Post	0.542738351584393	7.60061104327283e-06	0.000364829330077096	*	LowTL	large phytoplankton
1750	4	phytoplankton	Reach	pre_MHW_Web/NCC_11242020_JimsOld_updatedKrill_10052022.csv	Pre	0.383347364995955	7.60061104327283e-06	0.000364829330077096	*	LowTL	large phytoplankton
1751	4	phytoplankton	Reach	post_MHW_Web/NCC2_NCC1Matched_10042022.csv	Post	1.41270717199269	7.60061104327283e-06	0.000364829330077096	*	LowTL	large phytoplankton
1752	4	phytoplankton	Reach	pre_MHW_Web/NCC_11242020_JimsOld_updatedKrill_10052022.csv	Pre	0.438132645129609	7.60061104327283e-06	0.000364829330077096	*	LowTL	large phytoplankton
1753	4	phytoplankton	Reach	post_MHW_Web/NCC2_NCC1Matched_10042022.csv	Post	0.327450845117968	7.60061104327283e-06	0.000364829330077096	*	LowTL	large phytoplankton
1754	4	phytoplankton	Reach	pre_MHW_Web/NCC_11242020_JimsOld_updatedKrill_10052022.csv	Pre	1.24648466840818	7.60061104327283e-06	0.000364829330077096	*	LowTL	large phytoplankton
1755	4	phytoplankton	Reach	post_MHW_Web/NCC2_NCC1Matched_10042022.csv	Post	0.40380439204848	7.60061104327283e-06	0.000364829330077096	*	LowTL	large phytoplankton
1756	4	phytoplankton	Reach	pre_MHW_Web/NCC_11242020_JimsOld_updatedKrill_10052022.csv	Pre	1.34420038542699	7.60061104327283e-06	0.000364829330077096	*	LowTL	large phytoplankton
1757	4	phytoplankton	Reach	post_MHW_Web/NCC2_NCC1Matched_10042022.csv	Post	0.967859892226738	7.60061104327283e-06	0.000364829330077096	*	LowTL	large phytoplankton
1758	4	phytoplankton	Reach	pre_MHW_Web/NCC_11242020_JimsOld_updatedKrill_10052022.csv	Pre	0.452520966793177	7.60061104327283e-06	0.000364829330077096	*	LowTL	large phytoplankton
1759	4	phytoplankton	Reach	post_MHW_Web/NCC2_NCC1Matched_10042022.csv	Post	0.75607572543175	7.60061104327283e-06	0.000364829330077096	*	LowTL	large phytoplankton
1760	4	phytoplankton	Reach	pre_MHW_Web/NCC_11242020_JimsOld_updatedKrill_10052022.csv	Pre	1.06874548345813	7.60061104327283e-06	0.000364829330077096	*	LowTL	large phytoplankton
1761	4	phytoplankton	Reach	post_MHW_Web/NCC2_NCC1Matched_10042022.csv	Post	0.695464239198782	7.60061104327283e-06	0.000364829330077096	*	LowTL	large phytoplankton
1762	4	phytoplankton	Reach	pre_MHW_Web/NCC_11242020_JimsOld_updatedKrill_10052022.csv	Pre	1.10931494030121	7.60061104327283e-06	0.000364829330077096	*	LowTL	large phytoplankton
1763	4	phytoplankton	Reach	post_MHW_Web/NCC2_NCC1Matched_10042022.csv	Post	0.730445903900098	7.60061104327283e-06	0.000364829330077096	*	LowTL	large phytoplankton
1764	4	phytoplankton	Reach	pre_MHW_Web/NCC_11242020_JimsOld_updatedKrill_10052022.csv	Pre	0.934314597641146	7.60061104327283e-06	0.000364829330077096	*	LowTL	large phytoplankton
1765	4	phytoplankton	Reach	post_MHW_Web/NCC2_NCC1Matched_10042022.csv	Post	0.570785330840991	7.60061104327283e-06	0.000364829330077096	*	LowTL	large phytoplankton
1766	4	phytoplankton	Reach	pre_MHW_Web/NCC_11242020_JimsOld_updatedKrill_10052022.csv	Pre	1.79919267803845	7.60061104327283e-06	0.000364829330077096	*	LowTL	large phytoplankton
1767	4	phytoplankton	Reach	post_MHW_Web/NCC2_NCC1Matched_10042022.csv	Post	0.585551575858208	7.60061104327283e-06	0.000364829330077096	*	LowTL	large phytoplankton
1768	4	phytoplankton	Reach	pre_MHW_Web/NCC_11242020_JimsOld_updatedKrill_10052022.csv	Pre	0.338869473850455	7.60061104327283e-06	0.000364829330077096	*	LowTL	large phytoplankton
1769	4	phytoplankton	Reach	post_MHW_Web/NCC2_NCC1Matched_10042022.csv	Post	1.45451503847274	7.60061104327283e-06	0.000364829330077096	*	LowTL	large phytoplankton
1770	4	phytoplankton	Reach	pre_MHW_Web/NCC_11242020_JimsOld_updatedKrill_10052022.csv	Pre	0.840070441833067	7.60061104327283e-06	0.000364829330077096	*	LowTL	large phytoplankton
1771	4	phytoplankton	Reach	post_MHW_Web/NCC2_NCC1Matched_10042022.csv	Post	0.344573228603368	7.60061104327283e-06	0.000364829330077096	*	LowTL	large phytoplankton
1772	4	phytoplankton	Reach	pre_MHW_Web/NCC_11242020_JimsOld_updatedKrill_10052022.csv	Pre	1.1304682706819	7.60061104327283e-06	0.000364829330077096	*	LowTL	large phytoplankton
1773	4	phytoplankton	Reach	post_MHW_Web/NCC2_NCC1Matched_10042022.csv	Post	0.632491546528484	7.60061104327283e-06	0.000364829330077096	*	LowTL	large phytoplankton
1774	4	phytoplankton	Reach	pre_MHW_Web/NCC_11242020_JimsOld_updatedKrill_10052022.csv	Pre	0.435415104732008	7.60061104327283e-06	0.000364829330077096	*	LowTL	large phytoplankton
1775	4	phytoplankton	Reach	post_MHW_Web/NCC2_NCC1Matched_10042022.csv	Post	0.859937908416499	7.60061104327283e-06	0.000364829330077096	*	LowTL	large phytoplankton
1776	4	phytoplankton	Reach	pre_MHW_Web/NCC_11242020_JimsOld_updatedKrill_10052022.csv	Pre	0.54190859134462	7.60061104327283e-06	0.000364829330077096	*	LowTL	large phytoplankton
1777	4	phytoplankton	Reach	post_MHW_Web/NCC2_NCC1Matched_10042022.csv	Post	0.375522592396004	7.60061104327283e-06	0.000364829330077096	*	LowTL	large phytoplankton
1778	4	phytoplankton	Reach	pre_MHW_Web/NCC_11242020_JimsOld_updatedKrill_10052022.csv	Pre	0.481057439852044	7.60061104327283e-06	0.000364829330077096	*	LowTL	large phytoplankton
1779	4	phytoplankton	Reach	post_MHW_Web/NCC2_NCC1Matched_10042022.csv	Post	0.437292415947364	7.60061104327283e-06	0.000364829330077096	*	LowTL	large phytoplankton
1780	4	phytoplankton	Reach	pre_MHW_Web/NCC_11242020_JimsOld_updatedKrill_10052022.csv	Pre	0.683775840770693	7.60061104327283e-06	0.000364829330077096	*	LowTL	large phytoplankton
1781	4	phytoplankton	Reach	post_MHW_Web/NCC2_NCC1Matched_10042022.csv	Post	0.599502034592782	7.60061104327283e-06	0.000364829330077096	*	LowTL	large phytoplankton
1782	4	phytoplankton	Reach	pre_MHW_Web/NCC_11242020_JimsOld_updatedKrill_10052022.csv	Pre	0.52235214146847	7.60061104327283e-06	0.000364829330077096	*	LowTL	large phytoplankton
1783	4	phytoplankton	Reach	pre_MHW_Web/NCC_11242020_JimsOld_updatedKrill_10052022.csv	Pre	0.262188897953155	7.60061104327283e-06	0.000364829330077096	*	LowTL	large phytoplankton
1784	4	phytoplankton	Reach	post_MHW_Web/NCC2_NCC1Matched_10042022.csv	Post	0.639026511888868	7.60061104327283e-06	0.000364829330077096	*	LowTL	large phytoplankton
1785	4	phytoplankton	Reach	pre_MHW_Web/NCC_11242020_JimsOld_updatedKrill_10052022.csv	Pre	0.64282678144398	7.60061104327283e-06	0.000364829330077096	*	LowTL	large phytoplankton
1786	4	phytoplankton	Reach	post_MHW_Web/NCC2_NCC1Matched_10042022.csv	Post	1.03751995756811	7.60061104327283e-06	0.000364829330077096	*	LowTL	large phytoplankton
1787	4	phytoplankton	Reach	pre_MHW_Web/NCC_11242020_JimsOld_updatedKrill_10052022.csv	Pre	0.553694076993531	7.60061104327283e-06	0.000364829330077096	*	LowTL	large phytoplankton
1788	4	phytoplankton	Reach	post_MHW_Web/NCC2_NCC1Matched_10042022.csv	Post	0.839343107863887	7.60061104327283e-06	0.000364829330077096	*	LowTL	large phytoplankton
1789	4	phytoplankton	Reach	pre_MHW_Web/NCC_11242020_JimsOld_updatedKrill_10052022.csv	Pre	0.927778476958915	7.60061104327283e-06	0.000364829330077096	*	LowTL	large phytoplankton
1790	4	phytoplankton	Reach	post_MHW_Web/NCC2_NCC1Matched_10042022.csv	Post	2.04207947337412	7.60061104327283e-06	0.000364829330077096	*	LowTL	large phytoplankton
1791	4	phytoplankton	Reach	pre_MHW_Web/NCC_11242020_JimsOld_updatedKrill_10052022.csv	Pre	0.665468252551269	7.60061104327283e-06	0.000364829330077096	*	LowTL	large phytoplankton
1792	4	phytoplankton	Reach	post_MHW_Web/NCC2_NCC1Matched_10042022.csv	Post	0.506541523497775	7.60061104327283e-06	0.000364829330077096	*	LowTL	large phytoplankton
1793	4	phytoplankton	Reach	pre_MHW_Web/NCC_11242020_JimsOld_updatedKrill_10052022.csv	Pre	1.83875604206599	7.60061104327283e-06	0.000364829330077096	*	LowTL	large phytoplankton
1794	4	phytoplankton	Reach	post_MHW_Web/NCC2_NCC1Matched_10042022.csv	Post	0.115418397555951	7.60061104327283e-06	0.000364829330077096	*	LowTL	large phytoplankton
1795	4	phytoplankton	Reach	post_MHW_Web/NCC2_NCC1Matched_10042022.csv	Post	0.744478688394887	7.60061104327283e-06	0.000364829330077096	*	LowTL	large phytoplankton
1796	4	phytoplankton	Reach	pre_MHW_Web/NCC_11242020_JimsOld_updatedKrill_10052022.csv	Pre	0.561715176511158	7.60061104327283e-06	0.000364829330077096	*	LowTL	large phytoplankton
1797	4	phytoplankton	Reach	post_MHW_Web/NCC2_NCC1Matched_10042022.csv	Post	0.835752966921719	7.60061104327283e-06	0.000364829330077096	*	LowTL	large phytoplankton
1798	4	phytoplankton	Reach	pre_MHW_Web/NCC_11242020_JimsOld_updatedKrill_10052022.csv	Pre	0.678780696234069	7.60061104327283e-06	0.000364829330077096	*	LowTL	large phytoplankton
1799	4	phytoplankton	Reach	post_MHW_Web/NCC2_NCC1Matched_10042022.csv	Post	0.930930215303779	7.60061104327283e-06	0.000364829330077096	*	LowTL	large phytoplankton
1800	4	phytoplankton	Reach	pre_MHW_Web/NCC_11242020_JimsOld_updatedKrill_10052022.csv	Pre	0.648209903282104	7.60061104327283e-06	0.000364829330077096	*	LowTL	large phytoplankton
1801	4	phytoplankton	Reach	post_MHW_Web/NCC2_NCC1Matched_10042022.csv	Post	1.06695438599781	7.60061104327283e-06	0.000364829330077096	*	LowTL	large phytoplankton
1802	4	phytoplankton	Reach	pre_MHW_Web/NCC_11242020_JimsOld_updatedKrill_10052022.csv	Pre	0.534572749385961	7.60061104327283e-06	0.000364829330077096	*	LowTL	large phytoplankton
1803	4	phytoplankton	Reach	post_MHW_Web/NCC2_NCC1Matched_10042022.csv	Post	0.976537195542248	7.60061104327283e-06	0.000364829330077096	*	LowTL	large phytoplankton
1804	4	phytoplankton	Reach	pre_MHW_Web/NCC_11242020_JimsOld_updatedKrill_10052022.csv	Pre	1.25817754821385	7.60061104327283e-06	0.000364829330077096	*	LowTL	large phytoplankton
1805	4	phytoplankton	Reach	post_MHW_Web/NCC2_NCC1Matched_10042022.csv	Post	0.695348159472054	7.60061104327283e-06	0.000364829330077096	*	LowTL	large phytoplankton
1806	4	phytoplankton	Reach	pre_MHW_Web/NCC_11242020_JimsOld_updatedKrill_10052022.csv	Pre	0.823958838987721	7.60061104327283e-06	0.000364829330077096	*	LowTL	large phytoplankton
1807	4	phytoplankton	Reach	post_MHW_Web/NCC2_NCC1Matched_10042022.csv	Post	0.834065003070529	7.60061104327283e-06	0.000364829330077096	*	LowTL	large phytoplankton
1808	4	phytoplankton	Reach	pre_MHW_Web/NCC_11242020_JimsOld_updatedKrill_10052022.csv	Pre	1.10515123628429	7.60061104327283e-06	0.000364829330077096	*	LowTL	large phytoplankton
1809	4	phytoplankton	Reach	post_MHW_Web/NCC2_NCC1Matched_10042022.csv	Post	0.568174236683428	7.60061104327283e-06	0.000364829330077096	*	LowTL	large phytoplankton
1810	4	phytoplankton	Reach	pre_MHW_Web/NCC_11242020_JimsOld_updatedKrill_10052022.csv	Pre	1.08004783434389	7.60061104327283e-06	0.000364829330077096	*	LowTL	large phytoplankton
1811	4	phytoplankton	Reach	post_MHW_Web/NCC2_NCC1Matched_10042022.csv	Post	0.656177833837553	7.60061104327283e-06	0.000364829330077096	*	LowTL	large phytoplankton
1812	4	phytoplankton	Reach	pre_MHW_Web/NCC_11242020_JimsOld_updatedKrill_10052022.csv	Pre	1.68445232203875	7.60061104327283e-06	0.000364829330077096	*	LowTL	large phytoplankton
1813	4	phytoplankton	Reach	post_MHW_Web/NCC2_NCC1Matched_10042022.csv	Post	0.629309591934223	7.60061104327283e-06	0.000364829330077096	*	LowTL	large phytoplankton
1814	4	phytoplankton	Reach	pre_MHW_Web/NCC_11242020_JimsOld_updatedKrill_10052022.csv	Pre	1.27271571517977	7.60061104327283e-06	0.000364829330077096	*	LowTL	large phytoplankton
1815	4	phytoplankton	Reach	post_MHW_Web/NCC2_NCC1Matched_10042022.csv	Post	0.000138825637338956	7.60061104327283e-06	0.000364829330077096	*	LowTL	large phytoplankton
1816	4	phytoplankton	Reach	pre_MHW_Web/NCC_11242020_JimsOld_updatedKrill_10052022.csv	Pre	1.34712852159478	7.60061104327283e-06	0.000364829330077096	*	LowTL	large phytoplankton
1817	4	phytoplankton	Reach	post_MHW_Web/NCC2_NCC1Matched_10042022.csv	Post	0.810705262720247	7.60061104327283e-06	0.000364829330077096	*	LowTL	large phytoplankton
1818	4	phytoplankton	Reach	pre_MHW_Web/NCC_11242020_JimsOld_updatedKrill_10052022.csv	Pre	1.86606002532066	7.60061104327283e-06	0.000364829330077096	*	LowTL	large phytoplankton
1819	4	phytoplankton	Reach	post_MHW_Web/NCC2_NCC1Matched_10042022.csv	Post	0.398534797735452	7.60061104327283e-06	0.000364829330077096	*	LowTL	large phytoplankton
1820	4	phytoplankton	Reach	pre_MHW_Web/NCC_11242020_JimsOld_updatedKrill_10052022.csv	Pre	0.51988617129413	7.60061104327283e-06	0.000364829330077096	*	LowTL	large phytoplankton
1821	4	phytoplankton	Reach	post_MHW_Web/NCC2_NCC1Matched_10042022.csv	Post	1.14468362635569	7.60061104327283e-06	0.000364829330077096	*	LowTL	large phytoplankton
1822	4	phytoplankton	Reach	pre_MHW_Web/NCC_11242020_JimsOld_updatedKrill_10052022.csv	Pre	0.686822361417407	7.60061104327283e-06	0.000364829330077096	*	LowTL	large phytoplankton
1823	4	phytoplankton	Reach	post_MHW_Web/NCC2_NCC1Matched_10042022.csv	Post	0.511497277624369	7.60061104327283e-06	0.000364829330077096	*	LowTL	large phytoplankton
1824	4	phytoplankton	Reach	pre_MHW_Web/NCC_11242020_JimsOld_updatedKrill_10052022.csv	Pre	0.833928684782757	7.60061104327283e-06	0.000364829330077096	*	LowTL	large phytoplankton
1825	4	phytoplankton	Reach	post_MHW_Web/NCC2_NCC1Matched_10042022.csv	Post	0.91054059504291	7.60061104327283e-06	0.000364829330077096	*	LowTL	large phytoplankton
1826	4	phytoplankton	Reach	pre_MHW_Web/NCC_11242020_JimsOld_updatedKrill_10052022.csv	Pre	0.992399788510278	7.60061104327283e-06	0.000364829330077096	*	LowTL	large phytoplankton
1827	4	phytoplankton	Reach	post_MHW_Web/NCC2_NCC1Matched_10042022.csv	Post	1.12785823494981	7.60061104327283e-06	0.000364829330077096	*	LowTL	large phytoplankton
1828	4	phytoplankton	Reach	pre_MHW_Web/NCC_11242020_JimsOld_updatedKrill_10052022.csv	Pre	0.000189513116219384	7.60061104327283e-06	0.000364829330077096	*	LowTL	large phytoplankton
1829	4	phytoplankton	Reach	post_MHW_Web/NCC2_NCC1Matched_10042022.csv	Post	0.586631648138356	7.60061104327283e-06	0.000364829330077096	*	LowTL	large phytoplankton
1830	4	phytoplankton	Reach	pre_MHW_Web/NCC_11242020_JimsOld_updatedKrill_10052022.csv	Pre	0.476721375982959	7.60061104327283e-06	0.000364829330077096	*	LowTL	large phytoplankton
1831	4	phytoplankton	Reach	post_MHW_Web/NCC2_NCC1Matched_10042022.csv	Post	0.551799955706993	7.60061104327283e-06	0.000364829330077096	*	LowTL	large phytoplankton
1832	4	phytoplankton	Reach	pre_MHW_Web/NCC_11242020_JimsOld_updatedKrill_10052022.csv	Pre	1.3864601929053	7.60061104327283e-06	0.000364829330077096	*	LowTL	large phytoplankton
1833	4	phytoplankton	Reach	post_MHW_Web/NCC2_NCC1Matched_10042022.csv	Post	0.823353194072924	7.60061104327283e-06	0.000364829330077096	*	LowTL	large phytoplankton
1834	4	phytoplankton	Reach	pre_MHW_Web/NCC_11242020_JimsOld_updatedKrill_10052022.csv	Pre	0.963880283609198	7.60061104327283e-06	0.000364829330077096	*	LowTL	large phytoplankton
1835	4	phytoplankton	Reach	post_MHW_Web/NCC2_NCC1Matched_10042022.csv	Post	0.665339878178046	7.60061104327283e-06	0.000364829330077096	*	LowTL	large phytoplankton
1836	4	phytoplankton	Reach	pre_MHW_Web/NCC_11242020_JimsOld_updatedKrill_10052022.csv	Pre	0.743601468995487	7.60061104327283e-06	0.000364829330077096	*	LowTL	large phytoplankton
1837	4	phytoplankton	Reach	post_MHW_Web/NCC2_NCC1Matched_10042022.csv	Post	0.642766606469385	7.60061104327283e-06	0.000364829330077096	*	LowTL	large phytoplankton
1838	4	phytoplankton	Reach	post_MHW_Web/NCC2_NCC1Matched_10042022.csv	Post	9.71008659682205e-05	7.60061104327283e-06	0.000364829330077096	*	LowTL	large phytoplankton
1839	4	phytoplankton	Reach	pre_MHW_Web/NCC_11242020_JimsOld_updatedKrill_10052022.csv	Pre	0.670356153869225	7.60061104327283e-06	0.000364829330077096	*	LowTL	large phytoplankton
1840	4	phytoplankton	Reach	pre_MHW_Web/NCC_11242020_JimsOld_updatedKrill_10052022.csv	Pre	0.566572031635125	7.60061104327283e-06	0.000364829330077096	*	LowTL	large phytoplankton
1841	4	phytoplankton	Footprint	pre_MHW_Web/NCC_11242020_JimsOld_updatedKrill_10052022.csv	Pre	0	7.60061104327283e-06	0.000364829330077096	*	LowTL	large phytoplankton
1842	4	phytoplankton	Footprint	post_MHW_Web/NCC2_NCC1Matched_10042022.csv	Post	0	7.60061104327283e-06	0.000364829330077096	*	LowTL	large phytoplankton
1843	4	phytoplankton	Footprint	pre_MHW_Web/NCC_11242020_JimsOld_updatedKrill_10052022.csv	Pre	0	7.60061104327283e-06	0.000364829330077096	*	LowTL	large phytoplankton
1844	4	phytoplankton	Footprint	post_MHW_Web/NCC2_NCC1Matched_10042022.csv	Post	0	7.60061104327283e-06	0.000364829330077096	*	LowTL	large phytoplankton
1845	4	phytoplankton	Footprint	pre_MHW_Web/NCC_11242020_JimsOld_updatedKrill_10052022.csv	Pre	0	7.60061104327283e-06	0.000364829330077096	*	LowTL	large phytoplankton
1846	4	phytoplankton	Footprint	post_MHW_Web/NCC2_NCC1Matched_10042022.csv	Post	0	7.60061104327283e-06	0.000364829330077096	*	LowTL	large phytoplankton
1847	4	phytoplankton	Footprint	pre_MHW_Web/NCC_11242020_JimsOld_updatedKrill_10052022.csv	Pre	0	7.60061104327283e-06	0.000364829330077096	*	LowTL	large phytoplankton
1848	4	phytoplankton	Footprint	post_MHW_Web/NCC2_NCC1Matched_10042022.csv	Post	0	7.60061104327283e-06	0.000364829330077096	*	LowTL	large phytoplankton
1849	4	phytoplankton	Footprint	pre_MHW_Web/NCC_11242020_JimsOld_updatedKrill_10052022.csv	Pre	0	7.60061104327283e-06	0.000364829330077096	*	LowTL	large phytoplankton
1850	4	phytoplankton	Footprint	post_MHW_Web/NCC2_NCC1Matched_10042022.csv	Post	0	7.60061104327283e-06	0.000364829330077096	*	LowTL	large phytoplankton
1851	4	phytoplankton	Footprint	pre_MHW_Web/NCC_11242020_JimsOld_updatedKrill_10052022.csv	Pre	0	7.60061104327283e-06	0.000364829330077096	*	LowTL	large phytoplankton
1852	4	phytoplankton	Footprint	post_MHW_Web/NCC2_NCC1Matched_10042022.csv	Post	0	7.60061104327283e-06	0.000364829330077096	*	LowTL	large phytoplankton
1853	4	phytoplankton	Footprint	pre_MHW_Web/NCC_11242020_JimsOld_updatedKrill_10052022.csv	Pre	0	7.60061104327283e-06	0.000364829330077096	*	LowTL	large phytoplankton
1854	4	phytoplankton	Footprint	post_MHW_Web/NCC2_NCC1Matched_10042022.csv	Post	0	7.60061104327283e-06	0.000364829330077096	*	LowTL	large phytoplankton
1855	4	phytoplankton	Footprint	pre_MHW_Web/NCC_11242020_JimsOld_updatedKrill_10052022.csv	Pre	0	7.60061104327283e-06	0.000364829330077096	*	LowTL	large phytoplankton
1856	4	phytoplankton	Footprint	post_MHW_Web/NCC2_NCC1Matched_10042022.csv	Post	0	7.60061104327283e-06	0.000364829330077096	*	LowTL	large phytoplankton
1857	4	phytoplankton	Footprint	pre_MHW_Web/NCC_11242020_JimsOld_updatedKrill_10052022.csv	Pre	0	7.60061104327283e-06	0.000364829330077096	*	LowTL	large phytoplankton
1858	4	phytoplankton	Footprint	post_MHW_Web/NCC2_NCC1Matched_10042022.csv	Post	0	7.60061104327283e-06	0.000364829330077096	*	LowTL	large phytoplankton
1859	4	phytoplankton	Footprint	pre_MHW_Web/NCC_11242020_JimsOld_updatedKrill_10052022.csv	Pre	0	7.60061104327283e-06	0.000364829330077096	*	LowTL	large phytoplankton
1860	4	phytoplankton	Footprint	post_MHW_Web/NCC2_NCC1Matched_10042022.csv	Post	0	7.60061104327283e-06	0.000364829330077096	*	LowTL	large phytoplankton
1861	4	phytoplankton	Footprint	pre_MHW_Web/NCC_11242020_JimsOld_updatedKrill_10052022.csv	Pre	0	7.60061104327283e-06	0.000364829330077096	*	LowTL	large phytoplankton
1862	4	phytoplankton	Footprint	post_MHW_Web/NCC2_NCC1Matched_10042022.csv	Post	0	7.60061104327283e-06	0.000364829330077096	*	LowTL	large phytoplankton
1863	4	phytoplankton	Footprint	pre_MHW_Web/NCC_11242020_JimsOld_updatedKrill_10052022.csv	Pre	0	7.60061104327283e-06	0.000364829330077096	*	LowTL	large phytoplankton
1864	4	phytoplankton	Footprint	post_MHW_Web/NCC2_NCC1Matched_10042022.csv	Post	0	7.60061104327283e-06	0.000364829330077096	*	LowTL	large phytoplankton
1865	4	phytoplankton	Footprint	pre_MHW_Web/NCC_11242020_JimsOld_updatedKrill_10052022.csv	Pre	0	7.60061104327283e-06	0.000364829330077096	*	LowTL	large phytoplankton
1866	4	phytoplankton	Footprint	post_MHW_Web/NCC2_NCC1Matched_10042022.csv	Post	0	7.60061104327283e-06	0.000364829330077096	*	LowTL	large phytoplankton
1867	4	phytoplankton	Footprint	pre_MHW_Web/NCC_11242020_JimsOld_updatedKrill_10052022.csv	Pre	0	7.60061104327283e-06	0.000364829330077096	*	LowTL	large phytoplankton
1868	4	phytoplankton	Footprint	post_MHW_Web/NCC2_NCC1Matched_10042022.csv	Post	0	7.60061104327283e-06	0.000364829330077096	*	LowTL	large phytoplankton
1869	4	phytoplankton	Footprint	pre_MHW_Web/NCC_11242020_JimsOld_updatedKrill_10052022.csv	Pre	0	7.60061104327283e-06	0.000364829330077096	*	LowTL	large phytoplankton
1870	4	phytoplankton	Footprint	post_MHW_Web/NCC2_NCC1Matched_10042022.csv	Post	0	7.60061104327283e-06	0.000364829330077096	*	LowTL	large phytoplankton
1871	4	phytoplankton	Footprint	pre_MHW_Web/NCC_11242020_JimsOld_updatedKrill_10052022.csv	Pre	0	7.60061104327283e-06	0.000364829330077096	*	LowTL	large phytoplankton
1872	4	phytoplankton	Footprint	post_MHW_Web/NCC2_NCC1Matched_10042022.csv	Post	0	7.60061104327283e-06	0.000364829330077096	*	LowTL	large phytoplankton
1873	4	phytoplankton	Footprint	pre_MHW_Web/NCC_11242020_JimsOld_updatedKrill_10052022.csv	Pre	0	7.60061104327283e-06	0.000364829330077096	*	LowTL	large phytoplankton
1874	4	phytoplankton	Footprint	post_MHW_Web/NCC2_NCC1Matched_10042022.csv	Post	0	7.60061104327283e-06	0.000364829330077096	*	LowTL	large phytoplankton
1875	4	phytoplankton	Footprint	pre_MHW_Web/NCC_11242020_JimsOld_updatedKrill_10052022.csv	Pre	0	7.60061104327283e-06	0.000364829330077096	*	LowTL	large phytoplankton
1876	4	phytoplankton	Footprint	post_MHW_Web/NCC2_NCC1Matched_10042022.csv	Post	0	7.60061104327283e-06	0.000364829330077096	*	LowTL	large phytoplankton
1877	4	phytoplankton	Footprint	pre_MHW_Web/NCC_11242020_JimsOld_updatedKrill_10052022.csv	Pre	0	7.60061104327283e-06	0.000364829330077096	*	LowTL	large phytoplankton
1878	4	phytoplankton	Footprint	post_MHW_Web/NCC2_NCC1Matched_10042022.csv	Post	0	7.60061104327283e-06	0.000364829330077096	*	LowTL	large phytoplankton
1879	4	phytoplankton	Footprint	pre_MHW_Web/NCC_11242020_JimsOld_updatedKrill_10052022.csv	Pre	0	7.60061104327283e-06	0.000364829330077096	*	LowTL	large phytoplankton
1880	4	phytoplankton	Footprint	post_MHW_Web/NCC2_NCC1Matched_10042022.csv	Post	0	7.60061104327283e-06	0.000364829330077096	*	LowTL	large phytoplankton
1881	4	phytoplankton	Footprint	pre_MHW_Web/NCC_11242020_JimsOld_updatedKrill_10052022.csv	Pre	0	7.60061104327283e-06	0.000364829330077096	*	LowTL	large phytoplankton
1882	4	phytoplankton	Footprint	post_MHW_Web/NCC2_NCC1Matched_10042022.csv	Post	0	7.60061104327283e-06	0.000364829330077096	*	LowTL	large phytoplankton
1883	4	phytoplankton	Footprint	pre_MHW_Web/NCC_11242020_JimsOld_updatedKrill_10052022.csv	Pre	0	7.60061104327283e-06	0.000364829330077096	*	LowTL	large phytoplankton
1884	4	phytoplankton	Footprint	post_MHW_Web/NCC2_NCC1Matched_10042022.csv	Post	0	7.60061104327283e-06	0.000364829330077096	*	LowTL	large phytoplankton
1885	4	phytoplankton	Footprint	pre_MHW_Web/NCC_11242020_JimsOld_updatedKrill_10052022.csv	Pre	0	7.60061104327283e-06	0.000364829330077096	*	LowTL	large phytoplankton
1886	4	phytoplankton	Footprint	post_MHW_Web/NCC2_NCC1Matched_10042022.csv	Post	0	7.60061104327283e-06	0.000364829330077096	*	LowTL	large phytoplankton
1887	4	phytoplankton	Footprint	pre_MHW_Web/NCC_11242020_JimsOld_updatedKrill_10052022.csv	Pre	0	7.60061104327283e-06	0.000364829330077096	*	LowTL	large phytoplankton
1888	4	phytoplankton	Footprint	post_MHW_Web/NCC2_NCC1Matched_10042022.csv	Post	0	7.60061104327283e-06	0.000364829330077096	*	LowTL	large phytoplankton
1889	4	phytoplankton	Footprint	pre_MHW_Web/NCC_11242020_JimsOld_updatedKrill_10052022.csv	Pre	0	7.60061104327283e-06	0.000364829330077096	*	LowTL	large phytoplankton
1890	4	phytoplankton	Footprint	post_MHW_Web/NCC2_NCC1Matched_10042022.csv	Post	0	7.60061104327283e-06	0.000364829330077096	*	LowTL	large phytoplankton
1891	4	phytoplankton	Footprint	pre_MHW_Web/NCC_11242020_JimsOld_updatedKrill_10052022.csv	Pre	0	7.60061104327283e-06	0.000364829330077096	*	LowTL	large phytoplankton
1892	4	phytoplankton	Footprint	post_MHW_Web/NCC2_NCC1Matched_10042022.csv	Post	0	7.60061104327283e-06	0.000364829330077096	*	LowTL	large phytoplankton
1893	4	phytoplankton	Footprint	pre_MHW_Web/NCC_11242020_JimsOld_updatedKrill_10052022.csv	Pre	0	7.60061104327283e-06	0.000364829330077096	*	LowTL	large phytoplankton
1894	4	phytoplankton	Footprint	post_MHW_Web/NCC2_NCC1Matched_10042022.csv	Post	0	7.60061104327283e-06	0.000364829330077096	*	LowTL	large phytoplankton
1895	4	phytoplankton	Footprint	pre_MHW_Web/NCC_11242020_JimsOld_updatedKrill_10052022.csv	Pre	0	7.60061104327283e-06	0.000364829330077096	*	LowTL	large phytoplankton
1896	4	phytoplankton	Footprint	post_MHW_Web/NCC2_NCC1Matched_10042022.csv	Post	0	7.60061104327283e-06	0.000364829330077096	*	LowTL	large phytoplankton
1897	4	phytoplankton	Footprint	pre_MHW_Web/NCC_11242020_JimsOld_updatedKrill_10052022.csv	Pre	0	7.60061104327283e-06	0.000364829330077096	*	LowTL	large phytoplankton
1898	4	phytoplankton	Footprint	post_MHW_Web/NCC2_NCC1Matched_10042022.csv	Post	0	7.60061104327283e-06	0.000364829330077096	*	LowTL	large phytoplankton
1899	4	phytoplankton	Footprint	pre_MHW_Web/NCC_11242020_JimsOld_updatedKrill_10052022.csv	Pre	0	7.60061104327283e-06	0.000364829330077096	*	LowTL	large phytoplankton
1900	4	phytoplankton	Footprint	post_MHW_Web/NCC2_NCC1Matched_10042022.csv	Post	0	7.60061104327283e-06	0.000364829330077096	*	LowTL	large phytoplankton
1901	4	phytoplankton	Footprint	pre_MHW_Web/NCC_11242020_JimsOld_updatedKrill_10052022.csv	Pre	0	7.60061104327283e-06	0.000364829330077096	*	LowTL	large phytoplankton
1902	4	phytoplankton	Footprint	post_MHW_Web/NCC2_NCC1Matched_10042022.csv	Post	0	7.60061104327283e-06	0.000364829330077096	*	LowTL	large phytoplankton
1903	4	phytoplankton	Footprint	pre_MHW_Web/NCC_11242020_JimsOld_updatedKrill_10052022.csv	Pre	0	7.60061104327283e-06	0.000364829330077096	*	LowTL	large phytoplankton
1904	4	phytoplankton	Footprint	post_MHW_Web/NCC2_NCC1Matched_10042022.csv	Post	0	7.60061104327283e-06	0.000364829330077096	*	LowTL	large phytoplankton
1905	4	phytoplankton	Footprint	pre_MHW_Web/NCC_11242020_JimsOld_updatedKrill_10052022.csv	Pre	0	7.60061104327283e-06	0.000364829330077096	*	LowTL	large phytoplankton
1906	4	phytoplankton	Footprint	post_MHW_Web/NCC2_NCC1Matched_10042022.csv	Post	0	7.60061104327283e-06	0.000364829330077096	*	LowTL	large phytoplankton
1907	4	phytoplankton	Footprint	pre_MHW_Web/NCC_11242020_JimsOld_updatedKrill_10052022.csv	Pre	0	7.60061104327283e-06	0.000364829330077096	*	LowTL	large phytoplankton
1908	4	phytoplankton	Footprint	post_MHW_Web/NCC2_NCC1Matched_10042022.csv	Post	0	7.60061104327283e-06	0.000364829330077096	*	LowTL	large phytoplankton
1909	4	phytoplankton	Footprint	pre_MHW_Web/NCC_11242020_JimsOld_updatedKrill_10052022.csv	Pre	0	7.60061104327283e-06	0.000364829330077096	*	LowTL	large phytoplankton
1910	4	phytoplankton	Footprint	post_MHW_Web/NCC2_NCC1Matched_10042022.csv	Post	0	7.60061104327283e-06	0.000364829330077096	*	LowTL	large phytoplankton
1911	4	phytoplankton	Footprint	pre_MHW_Web/NCC_11242020_JimsOld_updatedKrill_10052022.csv	Pre	0	7.60061104327283e-06	0.000364829330077096	*	LowTL	large phytoplankton
1912	4	phytoplankton	Footprint	post_MHW_Web/NCC2_NCC1Matched_10042022.csv	Post	0	7.60061104327283e-06	0.000364829330077096	*	LowTL	large phytoplankton
1913	4	phytoplankton	Footprint	pre_MHW_Web/NCC_11242020_JimsOld_updatedKrill_10052022.csv	Pre	0	7.60061104327283e-06	0.000364829330077096	*	LowTL	large phytoplankton
1914	4	phytoplankton	Footprint	post_MHW_Web/NCC2_NCC1Matched_10042022.csv	Post	0	7.60061104327283e-06	0.000364829330077096	*	LowTL	large phytoplankton
1915	4	phytoplankton	Footprint	pre_MHW_Web/NCC_11242020_JimsOld_updatedKrill_10052022.csv	Pre	0	7.60061104327283e-06	0.000364829330077096	*	LowTL	large phytoplankton
1916	4	phytoplankton	Footprint	pre_MHW_Web/NCC_11242020_JimsOld_updatedKrill_10052022.csv	Pre	0	7.60061104327283e-06	0.000364829330077096	*	LowTL	large phytoplankton
1917	4	phytoplankton	Footprint	pre_MHW_Web/NCC_11242020_JimsOld_updatedKrill_10052022.csv	Pre	0	7.60061104327283e-06	0.000364829330077096	*	LowTL	large phytoplankton
1918	4	phytoplankton	Footprint	pre_MHW_Web/NCC_11242020_JimsOld_updatedKrill_10052022.csv	Pre	0	7.60061104327283e-06	0.000364829330077096	*	LowTL	large phytoplankton
1919	4	phytoplankton	Footprint	pre_MHW_Web/NCC_11242020_JimsOld_updatedKrill_10052022.csv	Pre	0	7.60061104327283e-06	0.000364829330077096	*	LowTL	large phytoplankton
1920	4	phytoplankton	Footprint	pre_MHW_Web/NCC_11242020_JimsOld_updatedKrill_10052022.csv	Pre	0	7.60061104327283e-06	0.000364829330077096	*	LowTL	large phytoplankton
1921	4	phytoplankton	Footprint	pre_MHW_Web/NCC_11242020_JimsOld_updatedKrill_10052022.csv	Pre	0	7.60061104327283e-06	0.000364829330077096	*	LowTL	large phytoplankton
1922	4	phytoplankton	Footprint	pre_MHW_Web/NCC_11242020_JimsOld_updatedKrill_10052022.csv	Pre	0	7.60061104327283e-06	0.000364829330077096	*	LowTL	large phytoplankton
1923	4	phytoplankton	Footprint	pre_MHW_Web/NCC_11242020_JimsOld_updatedKrill_10052022.csv	Pre	0	7.60061104327283e-06	0.000364829330077096	*	LowTL	large phytoplankton
1924	4	phytoplankton	Footprint	pre_MHW_Web/NCC_11242020_JimsOld_updatedKrill_10052022.csv	Pre	0	7.60061104327283e-06	0.000364829330077096	*	LowTL	large phytoplankton
1925	4	phytoplankton	Footprint	pre_MHW_Web/NCC_11242020_JimsOld_updatedKrill_10052022.csv	Pre	0	7.60061104327283e-06	0.000364829330077096	*	LowTL	large phytoplankton
1926	4	phytoplankton	Footprint	pre_MHW_Web/NCC_11242020_JimsOld_updatedKrill_10052022.csv	Pre	0	7.60061104327283e-06	0.000364829330077096	*	LowTL	large phytoplankton
1927	4	phytoplankton	Footprint	pre_MHW_Web/NCC_11242020_JimsOld_updatedKrill_10052022.csv	Pre	0	7.60061104327283e-06	0.000364829330077096	*	LowTL	large phytoplankton
1928	4	phytoplankton	Footprint	pre_MHW_Web/NCC_11242020_JimsOld_updatedKrill_10052022.csv	Pre	0	7.60061104327283e-06	0.000364829330077096	*	LowTL	large phytoplankton
1929	4	phytoplankton	Footprint	pre_MHW_Web/NCC_11242020_JimsOld_updatedKrill_10052022.csv	Pre	0	7.60061104327283e-06	0.000364829330077096	*	LowTL	large phytoplankton
1930	4	phytoplankton	Footprint	pre_MHW_Web/NCC_11242020_JimsOld_updatedKrill_10052022.csv	Pre	0	7.60061104327283e-06	0.000364829330077096	*	LowTL	large phytoplankton
1931	4	phytoplankton	Footprint	pre_MHW_Web/NCC_11242020_JimsOld_updatedKrill_10052022.csv	Pre	0	7.60061104327283e-06	0.000364829330077096	*	LowTL	large phytoplankton
1932	4	phytoplankton	Footprint	pre_MHW_Web/NCC_11242020_JimsOld_updatedKrill_10052022.csv	Pre	0	7.60061104327283e-06	0.000364829330077096	*	LowTL	large phytoplankton
1933	4	phytoplankton	Footprint	pre_MHW_Web/NCC_11242020_JimsOld_updatedKrill_10052022.csv	Pre	0	7.60061104327283e-06	0.000364829330077096	*	LowTL	large phytoplankton
1934	4	phytoplankton	Footprint	pre_MHW_Web/NCC_11242020_JimsOld_updatedKrill_10052022.csv	Pre	0	7.60061104327283e-06	0.000364829330077096	*	LowTL	large phytoplankton
1935	4	phytoplankton	Footprint	pre_MHW_Web/NCC_11242020_JimsOld_updatedKrill_10052022.csv	Pre	0	7.60061104327283e-06	0.000364829330077096	*	LowTL	large phytoplankton
1936	4	phytoplankton	Footprint	pre_MHW_Web/NCC_11242020_JimsOld_updatedKrill_10052022.csv	Pre	0	7.60061104327283e-06	0.000364829330077096	*	LowTL	large phytoplankton
1937	4	phytoplankton	Footprint	pre_MHW_Web/NCC_11242020_JimsOld_updatedKrill_10052022.csv	Pre	0	7.60061104327283e-06	0.000364829330077096	*	LowTL	large phytoplankton
1938	4	phytoplankton	Footprint	pre_MHW_Web/NCC_11242020_JimsOld_updatedKrill_10052022.csv	Pre	0	7.60061104327283e-06	0.000364829330077096	*	LowTL	large phytoplankton
1939	4	phytoplankton	Footprint	pre_MHW_Web/NCC_11242020_JimsOld_updatedKrill_10052022.csv	Pre	0	7.60061104327283e-06	0.000364829330077096	*	LowTL	large phytoplankton
1940	4	phytoplankton	Footprint	pre_MHW_Web/NCC_11242020_JimsOld_updatedKrill_10052022.csv	Pre	0	7.60061104327283e-06	0.000364829330077096	*	LowTL	large phytoplankton
1941	4	phytoplankton	Footprint	pre_MHW_Web/NCC_11242020_JimsOld_updatedKrill_10052022.csv	Pre	0	7.60061104327283e-06	0.000364829330077096	*	LowTL	large phytoplankton
1942	4	phytoplankton	Footprint	pre_MHW_Web/NCC_11242020_JimsOld_updatedKrill_10052022.csv	Pre	0	7.60061104327283e-06	0.000364829330077096	*	LowTL	large phytoplankton
1943	4	phytoplankton	Footprint	pre_MHW_Web/NCC_11242020_JimsOld_updatedKrill_10052022.csv	Pre	0	7.60061104327283e-06	0.000364829330077096	*	LowTL	large phytoplankton
1944	4	phytoplankton	Footprint	pre_MHW_Web/NCC_11242020_JimsOld_updatedKrill_10052022.csv	Pre	0	7.60061104327283e-06	0.000364829330077096	*	LowTL	large phytoplankton
1945	4	phytoplankton	Footprint	pre_MHW_Web/NCC_11242020_JimsOld_updatedKrill_10052022.csv	Pre	0	7.60061104327283e-06	0.000364829330077096	*	LowTL	large phytoplankton
1946	4	phytoplankton	Footprint	pre_MHW_Web/NCC_11242020_JimsOld_updatedKrill_10052022.csv	Pre	0	7.60061104327283e-06	0.000364829330077096	*	LowTL	large phytoplankton
1947	4	phytoplankton	Footprint	pre_MHW_Web/NCC_11242020_JimsOld_updatedKrill_10052022.csv	Pre	0	7.60061104327283e-06	0.000364829330077096	*	LowTL	large phytoplankton
1948	4	phytoplankton	Footprint	pre_MHW_Web/NCC_11242020_JimsOld_updatedKrill_10052022.csv	Pre	0	7.60061104327283e-06	0.000364829330077096	*	LowTL	large phytoplankton
1949	4	phytoplankton	Footprint	pre_MHW_Web/NCC_11242020_JimsOld_updatedKrill_10052022.csv	Pre	0	7.60061104327283e-06	0.000364829330077096	*	LowTL	large phytoplankton
1950	4	phytoplankton	Footprint	pre_MHW_Web/NCC_11242020_JimsOld_updatedKrill_10052022.csv	Pre	0	7.60061104327283e-06	0.000364829330077096	*	LowTL	large phytoplankton
1951	4	phytoplankton	Footprint	pre_MHW_Web/NCC_11242020_JimsOld_updatedKrill_10052022.csv	Pre	0	7.60061104327283e-06	0.000364829330077096	*	LowTL	large phytoplankton
1952	4	phytoplankton	Footprint	pre_MHW_Web/NCC_11242020_JimsOld_updatedKrill_10052022.csv	Pre	0	7.60061104327283e-06	0.000364829330077096	*	LowTL	large phytoplankton
1953	4	phytoplankton	Footprint	pre_MHW_Web/NCC_11242020_JimsOld_updatedKrill_10052022.csv	Pre	0	7.60061104327283e-06	0.000364829330077096	*	LowTL	large phytoplankton
1954	4	phytoplankton	Footprint	pre_MHW_Web/NCC_11242020_JimsOld_updatedKrill_10052022.csv	Pre	0	7.60061104327283e-06	0.000364829330077096	*	LowTL	large phytoplankton
1955	4	phytoplankton	Footprint	pre_MHW_Web/NCC_11242020_JimsOld_updatedKrill_10052022.csv	Pre	0	7.60061104327283e-06	0.000364829330077096	*	LowTL	large phytoplankton
1956	4	phytoplankton	Footprint	pre_MHW_Web/NCC_11242020_JimsOld_updatedKrill_10052022.csv	Pre	0	7.60061104327283e-06	0.000364829330077096	*	LowTL	large phytoplankton
1957	4	phytoplankton	Footprint	pre_MHW_Web/NCC_11242020_JimsOld_updatedKrill_10052022.csv	Pre	0	7.60061104327283e-06	0.000364829330077096	*	LowTL	large phytoplankton
1958	4	phytoplankton	Footprint	pre_MHW_Web/NCC_11242020_JimsOld_updatedKrill_10052022.csv	Pre	0	7.60061104327283e-06	0.000364829330077096	*	LowTL	large phytoplankton
1959	4	phytoplankton	Footprint	pre_MHW_Web/NCC_11242020_JimsOld_updatedKrill_10052022.csv	Pre	0	7.60061104327283e-06	0.000364829330077096	*	LowTL	large phytoplankton
1960	4	phytoplankton	Footprint	pre_MHW_Web/NCC_11242020_JimsOld_updatedKrill_10052022.csv	Pre	0	7.60061104327283e-06	0.000364829330077096	*	LowTL	large phytoplankton
1961	4	phytoplankton	Footprint	pre_MHW_Web/NCC_11242020_JimsOld_updatedKrill_10052022.csv	Pre	0	7.60061104327283e-06	0.000364829330077096	*	LowTL	large phytoplankton
1962	4	phytoplankton	Footprint	pre_MHW_Web/NCC_11242020_JimsOld_updatedKrill_10052022.csv	Pre	0	7.60061104327283e-06	0.000364829330077096	*	LowTL	large phytoplankton
1963	4	phytoplankton	Footprint	pre_MHW_Web/NCC_11242020_JimsOld_updatedKrill_10052022.csv	Pre	0	7.60061104327283e-06	0.000364829330077096	*	LowTL	large phytoplankton
1964	4	phytoplankton	Footprint	pre_MHW_Web/NCC_11242020_JimsOld_updatedKrill_10052022.csv	Pre	0	7.60061104327283e-06	0.000364829330077096	*	LowTL	large phytoplankton
1965	4	phytoplankton	Footprint	pre_MHW_Web/NCC_11242020_JimsOld_updatedKrill_10052022.csv	Pre	0	7.60061104327283e-06	0.000364829330077096	*	LowTL	large phytoplankton
1966	4	phytoplankton	Footprint	pre_MHW_Web/NCC_11242020_JimsOld_updatedKrill_10052022.csv	Pre	0	7.60061104327283e-06	0.000364829330077096	*	LowTL	large phytoplankton
1967	4	phytoplankton	Footprint	pre_MHW_Web/NCC_11242020_JimsOld_updatedKrill_10052022.csv	Pre	0	7.60061104327283e-06	0.000364829330077096	*	LowTL	large phytoplankton
1968	4	phytoplankton	Footprint	pre_MHW_Web/NCC_11242020_JimsOld_updatedKrill_10052022.csv	Pre	0	7.60061104327283e-06	0.000364829330077096	*	LowTL	large phytoplankton
1969	4	phytoplankton	Footprint	pre_MHW_Web/NCC_11242020_JimsOld_updatedKrill_10052022.csv	Pre	0	7.60061104327283e-06	0.000364829330077096	*	LowTL	large phytoplankton
1970	4	phytoplankton	Footprint	pre_MHW_Web/NCC_11242020_JimsOld_updatedKrill_10052022.csv	Pre	0	7.60061104327283e-06	0.000364829330077096	*	LowTL	large phytoplankton
1971	4	phytoplankton	Footprint	pre_MHW_Web/NCC_11242020_JimsOld_updatedKrill_10052022.csv	Pre	0	7.60061104327283e-06	0.000364829330077096	*	LowTL	large phytoplankton
1972	4	phytoplankton	Footprint	pre_MHW_Web/NCC_11242020_JimsOld_updatedKrill_10052022.csv	Pre	0	7.60061104327283e-06	0.000364829330077096	*	LowTL	large phytoplankton
1973	4	phytoplankton	Footprint	pre_MHW_Web/NCC_11242020_JimsOld_updatedKrill_10052022.csv	Pre	0	7.60061104327283e-06	0.000364829330077096	*	LowTL	large phytoplankton
1974	4	phytoplankton	Footprint	pre_MHW_Web/NCC_11242020_JimsOld_updatedKrill_10052022.csv	Pre	0	7.60061104327283e-06	0.000364829330077096	*	LowTL	large phytoplankton
1975	4	phytoplankton	Footprint	pre_MHW_Web/NCC_11242020_JimsOld_updatedKrill_10052022.csv	Pre	0	7.60061104327283e-06	0.000364829330077096	*	LowTL	large phytoplankton
1976	4	phytoplankton	Footprint	pre_MHW_Web/NCC_11242020_JimsOld_updatedKrill_10052022.csv	Pre	0	7.60061104327283e-06	0.000364829330077096	*	LowTL	large phytoplankton
1977	4	phytoplankton	Footprint	pre_MHW_Web/NCC_11242020_JimsOld_updatedKrill_10052022.csv	Pre	0	7.60061104327283e-06	0.000364829330077096	*	LowTL	large phytoplankton
1978	4	phytoplankton	Footprint	pre_MHW_Web/NCC_11242020_JimsOld_updatedKrill_10052022.csv	Pre	0	7.60061104327283e-06	0.000364829330077096	*	LowTL	large phytoplankton
1979	4	phytoplankton	Footprint	pre_MHW_Web/NCC_11242020_JimsOld_updatedKrill_10052022.csv	Pre	0	7.60061104327283e-06	0.000364829330077096	*	LowTL	large phytoplankton
1980	4	phytoplankton	Footprint	pre_MHW_Web/NCC_11242020_JimsOld_updatedKrill_10052022.csv	Pre	0	7.60061104327283e-06	0.000364829330077096	*	LowTL	large phytoplankton
1981	4	phytoplankton	Footprint	pre_MHW_Web/NCC_11242020_JimsOld_updatedKrill_10052022.csv	Pre	0	7.60061104327283e-06	0.000364829330077096	*	LowTL	large phytoplankton
1982	4	phytoplankton	Footprint	pre_MHW_Web/NCC_11242020_JimsOld_updatedKrill_10052022.csv	Pre	0	7.60061104327283e-06	0.000364829330077096	*	LowTL	large phytoplankton
1983	4	phytoplankton	Footprint	pre_MHW_Web/NCC_11242020_JimsOld_updatedKrill_10052022.csv	Pre	0	7.60061104327283e-06	0.000364829330077096	*	LowTL	large phytoplankton
1984	4	phytoplankton	Footprint	pre_MHW_Web/NCC_11242020_JimsOld_updatedKrill_10052022.csv	Pre	0	7.60061104327283e-06	0.000364829330077096	*	LowTL	large phytoplankton
1985	4	phytoplankton	Footprint	pre_MHW_Web/NCC_11242020_JimsOld_updatedKrill_10052022.csv	Pre	0	7.60061104327283e-06	0.000364829330077096	*	LowTL	large phytoplankton
1986	4	phytoplankton	Footprint	pre_MHW_Web/NCC_11242020_JimsOld_updatedKrill_10052022.csv	Pre	0	7.60061104327283e-06	0.000364829330077096	*	LowTL	large phytoplankton
1987	4	phytoplankton	Footprint	pre_MHW_Web/NCC_11242020_JimsOld_updatedKrill_10052022.csv	Pre	0	7.60061104327283e-06	0.000364829330077096	*	LowTL	large phytoplankton
1988	4	phytoplankton	Footprint	pre_MHW_Web/NCC_11242020_JimsOld_updatedKrill_10052022.csv	Pre	0	7.60061104327283e-06	0.000364829330077096	*	LowTL	large phytoplankton
1989	4	phytoplankton	Footprint	pre_MHW_Web/NCC_11242020_JimsOld_updatedKrill_10052022.csv	Pre	0	7.60061104327283e-06	0.000364829330077096	*	LowTL	large phytoplankton
1990	4	phytoplankton	Footprint	pre_MHW_Web/NCC_11242020_JimsOld_updatedKrill_10052022.csv	Pre	0	7.60061104327283e-06	0.000364829330077096	*	LowTL	large phytoplankton
1991	4	phytoplankton	Footprint	pre_MHW_Web/NCC_11242020_JimsOld_updatedKrill_10052022.csv	Pre	0	7.60061104327283e-06	0.000364829330077096	*	LowTL	large phytoplankton
1992	4	phytoplankton	Footprint	pre_MHW_Web/NCC_11242020_JimsOld_updatedKrill_10052022.csv	Pre	0	7.60061104327283e-06	0.000364829330077096	*	LowTL	large phytoplankton
1993	4	phytoplankton	Footprint	pre_MHW_Web/NCC_11242020_JimsOld_updatedKrill_10052022.csv	Pre	0	7.60061104327283e-06	0.000364829330077096	*	LowTL	large phytoplankton
1994	4	phytoplankton	Footprint	pre_MHW_Web/NCC_11242020_JimsOld_updatedKrill_10052022.csv	Pre	0	7.60061104327283e-06	0.000364829330077096	*	LowTL	large phytoplankton
1995	4	phytoplankton	Footprint	pre_MHW_Web/NCC_11242020_JimsOld_updatedKrill_10052022.csv	Pre	0	7.60061104327283e-06	0.000364829330077096	*	LowTL	large phytoplankton
1996	4	phytoplankton	Footprint	pre_MHW_Web/NCC_11242020_JimsOld_updatedKrill_10052022.csv	Pre	0	7.60061104327283e-06	0.000364829330077096	*	LowTL	large phytoplankton
1997	4	phytoplankton	Footprint	pre_MHW_Web/NCC_11242020_JimsOld_updatedKrill_10052022.csv	Pre	0	7.60061104327283e-06	0.000364829330077096	*	LowTL	large phytoplankton
1998	4	phytoplankton	Footprint	pre_MHW_Web/NCC_11242020_JimsOld_updatedKrill_10052022.csv	Pre	0	7.60061104327283e-06	0.000364829330077096	*	LowTL	large phytoplankton
1999	4	phytoplankton	Footprint	pre_MHW_Web/NCC_11242020_JimsOld_updatedKrill_10052022.csv	Pre	0	7.60061104327283e-06	0.000364829330077096	*	LowTL	large phytoplankton
[truncated: 22,001 more rows]
