# Supplementary material for: Marine heatwaves disrupt ecosystem structure and function via altered food webs and energy flux
Source: Nat Commun. 2024 Mar 13;15:1988. doi: 10.1038/s41467-024-46263-2 (PMC10937662; doi:10.1038/s41467-024-46263-2)
Supplement: Supplementary file 6 — Source Data [file 41467_2024_46263_MOESM6_ESM.zip › FigS2.csv]

	FG.Num	FG	name	Model	MHW	value	p.value	p.corr	SS	Group	V3
1	14	jellyfish	Footprint	pre_MHW_Web/NCC_11242020_JimsOld_updatedKrill_10052022.csv	Pre	0.032452233540534	5.04790017060453e-85	2.42299208189018e-83	*	Gelatinous	small jellyfish (net-feeders)
2	14	jellyfish	Footprint	post_MHW_Web/NCC2_NCC1Matched_10042022.csv	Post	0.000665503958192498	5.04790017060453e-85	2.42299208189018e-83	*	Gelatinous	small jellyfish (net-feeders)
3	14	jellyfish	Footprint	pre_MHW_Web/NCC_11242020_JimsOld_updatedKrill_10052022.csv	Pre	0.0292874623445071	5.04790017060453e-85	2.42299208189018e-83	*	Gelatinous	small jellyfish (net-feeders)
4	14	jellyfish	Footprint	post_MHW_Web/NCC2_NCC1Matched_10042022.csv	Post	0.00732212726303818	5.04790017060453e-85	2.42299208189018e-83	*	Gelatinous	small jellyfish (net-feeders)
5	14	jellyfish	Footprint	pre_MHW_Web/NCC_11242020_JimsOld_updatedKrill_10052022.csv	Pre	0.0132045644296134	5.04790017060453e-85	2.42299208189018e-83	*	Gelatinous	small jellyfish (net-feeders)
6	14	jellyfish	Footprint	post_MHW_Web/NCC2_NCC1Matched_10042022.csv	Post	0.060471845896054	5.04790017060453e-85	2.42299208189018e-83	*	Gelatinous	small jellyfish (net-feeders)
7	14	jellyfish	Footprint	pre_MHW_Web/NCC_11242020_JimsOld_updatedKrill_10052022.csv	Pre	0.00317775791845006	5.04790017060453e-85	2.42299208189018e-83	*	Gelatinous	small jellyfish (net-feeders)
8	14	jellyfish	Footprint	post_MHW_Web/NCC2_NCC1Matched_10042022.csv	Post	0.00871748963365605	5.04790017060453e-85	2.42299208189018e-83	*	Gelatinous	small jellyfish (net-feeders)
9	14	jellyfish	Footprint	pre_MHW_Web/NCC_11242020_JimsOld_updatedKrill_10052022.csv	Pre	0.0092843070958043	5.04790017060453e-85	2.42299208189018e-83	*	Gelatinous	small jellyfish (net-feeders)
10	14	jellyfish	Footprint	post_MHW_Web/NCC2_NCC1Matched_10042022.csv	Post	0.0306593771093841	5.04790017060453e-85	2.42299208189018e-83	*	Gelatinous	small jellyfish (net-feeders)
11	14	jellyfish	Footprint	pre_MHW_Web/NCC_11242020_JimsOld_updatedKrill_10052022.csv	Pre	0.039792044262031	5.04790017060453e-85	2.42299208189018e-83	*	Gelatinous	small jellyfish (net-feeders)
12	14	jellyfish	Footprint	post_MHW_Web/NCC2_NCC1Matched_10042022.csv	Post	0.0371411462291062	5.04790017060453e-85	2.42299208189018e-83	*	Gelatinous	small jellyfish (net-feeders)
13	14	jellyfish	Footprint	pre_MHW_Web/NCC_11242020_JimsOld_updatedKrill_10052022.csv	Pre	0.0316419474638178	5.04790017060453e-85	2.42299208189018e-83	*	Gelatinous	small jellyfish (net-feeders)
14	14	jellyfish	Footprint	post_MHW_Web/NCC2_NCC1Matched_10042022.csv	Post	0.02521040095105	5.04790017060453e-85	2.42299208189018e-83	*	Gelatinous	small jellyfish (net-feeders)
15	14	jellyfish	Footprint	pre_MHW_Web/NCC_11242020_JimsOld_updatedKrill_10052022.csv	Pre	0.0904635023017958	5.04790017060453e-85	2.42299208189018e-83	*	Gelatinous	small jellyfish (net-feeders)
16	14	jellyfish	Footprint	post_MHW_Web/NCC2_NCC1Matched_10042022.csv	Post	0.00678311888571697	5.04790017060453e-85	2.42299208189018e-83	*	Gelatinous	small jellyfish (net-feeders)
17	14	jellyfish	Footprint	pre_MHW_Web/NCC_11242020_JimsOld_updatedKrill_10052022.csv	Pre	0.0116598267393318	5.04790017060453e-85	2.42299208189018e-83	*	Gelatinous	small jellyfish (net-feeders)
18	14	jellyfish	Footprint	pre_MHW_Web/NCC_11242020_JimsOld_updatedKrill_10052022.csv	Pre	0.0357650097157292	5.04790017060453e-85	2.42299208189018e-83	*	Gelatinous	small jellyfish (net-feeders)
19	14	jellyfish	Footprint	post_MHW_Web/NCC2_NCC1Matched_10042022.csv	Post	0.00859928328012667	5.04790017060453e-85	2.42299208189018e-83	*	Gelatinous	small jellyfish (net-feeders)
20	14	jellyfish	Footprint	pre_MHW_Web/NCC_11242020_JimsOld_updatedKrill_10052022.csv	Pre	0.0298053532482327	5.04790017060453e-85	2.42299208189018e-83	*	Gelatinous	small jellyfish (net-feeders)
21	14	jellyfish	Footprint	post_MHW_Web/NCC2_NCC1Matched_10042022.csv	Post	0.0111195434521019	5.04790017060453e-85	2.42299208189018e-83	*	Gelatinous	small jellyfish (net-feeders)
22	14	jellyfish	Footprint	pre_MHW_Web/NCC_11242020_JimsOld_updatedKrill_10052022.csv	Pre	0.137958813161504	5.04790017060453e-85	2.42299208189018e-83	*	Gelatinous	small jellyfish (net-feeders)
23	14	jellyfish	Footprint	post_MHW_Web/NCC2_NCC1Matched_10042022.csv	Post	0.00862025915361668	5.04790017060453e-85	2.42299208189018e-83	*	Gelatinous	small jellyfish (net-feeders)
24	14	jellyfish	Footprint	pre_MHW_Web/NCC_11242020_JimsOld_updatedKrill_10052022.csv	Pre	0.00132896461609539	5.04790017060453e-85	2.42299208189018e-83	*	Gelatinous	small jellyfish (net-feeders)
25	14	jellyfish	Footprint	post_MHW_Web/NCC2_NCC1Matched_10042022.csv	Post	0.0116963486131433	5.04790017060453e-85	2.42299208189018e-83	*	Gelatinous	small jellyfish (net-feeders)
26	14	jellyfish	Footprint	pre_MHW_Web/NCC_11242020_JimsOld_updatedKrill_10052022.csv	Pre	0.0305971636581937	5.04790017060453e-85	2.42299208189018e-83	*	Gelatinous	small jellyfish (net-feeders)
27	14	jellyfish	Footprint	post_MHW_Web/NCC2_NCC1Matched_10042022.csv	Post	0.0133504235030077	5.04790017060453e-85	2.42299208189018e-83	*	Gelatinous	small jellyfish (net-feeders)
28	14	jellyfish	Footprint	pre_MHW_Web/NCC_11242020_JimsOld_updatedKrill_10052022.csv	Pre	0.020172978772511	5.04790017060453e-85	2.42299208189018e-83	*	Gelatinous	small jellyfish (net-feeders)
29	14	jellyfish	Footprint	post_MHW_Web/NCC2_NCC1Matched_10042022.csv	Post	0.00945684475723853	5.04790017060453e-85	2.42299208189018e-83	*	Gelatinous	small jellyfish (net-feeders)
30	14	jellyfish	Footprint	pre_MHW_Web/NCC_11242020_JimsOld_updatedKrill_10052022.csv	Pre	0.0178330313331809	5.04790017060453e-85	2.42299208189018e-83	*	Gelatinous	small jellyfish (net-feeders)
31	14	jellyfish	Footprint	post_MHW_Web/NCC2_NCC1Matched_10042022.csv	Post	0.00288912680401629	5.04790017060453e-85	2.42299208189018e-83	*	Gelatinous	small jellyfish (net-feeders)
32	14	jellyfish	Footprint	pre_MHW_Web/NCC_11242020_JimsOld_updatedKrill_10052022.csv	Pre	0.0110691851086027	5.04790017060453e-85	2.42299208189018e-83	*	Gelatinous	small jellyfish (net-feeders)
33	14	jellyfish	Footprint	post_MHW_Web/NCC2_NCC1Matched_10042022.csv	Post	0.0239522568974027	5.04790017060453e-85	2.42299208189018e-83	*	Gelatinous	small jellyfish (net-feeders)
34	14	jellyfish	Footprint	pre_MHW_Web/NCC_11242020_JimsOld_updatedKrill_10052022.csv	Pre	0.168601185152079	5.04790017060453e-85	2.42299208189018e-83	*	Gelatinous	small jellyfish (net-feeders)
35	14	jellyfish	Footprint	post_MHW_Web/NCC2_NCC1Matched_10042022.csv	Post	0.01367216026888	5.04790017060453e-85	2.42299208189018e-83	*	Gelatinous	small jellyfish (net-feeders)
36	14	jellyfish	Footprint	pre_MHW_Web/NCC_11242020_JimsOld_updatedKrill_10052022.csv	Pre	0.0469466779121808	5.04790017060453e-85	2.42299208189018e-83	*	Gelatinous	small jellyfish (net-feeders)
37	14	jellyfish	Footprint	post_MHW_Web/NCC2_NCC1Matched_10042022.csv	Post	0.0162051522697882	5.04790017060453e-85	2.42299208189018e-83	*	Gelatinous	small jellyfish (net-feeders)
38	14	jellyfish	Footprint	pre_MHW_Web/NCC_11242020_JimsOld_updatedKrill_10052022.csv	Pre	0.00894825476327171	5.04790017060453e-85	2.42299208189018e-83	*	Gelatinous	small jellyfish (net-feeders)
39	14	jellyfish	Footprint	post_MHW_Web/NCC2_NCC1Matched_10042022.csv	Post	0.0135402158824652	5.04790017060453e-85	2.42299208189018e-83	*	Gelatinous	small jellyfish (net-feeders)
40	14	jellyfish	Footprint	pre_MHW_Web/NCC_11242020_JimsOld_updatedKrill_10052022.csv	Pre	0.00118138633019029	5.04790017060453e-85	2.42299208189018e-83	*	Gelatinous	small jellyfish (net-feeders)
41	14	jellyfish	Footprint	post_MHW_Web/NCC2_NCC1Matched_10042022.csv	Post	0.0503621067092203	5.04790017060453e-85	2.42299208189018e-83	*	Gelatinous	small jellyfish (net-feeders)
42	14	jellyfish	Footprint	pre_MHW_Web/NCC_11242020_JimsOld_updatedKrill_10052022.csv	Pre	0.00371382748254753	5.04790017060453e-85	2.42299208189018e-83	*	Gelatinous	small jellyfish (net-feeders)
43	14	jellyfish	Footprint	post_MHW_Web/NCC2_NCC1Matched_10042022.csv	Post	0.0094711102914391	5.04790017060453e-85	2.42299208189018e-83	*	Gelatinous	small jellyfish (net-feeders)
44	14	jellyfish	Footprint	pre_MHW_Web/NCC_11242020_JimsOld_updatedKrill_10052022.csv	Pre	0.0292004520452704	5.04790017060453e-85	2.42299208189018e-83	*	Gelatinous	small jellyfish (net-feeders)
45	14	jellyfish	Footprint	post_MHW_Web/NCC2_NCC1Matched_10042022.csv	Post	0.0013603909210305	5.04790017060453e-85	2.42299208189018e-83	*	Gelatinous	small jellyfish (net-feeders)
46	14	jellyfish	Footprint	pre_MHW_Web/NCC_11242020_JimsOld_updatedKrill_10052022.csv	Pre	0.00130613142747405	5.04790017060453e-85	2.42299208189018e-83	*	Gelatinous	small jellyfish (net-feeders)
47	14	jellyfish	Footprint	post_MHW_Web/NCC2_NCC1Matched_10042022.csv	Post	0.0174332119849297	5.04790017060453e-85	2.42299208189018e-83	*	Gelatinous	small jellyfish (net-feeders)
48	14	jellyfish	Footprint	pre_MHW_Web/NCC_11242020_JimsOld_updatedKrill_10052022.csv	Pre	0.0448495783846518	5.04790017060453e-85	2.42299208189018e-83	*	Gelatinous	small jellyfish (net-feeders)
49	14	jellyfish	Footprint	post_MHW_Web/NCC2_NCC1Matched_10042022.csv	Post	8.77115682336551e-05	5.04790017060453e-85	2.42299208189018e-83	*	Gelatinous	small jellyfish (net-feeders)
50	14	jellyfish	Footprint	pre_MHW_Web/NCC_11242020_JimsOld_updatedKrill_10052022.csv	Pre	0.0440620376928023	5.04790017060453e-85	2.42299208189018e-83	*	Gelatinous	small jellyfish (net-feeders)
51	14	jellyfish	Footprint	post_MHW_Web/NCC2_NCC1Matched_10042022.csv	Post	0.00255008151971532	5.04790017060453e-85	2.42299208189018e-83	*	Gelatinous	small jellyfish (net-feeders)
52	14	jellyfish	Footprint	pre_MHW_Web/NCC_11242020_JimsOld_updatedKrill_10052022.csv	Pre	0.0476858281680093	5.04790017060453e-85	2.42299208189018e-83	*	Gelatinous	small jellyfish (net-feeders)
53	14	jellyfish	Footprint	post_MHW_Web/NCC2_NCC1Matched_10042022.csv	Post	0.0103586200961029	5.04790017060453e-85	2.42299208189018e-83	*	Gelatinous	small jellyfish (net-feeders)
54	14	jellyfish	Footprint	pre_MHW_Web/NCC_11242020_JimsOld_updatedKrill_10052022.csv	Pre	0.0210219087379351	5.04790017060453e-85	2.42299208189018e-83	*	Gelatinous	small jellyfish (net-feeders)
55	14	jellyfish	Footprint	post_MHW_Web/NCC2_NCC1Matched_10042022.csv	Post	0.0393606859331528	5.04790017060453e-85	2.42299208189018e-83	*	Gelatinous	small jellyfish (net-feeders)
56	14	jellyfish	Footprint	pre_MHW_Web/NCC_11242020_JimsOld_updatedKrill_10052022.csv	Pre	0.0207578818953719	5.04790017060453e-85	2.42299208189018e-83	*	Gelatinous	small jellyfish (net-feeders)
57	14	jellyfish	Footprint	post_MHW_Web/NCC2_NCC1Matched_10042022.csv	Post	0.0232820107150129	5.04790017060453e-85	2.42299208189018e-83	*	Gelatinous	small jellyfish (net-feeders)
58	14	jellyfish	Footprint	pre_MHW_Web/NCC_11242020_JimsOld_updatedKrill_10052022.csv	Pre	0.032132786963296	5.04790017060453e-85	2.42299208189018e-83	*	Gelatinous	small jellyfish (net-feeders)
59	14	jellyfish	Footprint	post_MHW_Web/NCC2_NCC1Matched_10042022.csv	Post	0.0080277226812526	5.04790017060453e-85	2.42299208189018e-83	*	Gelatinous	small jellyfish (net-feeders)
60	14	jellyfish	Footprint	pre_MHW_Web/NCC_11242020_JimsOld_updatedKrill_10052022.csv	Pre	0.0224156853004174	5.04790017060453e-85	2.42299208189018e-83	*	Gelatinous	small jellyfish (net-feeders)
61	14	jellyfish	Footprint	post_MHW_Web/NCC2_NCC1Matched_10042022.csv	Post	0.00343860210378499	5.04790017060453e-85	2.42299208189018e-83	*	Gelatinous	small jellyfish (net-feeders)
62	14	jellyfish	Footprint	pre_MHW_Web/NCC_11242020_JimsOld_updatedKrill_10052022.csv	Pre	0.10373456365702	5.04790017060453e-85	2.42299208189018e-83	*	Gelatinous	small jellyfish (net-feeders)
63	14	jellyfish	Footprint	post_MHW_Web/NCC2_NCC1Matched_10042022.csv	Post	0.0126036239265926	5.04790017060453e-85	2.42299208189018e-83	*	Gelatinous	small jellyfish (net-feeders)
64	14	jellyfish	Footprint	pre_MHW_Web/NCC_11242020_JimsOld_updatedKrill_10052022.csv	Pre	0.18880423001157	5.04790017060453e-85	2.42299208189018e-83	*	Gelatinous	small jellyfish (net-feeders)
65	14	jellyfish	Footprint	post_MHW_Web/NCC2_NCC1Matched_10042022.csv	Post	0.0159650710716264	5.04790017060453e-85	2.42299208189018e-83	*	Gelatinous	small jellyfish (net-feeders)
66	14	jellyfish	Footprint	pre_MHW_Web/NCC_11242020_JimsOld_updatedKrill_10052022.csv	Pre	0.00228121375172441	5.04790017060453e-85	2.42299208189018e-83	*	Gelatinous	small jellyfish (net-feeders)
67	14	jellyfish	Footprint	post_MHW_Web/NCC2_NCC1Matched_10042022.csv	Post	0.0122233039597781	5.04790017060453e-85	2.42299208189018e-83	*	Gelatinous	small jellyfish (net-feeders)
68	14	jellyfish	Footprint	pre_MHW_Web/NCC_11242020_JimsOld_updatedKrill_10052022.csv	Pre	0.0166071599617484	5.04790017060453e-85	2.42299208189018e-83	*	Gelatinous	small jellyfish (net-feeders)
69	14	jellyfish	Footprint	post_MHW_Web/NCC2_NCC1Matched_10042022.csv	Post	0.0124953904978891	5.04790017060453e-85	2.42299208189018e-83	*	Gelatinous	small jellyfish (net-feeders)
70	14	jellyfish	Footprint	pre_MHW_Web/NCC_11242020_JimsOld_updatedKrill_10052022.csv	Pre	0.16168839084354	5.04790017060453e-85	2.42299208189018e-83	*	Gelatinous	small jellyfish (net-feeders)
71	14	jellyfish	Footprint	post_MHW_Web/NCC2_NCC1Matched_10042022.csv	Post	0.00273562486876474	5.04790017060453e-85	2.42299208189018e-83	*	Gelatinous	small jellyfish (net-feeders)
72	14	jellyfish	Footprint	pre_MHW_Web/NCC_11242020_JimsOld_updatedKrill_10052022.csv	Pre	0.0277313579115053	5.04790017060453e-85	2.42299208189018e-83	*	Gelatinous	small jellyfish (net-feeders)
73	14	jellyfish	Footprint	post_MHW_Web/NCC2_NCC1Matched_10042022.csv	Post	0.0322022160197749	5.04790017060453e-85	2.42299208189018e-83	*	Gelatinous	small jellyfish (net-feeders)
74	14	jellyfish	Footprint	pre_MHW_Web/NCC_11242020_JimsOld_updatedKrill_10052022.csv	Pre	0.0824699706349596	5.04790017060453e-85	2.42299208189018e-83	*	Gelatinous	small jellyfish (net-feeders)
75	14	jellyfish	Footprint	post_MHW_Web/NCC2_NCC1Matched_10042022.csv	Post	0.0403100163191514	5.04790017060453e-85	2.42299208189018e-83	*	Gelatinous	small jellyfish (net-feeders)
76	14	jellyfish	Footprint	pre_MHW_Web/NCC_11242020_JimsOld_updatedKrill_10052022.csv	Pre	0.0388529748466609	5.04790017060453e-85	2.42299208189018e-83	*	Gelatinous	small jellyfish (net-feeders)
77	14	jellyfish	Footprint	post_MHW_Web/NCC2_NCC1Matched_10042022.csv	Post	0.00131671201099944	5.04790017060453e-85	2.42299208189018e-83	*	Gelatinous	small jellyfish (net-feeders)
78	14	jellyfish	Footprint	pre_MHW_Web/NCC_11242020_JimsOld_updatedKrill_10052022.csv	Pre	0.000822057807714309	5.04790017060453e-85	2.42299208189018e-83	*	Gelatinous	small jellyfish (net-feeders)
79	14	jellyfish	Footprint	post_MHW_Web/NCC2_NCC1Matched_10042022.csv	Post	0.0060540866656923	5.04790017060453e-85	2.42299208189018e-83	*	Gelatinous	small jellyfish (net-feeders)
80	14	jellyfish	Footprint	pre_MHW_Web/NCC_11242020_JimsOld_updatedKrill_10052022.csv	Pre	0.0352530597547514	5.04790017060453e-85	2.42299208189018e-83	*	Gelatinous	small jellyfish (net-feeders)
81	14	jellyfish	Footprint	post_MHW_Web/NCC2_NCC1Matched_10042022.csv	Post	0.0642184699386615	5.04790017060453e-85	2.42299208189018e-83	*	Gelatinous	small jellyfish (net-feeders)
82	14	jellyfish	Footprint	pre_MHW_Web/NCC_11242020_JimsOld_updatedKrill_10052022.csv	Pre	0.0168475637567212	5.04790017060453e-85	2.42299208189018e-83	*	Gelatinous	small jellyfish (net-feeders)
83	14	jellyfish	Footprint	post_MHW_Web/NCC2_NCC1Matched_10042022.csv	Post	0.0245079629969163	5.04790017060453e-85	2.42299208189018e-83	*	Gelatinous	small jellyfish (net-feeders)
84	14	jellyfish	Footprint	pre_MHW_Web/NCC_11242020_JimsOld_updatedKrill_10052022.csv	Pre	0.00626041644783976	5.04790017060453e-85	2.42299208189018e-83	*	Gelatinous	small jellyfish (net-feeders)
85	14	jellyfish	Footprint	post_MHW_Web/NCC2_NCC1Matched_10042022.csv	Post	0.0098792542182014	5.04790017060453e-85	2.42299208189018e-83	*	Gelatinous	small jellyfish (net-feeders)
86	14	jellyfish	Footprint	pre_MHW_Web/NCC_11242020_JimsOld_updatedKrill_10052022.csv	Pre	0.00440793616862518	5.04790017060453e-85	2.42299208189018e-83	*	Gelatinous	small jellyfish (net-feeders)
87	14	jellyfish	Footprint	post_MHW_Web/NCC2_NCC1Matched_10042022.csv	Post	0.00799010460034858	5.04790017060453e-85	2.42299208189018e-83	*	Gelatinous	small jellyfish (net-feeders)
88	14	jellyfish	Footprint	pre_MHW_Web/NCC_11242020_JimsOld_updatedKrill_10052022.csv	Pre	0.00544575359579073	5.04790017060453e-85	2.42299208189018e-83	*	Gelatinous	small jellyfish (net-feeders)
89	14	jellyfish	Footprint	post_MHW_Web/NCC2_NCC1Matched_10042022.csv	Post	0.00274381701222463	5.04790017060453e-85	2.42299208189018e-83	*	Gelatinous	small jellyfish (net-feeders)
90	14	jellyfish	Footprint	pre_MHW_Web/NCC_11242020_JimsOld_updatedKrill_10052022.csv	Pre	0.00790981459773912	5.04790017060453e-85	2.42299208189018e-83	*	Gelatinous	small jellyfish (net-feeders)
91	14	jellyfish	Footprint	post_MHW_Web/NCC2_NCC1Matched_10042022.csv	Post	0.01874885620986	5.04790017060453e-85	2.42299208189018e-83	*	Gelatinous	small jellyfish (net-feeders)
92	14	jellyfish	Footprint	pre_MHW_Web/NCC_11242020_JimsOld_updatedKrill_10052022.csv	Pre	0.00349434896336319	5.04790017060453e-85	2.42299208189018e-83	*	Gelatinous	small jellyfish (net-feeders)
93	14	jellyfish	Footprint	post_MHW_Web/NCC2_NCC1Matched_10042022.csv	Post	0.0427271896813735	5.04790017060453e-85	2.42299208189018e-83	*	Gelatinous	small jellyfish (net-feeders)
94	14	jellyfish	Footprint	pre_MHW_Web/NCC_11242020_JimsOld_updatedKrill_10052022.csv	Pre	0.141358680257851	5.04790017060453e-85	2.42299208189018e-83	*	Gelatinous	small jellyfish (net-feeders)
95	14	jellyfish	Footprint	post_MHW_Web/NCC2_NCC1Matched_10042022.csv	Post	0.00901533476873864	5.04790017060453e-85	2.42299208189018e-83	*	Gelatinous	small jellyfish (net-feeders)
96	14	jellyfish	Footprint	pre_MHW_Web/NCC_11242020_JimsOld_updatedKrill_10052022.csv	Pre	0.0147276199193329	5.04790017060453e-85	2.42299208189018e-83	*	Gelatinous	small jellyfish (net-feeders)
97	14	jellyfish	Footprint	post_MHW_Web/NCC2_NCC1Matched_10042022.csv	Post	0.0252255437259336	5.04790017060453e-85	2.42299208189018e-83	*	Gelatinous	small jellyfish (net-feeders)
98	14	jellyfish	Footprint	pre_MHW_Web/NCC_11242020_JimsOld_updatedKrill_10052022.csv	Pre	0.00484829355681027	5.04790017060453e-85	2.42299208189018e-83	*	Gelatinous	small jellyfish (net-feeders)
99	14	jellyfish	Footprint	post_MHW_Web/NCC2_NCC1Matched_10042022.csv	Post	0.0148419140046565	5.04790017060453e-85	2.42299208189018e-83	*	Gelatinous	small jellyfish (net-feeders)
100	14	jellyfish	Footprint	pre_MHW_Web/NCC_11242020_JimsOld_updatedKrill_10052022.csv	Pre	0.0235565349973732	5.04790017060453e-85	2.42299208189018e-83	*	Gelatinous	small jellyfish (net-feeders)
101	14	jellyfish	Footprint	post_MHW_Web/NCC2_NCC1Matched_10042022.csv	Post	0.00380794201291473	5.04790017060453e-85	2.42299208189018e-83	*	Gelatinous	small jellyfish (net-feeders)
102	14	jellyfish	Footprint	pre_MHW_Web/NCC_11242020_JimsOld_updatedKrill_10052022.csv	Pre	0.00412882234941382	5.04790017060453e-85	2.42299208189018e-83	*	Gelatinous	small jellyfish (net-feeders)
103	14	jellyfish	Footprint	post_MHW_Web/NCC2_NCC1Matched_10042022.csv	Post	0.00079574311746142	5.04790017060453e-85	2.42299208189018e-83	*	Gelatinous	small jellyfish (net-feeders)
104	14	jellyfish	Footprint	pre_MHW_Web/NCC_11242020_JimsOld_updatedKrill_10052022.csv	Pre	0.024681123258611	5.04790017060453e-85	2.42299208189018e-83	*	Gelatinous	small jellyfish (net-feeders)
105	14	jellyfish	Footprint	post_MHW_Web/NCC2_NCC1Matched_10042022.csv	Post	0.025170242054751	5.04790017060453e-85	2.42299208189018e-83	*	Gelatinous	small jellyfish (net-feeders)
106	14	jellyfish	Footprint	pre_MHW_Web/NCC_11242020_JimsOld_updatedKrill_10052022.csv	Pre	0.0655308106781048	5.04790017060453e-85	2.42299208189018e-83	*	Gelatinous	small jellyfish (net-feeders)
107	14	jellyfish	Footprint	post_MHW_Web/NCC2_NCC1Matched_10042022.csv	Post	0.00397278215016844	5.04790017060453e-85	2.42299208189018e-83	*	Gelatinous	small jellyfish (net-feeders)
108	14	jellyfish	Footprint	pre_MHW_Web/NCC_11242020_JimsOld_updatedKrill_10052022.csv	Pre	0.00036300448080737	5.04790017060453e-85	2.42299208189018e-83	*	Gelatinous	small jellyfish (net-feeders)
109	14	jellyfish	Footprint	post_MHW_Web/NCC2_NCC1Matched_10042022.csv	Post	0.00934161374401225	5.04790017060453e-85	2.42299208189018e-83	*	Gelatinous	small jellyfish (net-feeders)
110	14	jellyfish	Footprint	pre_MHW_Web/NCC_11242020_JimsOld_updatedKrill_10052022.csv	Pre	0.0146329610082016	5.04790017060453e-85	2.42299208189018e-83	*	Gelatinous	small jellyfish (net-feeders)
111	14	jellyfish	Footprint	post_MHW_Web/NCC2_NCC1Matched_10042022.csv	Post	0.00398572655676003	5.04790017060453e-85	2.42299208189018e-83	*	Gelatinous	small jellyfish (net-feeders)
112	14	jellyfish	Footprint	pre_MHW_Web/NCC_11242020_JimsOld_updatedKrill_10052022.csv	Pre	0.00769401028298898	5.04790017060453e-85	2.42299208189018e-83	*	Gelatinous	small jellyfish (net-feeders)
113	14	jellyfish	Footprint	post_MHW_Web/NCC2_NCC1Matched_10042022.csv	Post	0.0181508442505531	5.04790017060453e-85	2.42299208189018e-83	*	Gelatinous	small jellyfish (net-feeders)
114	14	jellyfish	Footprint	pre_MHW_Web/NCC_11242020_JimsOld_updatedKrill_10052022.csv	Pre	0.0210203256575956	5.04790017060453e-85	2.42299208189018e-83	*	Gelatinous	small jellyfish (net-feeders)
115	14	jellyfish	Footprint	post_MHW_Web/NCC2_NCC1Matched_10042022.csv	Post	0.0134991186067499	5.04790017060453e-85	2.42299208189018e-83	*	Gelatinous	small jellyfish (net-feeders)
116	14	jellyfish	Footprint	pre_MHW_Web/NCC_11242020_JimsOld_updatedKrill_10052022.csv	Pre	0.0498812302630733	5.04790017060453e-85	2.42299208189018e-83	*	Gelatinous	small jellyfish (net-feeders)
117	14	jellyfish	Footprint	post_MHW_Web/NCC2_NCC1Matched_10042022.csv	Post	0.0147181498720019	5.04790017060453e-85	2.42299208189018e-83	*	Gelatinous	small jellyfish (net-feeders)
118	14	jellyfish	Footprint	pre_MHW_Web/NCC_11242020_JimsOld_updatedKrill_10052022.csv	Pre	0.0880053747219721	5.04790017060453e-85	2.42299208189018e-83	*	Gelatinous	small jellyfish (net-feeders)
119	14	jellyfish	Footprint	post_MHW_Web/NCC2_NCC1Matched_10042022.csv	Post	0.0298697042795444	5.04790017060453e-85	2.42299208189018e-83	*	Gelatinous	small jellyfish (net-feeders)
120	14	jellyfish	Footprint	pre_MHW_Web/NCC_11242020_JimsOld_updatedKrill_10052022.csv	Pre	0.0114804946761551	5.04790017060453e-85	2.42299208189018e-83	*	Gelatinous	small jellyfish (net-feeders)
121	14	jellyfish	Footprint	post_MHW_Web/NCC2_NCC1Matched_10042022.csv	Post	0.01010219409418	5.04790017060453e-85	2.42299208189018e-83	*	Gelatinous	small jellyfish (net-feeders)
122	14	jellyfish	Footprint	pre_MHW_Web/NCC_11242020_JimsOld_updatedKrill_10052022.csv	Pre	0.0146438731183704	5.04790017060453e-85	2.42299208189018e-83	*	Gelatinous	small jellyfish (net-feeders)
123	14	jellyfish	Footprint	post_MHW_Web/NCC2_NCC1Matched_10042022.csv	Post	0.0150874709481555	5.04790017060453e-85	2.42299208189018e-83	*	Gelatinous	small jellyfish (net-feeders)
124	14	jellyfish	Footprint	pre_MHW_Web/NCC_11242020_JimsOld_updatedKrill_10052022.csv	Pre	0.00178045082216727	5.04790017060453e-85	2.42299208189018e-83	*	Gelatinous	small jellyfish (net-feeders)
125	14	jellyfish	Footprint	post_MHW_Web/NCC2_NCC1Matched_10042022.csv	Post	0.00537311315976299	5.04790017060453e-85	2.42299208189018e-83	*	Gelatinous	small jellyfish (net-feeders)
126	14	jellyfish	Footprint	pre_MHW_Web/NCC_11242020_JimsOld_updatedKrill_10052022.csv	Pre	0.0143976199959531	5.04790017060453e-85	2.42299208189018e-83	*	Gelatinous	small jellyfish (net-feeders)
127	14	jellyfish	Footprint	post_MHW_Web/NCC2_NCC1Matched_10042022.csv	Post	0.00191594422500054	5.04790017060453e-85	2.42299208189018e-83	*	Gelatinous	small jellyfish (net-feeders)
128	14	jellyfish	Footprint	pre_MHW_Web/NCC_11242020_JimsOld_updatedKrill_10052022.csv	Pre	0.107900554122399	5.04790017060453e-85	2.42299208189018e-83	*	Gelatinous	small jellyfish (net-feeders)
129	14	jellyfish	Footprint	post_MHW_Web/NCC2_NCC1Matched_10042022.csv	Post	0.0225061444755636	5.04790017060453e-85	2.42299208189018e-83	*	Gelatinous	small jellyfish (net-feeders)
130	14	jellyfish	Footprint	pre_MHW_Web/NCC_11242020_JimsOld_updatedKrill_10052022.csv	Pre	0.0103370999637039	5.04790017060453e-85	2.42299208189018e-83	*	Gelatinous	small jellyfish (net-feeders)
131	14	jellyfish	Footprint	post_MHW_Web/NCC2_NCC1Matched_10042022.csv	Post	0.00913734135474914	5.04790017060453e-85	2.42299208189018e-83	*	Gelatinous	small jellyfish (net-feeders)
132	14	jellyfish	Footprint	pre_MHW_Web/NCC_11242020_JimsOld_updatedKrill_10052022.csv	Pre	0.0168030023504698	5.04790017060453e-85	2.42299208189018e-83	*	Gelatinous	small jellyfish (net-feeders)
133	14	jellyfish	Footprint	post_MHW_Web/NCC2_NCC1Matched_10042022.csv	Post	0.00642139848083092	5.04790017060453e-85	2.42299208189018e-83	*	Gelatinous	small jellyfish (net-feeders)
134	14	jellyfish	Footprint	pre_MHW_Web/NCC_11242020_JimsOld_updatedKrill_10052022.csv	Pre	0.0697959866680716	5.04790017060453e-85	2.42299208189018e-83	*	Gelatinous	small jellyfish (net-feeders)
135	14	jellyfish	Footprint	post_MHW_Web/NCC2_NCC1Matched_10042022.csv	Post	0.0151824134487773	5.04790017060453e-85	2.42299208189018e-83	*	Gelatinous	small jellyfish (net-feeders)
136	14	jellyfish	Footprint	pre_MHW_Web/NCC_11242020_JimsOld_updatedKrill_10052022.csv	Pre	0.0235651350786092	5.04790017060453e-85	2.42299208189018e-83	*	Gelatinous	small jellyfish (net-feeders)
137	14	jellyfish	Footprint	post_MHW_Web/NCC2_NCC1Matched_10042022.csv	Post	0.0579913247007306	5.04790017060453e-85	2.42299208189018e-83	*	Gelatinous	small jellyfish (net-feeders)
138	14	jellyfish	Footprint	pre_MHW_Web/NCC_11242020_JimsOld_updatedKrill_10052022.csv	Pre	0.00412284219833131	5.04790017060453e-85	2.42299208189018e-83	*	Gelatinous	small jellyfish (net-feeders)
139	14	jellyfish	Footprint	post_MHW_Web/NCC2_NCC1Matched_10042022.csv	Post	0.00956108282252871	5.04790017060453e-85	2.42299208189018e-83	*	Gelatinous	small jellyfish (net-feeders)
140	14	jellyfish	Footprint	pre_MHW_Web/NCC_11242020_JimsOld_updatedKrill_10052022.csv	Pre	0.0542848173835845	5.04790017060453e-85	2.42299208189018e-83	*	Gelatinous	small jellyfish (net-feeders)
141	14	jellyfish	Footprint	post_MHW_Web/NCC2_NCC1Matched_10042022.csv	Post	0.0132889137483969	5.04790017060453e-85	2.42299208189018e-83	*	Gelatinous	small jellyfish (net-feeders)
142	14	jellyfish	Footprint	pre_MHW_Web/NCC_11242020_JimsOld_updatedKrill_10052022.csv	Pre	0.00819954206547095	5.04790017060453e-85	2.42299208189018e-83	*	Gelatinous	small jellyfish (net-feeders)
143	14	jellyfish	Footprint	post_MHW_Web/NCC2_NCC1Matched_10042022.csv	Post	0.00679147096006367	5.04790017060453e-85	2.42299208189018e-83	*	Gelatinous	small jellyfish (net-feeders)
144	14	jellyfish	Footprint	pre_MHW_Web/NCC_11242020_JimsOld_updatedKrill_10052022.csv	Pre	0.0876009855742653	5.04790017060453e-85	2.42299208189018e-83	*	Gelatinous	small jellyfish (net-feeders)
145	14	jellyfish	Footprint	post_MHW_Web/NCC2_NCC1Matched_10042022.csv	Post	0.00658666256257069	5.04790017060453e-85	2.42299208189018e-83	*	Gelatinous	small jellyfish (net-feeders)
146	14	jellyfish	Footprint	pre_MHW_Web/NCC_11242020_JimsOld_updatedKrill_10052022.csv	Pre	0.0606192745722453	5.04790017060453e-85	2.42299208189018e-83	*	Gelatinous	small jellyfish (net-feeders)
147	14	jellyfish	Footprint	post_MHW_Web/NCC2_NCC1Matched_10042022.csv	Post	0.000939710910145935	5.04790017060453e-85	2.42299208189018e-83	*	Gelatinous	small jellyfish (net-feeders)
148	14	jellyfish	Footprint	pre_MHW_Web/NCC_11242020_JimsOld_updatedKrill_10052022.csv	Pre	0.00498208380589702	5.04790017060453e-85	2.42299208189018e-83	*	Gelatinous	small jellyfish (net-feeders)
149	14	jellyfish	Footprint	post_MHW_Web/NCC2_NCC1Matched_10042022.csv	Post	0.00394044303439192	5.04790017060453e-85	2.42299208189018e-83	*	Gelatinous	small jellyfish (net-feeders)
150	14	jellyfish	Footprint	pre_MHW_Web/NCC_11242020_JimsOld_updatedKrill_10052022.csv	Pre	0.0202559017929237	5.04790017060453e-85	2.42299208189018e-83	*	Gelatinous	small jellyfish (net-feeders)
151	14	jellyfish	Footprint	post_MHW_Web/NCC2_NCC1Matched_10042022.csv	Post	0.000238851304758005	5.04790017060453e-85	2.42299208189018e-83	*	Gelatinous	small jellyfish (net-feeders)
152	14	jellyfish	Footprint	pre_MHW_Web/NCC_11242020_JimsOld_updatedKrill_10052022.csv	Pre	0.022159501997842	5.04790017060453e-85	2.42299208189018e-83	*	Gelatinous	small jellyfish (net-feeders)
153	14	jellyfish	Footprint	post_MHW_Web/NCC2_NCC1Matched_10042022.csv	Post	0.0023106331403525	5.04790017060453e-85	2.42299208189018e-83	*	Gelatinous	small jellyfish (net-feeders)
154	14	jellyfish	Footprint	pre_MHW_Web/NCC_11242020_JimsOld_updatedKrill_10052022.csv	Pre	0.0730926907410202	5.04790017060453e-85	2.42299208189018e-83	*	Gelatinous	small jellyfish (net-feeders)
155	14	jellyfish	Footprint	post_MHW_Web/NCC2_NCC1Matched_10042022.csv	Post	0.00855047021120098	5.04790017060453e-85	2.42299208189018e-83	*	Gelatinous	small jellyfish (net-feeders)
156	14	jellyfish	Footprint	pre_MHW_Web/NCC_11242020_JimsOld_updatedKrill_10052022.csv	Pre	0.0319318015215624	5.04790017060453e-85	2.42299208189018e-83	*	Gelatinous	small jellyfish (net-feeders)
157	14	jellyfish	Footprint	post_MHW_Web/NCC2_NCC1Matched_10042022.csv	Post	0.0181236454220623	5.04790017060453e-85	2.42299208189018e-83	*	Gelatinous	small jellyfish (net-feeders)
158	14	jellyfish	Footprint	pre_MHW_Web/NCC_11242020_JimsOld_updatedKrill_10052022.csv	Pre	0.0828065626944972	5.04790017060453e-85	2.42299208189018e-83	*	Gelatinous	small jellyfish (net-feeders)
159	14	jellyfish	Footprint	post_MHW_Web/NCC2_NCC1Matched_10042022.csv	Post	0.00233891996046772	5.04790017060453e-85	2.42299208189018e-83	*	Gelatinous	small jellyfish (net-feeders)
160	14	jellyfish	Footprint	pre_MHW_Web/NCC_11242020_JimsOld_updatedKrill_10052022.csv	Pre	0.0162915686092951	5.04790017060453e-85	2.42299208189018e-83	*	Gelatinous	small jellyfish (net-feeders)
161	14	jellyfish	Footprint	post_MHW_Web/NCC2_NCC1Matched_10042022.csv	Post	0.0181739272731539	5.04790017060453e-85	2.42299208189018e-83	*	Gelatinous	small jellyfish (net-feeders)
162	14	jellyfish	Footprint	pre_MHW_Web/NCC_11242020_JimsOld_updatedKrill_10052022.csv	Pre	0.0172578968790188	5.04790017060453e-85	2.42299208189018e-83	*	Gelatinous	small jellyfish (net-feeders)
163	14	jellyfish	Footprint	post_MHW_Web/NCC2_NCC1Matched_10042022.csv	Post	0.00306240854979439	5.04790017060453e-85	2.42299208189018e-83	*	Gelatinous	small jellyfish (net-feeders)
164	14	jellyfish	Footprint	pre_MHW_Web/NCC_11242020_JimsOld_updatedKrill_10052022.csv	Pre	0.00376978993307417	5.04790017060453e-85	2.42299208189018e-83	*	Gelatinous	small jellyfish (net-feeders)
165	14	jellyfish	Footprint	post_MHW_Web/NCC2_NCC1Matched_10042022.csv	Post	0.0291017651653373	5.04790017060453e-85	2.42299208189018e-83	*	Gelatinous	small jellyfish (net-feeders)
166	14	jellyfish	Footprint	pre_MHW_Web/NCC_11242020_JimsOld_updatedKrill_10052022.csv	Pre	0.00332790308915712	5.04790017060453e-85	2.42299208189018e-83	*	Gelatinous	small jellyfish (net-feeders)
167	14	jellyfish	Footprint	post_MHW_Web/NCC2_NCC1Matched_10042022.csv	Post	0.00445926008907261	5.04790017060453e-85	2.42299208189018e-83	*	Gelatinous	small jellyfish (net-feeders)
168	14	jellyfish	Footprint	pre_MHW_Web/NCC_11242020_JimsOld_updatedKrill_10052022.csv	Pre	0.0811507670909081	5.04790017060453e-85	2.42299208189018e-83	*	Gelatinous	small jellyfish (net-feeders)
169	14	jellyfish	Footprint	post_MHW_Web/NCC2_NCC1Matched_10042022.csv	Post	0.00186893282114113	5.04790017060453e-85	2.42299208189018e-83	*	Gelatinous	small jellyfish (net-feeders)
170	14	jellyfish	Footprint	pre_MHW_Web/NCC_11242020_JimsOld_updatedKrill_10052022.csv	Pre	0.0311947325181036	5.04790017060453e-85	2.42299208189018e-83	*	Gelatinous	small jellyfish (net-feeders)
171	14	jellyfish	Footprint	post_MHW_Web/NCC2_NCC1Matched_10042022.csv	Post	0.000134615120296877	5.04790017060453e-85	2.42299208189018e-83	*	Gelatinous	small jellyfish (net-feeders)
172	14	jellyfish	Footprint	pre_MHW_Web/NCC_11242020_JimsOld_updatedKrill_10052022.csv	Pre	0.0128876522176357	5.04790017060453e-85	2.42299208189018e-83	*	Gelatinous	small jellyfish (net-feeders)
173	14	jellyfish	Footprint	post_MHW_Web/NCC2_NCC1Matched_10042022.csv	Post	0.0110450252685485	5.04790017060453e-85	2.42299208189018e-83	*	Gelatinous	small jellyfish (net-feeders)
174	14	jellyfish	Footprint	pre_MHW_Web/NCC_11242020_JimsOld_updatedKrill_10052022.csv	Pre	0.0058717986581058	5.04790017060453e-85	2.42299208189018e-83	*	Gelatinous	small jellyfish (net-feeders)
175	14	jellyfish	Footprint	post_MHW_Web/NCC2_NCC1Matched_10042022.csv	Post	0.00227040297380946	5.04790017060453e-85	2.42299208189018e-83	*	Gelatinous	small jellyfish (net-feeders)
176	14	jellyfish	Footprint	pre_MHW_Web/NCC_11242020_JimsOld_updatedKrill_10052022.csv	Pre	0.00815759919575904	5.04790017060453e-85	2.42299208189018e-83	*	Gelatinous	small jellyfish (net-feeders)
177	14	jellyfish	Footprint	post_MHW_Web/NCC2_NCC1Matched_10042022.csv	Post	0.00707904202433675	5.04790017060453e-85	2.42299208189018e-83	*	Gelatinous	small jellyfish (net-feeders)
178	14	jellyfish	Footprint	pre_MHW_Web/NCC_11242020_JimsOld_updatedKrill_10052022.csv	Pre	0.0314594789552135	5.04790017060453e-85	2.42299208189018e-83	*	Gelatinous	small jellyfish (net-feeders)
179	14	jellyfish	Footprint	post_MHW_Web/NCC2_NCC1Matched_10042022.csv	Post	0.0299515440076198	5.04790017060453e-85	2.42299208189018e-83	*	Gelatinous	small jellyfish (net-feeders)
180	14	jellyfish	Footprint	pre_MHW_Web/NCC_11242020_JimsOld_updatedKrill_10052022.csv	Pre	0.0627764031766383	5.04790017060453e-85	2.42299208189018e-83	*	Gelatinous	small jellyfish (net-feeders)
181	14	jellyfish	Footprint	post_MHW_Web/NCC2_NCC1Matched_10042022.csv	Post	0.013224025275512	5.04790017060453e-85	2.42299208189018e-83	*	Gelatinous	small jellyfish (net-feeders)
182	14	jellyfish	Footprint	pre_MHW_Web/NCC_11242020_JimsOld_updatedKrill_10052022.csv	Pre	0.0356280569136912	5.04790017060453e-85	2.42299208189018e-83	*	Gelatinous	small jellyfish (net-feeders)
183	14	jellyfish	Footprint	post_MHW_Web/NCC2_NCC1Matched_10042022.csv	Post	0.00628875009116698	5.04790017060453e-85	2.42299208189018e-83	*	Gelatinous	small jellyfish (net-feeders)
184	14	jellyfish	Footprint	pre_MHW_Web/NCC_11242020_JimsOld_updatedKrill_10052022.csv	Pre	0.00808568102385277	5.04790017060453e-85	2.42299208189018e-83	*	Gelatinous	small jellyfish (net-feeders)
185	14	jellyfish	Footprint	post_MHW_Web/NCC2_NCC1Matched_10042022.csv	Post	0.0075861846984823	5.04790017060453e-85	2.42299208189018e-83	*	Gelatinous	small jellyfish (net-feeders)
186	14	jellyfish	Footprint	pre_MHW_Web/NCC_11242020_JimsOld_updatedKrill_10052022.csv	Pre	0.0131279885551744	5.04790017060453e-85	2.42299208189018e-83	*	Gelatinous	small jellyfish (net-feeders)
187	14	jellyfish	Footprint	post_MHW_Web/NCC2_NCC1Matched_10042022.csv	Post	0.0099394615767978	5.04790017060453e-85	2.42299208189018e-83	*	Gelatinous	small jellyfish (net-feeders)
188	14	jellyfish	Footprint	pre_MHW_Web/NCC_11242020_JimsOld_updatedKrill_10052022.csv	Pre	0.0901291091605683	5.04790017060453e-85	2.42299208189018e-83	*	Gelatinous	small jellyfish (net-feeders)
189	14	jellyfish	Footprint	post_MHW_Web/NCC2_NCC1Matched_10042022.csv	Post	0.00307795501353297	5.04790017060453e-85	2.42299208189018e-83	*	Gelatinous	small jellyfish (net-feeders)
190	14	jellyfish	Footprint	pre_MHW_Web/NCC_11242020_JimsOld_updatedKrill_10052022.csv	Pre	0.0799735659851838	5.04790017060453e-85	2.42299208189018e-83	*	Gelatinous	small jellyfish (net-feeders)
191	14	jellyfish	Footprint	post_MHW_Web/NCC2_NCC1Matched_10042022.csv	Post	0.00616525658432786	5.04790017060453e-85	2.42299208189018e-83	*	Gelatinous	small jellyfish (net-feeders)
192	14	jellyfish	Footprint	pre_MHW_Web/NCC_11242020_JimsOld_updatedKrill_10052022.csv	Pre	0.130403794296012	5.04790017060453e-85	2.42299208189018e-83	*	Gelatinous	small jellyfish (net-feeders)
193	14	jellyfish	Footprint	post_MHW_Web/NCC2_NCC1Matched_10042022.csv	Post	0.0129819650614325	5.04790017060453e-85	2.42299208189018e-83	*	Gelatinous	small jellyfish (net-feeders)
194	14	jellyfish	Footprint	pre_MHW_Web/NCC_11242020_JimsOld_updatedKrill_10052022.csv	Pre	0.0662474738721746	5.04790017060453e-85	2.42299208189018e-83	*	Gelatinous	small jellyfish (net-feeders)
195	14	jellyfish	Footprint	post_MHW_Web/NCC2_NCC1Matched_10042022.csv	Post	0.0173362598194971	5.04790017060453e-85	2.42299208189018e-83	*	Gelatinous	small jellyfish (net-feeders)
196	14	jellyfish	Footprint	pre_MHW_Web/NCC_11242020_JimsOld_updatedKrill_10052022.csv	Pre	0.0521726004490134	5.04790017060453e-85	2.42299208189018e-83	*	Gelatinous	small jellyfish (net-feeders)
197	14	jellyfish	Footprint	post_MHW_Web/NCC2_NCC1Matched_10042022.csv	Post	0.0108940280629321	5.04790017060453e-85	2.42299208189018e-83	*	Gelatinous	small jellyfish (net-feeders)
198	14	jellyfish	Footprint	pre_MHW_Web/NCC_11242020_JimsOld_updatedKrill_10052022.csv	Pre	0.0177849159836606	5.04790017060453e-85	2.42299208189018e-83	*	Gelatinous	small jellyfish (net-feeders)
199	14	jellyfish	Footprint	post_MHW_Web/NCC2_NCC1Matched_10042022.csv	Post	0.0029269759598176	5.04790017060453e-85	2.42299208189018e-83	*	Gelatinous	small jellyfish (net-feeders)
200	14	jellyfish	Footprint	pre_MHW_Web/NCC_11242020_JimsOld_updatedKrill_10052022.csv	Pre	0.00727089016942788	5.04790017060453e-85	2.42299208189018e-83	*	Gelatinous	small jellyfish (net-feeders)
201	14	jellyfish	Footprint	post_MHW_Web/NCC2_NCC1Matched_10042022.csv	Post	0.00260139576792	5.04790017060453e-85	2.42299208189018e-83	*	Gelatinous	small jellyfish (net-feeders)
202	14	jellyfish	Footprint	pre_MHW_Web/NCC_11242020_JimsOld_updatedKrill_10052022.csv	Pre	0.00284891527064266	5.04790017060453e-85	2.42299208189018e-83	*	Gelatinous	small jellyfish (net-feeders)
203	14	jellyfish	Footprint	post_MHW_Web/NCC2_NCC1Matched_10042022.csv	Post	0.00244123708539057	5.04790017060453e-85	2.42299208189018e-83	*	Gelatinous	small jellyfish (net-feeders)
204	14	jellyfish	Footprint	pre_MHW_Web/NCC_11242020_JimsOld_updatedKrill_10052022.csv	Pre	0.0213220729321761	5.04790017060453e-85	2.42299208189018e-83	*	Gelatinous	small jellyfish (net-feeders)
205	14	jellyfish	Footprint	post_MHW_Web/NCC2_NCC1Matched_10042022.csv	Post	0.00825690727957105	5.04790017060453e-85	2.42299208189018e-83	*	Gelatinous	small jellyfish (net-feeders)
206	14	jellyfish	Footprint	pre_MHW_Web/NCC_11242020_JimsOld_updatedKrill_10052022.csv	Pre	0.00624198009556599	5.04790017060453e-85	2.42299208189018e-83	*	Gelatinous	small jellyfish (net-feeders)
207	14	jellyfish	Footprint	post_MHW_Web/NCC2_NCC1Matched_10042022.csv	Post	0.0042712141291398	5.04790017060453e-85	2.42299208189018e-83	*	Gelatinous	small jellyfish (net-feeders)
208	14	jellyfish	Footprint	pre_MHW_Web/NCC_11242020_JimsOld_updatedKrill_10052022.csv	Pre	0.0571612609608697	5.04790017060453e-85	2.42299208189018e-83	*	Gelatinous	small jellyfish (net-feeders)
209	14	jellyfish	Footprint	post_MHW_Web/NCC2_NCC1Matched_10042022.csv	Post	0.00187871233053132	5.04790017060453e-85	2.42299208189018e-83	*	Gelatinous	small jellyfish (net-feeders)
210	14	jellyfish	Footprint	pre_MHW_Web/NCC_11242020_JimsOld_updatedKrill_10052022.csv	Pre	0.0165010491362317	5.04790017060453e-85	2.42299208189018e-83	*	Gelatinous	small jellyfish (net-feeders)
211	14	jellyfish	Footprint	post_MHW_Web/NCC2_NCC1Matched_10042022.csv	Post	0.0110313030379871	5.04790017060453e-85	2.42299208189018e-83	*	Gelatinous	small jellyfish (net-feeders)
212	14	jellyfish	Footprint	pre_MHW_Web/NCC_11242020_JimsOld_updatedKrill_10052022.csv	Pre	0.011253185381375	5.04790017060453e-85	2.42299208189018e-83	*	Gelatinous	small jellyfish (net-feeders)
213	14	jellyfish	Footprint	post_MHW_Web/NCC2_NCC1Matched_10042022.csv	Post	0.00302204262618147	5.04790017060453e-85	2.42299208189018e-83	*	Gelatinous	small jellyfish (net-feeders)
214	14	jellyfish	Footprint	pre_MHW_Web/NCC_11242020_JimsOld_updatedKrill_10052022.csv	Pre	0.0268562396741396	5.04790017060453e-85	2.42299208189018e-83	*	Gelatinous	small jellyfish (net-feeders)
215	14	jellyfish	Footprint	post_MHW_Web/NCC2_NCC1Matched_10042022.csv	Post	0.000844398434989687	5.04790017060453e-85	2.42299208189018e-83	*	Gelatinous	small jellyfish (net-feeders)
216	14	jellyfish	Footprint	pre_MHW_Web/NCC_11242020_JimsOld_updatedKrill_10052022.csv	Pre	0.121807006890199	5.04790017060453e-85	2.42299208189018e-83	*	Gelatinous	small jellyfish (net-feeders)
217	14	jellyfish	Footprint	post_MHW_Web/NCC2_NCC1Matched_10042022.csv	Post	0.00151696533436942	5.04790017060453e-85	2.42299208189018e-83	*	Gelatinous	small jellyfish (net-feeders)
218	14	jellyfish	Footprint	pre_MHW_Web/NCC_11242020_JimsOld_updatedKrill_10052022.csv	Pre	0.00510822863003928	5.04790017060453e-85	2.42299208189018e-83	*	Gelatinous	small jellyfish (net-feeders)
219	14	jellyfish	Footprint	post_MHW_Web/NCC2_NCC1Matched_10042022.csv	Post	0.00452642071583027	5.04790017060453e-85	2.42299208189018e-83	*	Gelatinous	small jellyfish (net-feeders)
220	14	jellyfish	Footprint	pre_MHW_Web/NCC_11242020_JimsOld_updatedKrill_10052022.csv	Pre	0.0423565127815589	5.04790017060453e-85	2.42299208189018e-83	*	Gelatinous	small jellyfish (net-feeders)
221	14	jellyfish	Footprint	post_MHW_Web/NCC2_NCC1Matched_10042022.csv	Post	0.00389357336595484	5.04790017060453e-85	2.42299208189018e-83	*	Gelatinous	small jellyfish (net-feeders)
222	14	jellyfish	Footprint	pre_MHW_Web/NCC_11242020_JimsOld_updatedKrill_10052022.csv	Pre	0.00756452103087075	5.04790017060453e-85	2.42299208189018e-83	*	Gelatinous	small jellyfish (net-feeders)
223	14	jellyfish	Footprint	post_MHW_Web/NCC2_NCC1Matched_10042022.csv	Post	0.0088612402211124	5.04790017060453e-85	2.42299208189018e-83	*	Gelatinous	small jellyfish (net-feeders)
224	14	jellyfish	Footprint	pre_MHW_Web/NCC_11242020_JimsOld_updatedKrill_10052022.csv	Pre	0.00675726102908277	5.04790017060453e-85	2.42299208189018e-83	*	Gelatinous	small jellyfish (net-feeders)
225	14	jellyfish	Footprint	post_MHW_Web/NCC2_NCC1Matched_10042022.csv	Post	0.0253462977887042	5.04790017060453e-85	2.42299208189018e-83	*	Gelatinous	small jellyfish (net-feeders)
226	14	jellyfish	Footprint	pre_MHW_Web/NCC_11242020_JimsOld_updatedKrill_10052022.csv	Pre	0.00851472209124265	5.04790017060453e-85	2.42299208189018e-83	*	Gelatinous	small jellyfish (net-feeders)
227	14	jellyfish	Footprint	post_MHW_Web/NCC2_NCC1Matched_10042022.csv	Post	0.00750355035620036	5.04790017060453e-85	2.42299208189018e-83	*	Gelatinous	small jellyfish (net-feeders)
228	14	jellyfish	Footprint	pre_MHW_Web/NCC_11242020_JimsOld_updatedKrill_10052022.csv	Pre	0.0377219568464741	5.04790017060453e-85	2.42299208189018e-83	*	Gelatinous	small jellyfish (net-feeders)
229	14	jellyfish	Footprint	post_MHW_Web/NCC2_NCC1Matched_10042022.csv	Post	0.00335043516448994	5.04790017060453e-85	2.42299208189018e-83	*	Gelatinous	small jellyfish (net-feeders)
230	14	jellyfish	Footprint	pre_MHW_Web/NCC_11242020_JimsOld_updatedKrill_10052022.csv	Pre	0.00100527898186275	5.04790017060453e-85	2.42299208189018e-83	*	Gelatinous	small jellyfish (net-feeders)
231	14	jellyfish	Footprint	post_MHW_Web/NCC2_NCC1Matched_10042022.csv	Post	0.011570195883779	5.04790017060453e-85	2.42299208189018e-83	*	Gelatinous	small jellyfish (net-feeders)
232	14	jellyfish	Footprint	pre_MHW_Web/NCC_11242020_JimsOld_updatedKrill_10052022.csv	Pre	0.0321154141220911	5.04790017060453e-85	2.42299208189018e-83	*	Gelatinous	small jellyfish (net-feeders)
233	14	jellyfish	Footprint	post_MHW_Web/NCC2_NCC1Matched_10042022.csv	Post	0.0285948614090335	5.04790017060453e-85	2.42299208189018e-83	*	Gelatinous	small jellyfish (net-feeders)
234	14	jellyfish	Footprint	pre_MHW_Web/NCC_11242020_JimsOld_updatedKrill_10052022.csv	Pre	0.0148977157654171	5.04790017060453e-85	2.42299208189018e-83	*	Gelatinous	small jellyfish (net-feeders)
235	14	jellyfish	Footprint	post_MHW_Web/NCC2_NCC1Matched_10042022.csv	Post	0.0140518596881614	5.04790017060453e-85	2.42299208189018e-83	*	Gelatinous	small jellyfish (net-feeders)
236	14	jellyfish	Footprint	pre_MHW_Web/NCC_11242020_JimsOld_updatedKrill_10052022.csv	Pre	0.0151085722132554	5.04790017060453e-85	2.42299208189018e-83	*	Gelatinous	small jellyfish (net-feeders)
237	14	jellyfish	Footprint	post_MHW_Web/NCC2_NCC1Matched_10042022.csv	Post	0.00513473484697834	5.04790017060453e-85	2.42299208189018e-83	*	Gelatinous	small jellyfish (net-feeders)
238	14	jellyfish	Footprint	pre_MHW_Web/NCC_11242020_JimsOld_updatedKrill_10052022.csv	Pre	0.0326556981880701	5.04790017060453e-85	2.42299208189018e-83	*	Gelatinous	small jellyfish (net-feeders)
239	14	jellyfish	Footprint	post_MHW_Web/NCC2_NCC1Matched_10042022.csv	Post	0.0253208019768572	5.04790017060453e-85	2.42299208189018e-83	*	Gelatinous	small jellyfish (net-feeders)
240	14	jellyfish	Footprint	pre_MHW_Web/NCC_11242020_JimsOld_updatedKrill_10052022.csv	Pre	0.0416390671621423	5.04790017060453e-85	2.42299208189018e-83	*	Gelatinous	small jellyfish (net-feeders)
241	14	jellyfish	Footprint	post_MHW_Web/NCC2_NCC1Matched_10042022.csv	Post	0.00355884190075527	5.04790017060453e-85	2.42299208189018e-83	*	Gelatinous	small jellyfish (net-feeders)
242	14	jellyfish	Footprint	pre_MHW_Web/NCC_11242020_JimsOld_updatedKrill_10052022.csv	Pre	0.0872173940254455	5.04790017060453e-85	2.42299208189018e-83	*	Gelatinous	small jellyfish (net-feeders)
243	14	jellyfish	Footprint	post_MHW_Web/NCC2_NCC1Matched_10042022.csv	Post	0.019313405036641	5.04790017060453e-85	2.42299208189018e-83	*	Gelatinous	small jellyfish (net-feeders)
244	14	jellyfish	Footprint	pre_MHW_Web/NCC_11242020_JimsOld_updatedKrill_10052022.csv	Pre	0.0649854498913708	5.04790017060453e-85	2.42299208189018e-83	*	Gelatinous	small jellyfish (net-feeders)
245	14	jellyfish	Footprint	post_MHW_Web/NCC2_NCC1Matched_10042022.csv	Post	0.0115700661670689	5.04790017060453e-85	2.42299208189018e-83	*	Gelatinous	small jellyfish (net-feeders)
246	14	jellyfish	Footprint	pre_MHW_Web/NCC_11242020_JimsOld_updatedKrill_10052022.csv	Pre	0.00772276292421996	5.04790017060453e-85	2.42299208189018e-83	*	Gelatinous	small jellyfish (net-feeders)
247	14	jellyfish	Footprint	post_MHW_Web/NCC2_NCC1Matched_10042022.csv	Post	0.0255769868053245	5.04790017060453e-85	2.42299208189018e-83	*	Gelatinous	small jellyfish (net-feeders)
248	14	jellyfish	Footprint	pre_MHW_Web/NCC_11242020_JimsOld_updatedKrill_10052022.csv	Pre	0.0404549456884822	5.04790017060453e-85	2.42299208189018e-83	*	Gelatinous	small jellyfish (net-feeders)
249	14	jellyfish	Footprint	post_MHW_Web/NCC2_NCC1Matched_10042022.csv	Post	0.00130800747150577	5.04790017060453e-85	2.42299208189018e-83	*	Gelatinous	small jellyfish (net-feeders)
250	14	jellyfish	Footprint	pre_MHW_Web/NCC_11242020_JimsOld_updatedKrill_10052022.csv	Pre	0.00789121297609425	5.04790017060453e-85	2.42299208189018e-83	*	Gelatinous	small jellyfish (net-feeders)
251	14	jellyfish	Footprint	post_MHW_Web/NCC2_NCC1Matched_10042022.csv	Post	0.0139940710145712	5.04790017060453e-85	2.42299208189018e-83	*	Gelatinous	small jellyfish (net-feeders)
252	14	jellyfish	Footprint	pre_MHW_Web/NCC_11242020_JimsOld_updatedKrill_10052022.csv	Pre	0.0672539548508391	5.04790017060453e-85	2.42299208189018e-83	*	Gelatinous	small jellyfish (net-feeders)
253	14	jellyfish	Footprint	post_MHW_Web/NCC2_NCC1Matched_10042022.csv	Post	0.000147287201656202	5.04790017060453e-85	2.42299208189018e-83	*	Gelatinous	small jellyfish (net-feeders)
254	14	jellyfish	Footprint	pre_MHW_Web/NCC_11242020_JimsOld_updatedKrill_10052022.csv	Pre	0.0300446644302011	5.04790017060453e-85	2.42299208189018e-83	*	Gelatinous	small jellyfish (net-feeders)
255	14	jellyfish	Footprint	post_MHW_Web/NCC2_NCC1Matched_10042022.csv	Post	0.00994990273499807	5.04790017060453e-85	2.42299208189018e-83	*	Gelatinous	small jellyfish (net-feeders)
256	14	jellyfish	Footprint	pre_MHW_Web/NCC_11242020_JimsOld_updatedKrill_10052022.csv	Pre	0.140155822332259	5.04790017060453e-85	2.42299208189018e-83	*	Gelatinous	small jellyfish (net-feeders)
257	14	jellyfish	Footprint	post_MHW_Web/NCC2_NCC1Matched_10042022.csv	Post	0.00529289155232358	5.04790017060453e-85	2.42299208189018e-83	*	Gelatinous	small jellyfish (net-feeders)
258	14	jellyfish	Footprint	pre_MHW_Web/NCC_11242020_JimsOld_updatedKrill_10052022.csv	Pre	0.00537837332250293	5.04790017060453e-85	2.42299208189018e-83	*	Gelatinous	small jellyfish (net-feeders)
259	14	jellyfish	Footprint	post_MHW_Web/NCC2_NCC1Matched_10042022.csv	Post	0.013836477353421	5.04790017060453e-85	2.42299208189018e-83	*	Gelatinous	small jellyfish (net-feeders)
260	14	jellyfish	Footprint	pre_MHW_Web/NCC_11242020_JimsOld_updatedKrill_10052022.csv	Pre	0.0173535257556618	5.04790017060453e-85	2.42299208189018e-83	*	Gelatinous	small jellyfish (net-feeders)
261	14	jellyfish	Footprint	post_MHW_Web/NCC2_NCC1Matched_10042022.csv	Post	0.0108063517755219	5.04790017060453e-85	2.42299208189018e-83	*	Gelatinous	small jellyfish (net-feeders)
262	14	jellyfish	Footprint	pre_MHW_Web/NCC_11242020_JimsOld_updatedKrill_10052022.csv	Pre	0.0409422898418305	5.04790017060453e-85	2.42299208189018e-83	*	Gelatinous	small jellyfish (net-feeders)
263	14	jellyfish	Footprint	post_MHW_Web/NCC2_NCC1Matched_10042022.csv	Post	0.00242307028342829	5.04790017060453e-85	2.42299208189018e-83	*	Gelatinous	small jellyfish (net-feeders)
264	14	jellyfish	Footprint	pre_MHW_Web/NCC_11242020_JimsOld_updatedKrill_10052022.csv	Pre	0.012115420125137	5.04790017060453e-85	2.42299208189018e-83	*	Gelatinous	small jellyfish (net-feeders)
265	14	jellyfish	Footprint	post_MHW_Web/NCC2_NCC1Matched_10042022.csv	Post	0.00126808781132416	5.04790017060453e-85	2.42299208189018e-83	*	Gelatinous	small jellyfish (net-feeders)
266	14	jellyfish	Footprint	pre_MHW_Web/NCC_11242020_JimsOld_updatedKrill_10052022.csv	Pre	0.0188053497418694	5.04790017060453e-85	2.42299208189018e-83	*	Gelatinous	small jellyfish (net-feeders)
267	14	jellyfish	Footprint	post_MHW_Web/NCC2_NCC1Matched_10042022.csv	Post	0.0234010704389098	5.04790017060453e-85	2.42299208189018e-83	*	Gelatinous	small jellyfish (net-feeders)
268	14	jellyfish	Footprint	pre_MHW_Web/NCC_11242020_JimsOld_updatedKrill_10052022.csv	Pre	0.0177452269147634	5.04790017060453e-85	2.42299208189018e-83	*	Gelatinous	small jellyfish (net-feeders)
269	14	jellyfish	Footprint	post_MHW_Web/NCC2_NCC1Matched_10042022.csv	Post	0.0431500067128228	5.04790017060453e-85	2.42299208189018e-83	*	Gelatinous	small jellyfish (net-feeders)
270	14	jellyfish	Footprint	pre_MHW_Web/NCC_11242020_JimsOld_updatedKrill_10052022.csv	Pre	0.0394028286132961	5.04790017060453e-85	2.42299208189018e-83	*	Gelatinous	small jellyfish (net-feeders)
271	14	jellyfish	Footprint	post_MHW_Web/NCC2_NCC1Matched_10042022.csv	Post	0.0118908128773519	5.04790017060453e-85	2.42299208189018e-83	*	Gelatinous	small jellyfish (net-feeders)
272	14	jellyfish	Footprint	pre_MHW_Web/NCC_11242020_JimsOld_updatedKrill_10052022.csv	Pre	0.0248756943181722	5.04790017060453e-85	2.42299208189018e-83	*	Gelatinous	small jellyfish (net-feeders)
273	14	jellyfish	Footprint	post_MHW_Web/NCC2_NCC1Matched_10042022.csv	Post	0.0311828146429063	5.04790017060453e-85	2.42299208189018e-83	*	Gelatinous	small jellyfish (net-feeders)
274	14	jellyfish	Footprint	pre_MHW_Web/NCC_11242020_JimsOld_updatedKrill_10052022.csv	Pre	0.0553837792380151	5.04790017060453e-85	2.42299208189018e-83	*	Gelatinous	small jellyfish (net-feeders)
275	14	jellyfish	Footprint	post_MHW_Web/NCC2_NCC1Matched_10042022.csv	Post	0.0148879249846323	5.04790017060453e-85	2.42299208189018e-83	*	Gelatinous	small jellyfish (net-feeders)
276	14	jellyfish	Footprint	pre_MHW_Web/NCC_11242020_JimsOld_updatedKrill_10052022.csv	Pre	0.01065855059942	5.04790017060453e-85	2.42299208189018e-83	*	Gelatinous	small jellyfish (net-feeders)
277	14	jellyfish	Footprint	post_MHW_Web/NCC2_NCC1Matched_10042022.csv	Post	0.00705532490730982	5.04790017060453e-85	2.42299208189018e-83	*	Gelatinous	small jellyfish (net-feeders)
278	14	jellyfish	Footprint	pre_MHW_Web/NCC_11242020_JimsOld_updatedKrill_10052022.csv	Pre	0.02824084972541	5.04790017060453e-85	2.42299208189018e-83	*	Gelatinous	small jellyfish (net-feeders)
279	14	jellyfish	Footprint	post_MHW_Web/NCC2_NCC1Matched_10042022.csv	Post	0.0147449336182479	5.04790017060453e-85	2.42299208189018e-83	*	Gelatinous	small jellyfish (net-feeders)
280	14	jellyfish	Footprint	pre_MHW_Web/NCC_11242020_JimsOld_updatedKrill_10052022.csv	Pre	0.00028956948498439	5.04790017060453e-85	2.42299208189018e-83	*	Gelatinous	small jellyfish (net-feeders)
281	14	jellyfish	Footprint	post_MHW_Web/NCC2_NCC1Matched_10042022.csv	Post	0.0154150048285599	5.04790017060453e-85	2.42299208189018e-83	*	Gelatinous	small jellyfish (net-feeders)
282	14	jellyfish	Footprint	pre_MHW_Web/NCC_11242020_JimsOld_updatedKrill_10052022.csv	Pre	0.00450200397149204	5.04790017060453e-85	2.42299208189018e-83	*	Gelatinous	small jellyfish (net-feeders)
283	14	jellyfish	Footprint	post_MHW_Web/NCC2_NCC1Matched_10042022.csv	Post	0.0219373294893442	5.04790017060453e-85	2.42299208189018e-83	*	Gelatinous	small jellyfish (net-feeders)
284	14	jellyfish	Footprint	pre_MHW_Web/NCC_11242020_JimsOld_updatedKrill_10052022.csv	Pre	0.0174384806865117	5.04790017060453e-85	2.42299208189018e-83	*	Gelatinous	small jellyfish (net-feeders)
285	14	jellyfish	Footprint	post_MHW_Web/NCC2_NCC1Matched_10042022.csv	Post	2.38299904376581e-05	5.04790017060453e-85	2.42299208189018e-83	*	Gelatinous	small jellyfish (net-feeders)
286	14	jellyfish	Footprint	pre_MHW_Web/NCC_11242020_JimsOld_updatedKrill_10052022.csv	Pre	0.0675342002404162	5.04790017060453e-85	2.42299208189018e-83	*	Gelatinous	small jellyfish (net-feeders)
287	14	jellyfish	Footprint	post_MHW_Web/NCC2_NCC1Matched_10042022.csv	Post	0.00277724504808081	5.04790017060453e-85	2.42299208189018e-83	*	Gelatinous	small jellyfish (net-feeders)
288	14	jellyfish	Footprint	pre_MHW_Web/NCC_11242020_JimsOld_updatedKrill_10052022.csv	Pre	0.00792348250847086	5.04790017060453e-85	2.42299208189018e-83	*	Gelatinous	small jellyfish (net-feeders)
289	14	jellyfish	Footprint	post_MHW_Web/NCC2_NCC1Matched_10042022.csv	Post	0.0062054453989426	5.04790017060453e-85	2.42299208189018e-83	*	Gelatinous	small jellyfish (net-feeders)
290	14	jellyfish	Footprint	pre_MHW_Web/NCC_11242020_JimsOld_updatedKrill_10052022.csv	Pre	0.0178569828828982	5.04790017060453e-85	2.42299208189018e-83	*	Gelatinous	small jellyfish (net-feeders)
291	14	jellyfish	Footprint	post_MHW_Web/NCC2_NCC1Matched_10042022.csv	Post	0.00982502922645788	5.04790017060453e-85	2.42299208189018e-83	*	Gelatinous	small jellyfish (net-feeders)
292	14	jellyfish	Footprint	pre_MHW_Web/NCC_11242020_JimsOld_updatedKrill_10052022.csv	Pre	0.0270540690445373	5.04790017060453e-85	2.42299208189018e-83	*	Gelatinous	small jellyfish (net-feeders)
293	14	jellyfish	Footprint	post_MHW_Web/NCC2_NCC1Matched_10042022.csv	Post	0.0544780420565324	5.04790017060453e-85	2.42299208189018e-83	*	Gelatinous	small jellyfish (net-feeders)
294	14	jellyfish	Footprint	pre_MHW_Web/NCC_11242020_JimsOld_updatedKrill_10052022.csv	Pre	0.026696983363506	5.04790017060453e-85	2.42299208189018e-83	*	Gelatinous	small jellyfish (net-feeders)
295	14	jellyfish	Footprint	post_MHW_Web/NCC2_NCC1Matched_10042022.csv	Post	0.000440758899433706	5.04790017060453e-85	2.42299208189018e-83	*	Gelatinous	small jellyfish (net-feeders)
296	14	jellyfish	Footprint	pre_MHW_Web/NCC_11242020_JimsOld_updatedKrill_10052022.csv	Pre	0.0197516951540315	5.04790017060453e-85	2.42299208189018e-83	*	Gelatinous	small jellyfish (net-feeders)
297	14	jellyfish	Footprint	post_MHW_Web/NCC2_NCC1Matched_10042022.csv	Post	0.0260147395427205	5.04790017060453e-85	2.42299208189018e-83	*	Gelatinous	small jellyfish (net-feeders)
298	14	jellyfish	Footprint	pre_MHW_Web/NCC_11242020_JimsOld_updatedKrill_10052022.csv	Pre	0.0106733276015883	5.04790017060453e-85	2.42299208189018e-83	*	Gelatinous	small jellyfish (net-feeders)
299	14	jellyfish	Footprint	post_MHW_Web/NCC2_NCC1Matched_10042022.csv	Post	0.0177365697912846	5.04790017060453e-85	2.42299208189018e-83	*	Gelatinous	small jellyfish (net-feeders)
300	14	jellyfish	Footprint	pre_MHW_Web/NCC_11242020_JimsOld_updatedKrill_10052022.csv	Pre	0.0247804663740761	5.04790017060453e-85	2.42299208189018e-83	*	Gelatinous	small jellyfish (net-feeders)
301	14	jellyfish	Footprint	post_MHW_Web/NCC2_NCC1Matched_10042022.csv	Post	0.00927778128904095	5.04790017060453e-85	2.42299208189018e-83	*	Gelatinous	small jellyfish (net-feeders)
302	14	jellyfish	Footprint	pre_MHW_Web/NCC_11242020_JimsOld_updatedKrill_10052022.csv	Pre	0.0272124577173238	5.04790017060453e-85	2.42299208189018e-83	*	Gelatinous	small jellyfish (net-feeders)
303	14	jellyfish	Footprint	post_MHW_Web/NCC2_NCC1Matched_10042022.csv	Post	0.0172249570430955	5.04790017060453e-85	2.42299208189018e-83	*	Gelatinous	small jellyfish (net-feeders)
304	14	jellyfish	Footprint	pre_MHW_Web/NCC_11242020_JimsOld_updatedKrill_10052022.csv	Pre	0.0271012883454647	5.04790017060453e-85	2.42299208189018e-83	*	Gelatinous	small jellyfish (net-feeders)
305	14	jellyfish	Footprint	post_MHW_Web/NCC2_NCC1Matched_10042022.csv	Post	0.0127341711736908	5.04790017060453e-85	2.42299208189018e-83	*	Gelatinous	small jellyfish (net-feeders)
306	14	jellyfish	Footprint	pre_MHW_Web/NCC_11242020_JimsOld_updatedKrill_10052022.csv	Pre	0.0330962737009747	5.04790017060453e-85	2.42299208189018e-83	*	Gelatinous	small jellyfish (net-feeders)
307	14	jellyfish	Footprint	post_MHW_Web/NCC2_NCC1Matched_10042022.csv	Post	0.00862103550358039	5.04790017060453e-85	2.42299208189018e-83	*	Gelatinous	small jellyfish (net-feeders)
308	14	jellyfish	Footprint	pre_MHW_Web/NCC_11242020_JimsOld_updatedKrill_10052022.csv	Pre	0.00832919635628483	5.04790017060453e-85	2.42299208189018e-83	*	Gelatinous	small jellyfish (net-feeders)
309	14	jellyfish	Footprint	post_MHW_Web/NCC2_NCC1Matched_10042022.csv	Post	0.00980381421241218	5.04790017060453e-85	2.42299208189018e-83	*	Gelatinous	small jellyfish (net-feeders)
310	14	jellyfish	Footprint	pre_MHW_Web/NCC_11242020_JimsOld_updatedKrill_10052022.csv	Pre	0.0302876181308629	5.04790017060453e-85	2.42299208189018e-83	*	Gelatinous	small jellyfish (net-feeders)
311	14	jellyfish	Footprint	post_MHW_Web/NCC2_NCC1Matched_10042022.csv	Post	0.0156371344703482	5.04790017060453e-85	2.42299208189018e-83	*	Gelatinous	small jellyfish (net-feeders)
312	14	jellyfish	Footprint	pre_MHW_Web/NCC_11242020_JimsOld_updatedKrill_10052022.csv	Pre	0.0113700364653996	5.04790017060453e-85	2.42299208189018e-83	*	Gelatinous	small jellyfish (net-feeders)
313	14	jellyfish	Footprint	post_MHW_Web/NCC2_NCC1Matched_10042022.csv	Post	0.0176760746500749	5.04790017060453e-85	2.42299208189018e-83	*	Gelatinous	small jellyfish (net-feeders)
314	14	jellyfish	Footprint	pre_MHW_Web/NCC_11242020_JimsOld_updatedKrill_10052022.csv	Pre	0.0229857170864603	5.04790017060453e-85	2.42299208189018e-83	*	Gelatinous	small jellyfish (net-feeders)
315	14	jellyfish	Footprint	post_MHW_Web/NCC2_NCC1Matched_10042022.csv	Post	0.00098406225269242	5.04790017060453e-85	2.42299208189018e-83	*	Gelatinous	small jellyfish (net-feeders)
316	14	jellyfish	Footprint	pre_MHW_Web/NCC_11242020_JimsOld_updatedKrill_10052022.csv	Pre	0.0554845903876045	5.04790017060453e-85	2.42299208189018e-83	*	Gelatinous	small jellyfish (net-feeders)
317	14	jellyfish	Footprint	post_MHW_Web/NCC2_NCC1Matched_10042022.csv	Post	0.0430318834035011	5.04790017060453e-85	2.42299208189018e-83	*	Gelatinous	small jellyfish (net-feeders)
318	14	jellyfish	Footprint	pre_MHW_Web/NCC_11242020_JimsOld_updatedKrill_10052022.csv	Pre	0.00615363643735001	5.04790017060453e-85	2.42299208189018e-83	*	Gelatinous	small jellyfish (net-feeders)
319	14	jellyfish	Footprint	post_MHW_Web/NCC2_NCC1Matched_10042022.csv	Post	0.00673562363369592	5.04790017060453e-85	2.42299208189018e-83	*	Gelatinous	small jellyfish (net-feeders)
320	14	jellyfish	Footprint	pre_MHW_Web/NCC_11242020_JimsOld_updatedKrill_10052022.csv	Pre	0.0160479702708361	5.04790017060453e-85	2.42299208189018e-83	*	Gelatinous	small jellyfish (net-feeders)
321	14	jellyfish	Footprint	post_MHW_Web/NCC2_NCC1Matched_10042022.csv	Post	0.0317340535961089	5.04790017060453e-85	2.42299208189018e-83	*	Gelatinous	small jellyfish (net-feeders)
322	14	jellyfish	Footprint	pre_MHW_Web/NCC_11242020_JimsOld_updatedKrill_10052022.csv	Pre	0.0543810578562402	5.04790017060453e-85	2.42299208189018e-83	*	Gelatinous	small jellyfish (net-feeders)
323	14	jellyfish	Footprint	post_MHW_Web/NCC2_NCC1Matched_10042022.csv	Post	0.00598888605821878	5.04790017060453e-85	2.42299208189018e-83	*	Gelatinous	small jellyfish (net-feeders)
324	14	jellyfish	Footprint	pre_MHW_Web/NCC_11242020_JimsOld_updatedKrill_10052022.csv	Pre	0.00922374987631806	5.04790017060453e-85	2.42299208189018e-83	*	Gelatinous	small jellyfish (net-feeders)
325	14	jellyfish	Footprint	post_MHW_Web/NCC2_NCC1Matched_10042022.csv	Post	0.0264331005590016	5.04790017060453e-85	2.42299208189018e-83	*	Gelatinous	small jellyfish (net-feeders)
326	14	jellyfish	Footprint	pre_MHW_Web/NCC_11242020_JimsOld_updatedKrill_10052022.csv	Pre	0.00795340578094041	5.04790017060453e-85	2.42299208189018e-83	*	Gelatinous	small jellyfish (net-feeders)
327	14	jellyfish	Footprint	post_MHW_Web/NCC2_NCC1Matched_10042022.csv	Post	0.0148908715231416	5.04790017060453e-85	2.42299208189018e-83	*	Gelatinous	small jellyfish (net-feeders)
328	14	jellyfish	Footprint	pre_MHW_Web/NCC_11242020_JimsOld_updatedKrill_10052022.csv	Pre	0.141424657118869	5.04790017060453e-85	2.42299208189018e-83	*	Gelatinous	small jellyfish (net-feeders)
329	14	jellyfish	Footprint	post_MHW_Web/NCC2_NCC1Matched_10042022.csv	Post	0.0155916056460405	5.04790017060453e-85	2.42299208189018e-83	*	Gelatinous	small jellyfish (net-feeders)
330	14	jellyfish	Footprint	pre_MHW_Web/NCC_11242020_JimsOld_updatedKrill_10052022.csv	Pre	0.00978891549721338	5.04790017060453e-85	2.42299208189018e-83	*	Gelatinous	small jellyfish (net-feeders)
331	14	jellyfish	Footprint	post_MHW_Web/NCC2_NCC1Matched_10042022.csv	Post	0.0116010003812628	5.04790017060453e-85	2.42299208189018e-83	*	Gelatinous	small jellyfish (net-feeders)
332	14	jellyfish	Footprint	pre_MHW_Web/NCC_11242020_JimsOld_updatedKrill_10052022.csv	Pre	0.0093247709020564	5.04790017060453e-85	2.42299208189018e-83	*	Gelatinous	small jellyfish (net-feeders)
333	14	jellyfish	Footprint	post_MHW_Web/NCC2_NCC1Matched_10042022.csv	Post	0.0162365568912941	5.04790017060453e-85	2.42299208189018e-83	*	Gelatinous	small jellyfish (net-feeders)
334	14	jellyfish	Footprint	pre_MHW_Web/NCC_11242020_JimsOld_updatedKrill_10052022.csv	Pre	0.066039507769673	5.04790017060453e-85	2.42299208189018e-83	*	Gelatinous	small jellyfish (net-feeders)
335	14	jellyfish	Footprint	post_MHW_Web/NCC2_NCC1Matched_10042022.csv	Post	0.00892399678687905	5.04790017060453e-85	2.42299208189018e-83	*	Gelatinous	small jellyfish (net-feeders)
336	14	jellyfish	Footprint	pre_MHW_Web/NCC_11242020_JimsOld_updatedKrill_10052022.csv	Pre	0.0419437270491135	5.04790017060453e-85	2.42299208189018e-83	*	Gelatinous	small jellyfish (net-feeders)
337	14	jellyfish	Footprint	post_MHW_Web/NCC2_NCC1Matched_10042022.csv	Post	0.00463618705279622	5.04790017060453e-85	2.42299208189018e-83	*	Gelatinous	small jellyfish (net-feeders)
338	14	jellyfish	Footprint	pre_MHW_Web/NCC_11242020_JimsOld_updatedKrill_10052022.csv	Pre	0.103183219462003	5.04790017060453e-85	2.42299208189018e-83	*	Gelatinous	small jellyfish (net-feeders)
339	14	jellyfish	Footprint	post_MHW_Web/NCC2_NCC1Matched_10042022.csv	Post	0.00331604624165206	5.04790017060453e-85	2.42299208189018e-83	*	Gelatinous	small jellyfish (net-feeders)
340	14	jellyfish	Footprint	pre_MHW_Web/NCC_11242020_JimsOld_updatedKrill_10052022.csv	Pre	0.147857598525841	5.04790017060453e-85	2.42299208189018e-83	*	Gelatinous	small jellyfish (net-feeders)
341	14	jellyfish	Footprint	post_MHW_Web/NCC2_NCC1Matched_10042022.csv	Post	0.0370117440318366	5.04790017060453e-85	2.42299208189018e-83	*	Gelatinous	small jellyfish (net-feeders)
342	14	jellyfish	Footprint	pre_MHW_Web/NCC_11242020_JimsOld_updatedKrill_10052022.csv	Pre	0.0403113511191307	5.04790017060453e-85	2.42299208189018e-83	*	Gelatinous	small jellyfish (net-feeders)
343	14	jellyfish	Footprint	post_MHW_Web/NCC2_NCC1Matched_10042022.csv	Post	0.00101966978450077	5.04790017060453e-85	2.42299208189018e-83	*	Gelatinous	small jellyfish (net-feeders)
344	14	jellyfish	Footprint	pre_MHW_Web/NCC_11242020_JimsOld_updatedKrill_10052022.csv	Pre	0.017305397073663	5.04790017060453e-85	2.42299208189018e-83	*	Gelatinous	small jellyfish (net-feeders)
345	14	jellyfish	Footprint	post_MHW_Web/NCC2_NCC1Matched_10042022.csv	Post	0.00781344520655232	5.04790017060453e-85	2.42299208189018e-83	*	Gelatinous	small jellyfish (net-feeders)
346	14	jellyfish	Footprint	pre_MHW_Web/NCC_11242020_JimsOld_updatedKrill_10052022.csv	Pre	0.00610335317107671	5.04790017060453e-85	2.42299208189018e-83	*	Gelatinous	small jellyfish (net-feeders)
347	14	jellyfish	Footprint	post_MHW_Web/NCC2_NCC1Matched_10042022.csv	Post	0.00695814463407127	5.04790017060453e-85	2.42299208189018e-83	*	Gelatinous	small jellyfish (net-feeders)
348	14	jellyfish	Footprint	pre_MHW_Web/NCC_11242020_JimsOld_updatedKrill_10052022.csv	Pre	0.0408429658028881	5.04790017060453e-85	2.42299208189018e-83	*	Gelatinous	small jellyfish (net-feeders)
349	14	jellyfish	Footprint	post_MHW_Web/NCC2_NCC1Matched_10042022.csv	Post	0.00953689957453596	5.04790017060453e-85	2.42299208189018e-83	*	Gelatinous	small jellyfish (net-feeders)
350	14	jellyfish	Footprint	pre_MHW_Web/NCC_11242020_JimsOld_updatedKrill_10052022.csv	Pre	0.0313474722157696	5.04790017060453e-85	2.42299208189018e-83	*	Gelatinous	small jellyfish (net-feeders)
351	14	jellyfish	Footprint	post_MHW_Web/NCC2_NCC1Matched_10042022.csv	Post	0.00840049353325447	5.04790017060453e-85	2.42299208189018e-83	*	Gelatinous	small jellyfish (net-feeders)
352	14	jellyfish	Footprint	pre_MHW_Web/NCC_11242020_JimsOld_updatedKrill_10052022.csv	Pre	0.0227176697222708	5.04790017060453e-85	2.42299208189018e-83	*	Gelatinous	small jellyfish (net-feeders)
353	14	jellyfish	Footprint	post_MHW_Web/NCC2_NCC1Matched_10042022.csv	Post	0.00989344484248281	5.04790017060453e-85	2.42299208189018e-83	*	Gelatinous	small jellyfish (net-feeders)
354	14	jellyfish	Footprint	pre_MHW_Web/NCC_11242020_JimsOld_updatedKrill_10052022.csv	Pre	0.0710821971176352	5.04790017060453e-85	2.42299208189018e-83	*	Gelatinous	small jellyfish (net-feeders)
355	14	jellyfish	Footprint	post_MHW_Web/NCC2_NCC1Matched_10042022.csv	Post	0.0220632617861637	5.04790017060453e-85	2.42299208189018e-83	*	Gelatinous	small jellyfish (net-feeders)
356	14	jellyfish	Footprint	pre_MHW_Web/NCC_11242020_JimsOld_updatedKrill_10052022.csv	Pre	0.0439700059180573	5.04790017060453e-85	2.42299208189018e-83	*	Gelatinous	small jellyfish (net-feeders)
357	14	jellyfish	Footprint	post_MHW_Web/NCC2_NCC1Matched_10042022.csv	Post	0.0167038793773166	5.04790017060453e-85	2.42299208189018e-83	*	Gelatinous	small jellyfish (net-feeders)
358	14	jellyfish	Footprint	pre_MHW_Web/NCC_11242020_JimsOld_updatedKrill_10052022.csv	Pre	0.0027282865544249	5.04790017060453e-85	2.42299208189018e-83	*	Gelatinous	small jellyfish (net-feeders)
359	14	jellyfish	Footprint	post_MHW_Web/NCC2_NCC1Matched_10042022.csv	Post	0.00511173757657873	5.04790017060453e-85	2.42299208189018e-83	*	Gelatinous	small jellyfish (net-feeders)
360	14	jellyfish	Footprint	pre_MHW_Web/NCC_11242020_JimsOld_updatedKrill_10052022.csv	Pre	0.0285137426920328	5.04790017060453e-85	2.42299208189018e-83	*	Gelatinous	small jellyfish (net-feeders)
361	14	jellyfish	Footprint	post_MHW_Web/NCC2_NCC1Matched_10042022.csv	Post	0.0105469712401335	5.04790017060453e-85	2.42299208189018e-83	*	Gelatinous	small jellyfish (net-feeders)
362	14	jellyfish	Footprint	pre_MHW_Web/NCC_11242020_JimsOld_updatedKrill_10052022.csv	Pre	0.0474301760327272	5.04790017060453e-85	2.42299208189018e-83	*	Gelatinous	small jellyfish (net-feeders)
363	14	jellyfish	Footprint	post_MHW_Web/NCC2_NCC1Matched_10042022.csv	Post	0.014824190962031	5.04790017060453e-85	2.42299208189018e-83	*	Gelatinous	small jellyfish (net-feeders)
364	14	jellyfish	Footprint	pre_MHW_Web/NCC_11242020_JimsOld_updatedKrill_10052022.csv	Pre	0.0199395157639591	5.04790017060453e-85	2.42299208189018e-83	*	Gelatinous	small jellyfish (net-feeders)
365	14	jellyfish	Footprint	post_MHW_Web/NCC2_NCC1Matched_10042022.csv	Post	0.00740615375069529	5.04790017060453e-85	2.42299208189018e-83	*	Gelatinous	small jellyfish (net-feeders)
366	14	jellyfish	Footprint	pre_MHW_Web/NCC_11242020_JimsOld_updatedKrill_10052022.csv	Pre	0.0948384329285771	5.04790017060453e-85	2.42299208189018e-83	*	Gelatinous	small jellyfish (net-feeders)
367	14	jellyfish	Footprint	post_MHW_Web/NCC2_NCC1Matched_10042022.csv	Post	0.0125533610773449	5.04790017060453e-85	2.42299208189018e-83	*	Gelatinous	small jellyfish (net-feeders)
368	14	jellyfish	Footprint	pre_MHW_Web/NCC_11242020_JimsOld_updatedKrill_10052022.csv	Pre	0.0227701707477493	5.04790017060453e-85	2.42299208189018e-83	*	Gelatinous	small jellyfish (net-feeders)
369	14	jellyfish	Footprint	post_MHW_Web/NCC2_NCC1Matched_10042022.csv	Post	0.0482971431506056	5.04790017060453e-85	2.42299208189018e-83	*	Gelatinous	small jellyfish (net-feeders)
370	14	jellyfish	Footprint	pre_MHW_Web/NCC_11242020_JimsOld_updatedKrill_10052022.csv	Pre	0.0246695408978648	5.04790017060453e-85	2.42299208189018e-83	*	Gelatinous	small jellyfish (net-feeders)
371	14	jellyfish	Footprint	post_MHW_Web/NCC2_NCC1Matched_10042022.csv	Post	0.0237974670246323	5.04790017060453e-85	2.42299208189018e-83	*	Gelatinous	small jellyfish (net-feeders)
372	14	jellyfish	Footprint	pre_MHW_Web/NCC_11242020_JimsOld_updatedKrill_10052022.csv	Pre	0.0087821853331863	5.04790017060453e-85	2.42299208189018e-83	*	Gelatinous	small jellyfish (net-feeders)
373	14	jellyfish	Footprint	post_MHW_Web/NCC2_NCC1Matched_10042022.csv	Post	0.00267178956135298	5.04790017060453e-85	2.42299208189018e-83	*	Gelatinous	small jellyfish (net-feeders)
374	14	jellyfish	Footprint	pre_MHW_Web/NCC_11242020_JimsOld_updatedKrill_10052022.csv	Pre	0.0286021378878867	5.04790017060453e-85	2.42299208189018e-83	*	Gelatinous	small jellyfish (net-feeders)
375	14	jellyfish	Footprint	post_MHW_Web/NCC2_NCC1Matched_10042022.csv	Post	0.0107630119254341	5.04790017060453e-85	2.42299208189018e-83	*	Gelatinous	small jellyfish (net-feeders)
376	14	jellyfish	Footprint	pre_MHW_Web/NCC_11242020_JimsOld_updatedKrill_10052022.csv	Pre	0.0273884486673677	5.04790017060453e-85	2.42299208189018e-83	*	Gelatinous	small jellyfish (net-feeders)
377	14	jellyfish	Footprint	post_MHW_Web/NCC2_NCC1Matched_10042022.csv	Post	0.00465478219235745	5.04790017060453e-85	2.42299208189018e-83	*	Gelatinous	small jellyfish (net-feeders)
378	14	jellyfish	Footprint	pre_MHW_Web/NCC_11242020_JimsOld_updatedKrill_10052022.csv	Pre	0.0579312872576051	5.04790017060453e-85	2.42299208189018e-83	*	Gelatinous	small jellyfish (net-feeders)
379	14	jellyfish	Footprint	post_MHW_Web/NCC2_NCC1Matched_10042022.csv	Post	0.017689807822634	5.04790017060453e-85	2.42299208189018e-83	*	Gelatinous	small jellyfish (net-feeders)
380	14	jellyfish	Footprint	pre_MHW_Web/NCC_11242020_JimsOld_updatedKrill_10052022.csv	Pre	0.0682200113823512	5.04790017060453e-85	2.42299208189018e-83	*	Gelatinous	small jellyfish (net-feeders)
381	14	jellyfish	Footprint	post_MHW_Web/NCC2_NCC1Matched_10042022.csv	Post	0.0259110271591384	5.04790017060453e-85	2.42299208189018e-83	*	Gelatinous	small jellyfish (net-feeders)
382	14	jellyfish	Footprint	pre_MHW_Web/NCC_11242020_JimsOld_updatedKrill_10052022.csv	Pre	0.0687738125250069	5.04790017060453e-85	2.42299208189018e-83	*	Gelatinous	small jellyfish (net-feeders)
383	14	jellyfish	Footprint	post_MHW_Web/NCC2_NCC1Matched_10042022.csv	Post	0.0317594984751722	5.04790017060453e-85	2.42299208189018e-83	*	Gelatinous	small jellyfish (net-feeders)
384	14	jellyfish	Footprint	pre_MHW_Web/NCC_11242020_JimsOld_updatedKrill_10052022.csv	Pre	0.0743176350553469	5.04790017060453e-85	2.42299208189018e-83	*	Gelatinous	small jellyfish (net-feeders)
385	14	jellyfish	Footprint	post_MHW_Web/NCC2_NCC1Matched_10042022.csv	Post	0.00609011119206734	5.04790017060453e-85	2.42299208189018e-83	*	Gelatinous	small jellyfish (net-feeders)
386	14	jellyfish	Footprint	pre_MHW_Web/NCC_11242020_JimsOld_updatedKrill_10052022.csv	Pre	0.00851277728606992	5.04790017060453e-85	2.42299208189018e-83	*	Gelatinous	small jellyfish (net-feeders)
387	14	jellyfish	Footprint	post_MHW_Web/NCC2_NCC1Matched_10042022.csv	Post	0.036399635116183	5.04790017060453e-85	2.42299208189018e-83	*	Gelatinous	small jellyfish (net-feeders)
388	14	jellyfish	Footprint	pre_MHW_Web/NCC_11242020_JimsOld_updatedKrill_10052022.csv	Pre	0.0419077492843346	5.04790017060453e-85	2.42299208189018e-83	*	Gelatinous	small jellyfish (net-feeders)
389	14	jellyfish	Footprint	post_MHW_Web/NCC2_NCC1Matched_10042022.csv	Post	0.00463310561210317	5.04790017060453e-85	2.42299208189018e-83	*	Gelatinous	small jellyfish (net-feeders)
390	14	jellyfish	Footprint	pre_MHW_Web/NCC_11242020_JimsOld_updatedKrill_10052022.csv	Pre	0.10219393966932	5.04790017060453e-85	2.42299208189018e-83	*	Gelatinous	small jellyfish (net-feeders)
391	14	jellyfish	Footprint	post_MHW_Web/NCC2_NCC1Matched_10042022.csv	Post	0.0103458949960908	5.04790017060453e-85	2.42299208189018e-83	*	Gelatinous	small jellyfish (net-feeders)
392	14	jellyfish	Footprint	pre_MHW_Web/NCC_11242020_JimsOld_updatedKrill_10052022.csv	Pre	0.0190709576953736	5.04790017060453e-85	2.42299208189018e-83	*	Gelatinous	small jellyfish (net-feeders)
393	14	jellyfish	Footprint	post_MHW_Web/NCC2_NCC1Matched_10042022.csv	Post	0.00770827233103997	5.04790017060453e-85	2.42299208189018e-83	*	Gelatinous	small jellyfish (net-feeders)
394	14	jellyfish	Footprint	pre_MHW_Web/NCC_11242020_JimsOld_updatedKrill_10052022.csv	Pre	0.0376529826171758	5.04790017060453e-85	2.42299208189018e-83	*	Gelatinous	small jellyfish (net-feeders)
395	14	jellyfish	Footprint	post_MHW_Web/NCC2_NCC1Matched_10042022.csv	Post	0.00457358350336334	5.04790017060453e-85	2.42299208189018e-83	*	Gelatinous	small jellyfish (net-feeders)
396	14	jellyfish	Footprint	pre_MHW_Web/NCC_11242020_JimsOld_updatedKrill_10052022.csv	Pre	0.0017606683748457	5.04790017060453e-85	2.42299208189018e-83	*	Gelatinous	small jellyfish (net-feeders)
397	14	jellyfish	Footprint	post_MHW_Web/NCC2_NCC1Matched_10042022.csv	Post	0.010686929260539	5.04790017060453e-85	2.42299208189018e-83	*	Gelatinous	small jellyfish (net-feeders)
398	14	jellyfish	Footprint	pre_MHW_Web/NCC_11242020_JimsOld_updatedKrill_10052022.csv	Pre	0.0221095017877851	5.04790017060453e-85	2.42299208189018e-83	*	Gelatinous	small jellyfish (net-feeders)
399	14	jellyfish	Footprint	post_MHW_Web/NCC2_NCC1Matched_10042022.csv	Post	0.00718794143890853	5.04790017060453e-85	2.42299208189018e-83	*	Gelatinous	small jellyfish (net-feeders)
400	14	jellyfish	Footprint	pre_MHW_Web/NCC_11242020_JimsOld_updatedKrill_10052022.csv	Pre	0.0528577086869614	5.04790017060453e-85	2.42299208189018e-83	*	Gelatinous	small jellyfish (net-feeders)
401	14	jellyfish	Footprint	post_MHW_Web/NCC2_NCC1Matched_10042022.csv	Post	0.0205069079533138	5.04790017060453e-85	2.42299208189018e-83	*	Gelatinous	small jellyfish (net-feeders)
402	14	jellyfish	Footprint	pre_MHW_Web/NCC_11242020_JimsOld_updatedKrill_10052022.csv	Pre	0.0584369000796097	5.04790017060453e-85	2.42299208189018e-83	*	Gelatinous	small jellyfish (net-feeders)
403	14	jellyfish	Footprint	post_MHW_Web/NCC2_NCC1Matched_10042022.csv	Post	0.00445676010898508	5.04790017060453e-85	2.42299208189018e-83	*	Gelatinous	small jellyfish (net-feeders)
404	14	jellyfish	Footprint	pre_MHW_Web/NCC_11242020_JimsOld_updatedKrill_10052022.csv	Pre	0.00431488522851584	5.04790017060453e-85	2.42299208189018e-83	*	Gelatinous	small jellyfish (net-feeders)
405	14	jellyfish	Footprint	post_MHW_Web/NCC2_NCC1Matched_10042022.csv	Post	0.00719629542800349	5.04790017060453e-85	2.42299208189018e-83	*	Gelatinous	small jellyfish (net-feeders)
406	14	jellyfish	Footprint	pre_MHW_Web/NCC_11242020_JimsOld_updatedKrill_10052022.csv	Pre	0.0225404475356028	5.04790017060453e-85	2.42299208189018e-83	*	Gelatinous	small jellyfish (net-feeders)
407	14	jellyfish	Footprint	post_MHW_Web/NCC2_NCC1Matched_10042022.csv	Post	0.0004358084400419	5.04790017060453e-85	2.42299208189018e-83	*	Gelatinous	small jellyfish (net-feeders)
408	14	jellyfish	Footprint	pre_MHW_Web/NCC_11242020_JimsOld_updatedKrill_10052022.csv	Pre	0.0948213609336888	5.04790017060453e-85	2.42299208189018e-83	*	Gelatinous	small jellyfish (net-feeders)
409	14	jellyfish	Footprint	post_MHW_Web/NCC2_NCC1Matched_10042022.csv	Post	0.00195081721777729	5.04790017060453e-85	2.42299208189018e-83	*	Gelatinous	small jellyfish (net-feeders)
410	14	jellyfish	Footprint	pre_MHW_Web/NCC_11242020_JimsOld_updatedKrill_10052022.csv	Pre	0.0210571233494724	5.04790017060453e-85	2.42299208189018e-83	*	Gelatinous	small jellyfish (net-feeders)
411	14	jellyfish	Footprint	post_MHW_Web/NCC2_NCC1Matched_10042022.csv	Post	0.0954163961450977	5.04790017060453e-85	2.42299208189018e-83	*	Gelatinous	small jellyfish (net-feeders)
412	14	jellyfish	Footprint	pre_MHW_Web/NCC_11242020_JimsOld_updatedKrill_10052022.csv	Pre	0.0519305508085521	5.04790017060453e-85	2.42299208189018e-83	*	Gelatinous	small jellyfish (net-feeders)
413	14	jellyfish	Footprint	post_MHW_Web/NCC2_NCC1Matched_10042022.csv	Post	0.00909145952549533	5.04790017060453e-85	2.42299208189018e-83	*	Gelatinous	small jellyfish (net-feeders)
414	14	jellyfish	Footprint	pre_MHW_Web/NCC_11242020_JimsOld_updatedKrill_10052022.csv	Pre	0.00948101490493055	5.04790017060453e-85	2.42299208189018e-83	*	Gelatinous	small jellyfish (net-feeders)
415	14	jellyfish	Footprint	post_MHW_Web/NCC2_NCC1Matched_10042022.csv	Post	0.00591326130185775	5.04790017060453e-85	2.42299208189018e-83	*	Gelatinous	small jellyfish (net-feeders)
416	14	jellyfish	Footprint	pre_MHW_Web/NCC_11242020_JimsOld_updatedKrill_10052022.csv	Pre	0.0256727254341302	5.04790017060453e-85	2.42299208189018e-83	*	Gelatinous	small jellyfish (net-feeders)
417	14	jellyfish	Footprint	post_MHW_Web/NCC2_NCC1Matched_10042022.csv	Post	0.00165402516157327	5.04790017060453e-85	2.42299208189018e-83	*	Gelatinous	small jellyfish (net-feeders)
418	14	jellyfish	Footprint	pre_MHW_Web/NCC_11242020_JimsOld_updatedKrill_10052022.csv	Pre	0.0572275390093231	5.04790017060453e-85	2.42299208189018e-83	*	Gelatinous	small jellyfish (net-feeders)
419	14	jellyfish	Footprint	post_MHW_Web/NCC2_NCC1Matched_10042022.csv	Post	0.00825936086343316	5.04790017060453e-85	2.42299208189018e-83	*	Gelatinous	small jellyfish (net-feeders)
420	14	jellyfish	Footprint	pre_MHW_Web/NCC_11242020_JimsOld_updatedKrill_10052022.csv	Pre	0.00572858189893576	5.04790017060453e-85	2.42299208189018e-83	*	Gelatinous	small jellyfish (net-feeders)
421	14	jellyfish	Footprint	post_MHW_Web/NCC2_NCC1Matched_10042022.csv	Post	0.0105207554765388	5.04790017060453e-85	2.42299208189018e-83	*	Gelatinous	small jellyfish (net-feeders)
422	14	jellyfish	Footprint	pre_MHW_Web/NCC_11242020_JimsOld_updatedKrill_10052022.csv	Pre	0.00716180728408507	5.04790017060453e-85	2.42299208189018e-83	*	Gelatinous	small jellyfish (net-feeders)
423	14	jellyfish	Footprint	post_MHW_Web/NCC2_NCC1Matched_10042022.csv	Post	0.00656974196177947	5.04790017060453e-85	2.42299208189018e-83	*	Gelatinous	small jellyfish (net-feeders)
424	14	jellyfish	Footprint	pre_MHW_Web/NCC_11242020_JimsOld_updatedKrill_10052022.csv	Pre	0.00931490170949231	5.04790017060453e-85	2.42299208189018e-83	*	Gelatinous	small jellyfish (net-feeders)
425	14	jellyfish	Footprint	post_MHW_Web/NCC2_NCC1Matched_10042022.csv	Post	0.0057655963336835	5.04790017060453e-85	2.42299208189018e-83	*	Gelatinous	small jellyfish (net-feeders)
426	14	jellyfish	Footprint	pre_MHW_Web/NCC_11242020_JimsOld_updatedKrill_10052022.csv	Pre	0.139169092251469	5.04790017060453e-85	2.42299208189018e-83	*	Gelatinous	small jellyfish (net-feeders)
427	14	jellyfish	Footprint	post_MHW_Web/NCC2_NCC1Matched_10042022.csv	Post	0.00192404103497607	5.04790017060453e-85	2.42299208189018e-83	*	Gelatinous	small jellyfish (net-feeders)
428	14	jellyfish	Footprint	pre_MHW_Web/NCC_11242020_JimsOld_updatedKrill_10052022.csv	Pre	0.0287026331256531	5.04790017060453e-85	2.42299208189018e-83	*	Gelatinous	small jellyfish (net-feeders)
429	14	jellyfish	Footprint	post_MHW_Web/NCC2_NCC1Matched_10042022.csv	Post	0.0178779915999392	5.04790017060453e-85	2.42299208189018e-83	*	Gelatinous	small jellyfish (net-feeders)
430	14	jellyfish	Footprint	pre_MHW_Web/NCC_11242020_JimsOld_updatedKrill_10052022.csv	Pre	0.000449730961305676	5.04790017060453e-85	2.42299208189018e-83	*	Gelatinous	small jellyfish (net-feeders)
431	14	jellyfish	Footprint	post_MHW_Web/NCC2_NCC1Matched_10042022.csv	Post	0.0278124693672004	5.04790017060453e-85	2.42299208189018e-83	*	Gelatinous	small jellyfish (net-feeders)
432	14	jellyfish	Footprint	pre_MHW_Web/NCC_11242020_JimsOld_updatedKrill_10052022.csv	Pre	0.00124432675300265	5.04790017060453e-85	2.42299208189018e-83	*	Gelatinous	small jellyfish (net-feeders)
433	14	jellyfish	Footprint	post_MHW_Web/NCC2_NCC1Matched_10042022.csv	Post	0.00821421938390294	5.04790017060453e-85	2.42299208189018e-83	*	Gelatinous	small jellyfish (net-feeders)
434	14	jellyfish	Footprint	pre_MHW_Web/NCC_11242020_JimsOld_updatedKrill_10052022.csv	Pre	0.027612196674074	5.04790017060453e-85	2.42299208189018e-83	*	Gelatinous	small jellyfish (net-feeders)
435	14	jellyfish	Footprint	post_MHW_Web/NCC2_NCC1Matched_10042022.csv	Post	0.00781637550574652	5.04790017060453e-85	2.42299208189018e-83	*	Gelatinous	small jellyfish (net-feeders)
436	14	jellyfish	Footprint	pre_MHW_Web/NCC_11242020_JimsOld_updatedKrill_10052022.csv	Pre	0.0902906268958057	5.04790017060453e-85	2.42299208189018e-83	*	Gelatinous	small jellyfish (net-feeders)
437	14	jellyfish	Footprint	post_MHW_Web/NCC2_NCC1Matched_10042022.csv	Post	0.0102206816341972	5.04790017060453e-85	2.42299208189018e-83	*	Gelatinous	small jellyfish (net-feeders)
438	14	jellyfish	Footprint	pre_MHW_Web/NCC_11242020_JimsOld_updatedKrill_10052022.csv	Pre	0.0720272733650062	5.04790017060453e-85	2.42299208189018e-83	*	Gelatinous	small jellyfish (net-feeders)
439	14	jellyfish	Footprint	post_MHW_Web/NCC2_NCC1Matched_10042022.csv	Post	0.0205265581629122	5.04790017060453e-85	2.42299208189018e-83	*	Gelatinous	small jellyfish (net-feeders)
440	14	jellyfish	Footprint	pre_MHW_Web/NCC_11242020_JimsOld_updatedKrill_10052022.csv	Pre	0.00427866847686313	5.04790017060453e-85	2.42299208189018e-83	*	Gelatinous	small jellyfish (net-feeders)
441	14	jellyfish	Footprint	post_MHW_Web/NCC2_NCC1Matched_10042022.csv	Post	0.0059109653354366	5.04790017060453e-85	2.42299208189018e-83	*	Gelatinous	small jellyfish (net-feeders)
442	14	jellyfish	Footprint	pre_MHW_Web/NCC_11242020_JimsOld_updatedKrill_10052022.csv	Pre	0.0590863289141799	5.04790017060453e-85	2.42299208189018e-83	*	Gelatinous	small jellyfish (net-feeders)
443	14	jellyfish	Footprint	post_MHW_Web/NCC2_NCC1Matched_10042022.csv	Post	0.0153650930434306	5.04790017060453e-85	2.42299208189018e-83	*	Gelatinous	small jellyfish (net-feeders)
444	14	jellyfish	Footprint	pre_MHW_Web/NCC_11242020_JimsOld_updatedKrill_10052022.csv	Pre	0.00377323125656849	5.04790017060453e-85	2.42299208189018e-83	*	Gelatinous	small jellyfish (net-feeders)
445	14	jellyfish	Footprint	post_MHW_Web/NCC2_NCC1Matched_10042022.csv	Post	0.000774382162074423	5.04790017060453e-85	2.42299208189018e-83	*	Gelatinous	small jellyfish (net-feeders)
446	14	jellyfish	Footprint	pre_MHW_Web/NCC_11242020_JimsOld_updatedKrill_10052022.csv	Pre	0.0386144376826867	5.04790017060453e-85	2.42299208189018e-83	*	Gelatinous	small jellyfish (net-feeders)
447	14	jellyfish	Footprint	post_MHW_Web/NCC2_NCC1Matched_10042022.csv	Post	0.0206129337238964	5.04790017060453e-85	2.42299208189018e-83	*	Gelatinous	small jellyfish (net-feeders)
448	14	jellyfish	Footprint	pre_MHW_Web/NCC_11242020_JimsOld_updatedKrill_10052022.csv	Pre	0.0217765613989562	5.04790017060453e-85	2.42299208189018e-83	*	Gelatinous	small jellyfish (net-feeders)
449	14	jellyfish	Footprint	post_MHW_Web/NCC2_NCC1Matched_10042022.csv	Post	0.0232524276590688	5.04790017060453e-85	2.42299208189018e-83	*	Gelatinous	small jellyfish (net-feeders)
450	14	jellyfish	Footprint	pre_MHW_Web/NCC_11242020_JimsOld_updatedKrill_10052022.csv	Pre	0.00433179967956888	5.04790017060453e-85	2.42299208189018e-83	*	Gelatinous	small jellyfish (net-feeders)
451	14	jellyfish	Footprint	post_MHW_Web/NCC2_NCC1Matched_10042022.csv	Post	0.00167555890980257	5.04790017060453e-85	2.42299208189018e-83	*	Gelatinous	small jellyfish (net-feeders)
452	14	jellyfish	Footprint	pre_MHW_Web/NCC_11242020_JimsOld_updatedKrill_10052022.csv	Pre	0.0411516832756614	5.04790017060453e-85	2.42299208189018e-83	*	Gelatinous	small jellyfish (net-feeders)
453	14	jellyfish	Footprint	post_MHW_Web/NCC2_NCC1Matched_10042022.csv	Post	0.0237954916926016	5.04790017060453e-85	2.42299208189018e-83	*	Gelatinous	small jellyfish (net-feeders)
454	14	jellyfish	Footprint	pre_MHW_Web/NCC_11242020_JimsOld_updatedKrill_10052022.csv	Pre	0.0101024982748747	5.04790017060453e-85	2.42299208189018e-83	*	Gelatinous	small jellyfish (net-feeders)
455	14	jellyfish	Footprint	post_MHW_Web/NCC2_NCC1Matched_10042022.csv	Post	0.00427563183202202	5.04790017060453e-85	2.42299208189018e-83	*	Gelatinous	small jellyfish (net-feeders)
456	14	jellyfish	Footprint	pre_MHW_Web/NCC_11242020_JimsOld_updatedKrill_10052022.csv	Pre	0.0327666293619063	5.04790017060453e-85	2.42299208189018e-83	*	Gelatinous	small jellyfish (net-feeders)
457	14	jellyfish	Footprint	post_MHW_Web/NCC2_NCC1Matched_10042022.csv	Post	0.00994303050467159	5.04790017060453e-85	2.42299208189018e-83	*	Gelatinous	small jellyfish (net-feeders)
458	14	jellyfish	Footprint	pre_MHW_Web/NCC_11242020_JimsOld_updatedKrill_10052022.csv	Pre	0.0072377503030346	5.04790017060453e-85	2.42299208189018e-83	*	Gelatinous	small jellyfish (net-feeders)
459	14	jellyfish	Footprint	post_MHW_Web/NCC2_NCC1Matched_10042022.csv	Post	0.0028691987485009	5.04790017060453e-85	2.42299208189018e-83	*	Gelatinous	small jellyfish (net-feeders)
460	14	jellyfish	Footprint	pre_MHW_Web/NCC_11242020_JimsOld_updatedKrill_10052022.csv	Pre	0.04906217734004	5.04790017060453e-85	2.42299208189018e-83	*	Gelatinous	small jellyfish (net-feeders)
461	14	jellyfish	Footprint	post_MHW_Web/NCC2_NCC1Matched_10042022.csv	Post	0.0167841625945419	5.04790017060453e-85	2.42299208189018e-83	*	Gelatinous	small jellyfish (net-feeders)
462	14	jellyfish	Footprint	pre_MHW_Web/NCC_11242020_JimsOld_updatedKrill_10052022.csv	Pre	0.0173001611348047	5.04790017060453e-85	2.42299208189018e-83	*	Gelatinous	small jellyfish (net-feeders)
463	14	jellyfish	Footprint	post_MHW_Web/NCC2_NCC1Matched_10042022.csv	Post	0.00980345151896909	5.04790017060453e-85	2.42299208189018e-83	*	Gelatinous	small jellyfish (net-feeders)
464	14	jellyfish	Footprint	pre_MHW_Web/NCC_11242020_JimsOld_updatedKrill_10052022.csv	Pre	0.0178264103685973	5.04790017060453e-85	2.42299208189018e-83	*	Gelatinous	small jellyfish (net-feeders)
465	14	jellyfish	Footprint	post_MHW_Web/NCC2_NCC1Matched_10042022.csv	Post	0.0358910278151634	5.04790017060453e-85	2.42299208189018e-83	*	Gelatinous	small jellyfish (net-feeders)
466	14	jellyfish	Footprint	pre_MHW_Web/NCC_11242020_JimsOld_updatedKrill_10052022.csv	Pre	0.0285648236486688	5.04790017060453e-85	2.42299208189018e-83	*	Gelatinous	small jellyfish (net-feeders)
467	14	jellyfish	Footprint	post_MHW_Web/NCC2_NCC1Matched_10042022.csv	Post	0.00305515030327816	5.04790017060453e-85	2.42299208189018e-83	*	Gelatinous	small jellyfish (net-feeders)
468	14	jellyfish	Footprint	pre_MHW_Web/NCC_11242020_JimsOld_updatedKrill_10052022.csv	Pre	0.00704793368831298	5.04790017060453e-85	2.42299208189018e-83	*	Gelatinous	small jellyfish (net-feeders)
469	14	jellyfish	Footprint	post_MHW_Web/NCC2_NCC1Matched_10042022.csv	Post	0.0189550767489966	5.04790017060453e-85	2.42299208189018e-83	*	Gelatinous	small jellyfish (net-feeders)
470	14	jellyfish	Footprint	pre_MHW_Web/NCC_11242020_JimsOld_updatedKrill_10052022.csv	Pre	0.0168030823225992	5.04790017060453e-85	2.42299208189018e-83	*	Gelatinous	small jellyfish (net-feeders)
471	14	jellyfish	Footprint	post_MHW_Web/NCC2_NCC1Matched_10042022.csv	Post	0.00297518580297329	5.04790017060453e-85	2.42299208189018e-83	*	Gelatinous	small jellyfish (net-feeders)
472	14	jellyfish	Footprint	pre_MHW_Web/NCC_11242020_JimsOld_updatedKrill_10052022.csv	Pre	0.0128108043395093	5.04790017060453e-85	2.42299208189018e-83	*	Gelatinous	small jellyfish (net-feeders)
473	14	jellyfish	Footprint	post_MHW_Web/NCC2_NCC1Matched_10042022.csv	Post	0.00090888789968998	5.04790017060453e-85	2.42299208189018e-83	*	Gelatinous	small jellyfish (net-feeders)
474	14	jellyfish	Footprint	pre_MHW_Web/NCC_11242020_JimsOld_updatedKrill_10052022.csv	Pre	0.102952689864905	5.04790017060453e-85	2.42299208189018e-83	*	Gelatinous	small jellyfish (net-feeders)
475	14	jellyfish	Footprint	post_MHW_Web/NCC2_NCC1Matched_10042022.csv	Post	0.00714141279731072	5.04790017060453e-85	2.42299208189018e-83	*	Gelatinous	small jellyfish (net-feeders)
476	14	jellyfish	Footprint	pre_MHW_Web/NCC_11242020_JimsOld_updatedKrill_10052022.csv	Pre	0.0420319435955382	5.04790017060453e-85	2.42299208189018e-83	*	Gelatinous	small jellyfish (net-feeders)
477	14	jellyfish	Footprint	post_MHW_Web/NCC2_NCC1Matched_10042022.csv	Post	0.00975911425721836	5.04790017060453e-85	2.42299208189018e-83	*	Gelatinous	small jellyfish (net-feeders)
478	14	jellyfish	Footprint	pre_MHW_Web/NCC_11242020_JimsOld_updatedKrill_10052022.csv	Pre	0.00665482662943222	5.04790017060453e-85	2.42299208189018e-83	*	Gelatinous	small jellyfish (net-feeders)
479	14	jellyfish	Footprint	post_MHW_Web/NCC2_NCC1Matched_10042022.csv	Post	0.00266561952957134	5.04790017060453e-85	2.42299208189018e-83	*	Gelatinous	small jellyfish (net-feeders)
480	14	jellyfish	Footprint	pre_MHW_Web/NCC_11242020_JimsOld_updatedKrill_10052022.csv	Pre	0.139886385379903	5.04790017060453e-85	2.42299208189018e-83	*	Gelatinous	small jellyfish (net-feeders)
481	14	jellyfish	Footprint	post_MHW_Web/NCC2_NCC1Matched_10042022.csv	Post	0.000909825362273764	5.04790017060453e-85	2.42299208189018e-83	*	Gelatinous	small jellyfish (net-feeders)
482	14	jellyfish	Footprint	pre_MHW_Web/NCC_11242020_JimsOld_updatedKrill_10052022.csv	Pre	0.00142328998595126	5.04790017060453e-85	2.42299208189018e-83	*	Gelatinous	small jellyfish (net-feeders)
483	14	jellyfish	Footprint	post_MHW_Web/NCC2_NCC1Matched_10042022.csv	Post	0.00618791282738785	5.04790017060453e-85	2.42299208189018e-83	*	Gelatinous	small jellyfish (net-feeders)
484	14	jellyfish	Footprint	pre_MHW_Web/NCC_11242020_JimsOld_updatedKrill_10052022.csv	Pre	0.0521119186878624	5.04790017060453e-85	2.42299208189018e-83	*	Gelatinous	small jellyfish (net-feeders)
485	14	jellyfish	Footprint	post_MHW_Web/NCC2_NCC1Matched_10042022.csv	Post	0.00504319867934836	5.04790017060453e-85	2.42299208189018e-83	*	Gelatinous	small jellyfish (net-feeders)
486	14	jellyfish	Footprint	pre_MHW_Web/NCC_11242020_JimsOld_updatedKrill_10052022.csv	Pre	0.049981351060456	5.04790017060453e-85	2.42299208189018e-83	*	Gelatinous	small jellyfish (net-feeders)
487	14	jellyfish	Footprint	post_MHW_Web/NCC2_NCC1Matched_10042022.csv	Post	0.00962591989716871	5.04790017060453e-85	2.42299208189018e-83	*	Gelatinous	small jellyfish (net-feeders)
488	14	jellyfish	Footprint	pre_MHW_Web/NCC_11242020_JimsOld_updatedKrill_10052022.csv	Pre	0.00667168384732138	5.04790017060453e-85	2.42299208189018e-83	*	Gelatinous	small jellyfish (net-feeders)
489	14	jellyfish	Footprint	post_MHW_Web/NCC2_NCC1Matched_10042022.csv	Post	0.00452717549819221	5.04790017060453e-85	2.42299208189018e-83	*	Gelatinous	small jellyfish (net-feeders)
490	14	jellyfish	Footprint	pre_MHW_Web/NCC_11242020_JimsOld_updatedKrill_10052022.csv	Pre	0.00959517393252561	5.04790017060453e-85	2.42299208189018e-83	*	Gelatinous	small jellyfish (net-feeders)
491	14	jellyfish	Footprint	post_MHW_Web/NCC2_NCC1Matched_10042022.csv	Post	0.010073165511952	5.04790017060453e-85	2.42299208189018e-83	*	Gelatinous	small jellyfish (net-feeders)
492	14	jellyfish	Footprint	pre_MHW_Web/NCC_11242020_JimsOld_updatedKrill_10052022.csv	Pre	0.0088334299290779	5.04790017060453e-85	2.42299208189018e-83	*	Gelatinous	small jellyfish (net-feeders)
493	14	jellyfish	Footprint	post_MHW_Web/NCC2_NCC1Matched_10042022.csv	Post	0.00539308934606282	5.04790017060453e-85	2.42299208189018e-83	*	Gelatinous	small jellyfish (net-feeders)
494	14	jellyfish	Footprint	pre_MHW_Web/NCC_11242020_JimsOld_updatedKrill_10052022.csv	Pre	0.0431360262542973	5.04790017060453e-85	2.42299208189018e-83	*	Gelatinous	small jellyfish (net-feeders)
495	14	jellyfish	Footprint	post_MHW_Web/NCC2_NCC1Matched_10042022.csv	Post	0.00398792881961255	5.04790017060453e-85	2.42299208189018e-83	*	Gelatinous	small jellyfish (net-feeders)
496	14	jellyfish	Footprint	pre_MHW_Web/NCC_11242020_JimsOld_updatedKrill_10052022.csv	Pre	0.0382106734456302	5.04790017060453e-85	2.42299208189018e-83	*	Gelatinous	small jellyfish (net-feeders)
497	14	jellyfish	Footprint	post_MHW_Web/NCC2_NCC1Matched_10042022.csv	Post	0.0208417326391486	5.04790017060453e-85	2.42299208189018e-83	*	Gelatinous	small jellyfish (net-feeders)
498	14	jellyfish	Footprint	pre_MHW_Web/NCC_11242020_JimsOld_updatedKrill_10052022.csv	Pre	0.185389192660619	5.04790017060453e-85	2.42299208189018e-83	*	Gelatinous	small jellyfish (net-feeders)
499	14	jellyfish	Footprint	post_MHW_Web/NCC2_NCC1Matched_10042022.csv	Post	0.0170620100918989	5.04790017060453e-85	2.42299208189018e-83	*	Gelatinous	small jellyfish (net-feeders)
500	14	jellyfish	Footprint	pre_MHW_Web/NCC_11242020_JimsOld_updatedKrill_10052022.csv	Pre	0.042283378760721	5.04790017060453e-85	2.42299208189018e-83	*	Gelatinous	small jellyfish (net-feeders)
501	14	jellyfish	Footprint	post_MHW_Web/NCC2_NCC1Matched_10042022.csv	Post	0.0131887079949028	5.04790017060453e-85	2.42299208189018e-83	*	Gelatinous	small jellyfish (net-feeders)
502	14	jellyfish	Footprint	pre_MHW_Web/NCC_11242020_JimsOld_updatedKrill_10052022.csv	Pre	0.0107972133693976	5.04790017060453e-85	2.42299208189018e-83	*	Gelatinous	small jellyfish (net-feeders)
503	14	jellyfish	Footprint	post_MHW_Web/NCC2_NCC1Matched_10042022.csv	Post	0.00973172339965528	5.04790017060453e-85	2.42299208189018e-83	*	Gelatinous	small jellyfish (net-feeders)
504	14	jellyfish	Footprint	pre_MHW_Web/NCC_11242020_JimsOld_updatedKrill_10052022.csv	Pre	0.000695061159265912	5.04790017060453e-85	2.42299208189018e-83	*	Gelatinous	small jellyfish (net-feeders)
505	14	jellyfish	Footprint	post_MHW_Web/NCC2_NCC1Matched_10042022.csv	Post	0.00520362957623219	5.04790017060453e-85	2.42299208189018e-83	*	Gelatinous	small jellyfish (net-feeders)
506	14	jellyfish	Footprint	pre_MHW_Web/NCC_11242020_JimsOld_updatedKrill_10052022.csv	Pre	0.0185994879529398	5.04790017060453e-85	2.42299208189018e-83	*	Gelatinous	small jellyfish (net-feeders)
507	14	jellyfish	Footprint	post_MHW_Web/NCC2_NCC1Matched_10042022.csv	Post	0.0113179425853321	5.04790017060453e-85	2.42299208189018e-83	*	Gelatinous	small jellyfish (net-feeders)
508	14	jellyfish	Footprint	pre_MHW_Web/NCC_11242020_JimsOld_updatedKrill_10052022.csv	Pre	0.0034928810365936	5.04790017060453e-85	2.42299208189018e-83	*	Gelatinous	small jellyfish (net-feeders)
509	14	jellyfish	Footprint	post_MHW_Web/NCC2_NCC1Matched_10042022.csv	Post	0.000634051057465547	5.04790017060453e-85	2.42299208189018e-83	*	Gelatinous	small jellyfish (net-feeders)
510	14	jellyfish	Footprint	pre_MHW_Web/NCC_11242020_JimsOld_updatedKrill_10052022.csv	Pre	0.00709520466449313	5.04790017060453e-85	2.42299208189018e-83	*	Gelatinous	small jellyfish (net-feeders)
511	14	jellyfish	Footprint	post_MHW_Web/NCC2_NCC1Matched_10042022.csv	Post	0.00829873274486526	5.04790017060453e-85	2.42299208189018e-83	*	Gelatinous	small jellyfish (net-feeders)
512	14	jellyfish	Footprint	pre_MHW_Web/NCC_11242020_JimsOld_updatedKrill_10052022.csv	Pre	0.00476774689242593	5.04790017060453e-85	2.42299208189018e-83	*	Gelatinous	small jellyfish (net-feeders)
513	14	jellyfish	Footprint	post_MHW_Web/NCC2_NCC1Matched_10042022.csv	Post	0.0294658677631744	5.04790017060453e-85	2.42299208189018e-83	*	Gelatinous	small jellyfish (net-feeders)
514	14	jellyfish	Footprint	pre_MHW_Web/NCC_11242020_JimsOld_updatedKrill_10052022.csv	Pre	0.029028113810543	5.04790017060453e-85	2.42299208189018e-83	*	Gelatinous	small jellyfish (net-feeders)
515	14	jellyfish	Footprint	post_MHW_Web/NCC2_NCC1Matched_10042022.csv	Post	0.000427793244254582	5.04790017060453e-85	2.42299208189018e-83	*	Gelatinous	small jellyfish (net-feeders)
516	14	jellyfish	Footprint	pre_MHW_Web/NCC_11242020_JimsOld_updatedKrill_10052022.csv	Pre	0.0312694220969613	5.04790017060453e-85	2.42299208189018e-83	*	Gelatinous	small jellyfish (net-feeders)
517	14	jellyfish	Footprint	post_MHW_Web/NCC2_NCC1Matched_10042022.csv	Post	0.0105112081809883	5.04790017060453e-85	2.42299208189018e-83	*	Gelatinous	small jellyfish (net-feeders)
518	14	jellyfish	Footprint	pre_MHW_Web/NCC_11242020_JimsOld_updatedKrill_10052022.csv	Pre	0.00692889420675878	5.04790017060453e-85	2.42299208189018e-83	*	Gelatinous	small jellyfish (net-feeders)
519	14	jellyfish	Footprint	post_MHW_Web/NCC2_NCC1Matched_10042022.csv	Post	0.0129483966980328	5.04790017060453e-85	2.42299208189018e-83	*	Gelatinous	small jellyfish (net-feeders)
520	14	jellyfish	Footprint	pre_MHW_Web/NCC_11242020_JimsOld_updatedKrill_10052022.csv	Pre	0.0152268386303066	5.04790017060453e-85	2.42299208189018e-83	*	Gelatinous	small jellyfish (net-feeders)
521	14	jellyfish	Footprint	post_MHW_Web/NCC2_NCC1Matched_10042022.csv	Post	0.0218489172135946	5.04790017060453e-85	2.42299208189018e-83	*	Gelatinous	small jellyfish (net-feeders)
522	14	jellyfish	Footprint	pre_MHW_Web/NCC_11242020_JimsOld_updatedKrill_10052022.csv	Pre	0.0441995227354114	5.04790017060453e-85	2.42299208189018e-83	*	Gelatinous	small jellyfish (net-feeders)
523	14	jellyfish	Footprint	post_MHW_Web/NCC2_NCC1Matched_10042022.csv	Post	0.0527428480490475	5.04790017060453e-85	2.42299208189018e-83	*	Gelatinous	small jellyfish (net-feeders)
524	14	jellyfish	Footprint	pre_MHW_Web/NCC_11242020_JimsOld_updatedKrill_10052022.csv	Pre	0.00904713659978313	5.04790017060453e-85	2.42299208189018e-83	*	Gelatinous	small jellyfish (net-feeders)
525	14	jellyfish	Footprint	post_MHW_Web/NCC2_NCC1Matched_10042022.csv	Post	0.0240934509391635	5.04790017060453e-85	2.42299208189018e-83	*	Gelatinous	small jellyfish (net-feeders)
526	14	jellyfish	Footprint	pre_MHW_Web/NCC_11242020_JimsOld_updatedKrill_10052022.csv	Pre	0.0645916000134899	5.04790017060453e-85	2.42299208189018e-83	*	Gelatinous	small jellyfish (net-feeders)
527	14	jellyfish	Footprint	post_MHW_Web/NCC2_NCC1Matched_10042022.csv	Post	0.0265308441853809	5.04790017060453e-85	2.42299208189018e-83	*	Gelatinous	small jellyfish (net-feeders)
528	14	jellyfish	Footprint	pre_MHW_Web/NCC_11242020_JimsOld_updatedKrill_10052022.csv	Pre	0.00294884192849881	5.04790017060453e-85	2.42299208189018e-83	*	Gelatinous	small jellyfish (net-feeders)
529	14	jellyfish	Footprint	post_MHW_Web/NCC2_NCC1Matched_10042022.csv	Post	0.00905476159612089	5.04790017060453e-85	2.42299208189018e-83	*	Gelatinous	small jellyfish (net-feeders)
530	14	jellyfish	Footprint	pre_MHW_Web/NCC_11242020_JimsOld_updatedKrill_10052022.csv	Pre	0.0369899835547642	5.04790017060453e-85	2.42299208189018e-83	*	Gelatinous	small jellyfish (net-feeders)
531	14	jellyfish	Footprint	post_MHW_Web/NCC2_NCC1Matched_10042022.csv	Post	0.00702557145612253	5.04790017060453e-85	2.42299208189018e-83	*	Gelatinous	small jellyfish (net-feeders)
532	14	jellyfish	Footprint	pre_MHW_Web/NCC_11242020_JimsOld_updatedKrill_10052022.csv	Pre	0.0409964418054616	5.04790017060453e-85	2.42299208189018e-83	*	Gelatinous	small jellyfish (net-feeders)
533	14	jellyfish	Footprint	post_MHW_Web/NCC2_NCC1Matched_10042022.csv	Post	0.0106537956471463	5.04790017060453e-85	2.42299208189018e-83	*	Gelatinous	small jellyfish (net-feeders)
534	14	jellyfish	Footprint	pre_MHW_Web/NCC_11242020_JimsOld_updatedKrill_10052022.csv	Pre	0.0132643678110614	5.04790017060453e-85	2.42299208189018e-83	*	Gelatinous	small jellyfish (net-feeders)
535	14	jellyfish	Footprint	post_MHW_Web/NCC2_NCC1Matched_10042022.csv	Post	0.00634612549155838	5.04790017060453e-85	2.42299208189018e-83	*	Gelatinous	small jellyfish (net-feeders)
536	14	jellyfish	Footprint	pre_MHW_Web/NCC_11242020_JimsOld_updatedKrill_10052022.csv	Pre	0.0103570398246836	5.04790017060453e-85	2.42299208189018e-83	*	Gelatinous	small jellyfish (net-feeders)
537	14	jellyfish	Footprint	post_MHW_Web/NCC2_NCC1Matched_10042022.csv	Post	0.032710338975387	5.04790017060453e-85	2.42299208189018e-83	*	Gelatinous	small jellyfish (net-feeders)
538	14	jellyfish	Footprint	pre_MHW_Web/NCC_11242020_JimsOld_updatedKrill_10052022.csv	Pre	0.0346016973515866	5.04790017060453e-85	2.42299208189018e-83	*	Gelatinous	small jellyfish (net-feeders)
539	14	jellyfish	Footprint	post_MHW_Web/NCC2_NCC1Matched_10042022.csv	Post	0.00599529376953703	5.04790017060453e-85	2.42299208189018e-83	*	Gelatinous	small jellyfish (net-feeders)
540	14	jellyfish	Footprint	pre_MHW_Web/NCC_11242020_JimsOld_updatedKrill_10052022.csv	Pre	0.028951490021114	5.04790017060453e-85	2.42299208189018e-83	*	Gelatinous	small jellyfish (net-feeders)
541	14	jellyfish	Footprint	post_MHW_Web/NCC2_NCC1Matched_10042022.csv	Post	0.00579973928603096	5.04790017060453e-85	2.42299208189018e-83	*	Gelatinous	small jellyfish (net-feeders)
542	14	jellyfish	Footprint	pre_MHW_Web/NCC_11242020_JimsOld_updatedKrill_10052022.csv	Pre	0.100911547603458	5.04790017060453e-85	2.42299208189018e-83	*	Gelatinous	small jellyfish (net-feeders)
543	14	jellyfish	Footprint	post_MHW_Web/NCC2_NCC1Matched_10042022.csv	Post	0.0036078233029233	5.04790017060453e-85	2.42299208189018e-83	*	Gelatinous	small jellyfish (net-feeders)
544	14	jellyfish	Footprint	pre_MHW_Web/NCC_11242020_JimsOld_updatedKrill_10052022.csv	Pre	0.020071336299838	5.04790017060453e-85	2.42299208189018e-83	*	Gelatinous	small jellyfish (net-feeders)
545	14	jellyfish	Footprint	post_MHW_Web/NCC2_NCC1Matched_10042022.csv	Post	0.0192229059826705	5.04790017060453e-85	2.42299208189018e-83	*	Gelatinous	small jellyfish (net-feeders)
546	14	jellyfish	Footprint	pre_MHW_Web/NCC_11242020_JimsOld_updatedKrill_10052022.csv	Pre	0.0490112603819533	5.04790017060453e-85	2.42299208189018e-83	*	Gelatinous	small jellyfish (net-feeders)
547	14	jellyfish	Footprint	post_MHW_Web/NCC2_NCC1Matched_10042022.csv	Post	0.00811313504922085	5.04790017060453e-85	2.42299208189018e-83	*	Gelatinous	small jellyfish (net-feeders)
548	14	jellyfish	Footprint	pre_MHW_Web/NCC_11242020_JimsOld_updatedKrill_10052022.csv	Pre	0.00130310274598256	5.04790017060453e-85	2.42299208189018e-83	*	Gelatinous	small jellyfish (net-feeders)
549	14	jellyfish	Footprint	post_MHW_Web/NCC2_NCC1Matched_10042022.csv	Post	0.00334717993481017	5.04790017060453e-85	2.42299208189018e-83	*	Gelatinous	small jellyfish (net-feeders)
550	14	jellyfish	Footprint	pre_MHW_Web/NCC_11242020_JimsOld_updatedKrill_10052022.csv	Pre	0.0345617893518719	5.04790017060453e-85	2.42299208189018e-83	*	Gelatinous	small jellyfish (net-feeders)
551	14	jellyfish	Footprint	post_MHW_Web/NCC2_NCC1Matched_10042022.csv	Post	0.000775098296993914	5.04790017060453e-85	2.42299208189018e-83	*	Gelatinous	small jellyfish (net-feeders)
552	14	jellyfish	Footprint	pre_MHW_Web/NCC_11242020_JimsOld_updatedKrill_10052022.csv	Pre	0.00202365122323469	5.04790017060453e-85	2.42299208189018e-83	*	Gelatinous	small jellyfish (net-feeders)
553	14	jellyfish	Footprint	post_MHW_Web/NCC2_NCC1Matched_10042022.csv	Post	0.00163690117791279	5.04790017060453e-85	2.42299208189018e-83	*	Gelatinous	small jellyfish (net-feeders)
554	14	jellyfish	Footprint	pre_MHW_Web/NCC_11242020_JimsOld_updatedKrill_10052022.csv	Pre	0.0551127326272327	5.04790017060453e-85	2.42299208189018e-83	*	Gelatinous	small jellyfish (net-feeders)
555	14	jellyfish	Footprint	post_MHW_Web/NCC2_NCC1Matched_10042022.csv	Post	0.00252397075648751	5.04790017060453e-85	2.42299208189018e-83	*	Gelatinous	small jellyfish (net-feeders)
556	14	jellyfish	Footprint	pre_MHW_Web/NCC_11242020_JimsOld_updatedKrill_10052022.csv	Pre	0.0119599063881743	5.04790017060453e-85	2.42299208189018e-83	*	Gelatinous	small jellyfish (net-feeders)
557	14	jellyfish	Footprint	post_MHW_Web/NCC2_NCC1Matched_10042022.csv	Post	0.00356156703177027	5.04790017060453e-85	2.42299208189018e-83	*	Gelatinous	small jellyfish (net-feeders)
558	14	jellyfish	Footprint	pre_MHW_Web/NCC_11242020_JimsOld_updatedKrill_10052022.csv	Pre	0.0226377130850652	5.04790017060453e-85	2.42299208189018e-83	*	Gelatinous	small jellyfish (net-feeders)
559	14	jellyfish	Footprint	post_MHW_Web/NCC2_NCC1Matched_10042022.csv	Post	0.00674546881267762	5.04790017060453e-85	2.42299208189018e-83	*	Gelatinous	small jellyfish (net-feeders)
560	14	jellyfish	Footprint	pre_MHW_Web/NCC_11242020_JimsOld_updatedKrill_10052022.csv	Pre	0.180453583551659	5.04790017060453e-85	2.42299208189018e-83	*	Gelatinous	small jellyfish (net-feeders)
561	14	jellyfish	Footprint	post_MHW_Web/NCC2_NCC1Matched_10042022.csv	Post	0.00597875195617493	5.04790017060453e-85	2.42299208189018e-83	*	Gelatinous	small jellyfish (net-feeders)
562	14	jellyfish	Footprint	pre_MHW_Web/NCC_11242020_JimsOld_updatedKrill_10052022.csv	Pre	0.0324038468697111	5.04790017060453e-85	2.42299208189018e-83	*	Gelatinous	small jellyfish (net-feeders)
563	14	jellyfish	Footprint	post_MHW_Web/NCC2_NCC1Matched_10042022.csv	Post	0.0106522471929565	5.04790017060453e-85	2.42299208189018e-83	*	Gelatinous	small jellyfish (net-feeders)
564	14	jellyfish	Footprint	pre_MHW_Web/NCC_11242020_JimsOld_updatedKrill_10052022.csv	Pre	0.102361112206589	5.04790017060453e-85	2.42299208189018e-83	*	Gelatinous	small jellyfish (net-feeders)
565	14	jellyfish	Footprint	post_MHW_Web/NCC2_NCC1Matched_10042022.csv	Post	0.00212810336868259	5.04790017060453e-85	2.42299208189018e-83	*	Gelatinous	small jellyfish (net-feeders)
566	14	jellyfish	Footprint	pre_MHW_Web/NCC_11242020_JimsOld_updatedKrill_10052022.csv	Pre	0.0593892268884922	5.04790017060453e-85	2.42299208189018e-83	*	Gelatinous	small jellyfish (net-feeders)
567	14	jellyfish	Footprint	post_MHW_Web/NCC2_NCC1Matched_10042022.csv	Post	0.00413608695833183	5.04790017060453e-85	2.42299208189018e-83	*	Gelatinous	small jellyfish (net-feeders)
568	14	jellyfish	Footprint	pre_MHW_Web/NCC_11242020_JimsOld_updatedKrill_10052022.csv	Pre	0.0329906079173232	5.04790017060453e-85	2.42299208189018e-83	*	Gelatinous	small jellyfish (net-feeders)
569	14	jellyfish	Footprint	post_MHW_Web/NCC2_NCC1Matched_10042022.csv	Post	0.00372818307171856	5.04790017060453e-85	2.42299208189018e-83	*	Gelatinous	small jellyfish (net-feeders)
570	14	jellyfish	Footprint	pre_MHW_Web/NCC_11242020_JimsOld_updatedKrill_10052022.csv	Pre	0.0190870632188299	5.04790017060453e-85	2.42299208189018e-83	*	Gelatinous	small jellyfish (net-feeders)
571	14	jellyfish	Footprint	post_MHW_Web/NCC2_NCC1Matched_10042022.csv	Post	0.00992799517546311	5.04790017060453e-85	2.42299208189018e-83	*	Gelatinous	small jellyfish (net-feeders)
572	14	jellyfish	Footprint	pre_MHW_Web/NCC_11242020_JimsOld_updatedKrill_10052022.csv	Pre	0.169725051941581	5.04790017060453e-85	2.42299208189018e-83	*	Gelatinous	small jellyfish (net-feeders)
573	14	jellyfish	Footprint	post_MHW_Web/NCC2_NCC1Matched_10042022.csv	Post	0.0201097130193251	5.04790017060453e-85	2.42299208189018e-83	*	Gelatinous	small jellyfish (net-feeders)
574	14	jellyfish	Footprint	pre_MHW_Web/NCC_11242020_JimsOld_updatedKrill_10052022.csv	Pre	0.00995888132743587	5.04790017060453e-85	2.42299208189018e-83	*	Gelatinous	small jellyfish (net-feeders)
575	14	jellyfish	Footprint	post_MHW_Web/NCC2_NCC1Matched_10042022.csv	Post	0.0225798961690432	5.04790017060453e-85	2.42299208189018e-83	*	Gelatinous	small jellyfish (net-feeders)
576	14	jellyfish	Footprint	pre_MHW_Web/NCC_11242020_JimsOld_updatedKrill_10052022.csv	Pre	0.0733526039780772	5.04790017060453e-85	2.42299208189018e-83	*	Gelatinous	small jellyfish (net-feeders)
577	14	jellyfish	Footprint	post_MHW_Web/NCC2_NCC1Matched_10042022.csv	Post	0.00531461710780574	5.04790017060453e-85	2.42299208189018e-83	*	Gelatinous	small jellyfish (net-feeders)
578	14	jellyfish	Footprint	pre_MHW_Web/NCC_11242020_JimsOld_updatedKrill_10052022.csv	Pre	0.0786991485694189	5.04790017060453e-85	2.42299208189018e-83	*	Gelatinous	small jellyfish (net-feeders)
579	14	jellyfish	Footprint	post_MHW_Web/NCC2_NCC1Matched_10042022.csv	Post	0.00836635831588397	5.04790017060453e-85	2.42299208189018e-83	*	Gelatinous	small jellyfish (net-feeders)
580	14	jellyfish	Footprint	pre_MHW_Web/NCC_11242020_JimsOld_updatedKrill_10052022.csv	Pre	0.0068841934360959	5.04790017060453e-85	2.42299208189018e-83	*	Gelatinous	small jellyfish (net-feeders)
581	14	jellyfish	Footprint	post_MHW_Web/NCC2_NCC1Matched_10042022.csv	Post	0.000227250435951342	5.04790017060453e-85	2.42299208189018e-83	*	Gelatinous	small jellyfish (net-feeders)
582	14	jellyfish	Footprint	pre_MHW_Web/NCC_11242020_JimsOld_updatedKrill_10052022.csv	Pre	0.001624231009796	5.04790017060453e-85	2.42299208189018e-83	*	Gelatinous	small jellyfish (net-feeders)
583	14	jellyfish	Footprint	post_MHW_Web/NCC2_NCC1Matched_10042022.csv	Post	0.0247130925112322	5.04790017060453e-85	2.42299208189018e-83	*	Gelatinous	small jellyfish (net-feeders)
584	14	jellyfish	Footprint	pre_MHW_Web/NCC_11242020_JimsOld_updatedKrill_10052022.csv	Pre	0.0256750131087364	5.04790017060453e-85	2.42299208189018e-83	*	Gelatinous	small jellyfish (net-feeders)
585	14	jellyfish	Footprint	post_MHW_Web/NCC2_NCC1Matched_10042022.csv	Post	0.0141933742183865	5.04790017060453e-85	2.42299208189018e-83	*	Gelatinous	small jellyfish (net-feeders)
586	14	jellyfish	Footprint	pre_MHW_Web/NCC_11242020_JimsOld_updatedKrill_10052022.csv	Pre	0.0268486621450948	5.04790017060453e-85	2.42299208189018e-83	*	Gelatinous	small jellyfish (net-feeders)
587	14	jellyfish	Footprint	post_MHW_Web/NCC2_NCC1Matched_10042022.csv	Post	0.0172348732656485	5.04790017060453e-85	2.42299208189018e-83	*	Gelatinous	small jellyfish (net-feeders)
588	14	jellyfish	Footprint	pre_MHW_Web/NCC_11242020_JimsOld_updatedKrill_10052022.csv	Pre	0.00996380772970434	5.04790017060453e-85	2.42299208189018e-83	*	Gelatinous	small jellyfish (net-feeders)
589	14	jellyfish	Footprint	post_MHW_Web/NCC2_NCC1Matched_10042022.csv	Post	0.00387270152847346	5.04790017060453e-85	2.42299208189018e-83	*	Gelatinous	small jellyfish (net-feeders)
590	14	jellyfish	Footprint	pre_MHW_Web/NCC_11242020_JimsOld_updatedKrill_10052022.csv	Pre	0.115453604568682	5.04790017060453e-85	2.42299208189018e-83	*	Gelatinous	small jellyfish (net-feeders)
591	14	jellyfish	Footprint	post_MHW_Web/NCC2_NCC1Matched_10042022.csv	Post	0.0197893890760904	5.04790017060453e-85	2.42299208189018e-83	*	Gelatinous	small jellyfish (net-feeders)
592	14	jellyfish	Footprint	pre_MHW_Web/NCC_11242020_JimsOld_updatedKrill_10052022.csv	Pre	0.0260162287560397	5.04790017060453e-85	2.42299208189018e-83	*	Gelatinous	small jellyfish (net-feeders)
593	14	jellyfish	Footprint	post_MHW_Web/NCC2_NCC1Matched_10042022.csv	Post	0.0104635843096784	5.04790017060453e-85	2.42299208189018e-83	*	Gelatinous	small jellyfish (net-feeders)
594	14	jellyfish	Footprint	pre_MHW_Web/NCC_11242020_JimsOld_updatedKrill_10052022.csv	Pre	0.0368553184918989	5.04790017060453e-85	2.42299208189018e-83	*	Gelatinous	small jellyfish (net-feeders)
595	14	jellyfish	Footprint	post_MHW_Web/NCC2_NCC1Matched_10042022.csv	Post	0.00100944710114677	5.04790017060453e-85	2.42299208189018e-83	*	Gelatinous	small jellyfish (net-feeders)
596	14	jellyfish	Footprint	pre_MHW_Web/NCC_11242020_JimsOld_updatedKrill_10052022.csv	Pre	0.00389930732934293	5.04790017060453e-85	2.42299208189018e-83	*	Gelatinous	small jellyfish (net-feeders)
597	14	jellyfish	Footprint	post_MHW_Web/NCC2_NCC1Matched_10042022.csv	Post	0.0412304382999365	5.04790017060453e-85	2.42299208189018e-83	*	Gelatinous	small jellyfish (net-feeders)
598	14	jellyfish	Footprint	pre_MHW_Web/NCC_11242020_JimsOld_updatedKrill_10052022.csv	Pre	0.0258961043730657	5.04790017060453e-85	2.42299208189018e-83	*	Gelatinous	small jellyfish (net-feeders)
599	14	jellyfish	Footprint	post_MHW_Web/NCC2_NCC1Matched_10042022.csv	Post	0.0213901586868638	5.04790017060453e-85	2.42299208189018e-83	*	Gelatinous	small jellyfish (net-feeders)
600	14	jellyfish	Footprint	pre_MHW_Web/NCC_11242020_JimsOld_updatedKrill_10052022.csv	Pre	0.0014863342731426	5.04790017060453e-85	2.42299208189018e-83	*	Gelatinous	small jellyfish (net-feeders)
601	14	jellyfish	Footprint	post_MHW_Web/NCC2_NCC1Matched_10042022.csv	Post	0.0378346409446344	5.04790017060453e-85	2.42299208189018e-83	*	Gelatinous	small jellyfish (net-feeders)
602	14	jellyfish	Footprint	pre_MHW_Web/NCC_11242020_JimsOld_updatedKrill_10052022.csv	Pre	0.0490632651900308	5.04790017060453e-85	2.42299208189018e-83	*	Gelatinous	small jellyfish (net-feeders)
603	14	jellyfish	Footprint	post_MHW_Web/NCC2_NCC1Matched_10042022.csv	Post	0.00771313913608222	5.04790017060453e-85	2.42299208189018e-83	*	Gelatinous	small jellyfish (net-feeders)
604	14	jellyfish	Footprint	pre_MHW_Web/NCC_11242020_JimsOld_updatedKrill_10052022.csv	Pre	0.000364974763579248	5.04790017060453e-85	2.42299208189018e-83	*	Gelatinous	small jellyfish (net-feeders)
605	14	jellyfish	Footprint	post_MHW_Web/NCC2_NCC1Matched_10042022.csv	Post	0.00640598807458976	5.04790017060453e-85	2.42299208189018e-83	*	Gelatinous	small jellyfish (net-feeders)
606	14	jellyfish	Footprint	pre_MHW_Web/NCC_11242020_JimsOld_updatedKrill_10052022.csv	Pre	0.0542466151093303	5.04790017060453e-85	2.42299208189018e-83	*	Gelatinous	small jellyfish (net-feeders)
607	14	jellyfish	Footprint	post_MHW_Web/NCC2_NCC1Matched_10042022.csv	Post	0.0192825429210823	5.04790017060453e-85	2.42299208189018e-83	*	Gelatinous	small jellyfish (net-feeders)
608	14	jellyfish	Footprint	pre_MHW_Web/NCC_11242020_JimsOld_updatedKrill_10052022.csv	Pre	0.0235824449147115	5.04790017060453e-85	2.42299208189018e-83	*	Gelatinous	small jellyfish (net-feeders)
609	14	jellyfish	Footprint	post_MHW_Web/NCC2_NCC1Matched_10042022.csv	Post	0.000263862187555541	5.04790017060453e-85	2.42299208189018e-83	*	Gelatinous	small jellyfish (net-feeders)
610	14	jellyfish	Footprint	pre_MHW_Web/NCC_11242020_JimsOld_updatedKrill_10052022.csv	Pre	0.0421640934441868	5.04790017060453e-85	2.42299208189018e-83	*	Gelatinous	small jellyfish (net-feeders)
611	14	jellyfish	Footprint	post_MHW_Web/NCC2_NCC1Matched_10042022.csv	Post	0.0386208344428721	5.04790017060453e-85	2.42299208189018e-83	*	Gelatinous	small jellyfish (net-feeders)
612	14	jellyfish	Footprint	pre_MHW_Web/NCC_11242020_JimsOld_updatedKrill_10052022.csv	Pre	0.0626253495534634	5.04790017060453e-85	2.42299208189018e-83	*	Gelatinous	small jellyfish (net-feeders)
613	14	jellyfish	Footprint	post_MHW_Web/NCC2_NCC1Matched_10042022.csv	Post	0.00782553892242626	5.04790017060453e-85	2.42299208189018e-83	*	Gelatinous	small jellyfish (net-feeders)
614	14	jellyfish	Footprint	pre_MHW_Web/NCC_11242020_JimsOld_updatedKrill_10052022.csv	Pre	0.00896144387454717	5.04790017060453e-85	2.42299208189018e-83	*	Gelatinous	small jellyfish (net-feeders)
615	14	jellyfish	Footprint	post_MHW_Web/NCC2_NCC1Matched_10042022.csv	Post	0.0233572751316478	5.04790017060453e-85	2.42299208189018e-83	*	Gelatinous	small jellyfish (net-feeders)
616	14	jellyfish	Footprint	pre_MHW_Web/NCC_11242020_JimsOld_updatedKrill_10052022.csv	Pre	0.0414281685681443	5.04790017060453e-85	2.42299208189018e-83	*	Gelatinous	small jellyfish (net-feeders)
617	14	jellyfish	Footprint	post_MHW_Web/NCC2_NCC1Matched_10042022.csv	Post	0.0103600675582457	5.04790017060453e-85	2.42299208189018e-83	*	Gelatinous	small jellyfish (net-feeders)
618	14	jellyfish	Footprint	pre_MHW_Web/NCC_11242020_JimsOld_updatedKrill_10052022.csv	Pre	0.0107095694989446	5.04790017060453e-85	2.42299208189018e-83	*	Gelatinous	small jellyfish (net-feeders)
619	14	jellyfish	Footprint	post_MHW_Web/NCC2_NCC1Matched_10042022.csv	Post	0.011182616722719	5.04790017060453e-85	2.42299208189018e-83	*	Gelatinous	small jellyfish (net-feeders)
620	14	jellyfish	Footprint	pre_MHW_Web/NCC_11242020_JimsOld_updatedKrill_10052022.csv	Pre	0.0130416463777309	5.04790017060453e-85	2.42299208189018e-83	*	Gelatinous	small jellyfish (net-feeders)
621	14	jellyfish	Footprint	post_MHW_Web/NCC2_NCC1Matched_10042022.csv	Post	0.00557800074708012	5.04790017060453e-85	2.42299208189018e-83	*	Gelatinous	small jellyfish (net-feeders)
622	14	jellyfish	Footprint	pre_MHW_Web/NCC_11242020_JimsOld_updatedKrill_10052022.csv	Pre	0.0252339558629583	5.04790017060453e-85	2.42299208189018e-83	*	Gelatinous	small jellyfish (net-feeders)
623	14	jellyfish	Footprint	post_MHW_Web/NCC2_NCC1Matched_10042022.csv	Post	0.00115640509484727	5.04790017060453e-85	2.42299208189018e-83	*	Gelatinous	small jellyfish (net-feeders)
624	14	jellyfish	Footprint	pre_MHW_Web/NCC_11242020_JimsOld_updatedKrill_10052022.csv	Pre	0.0157367233384867	5.04790017060453e-85	2.42299208189018e-83	*	Gelatinous	small jellyfish (net-feeders)
625	14	jellyfish	Footprint	post_MHW_Web/NCC2_NCC1Matched_10042022.csv	Post	0.0101434287160973	5.04790017060453e-85	2.42299208189018e-83	*	Gelatinous	small jellyfish (net-feeders)
626	14	jellyfish	Footprint	pre_MHW_Web/NCC_11242020_JimsOld_updatedKrill_10052022.csv	Pre	0.0422820700716111	5.04790017060453e-85	2.42299208189018e-83	*	Gelatinous	small jellyfish (net-feeders)
627	14	jellyfish	Footprint	post_MHW_Web/NCC2_NCC1Matched_10042022.csv	Post	0.0019860336379431	5.04790017060453e-85	2.42299208189018e-83	*	Gelatinous	small jellyfish (net-feeders)
628	14	jellyfish	Footprint	pre_MHW_Web/NCC_11242020_JimsOld_updatedKrill_10052022.csv	Pre	0.0401631785930745	5.04790017060453e-85	2.42299208189018e-83	*	Gelatinous	small jellyfish (net-feeders)
629	14	jellyfish	Footprint	post_MHW_Web/NCC2_NCC1Matched_10042022.csv	Post	0.00818422441500793	5.04790017060453e-85	2.42299208189018e-83	*	Gelatinous	small jellyfish (net-feeders)
630	14	jellyfish	Footprint	pre_MHW_Web/NCC_11242020_JimsOld_updatedKrill_10052022.csv	Pre	0.0394269392374234	5.04790017060453e-85	2.42299208189018e-83	*	Gelatinous	small jellyfish (net-feeders)
631	14	jellyfish	Footprint	post_MHW_Web/NCC2_NCC1Matched_10042022.csv	Post	0.111219229915059	5.04790017060453e-85	2.42299208189018e-83	*	Gelatinous	small jellyfish (net-feeders)
632	14	jellyfish	Footprint	pre_MHW_Web/NCC_11242020_JimsOld_updatedKrill_10052022.csv	Pre	0.00234333935536741	5.04790017060453e-85	2.42299208189018e-83	*	Gelatinous	small jellyfish (net-feeders)
633	14	jellyfish	Footprint	post_MHW_Web/NCC2_NCC1Matched_10042022.csv	Post	0.00555054161720113	5.04790017060453e-85	2.42299208189018e-83	*	Gelatinous	small jellyfish (net-feeders)
634	14	jellyfish	Footprint	pre_MHW_Web/NCC_11242020_JimsOld_updatedKrill_10052022.csv	Pre	0.0179223420416815	5.04790017060453e-85	2.42299208189018e-83	*	Gelatinous	small jellyfish (net-feeders)
635	14	jellyfish	Footprint	post_MHW_Web/NCC2_NCC1Matched_10042022.csv	Post	0.0265022430918902	5.04790017060453e-85	2.42299208189018e-83	*	Gelatinous	small jellyfish (net-feeders)
636	14	jellyfish	Footprint	post_MHW_Web/NCC2_NCC1Matched_10042022.csv	Post	0.0146310818559248	5.04790017060453e-85	2.42299208189018e-83	*	Gelatinous	small jellyfish (net-feeders)
637	14	jellyfish	Footprint	post_MHW_Web/NCC2_NCC1Matched_10042022.csv	Post	0.00419559251499389	5.04790017060453e-85	2.42299208189018e-83	*	Gelatinous	small jellyfish (net-feeders)
638	14	jellyfish	Footprint	post_MHW_Web/NCC2_NCC1Matched_10042022.csv	Post	0.0146583938710851	5.04790017060453e-85	2.42299208189018e-83	*	Gelatinous	small jellyfish (net-feeders)
639	14	jellyfish	Footprint	post_MHW_Web/NCC2_NCC1Matched_10042022.csv	Post	0.00254214397759392	5.04790017060453e-85	2.42299208189018e-83	*	Gelatinous	small jellyfish (net-feeders)
640	14	jellyfish	Footprint	post_MHW_Web/NCC2_NCC1Matched_10042022.csv	Post	0.00294657053537134	5.04790017060453e-85	2.42299208189018e-83	*	Gelatinous	small jellyfish (net-feeders)
641	14	jellyfish	Footprint	post_MHW_Web/NCC2_NCC1Matched_10042022.csv	Post	0.0548721427614692	5.04790017060453e-85	2.42299208189018e-83	*	Gelatinous	small jellyfish (net-feeders)
642	14	jellyfish	Footprint	post_MHW_Web/NCC2_NCC1Matched_10042022.csv	Post	0.0306571103606318	5.04790017060453e-85	2.42299208189018e-83	*	Gelatinous	small jellyfish (net-feeders)
643	14	jellyfish	Footprint	post_MHW_Web/NCC2_NCC1Matched_10042022.csv	Post	0.0117662615952039	5.04790017060453e-85	2.42299208189018e-83	*	Gelatinous	small jellyfish (net-feeders)
644	14	jellyfish	Footprint	post_MHW_Web/NCC2_NCC1Matched_10042022.csv	Post	0.00715814999006854	5.04790017060453e-85	2.42299208189018e-83	*	Gelatinous	small jellyfish (net-feeders)
645	14	jellyfish	Footprint	post_MHW_Web/NCC2_NCC1Matched_10042022.csv	Post	0.0290427130585262	5.04790017060453e-85	2.42299208189018e-83	*	Gelatinous	small jellyfish (net-feeders)
646	14	jellyfish	Footprint	post_MHW_Web/NCC2_NCC1Matched_10042022.csv	Post	0.0078076060041376	5.04790017060453e-85	2.42299208189018e-83	*	Gelatinous	small jellyfish (net-feeders)
647	14	jellyfish	Footprint	post_MHW_Web/NCC2_NCC1Matched_10042022.csv	Post	0.013828420693112	5.04790017060453e-85	2.42299208189018e-83	*	Gelatinous	small jellyfish (net-feeders)
648	14	jellyfish	Footprint	post_MHW_Web/NCC2_NCC1Matched_10042022.csv	Post	0.00387252947360501	5.04790017060453e-85	2.42299208189018e-83	*	Gelatinous	small jellyfish (net-feeders)
649	14	jellyfish	Footprint	post_MHW_Web/NCC2_NCC1Matched_10042022.csv	Post	0.0322963584356518	5.04790017060453e-85	2.42299208189018e-83	*	Gelatinous	small jellyfish (net-feeders)
650	14	jellyfish	Footprint	post_MHW_Web/NCC2_NCC1Matched_10042022.csv	Post	0.00108600174064092	5.04790017060453e-85	2.42299208189018e-83	*	Gelatinous	small jellyfish (net-feeders)
651	14	jellyfish	Footprint	post_MHW_Web/NCC2_NCC1Matched_10042022.csv	Post	0.00865697750068149	5.04790017060453e-85	2.42299208189018e-83	*	Gelatinous	small jellyfish (net-feeders)
652	14	jellyfish	Footprint	post_MHW_Web/NCC2_NCC1Matched_10042022.csv	Post	0.00889956859053741	5.04790017060453e-85	2.42299208189018e-83	*	Gelatinous	small jellyfish (net-feeders)
653	14	jellyfish	Footprint	post_MHW_Web/NCC2_NCC1Matched_10042022.csv	Post	0.0403728949928372	5.04790017060453e-85	2.42299208189018e-83	*	Gelatinous	small jellyfish (net-feeders)
654	14	jellyfish	Footprint	post_MHW_Web/NCC2_NCC1Matched_10042022.csv	Post	0.0124849225600154	5.04790017060453e-85	2.42299208189018e-83	*	Gelatinous	small jellyfish (net-feeders)
655	14	jellyfish	Footprint	post_MHW_Web/NCC2_NCC1Matched_10042022.csv	Post	7.16823573182745e-05	5.04790017060453e-85	2.42299208189018e-83	*	Gelatinous	small jellyfish (net-feeders)
656	14	jellyfish	Footprint	post_MHW_Web/NCC2_NCC1Matched_10042022.csv	Post	0.0118803869493397	5.04790017060453e-85	2.42299208189018e-83	*	Gelatinous	small jellyfish (net-feeders)
657	14	jellyfish	Footprint	post_MHW_Web/NCC2_NCC1Matched_10042022.csv	Post	0.00216719913730069	5.04790017060453e-85	2.42299208189018e-83	*	Gelatinous	small jellyfish (net-feeders)
658	14	jellyfish	Footprint	post_MHW_Web/NCC2_NCC1Matched_10042022.csv	Post	0.0198167312941293	5.04790017060453e-85	2.42299208189018e-83	*	Gelatinous	small jellyfish (net-feeders)
659	14	jellyfish	Footprint	post_MHW_Web/NCC2_NCC1Matched_10042022.csv	Post	0.0285594406666359	5.04790017060453e-85	2.42299208189018e-83	*	Gelatinous	small jellyfish (net-feeders)
660	14	jellyfish	Footprint	post_MHW_Web/NCC2_NCC1Matched_10042022.csv	Post	0.00118684342634928	5.04790017060453e-85	2.42299208189018e-83	*	Gelatinous	small jellyfish (net-feeders)
661	14	jellyfish	Footprint	post_MHW_Web/NCC2_NCC1Matched_10042022.csv	Post	0.0372648699492714	5.04790017060453e-85	2.42299208189018e-83	*	Gelatinous	small jellyfish (net-feeders)
662	14	jellyfish	Footprint	post_MHW_Web/NCC2_NCC1Matched_10042022.csv	Post	0.025154263198123	5.04790017060453e-85	2.42299208189018e-83	*	Gelatinous	small jellyfish (net-feeders)
663	14	jellyfish	Footprint	post_MHW_Web/NCC2_NCC1Matched_10042022.csv	Post	0.0270167404337904	5.04790017060453e-85	2.42299208189018e-83	*	Gelatinous	small jellyfish (net-feeders)
664	14	jellyfish	Footprint	post_MHW_Web/NCC2_NCC1Matched_10042022.csv	Post	0.0101673039772487	5.04790017060453e-85	2.42299208189018e-83	*	Gelatinous	small jellyfish (net-feeders)
665	14	jellyfish	Footprint	post_MHW_Web/NCC2_NCC1Matched_10042022.csv	Post	0.00326780660131113	5.04790017060453e-85	2.42299208189018e-83	*	Gelatinous	small jellyfish (net-feeders)
666	14	jellyfish	Footprint	post_MHW_Web/NCC2_NCC1Matched_10042022.csv	Post	0.00246949763718026	5.04790017060453e-85	2.42299208189018e-83	*	Gelatinous	small jellyfish (net-feeders)
667	14	jellyfish	Footprint	post_MHW_Web/NCC2_NCC1Matched_10042022.csv	Post	0.00447327084031363	5.04790017060453e-85	2.42299208189018e-83	*	Gelatinous	small jellyfish (net-feeders)
668	14	jellyfish	Footprint	post_MHW_Web/NCC2_NCC1Matched_10042022.csv	Post	0.0147381855344453	5.04790017060453e-85	2.42299208189018e-83	*	Gelatinous	small jellyfish (net-feeders)
669	14	jellyfish	Footprint	post_MHW_Web/NCC2_NCC1Matched_10042022.csv	Post	0.0176254710754271	5.04790017060453e-85	2.42299208189018e-83	*	Gelatinous	small jellyfish (net-feeders)
670	14	jellyfish	Footprint	post_MHW_Web/NCC2_NCC1Matched_10042022.csv	Post	0.0180588472495701	5.04790017060453e-85	2.42299208189018e-83	*	Gelatinous	small jellyfish (net-feeders)
671	14	jellyfish	Footprint	post_MHW_Web/NCC2_NCC1Matched_10042022.csv	Post	0.0150604019236722	5.04790017060453e-85	2.42299208189018e-83	*	Gelatinous	small jellyfish (net-feeders)
672	14	jellyfish	Footprint	post_MHW_Web/NCC2_NCC1Matched_10042022.csv	Post	0.0127952026534944	5.04790017060453e-85	2.42299208189018e-83	*	Gelatinous	small jellyfish (net-feeders)
673	14	jellyfish	Footprint	post_MHW_Web/NCC2_NCC1Matched_10042022.csv	Post	0.00360748024489276	5.04790017060453e-85	2.42299208189018e-83	*	Gelatinous	small jellyfish (net-feeders)
674	14	jellyfish	Footprint	post_MHW_Web/NCC2_NCC1Matched_10042022.csv	Post	0.0806416101835033	5.04790017060453e-85	2.42299208189018e-83	*	Gelatinous	small jellyfish (net-feeders)
675	14	jellyfish	Footprint	post_MHW_Web/NCC2_NCC1Matched_10042022.csv	Post	0.0457202737046469	5.04790017060453e-85	2.42299208189018e-83	*	Gelatinous	small jellyfish (net-feeders)
676	14	jellyfish	Footprint	post_MHW_Web/NCC2_NCC1Matched_10042022.csv	Post	0.00459769112895449	5.04790017060453e-85	2.42299208189018e-83	*	Gelatinous	small jellyfish (net-feeders)
677	14	jellyfish	Footprint	post_MHW_Web/NCC2_NCC1Matched_10042022.csv	Post	0.012398000859523	5.04790017060453e-85	2.42299208189018e-83	*	Gelatinous	small jellyfish (net-feeders)
678	14	jellyfish	Footprint	post_MHW_Web/NCC2_NCC1Matched_10042022.csv	Post	0.00552786611650805	5.04790017060453e-85	2.42299208189018e-83	*	Gelatinous	small jellyfish (net-feeders)
679	14	jellyfish	Footprint	post_MHW_Web/NCC2_NCC1Matched_10042022.csv	Post	0.0333955947530682	5.04790017060453e-85	2.42299208189018e-83	*	Gelatinous	small jellyfish (net-feeders)
680	14	jellyfish	Footprint	post_MHW_Web/NCC2_NCC1Matched_10042022.csv	Post	0.00791534551601273	5.04790017060453e-85	2.42299208189018e-83	*	Gelatinous	small jellyfish (net-feeders)
681	14	jellyfish	Footprint	post_MHW_Web/NCC2_NCC1Matched_10042022.csv	Post	0.00264740424979408	5.04790017060453e-85	2.42299208189018e-83	*	Gelatinous	small jellyfish (net-feeders)
682	14	jellyfish	Footprint	post_MHW_Web/NCC2_NCC1Matched_10042022.csv	Post	0.030700321245824	5.04790017060453e-85	2.42299208189018e-83	*	Gelatinous	small jellyfish (net-feeders)
683	14	jellyfish	Footprint	post_MHW_Web/NCC2_NCC1Matched_10042022.csv	Post	0.0337934112738702	5.04790017060453e-85	2.42299208189018e-83	*	Gelatinous	small jellyfish (net-feeders)
684	14	jellyfish	Footprint	post_MHW_Web/NCC2_NCC1Matched_10042022.csv	Post	0.00977545655403157	5.04790017060453e-85	2.42299208189018e-83	*	Gelatinous	small jellyfish (net-feeders)
685	14	jellyfish	Footprint	post_MHW_Web/NCC2_NCC1Matched_10042022.csv	Post	0.0153519671588116	5.04790017060453e-85	2.42299208189018e-83	*	Gelatinous	small jellyfish (net-feeders)
686	14	jellyfish	Footprint	post_MHW_Web/NCC2_NCC1Matched_10042022.csv	Post	0.0308226499649084	5.04790017060453e-85	2.42299208189018e-83	*	Gelatinous	small jellyfish (net-feeders)
687	14	jellyfish	Footprint	post_MHW_Web/NCC2_NCC1Matched_10042022.csv	Post	0.0153729094585215	5.04790017060453e-85	2.42299208189018e-83	*	Gelatinous	small jellyfish (net-feeders)
688	14	jellyfish	Footprint	post_MHW_Web/NCC2_NCC1Matched_10042022.csv	Post	0.0299915384422788	5.04790017060453e-85	2.42299208189018e-83	*	Gelatinous	small jellyfish (net-feeders)
689	14	jellyfish	Footprint	post_MHW_Web/NCC2_NCC1Matched_10042022.csv	Post	0.00462356793438668	5.04790017060453e-85	2.42299208189018e-83	*	Gelatinous	small jellyfish (net-feeders)
690	14	jellyfish	Footprint	post_MHW_Web/NCC2_NCC1Matched_10042022.csv	Post	0.014502274657162	5.04790017060453e-85	2.42299208189018e-83	*	Gelatinous	small jellyfish (net-feeders)
691	14	jellyfish	Footprint	post_MHW_Web/NCC2_NCC1Matched_10042022.csv	Post	0.00828282183910108	5.04790017060453e-85	2.42299208189018e-83	*	Gelatinous	small jellyfish (net-feeders)
692	14	jellyfish	Footprint	post_MHW_Web/NCC2_NCC1Matched_10042022.csv	Post	0.0195032082194229	5.04790017060453e-85	2.42299208189018e-83	*	Gelatinous	small jellyfish (net-feeders)
693	14	jellyfish	Footprint	post_MHW_Web/NCC2_NCC1Matched_10042022.csv	Post	0.0288519187928718	5.04790017060453e-85	2.42299208189018e-83	*	Gelatinous	small jellyfish (net-feeders)
694	14	jellyfish	Footprint	post_MHW_Web/NCC2_NCC1Matched_10042022.csv	Post	0.00550778164059699	5.04790017060453e-85	2.42299208189018e-83	*	Gelatinous	small jellyfish (net-feeders)
695	14	jellyfish	Footprint	post_MHW_Web/NCC2_NCC1Matched_10042022.csv	Post	0.0210578419730142	5.04790017060453e-85	2.42299208189018e-83	*	Gelatinous	small jellyfish (net-feeders)
696	14	jellyfish	Footprint	post_MHW_Web/NCC2_NCC1Matched_10042022.csv	Post	0.0317290219609292	5.04790017060453e-85	2.42299208189018e-83	*	Gelatinous	small jellyfish (net-feeders)
697	14	jellyfish	Footprint	post_MHW_Web/NCC2_NCC1Matched_10042022.csv	Post	0.0164099372561734	5.04790017060453e-85	2.42299208189018e-83	*	Gelatinous	small jellyfish (net-feeders)
698	14	jellyfish	Footprint	post_MHW_Web/NCC2_NCC1Matched_10042022.csv	Post	0.0303210482185931	5.04790017060453e-85	2.42299208189018e-83	*	Gelatinous	small jellyfish (net-feeders)
699	14	jellyfish	Footprint	post_MHW_Web/NCC2_NCC1Matched_10042022.csv	Post	0.0157028537274523	5.04790017060453e-85	2.42299208189018e-83	*	Gelatinous	small jellyfish (net-feeders)
700	14	jellyfish	Footprint	post_MHW_Web/NCC2_NCC1Matched_10042022.csv	Post	0.00367352671483718	5.04790017060453e-85	2.42299208189018e-83	*	Gelatinous	small jellyfish (net-feeders)
701	14	jellyfish	Footprint	post_MHW_Web/NCC2_NCC1Matched_10042022.csv	Post	0.0136156674108876	5.04790017060453e-85	2.42299208189018e-83	*	Gelatinous	small jellyfish (net-feeders)
702	14	jellyfish	Footprint	post_MHW_Web/NCC2_NCC1Matched_10042022.csv	Post	0.0165043857260208	5.04790017060453e-85	2.42299208189018e-83	*	Gelatinous	small jellyfish (net-feeders)
703	14	jellyfish	Footprint	post_MHW_Web/NCC2_NCC1Matched_10042022.csv	Post	0.013493652850609	5.04790017060453e-85	2.42299208189018e-83	*	Gelatinous	small jellyfish (net-feeders)
704	14	jellyfish	Footprint	post_MHW_Web/NCC2_NCC1Matched_10042022.csv	Post	0.0201184267718969	5.04790017060453e-85	2.42299208189018e-83	*	Gelatinous	small jellyfish (net-feeders)
705	14	jellyfish	Footprint	post_MHW_Web/NCC2_NCC1Matched_10042022.csv	Post	0.0160878187707211	5.04790017060453e-85	2.42299208189018e-83	*	Gelatinous	small jellyfish (net-feeders)
706	14	jellyfish	Footprint	post_MHW_Web/NCC2_NCC1Matched_10042022.csv	Post	0.00244313757820385	5.04790017060453e-85	2.42299208189018e-83	*	Gelatinous	small jellyfish (net-feeders)
707	14	jellyfish	Footprint	post_MHW_Web/NCC2_NCC1Matched_10042022.csv	Post	0.0186750021290014	5.04790017060453e-85	2.42299208189018e-83	*	Gelatinous	small jellyfish (net-feeders)
708	14	jellyfish	Footprint	post_MHW_Web/NCC2_NCC1Matched_10042022.csv	Post	0.00829594327159756	5.04790017060453e-85	2.42299208189018e-83	*	Gelatinous	small jellyfish (net-feeders)
709	14	jellyfish	Footprint	post_MHW_Web/NCC2_NCC1Matched_10042022.csv	Post	0.0236412943650618	5.04790017060453e-85	2.42299208189018e-83	*	Gelatinous	small jellyfish (net-feeders)
710	14	jellyfish	Footprint	post_MHW_Web/NCC2_NCC1Matched_10042022.csv	Post	0.00353974894826656	5.04790017060453e-85	2.42299208189018e-83	*	Gelatinous	small jellyfish (net-feeders)
711	14	jellyfish	Footprint	post_MHW_Web/NCC2_NCC1Matched_10042022.csv	Post	0.051628333401213	5.04790017060453e-85	2.42299208189018e-83	*	Gelatinous	small jellyfish (net-feeders)
712	14	jellyfish	Footprint	post_MHW_Web/NCC2_NCC1Matched_10042022.csv	Post	0.0113264583903354	5.04790017060453e-85	2.42299208189018e-83	*	Gelatinous	small jellyfish (net-feeders)
713	14	jellyfish	Footprint	post_MHW_Web/NCC2_NCC1Matched_10042022.csv	Post	0.0110782403918896	5.04790017060453e-85	2.42299208189018e-83	*	Gelatinous	small jellyfish (net-feeders)
714	14	jellyfish	Footprint	post_MHW_Web/NCC2_NCC1Matched_10042022.csv	Post	0.0102027035696633	5.04790017060453e-85	2.42299208189018e-83	*	Gelatinous	small jellyfish (net-feeders)
715	14	jellyfish	Footprint	post_MHW_Web/NCC2_NCC1Matched_10042022.csv	Post	0.0256495011104849	5.04790017060453e-85	2.42299208189018e-83	*	Gelatinous	small jellyfish (net-feeders)
716	14	jellyfish	Footprint	post_MHW_Web/NCC2_NCC1Matched_10042022.csv	Post	0.0455190410574354	5.04790017060453e-85	2.42299208189018e-83	*	Gelatinous	small jellyfish (net-feeders)
717	14	jellyfish	Footprint	post_MHW_Web/NCC2_NCC1Matched_10042022.csv	Post	0.00864017278350131	5.04790017060453e-85	2.42299208189018e-83	*	Gelatinous	small jellyfish (net-feeders)
718	14	jellyfish	Footprint	post_MHW_Web/NCC2_NCC1Matched_10042022.csv	Post	0.0021403655841653	5.04790017060453e-85	2.42299208189018e-83	*	Gelatinous	small jellyfish (net-feeders)
719	14	jellyfish	Footprint	post_MHW_Web/NCC2_NCC1Matched_10042022.csv	Post	0.00400922772857068	5.04790017060453e-85	2.42299208189018e-83	*	Gelatinous	small jellyfish (net-feeders)
720	14	jellyfish	Footprint	post_MHW_Web/NCC2_NCC1Matched_10042022.csv	Post	0.00120936932719397	5.04790017060453e-85	2.42299208189018e-83	*	Gelatinous	small jellyfish (net-feeders)
721	14	jellyfish	Footprint	post_MHW_Web/NCC2_NCC1Matched_10042022.csv	Post	0.0180635371850416	5.04790017060453e-85	2.42299208189018e-83	*	Gelatinous	small jellyfish (net-feeders)
722	14	jellyfish	Footprint	post_MHW_Web/NCC2_NCC1Matched_10042022.csv	Post	0.00358044206632662	5.04790017060453e-85	2.42299208189018e-83	*	Gelatinous	small jellyfish (net-feeders)
723	14	jellyfish	Footprint	post_MHW_Web/NCC2_NCC1Matched_10042022.csv	Post	0.00166713451199797	5.04790017060453e-85	2.42299208189018e-83	*	Gelatinous	small jellyfish (net-feeders)
724	14	jellyfish	Footprint	post_MHW_Web/NCC2_NCC1Matched_10042022.csv	Post	0.00923541419333901	5.04790017060453e-85	2.42299208189018e-83	*	Gelatinous	small jellyfish (net-feeders)
725	14	jellyfish	Footprint	post_MHW_Web/NCC2_NCC1Matched_10042022.csv	Post	0.000752630883303996	5.04790017060453e-85	2.42299208189018e-83	*	Gelatinous	small jellyfish (net-feeders)
726	14	jellyfish	Footprint	post_MHW_Web/NCC2_NCC1Matched_10042022.csv	Post	0.139418184330053	5.04790017060453e-85	2.42299208189018e-83	*	Gelatinous	small jellyfish (net-feeders)
727	14	jellyfish	Footprint	post_MHW_Web/NCC2_NCC1Matched_10042022.csv	Post	0.0115811699918413	5.04790017060453e-85	2.42299208189018e-83	*	Gelatinous	small jellyfish (net-feeders)
728	14	jellyfish	Footprint	post_MHW_Web/NCC2_NCC1Matched_10042022.csv	Post	0.00210746235994628	5.04790017060453e-85	2.42299208189018e-83	*	Gelatinous	small jellyfish (net-feeders)
729	14	jellyfish	Footprint	post_MHW_Web/NCC2_NCC1Matched_10042022.csv	Post	0.0132877278085921	5.04790017060453e-85	2.42299208189018e-83	*	Gelatinous	small jellyfish (net-feeders)
730	14	jellyfish	Footprint	post_MHW_Web/NCC2_NCC1Matched_10042022.csv	Post	0.00144552623877555	5.04790017060453e-85	2.42299208189018e-83	*	Gelatinous	small jellyfish (net-feeders)
731	14	jellyfish	Footprint	post_MHW_Web/NCC2_NCC1Matched_10042022.csv	Post	0.00516831654658828	5.04790017060453e-85	2.42299208189018e-83	*	Gelatinous	small jellyfish (net-feeders)
732	14	jellyfish	Footprint	post_MHW_Web/NCC2_NCC1Matched_10042022.csv	Post	0.016123572488033	5.04790017060453e-85	2.42299208189018e-83	*	Gelatinous	small jellyfish (net-feeders)
733	14	jellyfish	Footprint	post_MHW_Web/NCC2_NCC1Matched_10042022.csv	Post	0.0149422268236843	5.04790017060453e-85	2.42299208189018e-83	*	Gelatinous	small jellyfish (net-feeders)
734	14	jellyfish	Footprint	post_MHW_Web/NCC2_NCC1Matched_10042022.csv	Post	0.0456880637605416	5.04790017060453e-85	2.42299208189018e-83	*	Gelatinous	small jellyfish (net-feeders)
735	14	jellyfish	Footprint	post_MHW_Web/NCC2_NCC1Matched_10042022.csv	Post	0.014846424967611	5.04790017060453e-85	2.42299208189018e-83	*	Gelatinous	small jellyfish (net-feeders)
736	14	jellyfish	Footprint	post_MHW_Web/NCC2_NCC1Matched_10042022.csv	Post	0.00316006544884161	5.04790017060453e-85	2.42299208189018e-83	*	Gelatinous	small jellyfish (net-feeders)
737	14	jellyfish	Footprint	post_MHW_Web/NCC2_NCC1Matched_10042022.csv	Post	0.00952272584757293	5.04790017060453e-85	2.42299208189018e-83	*	Gelatinous	small jellyfish (net-feeders)
738	14	jellyfish	Footprint	post_MHW_Web/NCC2_NCC1Matched_10042022.csv	Post	0.0162835854937374	5.04790017060453e-85	2.42299208189018e-83	*	Gelatinous	small jellyfish (net-feeders)
739	14	jellyfish	Footprint	post_MHW_Web/NCC2_NCC1Matched_10042022.csv	Post	0.0133183401029023	5.04790017060453e-85	2.42299208189018e-83	*	Gelatinous	small jellyfish (net-feeders)
740	14	jellyfish	Footprint	post_MHW_Web/NCC2_NCC1Matched_10042022.csv	Post	0.0252716724372801	5.04790017060453e-85	2.42299208189018e-83	*	Gelatinous	small jellyfish (net-feeders)
741	14	jellyfish	Footprint	post_MHW_Web/NCC2_NCC1Matched_10042022.csv	Post	0.0238033897816512	5.04790017060453e-85	2.42299208189018e-83	*	Gelatinous	small jellyfish (net-feeders)
742	14	jellyfish	Footprint	post_MHW_Web/NCC2_NCC1Matched_10042022.csv	Post	0.00549081915212744	5.04790017060453e-85	2.42299208189018e-83	*	Gelatinous	small jellyfish (net-feeders)
743	14	jellyfish	Footprint	post_MHW_Web/NCC2_NCC1Matched_10042022.csv	Post	0.0260092341773155	5.04790017060453e-85	2.42299208189018e-83	*	Gelatinous	small jellyfish (net-feeders)
744	14	jellyfish	Footprint	post_MHW_Web/NCC2_NCC1Matched_10042022.csv	Post	0.0105738348153001	5.04790017060453e-85	2.42299208189018e-83	*	Gelatinous	small jellyfish (net-feeders)
745	14	jellyfish	Footprint	post_MHW_Web/NCC2_NCC1Matched_10042022.csv	Post	0.0101474648886362	5.04790017060453e-85	2.42299208189018e-83	*	Gelatinous	small jellyfish (net-feeders)
746	14	jellyfish	Footprint	post_MHW_Web/NCC2_NCC1Matched_10042022.csv	Post	0.00856236573550749	5.04790017060453e-85	2.42299208189018e-83	*	Gelatinous	small jellyfish (net-feeders)
747	14	jellyfish	Footprint	post_MHW_Web/NCC2_NCC1Matched_10042022.csv	Post	0.0139812961635272	5.04790017060453e-85	2.42299208189018e-83	*	Gelatinous	small jellyfish (net-feeders)
748	14	jellyfish	Footprint	post_MHW_Web/NCC2_NCC1Matched_10042022.csv	Post	0.0108204121420901	5.04790017060453e-85	2.42299208189018e-83	*	Gelatinous	small jellyfish (net-feeders)
749	14	jellyfish	Footprint	pre_MHW_Web/NCC_11242020_JimsOld_updatedKrill_10052022.csv	Pre	0.0013000928315567	5.04790017060453e-85	2.42299208189018e-83	*	Gelatinous	small jellyfish (net-feeders)
750	14	jellyfish	Footprint	post_MHW_Web/NCC2_NCC1Matched_10042022.csv	Post	0.00496724933507721	5.04790017060453e-85	2.42299208189018e-83	*	Gelatinous	small jellyfish (net-feeders)
751	14	jellyfish	Footprint	pre_MHW_Web/NCC_11242020_JimsOld_updatedKrill_10052022.csv	Pre	0.0597291497727143	5.04790017060453e-85	2.42299208189018e-83	*	Gelatinous	small jellyfish (net-feeders)
752	14	jellyfish	Footprint	post_MHW_Web/NCC2_NCC1Matched_10042022.csv	Post	0.0010014259661349	5.04790017060453e-85	2.42299208189018e-83	*	Gelatinous	small jellyfish (net-feeders)
753	14	jellyfish	Footprint	pre_MHW_Web/NCC_11242020_JimsOld_updatedKrill_10052022.csv	Pre	0.0297551376893267	5.04790017060453e-85	2.42299208189018e-83	*	Gelatinous	small jellyfish (net-feeders)
754	14	jellyfish	Footprint	post_MHW_Web/NCC2_NCC1Matched_10042022.csv	Post	0.00429270667798075	5.04790017060453e-85	2.42299208189018e-83	*	Gelatinous	small jellyfish (net-feeders)
755	14	jellyfish	Footprint	pre_MHW_Web/NCC_11242020_JimsOld_updatedKrill_10052022.csv	Pre	0.00998429517102699	5.04790017060453e-85	2.42299208189018e-83	*	Gelatinous	small jellyfish (net-feeders)
756	14	jellyfish	Footprint	post_MHW_Web/NCC2_NCC1Matched_10042022.csv	Post	0.00164970176364349	5.04790017060453e-85	2.42299208189018e-83	*	Gelatinous	small jellyfish (net-feeders)
757	14	jellyfish	Footprint	pre_MHW_Web/NCC_11242020_JimsOld_updatedKrill_10052022.csv	Pre	0.0192647389269057	5.04790017060453e-85	2.42299208189018e-83	*	Gelatinous	small jellyfish (net-feeders)
758	14	jellyfish	Footprint	post_MHW_Web/NCC2_NCC1Matched_10042022.csv	Post	0.0135082755132231	5.04790017060453e-85	2.42299208189018e-83	*	Gelatinous	small jellyfish (net-feeders)
759	14	jellyfish	Footprint	pre_MHW_Web/NCC_11242020_JimsOld_updatedKrill_10052022.csv	Pre	0.0336197455378682	5.04790017060453e-85	2.42299208189018e-83	*	Gelatinous	small jellyfish (net-feeders)
760	14	jellyfish	Footprint	post_MHW_Web/NCC2_NCC1Matched_10042022.csv	Post	0.0191471811287795	5.04790017060453e-85	2.42299208189018e-83	*	Gelatinous	small jellyfish (net-feeders)
761	14	jellyfish	Footprint	pre_MHW_Web/NCC_11242020_JimsOld_updatedKrill_10052022.csv	Pre	0.0762214292954324	5.04790017060453e-85	2.42299208189018e-83	*	Gelatinous	small jellyfish (net-feeders)
762	14	jellyfish	Footprint	post_MHW_Web/NCC2_NCC1Matched_10042022.csv	Post	0.00563018644126454	5.04790017060453e-85	2.42299208189018e-83	*	Gelatinous	small jellyfish (net-feeders)
763	14	jellyfish	Footprint	pre_MHW_Web/NCC_11242020_JimsOld_updatedKrill_10052022.csv	Pre	0.0531921005488044	5.04790017060453e-85	2.42299208189018e-83	*	Gelatinous	small jellyfish (net-feeders)
764	14	jellyfish	Footprint	post_MHW_Web/NCC2_NCC1Matched_10042022.csv	Post	0.0219020817483484	5.04790017060453e-85	2.42299208189018e-83	*	Gelatinous	small jellyfish (net-feeders)
765	14	jellyfish	Footprint	pre_MHW_Web/NCC_11242020_JimsOld_updatedKrill_10052022.csv	Pre	0.0251818977919536	5.04790017060453e-85	2.42299208189018e-83	*	Gelatinous	small jellyfish (net-feeders)
766	14	jellyfish	Footprint	post_MHW_Web/NCC2_NCC1Matched_10042022.csv	Post	0.000734878880651083	5.04790017060453e-85	2.42299208189018e-83	*	Gelatinous	small jellyfish (net-feeders)
767	14	jellyfish	Footprint	pre_MHW_Web/NCC_11242020_JimsOld_updatedKrill_10052022.csv	Pre	0.0154082580996602	5.04790017060453e-85	2.42299208189018e-83	*	Gelatinous	small jellyfish (net-feeders)
768	14	jellyfish	Footprint	post_MHW_Web/NCC2_NCC1Matched_10042022.csv	Post	0.0172100473320507	5.04790017060453e-85	2.42299208189018e-83	*	Gelatinous	small jellyfish (net-feeders)
769	14	jellyfish	Footprint	pre_MHW_Web/NCC_11242020_JimsOld_updatedKrill_10052022.csv	Pre	0.00217775890504438	5.04790017060453e-85	2.42299208189018e-83	*	Gelatinous	small jellyfish (net-feeders)
770	14	jellyfish	Footprint	post_MHW_Web/NCC2_NCC1Matched_10042022.csv	Post	0.00839333291325032	5.04790017060453e-85	2.42299208189018e-83	*	Gelatinous	small jellyfish (net-feeders)
771	14	jellyfish	Footprint	pre_MHW_Web/NCC_11242020_JimsOld_updatedKrill_10052022.csv	Pre	0.0843573780949809	5.04790017060453e-85	2.42299208189018e-83	*	Gelatinous	small jellyfish (net-feeders)
772	14	jellyfish	Footprint	post_MHW_Web/NCC2_NCC1Matched_10042022.csv	Post	0.0186729419701301	5.04790017060453e-85	2.42299208189018e-83	*	Gelatinous	small jellyfish (net-feeders)
773	14	jellyfish	Footprint	pre_MHW_Web/NCC_11242020_JimsOld_updatedKrill_10052022.csv	Pre	0.0415194000380427	5.04790017060453e-85	2.42299208189018e-83	*	Gelatinous	small jellyfish (net-feeders)
774	14	jellyfish	Footprint	post_MHW_Web/NCC2_NCC1Matched_10042022.csv	Post	0.0119506589986726	5.04790017060453e-85	2.42299208189018e-83	*	Gelatinous	small jellyfish (net-feeders)
775	14	jellyfish	Footprint	pre_MHW_Web/NCC_11242020_JimsOld_updatedKrill_10052022.csv	Pre	0.00909401002173842	5.04790017060453e-85	2.42299208189018e-83	*	Gelatinous	small jellyfish (net-feeders)
776	14	jellyfish	Footprint	post_MHW_Web/NCC2_NCC1Matched_10042022.csv	Post	0.00327364565417321	5.04790017060453e-85	2.42299208189018e-83	*	Gelatinous	small jellyfish (net-feeders)
777	14	jellyfish	Footprint	pre_MHW_Web/NCC_11242020_JimsOld_updatedKrill_10052022.csv	Pre	0.0767885043597206	5.04790017060453e-85	2.42299208189018e-83	*	Gelatinous	small jellyfish (net-feeders)
778	14	jellyfish	Footprint	post_MHW_Web/NCC2_NCC1Matched_10042022.csv	Post	0.00791063028799084	5.04790017060453e-85	2.42299208189018e-83	*	Gelatinous	small jellyfish (net-feeders)
779	14	jellyfish	Footprint	pre_MHW_Web/NCC_11242020_JimsOld_updatedKrill_10052022.csv	Pre	0.0360954200339223	5.04790017060453e-85	2.42299208189018e-83	*	Gelatinous	small jellyfish (net-feeders)
780	14	jellyfish	Footprint	post_MHW_Web/NCC2_NCC1Matched_10042022.csv	Post	0.00855893809370701	5.04790017060453e-85	2.42299208189018e-83	*	Gelatinous	small jellyfish (net-feeders)
781	14	jellyfish	Footprint	pre_MHW_Web/NCC_11242020_JimsOld_updatedKrill_10052022.csv	Pre	0.0258215986342485	5.04790017060453e-85	2.42299208189018e-83	*	Gelatinous	small jellyfish (net-feeders)
782	14	jellyfish	Footprint	post_MHW_Web/NCC2_NCC1Matched_10042022.csv	Post	0.0153991515580078	5.04790017060453e-85	2.42299208189018e-83	*	Gelatinous	small jellyfish (net-feeders)
783	14	jellyfish	Footprint	pre_MHW_Web/NCC_11242020_JimsOld_updatedKrill_10052022.csv	Pre	0.016457950711338	5.04790017060453e-85	2.42299208189018e-83	*	Gelatinous	small jellyfish (net-feeders)
784	14	jellyfish	Footprint	post_MHW_Web/NCC2_NCC1Matched_10042022.csv	Post	0.00195739526268738	5.04790017060453e-85	2.42299208189018e-83	*	Gelatinous	small jellyfish (net-feeders)
785	14	jellyfish	Footprint	pre_MHW_Web/NCC_11242020_JimsOld_updatedKrill_10052022.csv	Pre	0.0407227968298817	5.04790017060453e-85	2.42299208189018e-83	*	Gelatinous	small jellyfish (net-feeders)
786	14	jellyfish	Footprint	post_MHW_Web/NCC2_NCC1Matched_10042022.csv	Post	0.0124392767703081	5.04790017060453e-85	2.42299208189018e-83	*	Gelatinous	small jellyfish (net-feeders)
787	14	jellyfish	Footprint	pre_MHW_Web/NCC_11242020_JimsOld_updatedKrill_10052022.csv	Pre	0.00606190115393367	5.04790017060453e-85	2.42299208189018e-83	*	Gelatinous	small jellyfish (net-feeders)
788	14	jellyfish	Footprint	post_MHW_Web/NCC2_NCC1Matched_10042022.csv	Post	0.00273754453611087	5.04790017060453e-85	2.42299208189018e-83	*	Gelatinous	small jellyfish (net-feeders)
789	14	jellyfish	Footprint	pre_MHW_Web/NCC_11242020_JimsOld_updatedKrill_10052022.csv	Pre	0.0745740876864005	5.04790017060453e-85	2.42299208189018e-83	*	Gelatinous	small jellyfish (net-feeders)
790	14	jellyfish	Footprint	post_MHW_Web/NCC2_NCC1Matched_10042022.csv	Post	0.0118444127568745	5.04790017060453e-85	2.42299208189018e-83	*	Gelatinous	small jellyfish (net-feeders)
791	14	jellyfish	Footprint	pre_MHW_Web/NCC_11242020_JimsOld_updatedKrill_10052022.csv	Pre	0.0340270783393755	5.04790017060453e-85	2.42299208189018e-83	*	Gelatinous	small jellyfish (net-feeders)
792	14	jellyfish	Footprint	post_MHW_Web/NCC2_NCC1Matched_10042022.csv	Post	0.0205679300076592	5.04790017060453e-85	2.42299208189018e-83	*	Gelatinous	small jellyfish (net-feeders)
793	14	jellyfish	Footprint	pre_MHW_Web/NCC_11242020_JimsOld_updatedKrill_10052022.csv	Pre	0.00839501237721261	5.04790017060453e-85	2.42299208189018e-83	*	Gelatinous	small jellyfish (net-feeders)
794	14	jellyfish	Footprint	post_MHW_Web/NCC2_NCC1Matched_10042022.csv	Post	0.0101865350350857	5.04790017060453e-85	2.42299208189018e-83	*	Gelatinous	small jellyfish (net-feeders)
795	14	jellyfish	Footprint	pre_MHW_Web/NCC_11242020_JimsOld_updatedKrill_10052022.csv	Pre	0.0132398410848537	5.04790017060453e-85	2.42299208189018e-83	*	Gelatinous	small jellyfish (net-feeders)
796	14	jellyfish	Footprint	post_MHW_Web/NCC2_NCC1Matched_10042022.csv	Post	0.00119763440830553	5.04790017060453e-85	2.42299208189018e-83	*	Gelatinous	small jellyfish (net-feeders)
797	14	jellyfish	Footprint	pre_MHW_Web/NCC_11242020_JimsOld_updatedKrill_10052022.csv	Pre	0.022211847052859	5.04790017060453e-85	2.42299208189018e-83	*	Gelatinous	small jellyfish (net-feeders)
798	14	jellyfish	Footprint	post_MHW_Web/NCC2_NCC1Matched_10042022.csv	Post	0.0146322166876496	5.04790017060453e-85	2.42299208189018e-83	*	Gelatinous	small jellyfish (net-feeders)
799	14	jellyfish	Footprint	pre_MHW_Web/NCC_11242020_JimsOld_updatedKrill_10052022.csv	Pre	0.101152116175532	5.04790017060453e-85	2.42299208189018e-83	*	Gelatinous	small jellyfish (net-feeders)
800	14	jellyfish	Footprint	post_MHW_Web/NCC2_NCC1Matched_10042022.csv	Post	0.00991589007495997	5.04790017060453e-85	2.42299208189018e-83	*	Gelatinous	small jellyfish (net-feeders)
801	14	jellyfish	Footprint	pre_MHW_Web/NCC_11242020_JimsOld_updatedKrill_10052022.csv	Pre	0.0762064241926466	5.04790017060453e-85	2.42299208189018e-83	*	Gelatinous	small jellyfish (net-feeders)
802	14	jellyfish	Footprint	post_MHW_Web/NCC2_NCC1Matched_10042022.csv	Post	0.00956392505749652	5.04790017060453e-85	2.42299208189018e-83	*	Gelatinous	small jellyfish (net-feeders)
803	14	jellyfish	Footprint	pre_MHW_Web/NCC_11242020_JimsOld_updatedKrill_10052022.csv	Pre	0.0225327308124009	5.04790017060453e-85	2.42299208189018e-83	*	Gelatinous	small jellyfish (net-feeders)
804	14	jellyfish	Footprint	post_MHW_Web/NCC2_NCC1Matched_10042022.csv	Post	0.0119248328158546	5.04790017060453e-85	2.42299208189018e-83	*	Gelatinous	small jellyfish (net-feeders)
805	14	jellyfish	Footprint	pre_MHW_Web/NCC_11242020_JimsOld_updatedKrill_10052022.csv	Pre	0.00646821112303785	5.04790017060453e-85	2.42299208189018e-83	*	Gelatinous	small jellyfish (net-feeders)
806	14	jellyfish	Footprint	post_MHW_Web/NCC2_NCC1Matched_10042022.csv	Post	0.0232260004413787	5.04790017060453e-85	2.42299208189018e-83	*	Gelatinous	small jellyfish (net-feeders)
807	14	jellyfish	Footprint	pre_MHW_Web/NCC_11242020_JimsOld_updatedKrill_10052022.csv	Pre	0.0162438926813315	5.04790017060453e-85	2.42299208189018e-83	*	Gelatinous	small jellyfish (net-feeders)
808	14	jellyfish	Footprint	post_MHW_Web/NCC2_NCC1Matched_10042022.csv	Post	0.0248174923096461	5.04790017060453e-85	2.42299208189018e-83	*	Gelatinous	small jellyfish (net-feeders)
809	14	jellyfish	Footprint	pre_MHW_Web/NCC_11242020_JimsOld_updatedKrill_10052022.csv	Pre	0.0126334617999729	5.04790017060453e-85	2.42299208189018e-83	*	Gelatinous	small jellyfish (net-feeders)
810	14	jellyfish	Footprint	post_MHW_Web/NCC2_NCC1Matched_10042022.csv	Post	0.0087395455905694	5.04790017060453e-85	2.42299208189018e-83	*	Gelatinous	small jellyfish (net-feeders)
811	14	jellyfish	Footprint	pre_MHW_Web/NCC_11242020_JimsOld_updatedKrill_10052022.csv	Pre	0.00482574152572862	5.04790017060453e-85	2.42299208189018e-83	*	Gelatinous	small jellyfish (net-feeders)
812	14	jellyfish	Footprint	post_MHW_Web/NCC2_NCC1Matched_10042022.csv	Post	0.00212242086846243	5.04790017060453e-85	2.42299208189018e-83	*	Gelatinous	small jellyfish (net-feeders)
813	14	jellyfish	Footprint	pre_MHW_Web/NCC_11242020_JimsOld_updatedKrill_10052022.csv	Pre	0.0164166115983845	5.04790017060453e-85	2.42299208189018e-83	*	Gelatinous	small jellyfish (net-feeders)
814	14	jellyfish	Footprint	post_MHW_Web/NCC2_NCC1Matched_10042022.csv	Post	0.0105436498458483	5.04790017060453e-85	2.42299208189018e-83	*	Gelatinous	small jellyfish (net-feeders)
815	14	jellyfish	Footprint	pre_MHW_Web/NCC_11242020_JimsOld_updatedKrill_10052022.csv	Pre	0.0105460104719088	5.04790017060453e-85	2.42299208189018e-83	*	Gelatinous	small jellyfish (net-feeders)
816	14	jellyfish	Footprint	post_MHW_Web/NCC2_NCC1Matched_10042022.csv	Post	0.00122154336454126	5.04790017060453e-85	2.42299208189018e-83	*	Gelatinous	small jellyfish (net-feeders)
817	14	jellyfish	Footprint	pre_MHW_Web/NCC_11242020_JimsOld_updatedKrill_10052022.csv	Pre	0.0140133626680747	5.04790017060453e-85	2.42299208189018e-83	*	Gelatinous	small jellyfish (net-feeders)
818	14	jellyfish	Footprint	post_MHW_Web/NCC2_NCC1Matched_10042022.csv	Post	0.00110148909782658	5.04790017060453e-85	2.42299208189018e-83	*	Gelatinous	small jellyfish (net-feeders)
819	14	jellyfish	Footprint	pre_MHW_Web/NCC_11242020_JimsOld_updatedKrill_10052022.csv	Pre	0.00521357800695498	5.04790017060453e-85	2.42299208189018e-83	*	Gelatinous	small jellyfish (net-feeders)
820	14	jellyfish	Footprint	post_MHW_Web/NCC2_NCC1Matched_10042022.csv	Post	0.0107320459841201	5.04790017060453e-85	2.42299208189018e-83	*	Gelatinous	small jellyfish (net-feeders)
821	14	jellyfish	Footprint	pre_MHW_Web/NCC_11242020_JimsOld_updatedKrill_10052022.csv	Pre	0.00843219470226571	5.04790017060453e-85	2.42299208189018e-83	*	Gelatinous	small jellyfish (net-feeders)
822	14	jellyfish	Footprint	post_MHW_Web/NCC2_NCC1Matched_10042022.csv	Post	0.00601126162999654	5.04790017060453e-85	2.42299208189018e-83	*	Gelatinous	small jellyfish (net-feeders)
823	14	jellyfish	Footprint	pre_MHW_Web/NCC_11242020_JimsOld_updatedKrill_10052022.csv	Pre	0.00947397304037507	5.04790017060453e-85	2.42299208189018e-83	*	Gelatinous	small jellyfish (net-feeders)
824	14	jellyfish	Footprint	post_MHW_Web/NCC2_NCC1Matched_10042022.csv	Post	0.0172009959122383	5.04790017060453e-85	2.42299208189018e-83	*	Gelatinous	small jellyfish (net-feeders)
825	14	jellyfish	Footprint	pre_MHW_Web/NCC_11242020_JimsOld_updatedKrill_10052022.csv	Pre	0.0287115175154372	5.04790017060453e-85	2.42299208189018e-83	*	Gelatinous	small jellyfish (net-feeders)
826	14	jellyfish	Footprint	post_MHW_Web/NCC2_NCC1Matched_10042022.csv	Post	0.00481011500710798	5.04790017060453e-85	2.42299208189018e-83	*	Gelatinous	small jellyfish (net-feeders)
827	14	jellyfish	Footprint	pre_MHW_Web/NCC_11242020_JimsOld_updatedKrill_10052022.csv	Pre	0.0135941989387582	5.04790017060453e-85	2.42299208189018e-83	*	Gelatinous	small jellyfish (net-feeders)
828	14	jellyfish	Footprint	post_MHW_Web/NCC2_NCC1Matched_10042022.csv	Post	0.0151706355007658	5.04790017060453e-85	2.42299208189018e-83	*	Gelatinous	small jellyfish (net-feeders)
829	14	jellyfish	Footprint	pre_MHW_Web/NCC_11242020_JimsOld_updatedKrill_10052022.csv	Pre	0.00247638820302449	5.04790017060453e-85	2.42299208189018e-83	*	Gelatinous	small jellyfish (net-feeders)
830	14	jellyfish	Footprint	post_MHW_Web/NCC2_NCC1Matched_10042022.csv	Post	0.0184468953331338	5.04790017060453e-85	2.42299208189018e-83	*	Gelatinous	small jellyfish (net-feeders)
831	14	jellyfish	Footprint	pre_MHW_Web/NCC_11242020_JimsOld_updatedKrill_10052022.csv	Pre	0.0666169474501757	5.04790017060453e-85	2.42299208189018e-83	*	Gelatinous	small jellyfish (net-feeders)
832	14	jellyfish	Footprint	post_MHW_Web/NCC2_NCC1Matched_10042022.csv	Post	0.00202551133211274	5.04790017060453e-85	2.42299208189018e-83	*	Gelatinous	small jellyfish (net-feeders)
833	14	jellyfish	Footprint	pre_MHW_Web/NCC_11242020_JimsOld_updatedKrill_10052022.csv	Pre	0.00677366823902346	5.04790017060453e-85	2.42299208189018e-83	*	Gelatinous	small jellyfish (net-feeders)
834	14	jellyfish	Footprint	post_MHW_Web/NCC2_NCC1Matched_10042022.csv	Post	0.0127189319365656	5.04790017060453e-85	2.42299208189018e-83	*	Gelatinous	small jellyfish (net-feeders)
835	14	jellyfish	Footprint	pre_MHW_Web/NCC_11242020_JimsOld_updatedKrill_10052022.csv	Pre	0.0272018744761062	5.04790017060453e-85	2.42299208189018e-83	*	Gelatinous	small jellyfish (net-feeders)
836	14	jellyfish	Footprint	post_MHW_Web/NCC2_NCC1Matched_10042022.csv	Post	0.00612524327147937	5.04790017060453e-85	2.42299208189018e-83	*	Gelatinous	small jellyfish (net-feeders)
837	14	jellyfish	Footprint	pre_MHW_Web/NCC_11242020_JimsOld_updatedKrill_10052022.csv	Pre	0.0619029162321322	5.04790017060453e-85	2.42299208189018e-83	*	Gelatinous	small jellyfish (net-feeders)
838	14	jellyfish	Footprint	post_MHW_Web/NCC2_NCC1Matched_10042022.csv	Post	0.0186378562033404	5.04790017060453e-85	2.42299208189018e-83	*	Gelatinous	small jellyfish (net-feeders)
839	14	jellyfish	Footprint	pre_MHW_Web/NCC_11242020_JimsOld_updatedKrill_10052022.csv	Pre	0.03270813440739	5.04790017060453e-85	2.42299208189018e-83	*	Gelatinous	small jellyfish (net-feeders)
840	14	jellyfish	Footprint	post_MHW_Web/NCC2_NCC1Matched_10042022.csv	Post	0.00725583084355651	5.04790017060453e-85	2.42299208189018e-83	*	Gelatinous	small jellyfish (net-feeders)
841	14	jellyfish	Footprint	pre_MHW_Web/NCC_11242020_JimsOld_updatedKrill_10052022.csv	Pre	0.00327821552459388	5.04790017060453e-85	2.42299208189018e-83	*	Gelatinous	small jellyfish (net-feeders)
842	14	jellyfish	Footprint	post_MHW_Web/NCC2_NCC1Matched_10042022.csv	Post	0.0182663918431883	5.04790017060453e-85	2.42299208189018e-83	*	Gelatinous	small jellyfish (net-feeders)
843	14	jellyfish	Footprint	pre_MHW_Web/NCC_11242020_JimsOld_updatedKrill_10052022.csv	Pre	0.134314523488257	5.04790017060453e-85	2.42299208189018e-83	*	Gelatinous	small jellyfish (net-feeders)
844	14	jellyfish	Footprint	post_MHW_Web/NCC2_NCC1Matched_10042022.csv	Post	0.0203118159756621	5.04790017060453e-85	2.42299208189018e-83	*	Gelatinous	small jellyfish (net-feeders)
845	14	jellyfish	Footprint	pre_MHW_Web/NCC_11242020_JimsOld_updatedKrill_10052022.csv	Pre	0.0655246703984247	5.04790017060453e-85	2.42299208189018e-83	*	Gelatinous	small jellyfish (net-feeders)
846	14	jellyfish	Footprint	post_MHW_Web/NCC2_NCC1Matched_10042022.csv	Post	0.0205379956570465	5.04790017060453e-85	2.42299208189018e-83	*	Gelatinous	small jellyfish (net-feeders)
847	14	jellyfish	Footprint	pre_MHW_Web/NCC_11242020_JimsOld_updatedKrill_10052022.csv	Pre	0.0485626041178793	5.04790017060453e-85	2.42299208189018e-83	*	Gelatinous	small jellyfish (net-feeders)
848	14	jellyfish	Footprint	post_MHW_Web/NCC2_NCC1Matched_10042022.csv	Post	0.00764156804960732	5.04790017060453e-85	2.42299208189018e-83	*	Gelatinous	small jellyfish (net-feeders)
849	14	jellyfish	Footprint	pre_MHW_Web/NCC_11242020_JimsOld_updatedKrill_10052022.csv	Pre	0.00839151222938597	5.04790017060453e-85	2.42299208189018e-83	*	Gelatinous	small jellyfish (net-feeders)
850	14	jellyfish	Footprint	post_MHW_Web/NCC2_NCC1Matched_10042022.csv	Post	0.0143465046047964	5.04790017060453e-85	2.42299208189018e-83	*	Gelatinous	small jellyfish (net-feeders)
851	14	jellyfish	Footprint	pre_MHW_Web/NCC_11242020_JimsOld_updatedKrill_10052022.csv	Pre	0.00940270938151207	5.04790017060453e-85	2.42299208189018e-83	*	Gelatinous	small jellyfish (net-feeders)
852	14	jellyfish	Footprint	post_MHW_Web/NCC2_NCC1Matched_10042022.csv	Post	0.0693478452529509	5.04790017060453e-85	2.42299208189018e-83	*	Gelatinous	small jellyfish (net-feeders)
853	14	jellyfish	Footprint	pre_MHW_Web/NCC_11242020_JimsOld_updatedKrill_10052022.csv	Pre	0.0130099942523604	5.04790017060453e-85	2.42299208189018e-83	*	Gelatinous	small jellyfish (net-feeders)
854	14	jellyfish	Footprint	post_MHW_Web/NCC2_NCC1Matched_10042022.csv	Post	0.033444198668472	5.04790017060453e-85	2.42299208189018e-83	*	Gelatinous	small jellyfish (net-feeders)
855	14	jellyfish	Footprint	pre_MHW_Web/NCC_11242020_JimsOld_updatedKrill_10052022.csv	Pre	0.0395034293802282	5.04790017060453e-85	2.42299208189018e-83	*	Gelatinous	small jellyfish (net-feeders)
856	14	jellyfish	Footprint	post_MHW_Web/NCC2_NCC1Matched_10042022.csv	Post	0.00734890820031782	5.04790017060453e-85	2.42299208189018e-83	*	Gelatinous	small jellyfish (net-feeders)
857	14	jellyfish	Footprint	pre_MHW_Web/NCC_11242020_JimsOld_updatedKrill_10052022.csv	Pre	0.0123758593279066	5.04790017060453e-85	2.42299208189018e-83	*	Gelatinous	small jellyfish (net-feeders)
858	14	jellyfish	Footprint	post_MHW_Web/NCC2_NCC1Matched_10042022.csv	Post	0.0169437821844735	5.04790017060453e-85	2.42299208189018e-83	*	Gelatinous	small jellyfish (net-feeders)
859	14	jellyfish	Footprint	pre_MHW_Web/NCC_11242020_JimsOld_updatedKrill_10052022.csv	Pre	0.00287757146774229	5.04790017060453e-85	2.42299208189018e-83	*	Gelatinous	small jellyfish (net-feeders)
860	14	jellyfish	Footprint	post_MHW_Web/NCC2_NCC1Matched_10042022.csv	Post	0.0316940283946947	5.04790017060453e-85	2.42299208189018e-83	*	Gelatinous	small jellyfish (net-feeders)
861	14	jellyfish	Footprint	pre_MHW_Web/NCC_11242020_JimsOld_updatedKrill_10052022.csv	Pre	0.00303487399600776	5.04790017060453e-85	2.42299208189018e-83	*	Gelatinous	small jellyfish (net-feeders)
862	14	jellyfish	Footprint	post_MHW_Web/NCC2_NCC1Matched_10042022.csv	Post	0.0104008487374854	5.04790017060453e-85	2.42299208189018e-83	*	Gelatinous	small jellyfish (net-feeders)
863	14	jellyfish	Footprint	pre_MHW_Web/NCC_11242020_JimsOld_updatedKrill_10052022.csv	Pre	0.0272320664895279	5.04790017060453e-85	2.42299208189018e-83	*	Gelatinous	small jellyfish (net-feeders)
864	14	jellyfish	Footprint	post_MHW_Web/NCC2_NCC1Matched_10042022.csv	Post	0.0183282861991339	5.04790017060453e-85	2.42299208189018e-83	*	Gelatinous	small jellyfish (net-feeders)
865	14	jellyfish	Footprint	pre_MHW_Web/NCC_11242020_JimsOld_updatedKrill_10052022.csv	Pre	0.0411272895884151	5.04790017060453e-85	2.42299208189018e-83	*	Gelatinous	small jellyfish (net-feeders)
866	14	jellyfish	Footprint	post_MHW_Web/NCC2_NCC1Matched_10042022.csv	Post	0.00933878320240177	5.04790017060453e-85	2.42299208189018e-83	*	Gelatinous	small jellyfish (net-feeders)
867	14	jellyfish	Footprint	pre_MHW_Web/NCC_11242020_JimsOld_updatedKrill_10052022.csv	Pre	0.00818320575446815	5.04790017060453e-85	2.42299208189018e-83	*	Gelatinous	small jellyfish (net-feeders)
868	14	jellyfish	Footprint	post_MHW_Web/NCC2_NCC1Matched_10042022.csv	Post	0.0310029067937355	5.04790017060453e-85	2.42299208189018e-83	*	Gelatinous	small jellyfish (net-feeders)
869	14	jellyfish	Footprint	pre_MHW_Web/NCC_11242020_JimsOld_updatedKrill_10052022.csv	Pre	0.000102474503036892	5.04790017060453e-85	2.42299208189018e-83	*	Gelatinous	small jellyfish (net-feeders)
870	14	jellyfish	Footprint	post_MHW_Web/NCC2_NCC1Matched_10042022.csv	Post	0.00139638190835399	5.04790017060453e-85	2.42299208189018e-83	*	Gelatinous	small jellyfish (net-feeders)
871	14	jellyfish	Footprint	pre_MHW_Web/NCC_11242020_JimsOld_updatedKrill_10052022.csv	Pre	0.0213557553720619	5.04790017060453e-85	2.42299208189018e-83	*	Gelatinous	small jellyfish (net-feeders)
872	14	jellyfish	Footprint	post_MHW_Web/NCC2_NCC1Matched_10042022.csv	Post	0.025917603170061	5.04790017060453e-85	2.42299208189018e-83	*	Gelatinous	small jellyfish (net-feeders)
873	14	jellyfish	Footprint	pre_MHW_Web/NCC_11242020_JimsOld_updatedKrill_10052022.csv	Pre	0.0618616406163377	5.04790017060453e-85	2.42299208189018e-83	*	Gelatinous	small jellyfish (net-feeders)
874	14	jellyfish	Footprint	post_MHW_Web/NCC2_NCC1Matched_10042022.csv	Post	0.0371000993860975	5.04790017060453e-85	2.42299208189018e-83	*	Gelatinous	small jellyfish (net-feeders)
875	14	jellyfish	Footprint	pre_MHW_Web/NCC_11242020_JimsOld_updatedKrill_10052022.csv	Pre	0.0737928262350335	5.04790017060453e-85	2.42299208189018e-83	*	Gelatinous	small jellyfish (net-feeders)
876	14	jellyfish	Footprint	post_MHW_Web/NCC2_NCC1Matched_10042022.csv	Post	0.0277833352393129	5.04790017060453e-85	2.42299208189018e-83	*	Gelatinous	small jellyfish (net-feeders)
877	14	jellyfish	Footprint	pre_MHW_Web/NCC_11242020_JimsOld_updatedKrill_10052022.csv	Pre	0.0143693713351547	5.04790017060453e-85	2.42299208189018e-83	*	Gelatinous	small jellyfish (net-feeders)
878	14	jellyfish	Footprint	post_MHW_Web/NCC2_NCC1Matched_10042022.csv	Post	0.00389558100089285	5.04790017060453e-85	2.42299208189018e-83	*	Gelatinous	small jellyfish (net-feeders)
879	14	jellyfish	Footprint	pre_MHW_Web/NCC_11242020_JimsOld_updatedKrill_10052022.csv	Pre	0.026480255427426	5.04790017060453e-85	2.42299208189018e-83	*	Gelatinous	small jellyfish (net-feeders)
880	14	jellyfish	Footprint	post_MHW_Web/NCC2_NCC1Matched_10042022.csv	Post	0.0044443215045537	5.04790017060453e-85	2.42299208189018e-83	*	Gelatinous	small jellyfish (net-feeders)
881	14	jellyfish	Footprint	pre_MHW_Web/NCC_11242020_JimsOld_updatedKrill_10052022.csv	Pre	0.00170634058684427	5.04790017060453e-85	2.42299208189018e-83	*	Gelatinous	small jellyfish (net-feeders)
882	14	jellyfish	Footprint	post_MHW_Web/NCC2_NCC1Matched_10042022.csv	Post	0.018350957360897	5.04790017060453e-85	2.42299208189018e-83	*	Gelatinous	small jellyfish (net-feeders)
883	14	jellyfish	Footprint	pre_MHW_Web/NCC_11242020_JimsOld_updatedKrill_10052022.csv	Pre	0.0267340991742614	5.04790017060453e-85	2.42299208189018e-83	*	Gelatinous	small jellyfish (net-feeders)
884	14	jellyfish	Footprint	post_MHW_Web/NCC2_NCC1Matched_10042022.csv	Post	0.0177816981519968	5.04790017060453e-85	2.42299208189018e-83	*	Gelatinous	small jellyfish (net-feeders)
885	14	jellyfish	Footprint	pre_MHW_Web/NCC_11242020_JimsOld_updatedKrill_10052022.csv	Pre	0.0183422510655889	5.04790017060453e-85	2.42299208189018e-83	*	Gelatinous	small jellyfish (net-feeders)
886	14	jellyfish	Footprint	post_MHW_Web/NCC2_NCC1Matched_10042022.csv	Post	0.0045552449516838	5.04790017060453e-85	2.42299208189018e-83	*	Gelatinous	small jellyfish (net-feeders)
887	14	jellyfish	Footprint	pre_MHW_Web/NCC_11242020_JimsOld_updatedKrill_10052022.csv	Pre	0.0578476338915698	5.04790017060453e-85	2.42299208189018e-83	*	Gelatinous	small jellyfish (net-feeders)
888	14	jellyfish	Footprint	post_MHW_Web/NCC2_NCC1Matched_10042022.csv	Post	0.0293930219484259	5.04790017060453e-85	2.42299208189018e-83	*	Gelatinous	small jellyfish (net-feeders)
889	14	jellyfish	Footprint	pre_MHW_Web/NCC_11242020_JimsOld_updatedKrill_10052022.csv	Pre	0.0796601552707169	5.04790017060453e-85	2.42299208189018e-83	*	Gelatinous	small jellyfish (net-feeders)
890	14	jellyfish	Footprint	post_MHW_Web/NCC2_NCC1Matched_10042022.csv	Post	0.0238763233062347	5.04790017060453e-85	2.42299208189018e-83	*	Gelatinous	small jellyfish (net-feeders)
891	14	jellyfish	Footprint	pre_MHW_Web/NCC_11242020_JimsOld_updatedKrill_10052022.csv	Pre	0.0169373180769313	5.04790017060453e-85	2.42299208189018e-83	*	Gelatinous	small jellyfish (net-feeders)
892	14	jellyfish	Footprint	post_MHW_Web/NCC2_NCC1Matched_10042022.csv	Post	0.00627845144385996	5.04790017060453e-85	2.42299208189018e-83	*	Gelatinous	small jellyfish (net-feeders)
893	14	jellyfish	Footprint	pre_MHW_Web/NCC_11242020_JimsOld_updatedKrill_10052022.csv	Pre	0.00527191744780583	5.04790017060453e-85	2.42299208189018e-83	*	Gelatinous	small jellyfish (net-feeders)
894	14	jellyfish	Footprint	post_MHW_Web/NCC2_NCC1Matched_10042022.csv	Post	0.0131141449398234	5.04790017060453e-85	2.42299208189018e-83	*	Gelatinous	small jellyfish (net-feeders)
895	14	jellyfish	Footprint	pre_MHW_Web/NCC_11242020_JimsOld_updatedKrill_10052022.csv	Pre	0.0736993196323287	5.04790017060453e-85	2.42299208189018e-83	*	Gelatinous	small jellyfish (net-feeders)
896	14	jellyfish	Footprint	post_MHW_Web/NCC2_NCC1Matched_10042022.csv	Post	0.0130186408616672	5.04790017060453e-85	2.42299208189018e-83	*	Gelatinous	small jellyfish (net-feeders)
897	14	jellyfish	Footprint	pre_MHW_Web/NCC_11242020_JimsOld_updatedKrill_10052022.csv	Pre	0.000366301025756832	5.04790017060453e-85	2.42299208189018e-83	*	Gelatinous	small jellyfish (net-feeders)
898	14	jellyfish	Footprint	post_MHW_Web/NCC2_NCC1Matched_10042022.csv	Post	0.00691978953321997	5.04790017060453e-85	2.42299208189018e-83	*	Gelatinous	small jellyfish (net-feeders)
899	14	jellyfish	Footprint	pre_MHW_Web/NCC_11242020_JimsOld_updatedKrill_10052022.csv	Pre	0.0179269609837456	5.04790017060453e-85	2.42299208189018e-83	*	Gelatinous	small jellyfish (net-feeders)
900	14	jellyfish	Footprint	post_MHW_Web/NCC2_NCC1Matched_10042022.csv	Post	0.00719563045455474	5.04790017060453e-85	2.42299208189018e-83	*	Gelatinous	small jellyfish (net-feeders)
901	14	jellyfish	Footprint	pre_MHW_Web/NCC_11242020_JimsOld_updatedKrill_10052022.csv	Pre	0.0152373071802293	5.04790017060453e-85	2.42299208189018e-83	*	Gelatinous	small jellyfish (net-feeders)
902	14	jellyfish	Footprint	post_MHW_Web/NCC2_NCC1Matched_10042022.csv	Post	0.020124805216893	5.04790017060453e-85	2.42299208189018e-83	*	Gelatinous	small jellyfish (net-feeders)
903	14	jellyfish	Footprint	pre_MHW_Web/NCC_11242020_JimsOld_updatedKrill_10052022.csv	Pre	0.0315244253784996	5.04790017060453e-85	2.42299208189018e-83	*	Gelatinous	small jellyfish (net-feeders)
904	14	jellyfish	Footprint	post_MHW_Web/NCC2_NCC1Matched_10042022.csv	Post	0.0137097473863282	5.04790017060453e-85	2.42299208189018e-83	*	Gelatinous	small jellyfish (net-feeders)
905	14	jellyfish	Footprint	pre_MHW_Web/NCC_11242020_JimsOld_updatedKrill_10052022.csv	Pre	0.00558161345106641	5.04790017060453e-85	2.42299208189018e-83	*	Gelatinous	small jellyfish (net-feeders)
906	14	jellyfish	Footprint	post_MHW_Web/NCC2_NCC1Matched_10042022.csv	Post	0.0059412736871717	5.04790017060453e-85	2.42299208189018e-83	*	Gelatinous	small jellyfish (net-feeders)
907	14	jellyfish	Footprint	pre_MHW_Web/NCC_11242020_JimsOld_updatedKrill_10052022.csv	Pre	0.0102537729890533	5.04790017060453e-85	2.42299208189018e-83	*	Gelatinous	small jellyfish (net-feeders)
908	14	jellyfish	Footprint	post_MHW_Web/NCC2_NCC1Matched_10042022.csv	Post	0.0207773066915494	5.04790017060453e-85	2.42299208189018e-83	*	Gelatinous	small jellyfish (net-feeders)
909	14	jellyfish	Footprint	pre_MHW_Web/NCC_11242020_JimsOld_updatedKrill_10052022.csv	Pre	0.00805992914955855	5.04790017060453e-85	2.42299208189018e-83	*	Gelatinous	small jellyfish (net-feeders)
910	14	jellyfish	Footprint	post_MHW_Web/NCC2_NCC1Matched_10042022.csv	Post	0.000712709580359219	5.04790017060453e-85	2.42299208189018e-83	*	Gelatinous	small jellyfish (net-feeders)
911	14	jellyfish	Footprint	pre_MHW_Web/NCC_11242020_JimsOld_updatedKrill_10052022.csv	Pre	0.0114017053589781	5.04790017060453e-85	2.42299208189018e-83	*	Gelatinous	small jellyfish (net-feeders)
912	14	jellyfish	Footprint	post_MHW_Web/NCC2_NCC1Matched_10042022.csv	Post	0.00466764577697404	5.04790017060453e-85	2.42299208189018e-83	*	Gelatinous	small jellyfish (net-feeders)
913	14	jellyfish	Footprint	pre_MHW_Web/NCC_11242020_JimsOld_updatedKrill_10052022.csv	Pre	0.0491808751165252	5.04790017060453e-85	2.42299208189018e-83	*	Gelatinous	small jellyfish (net-feeders)
914	14	jellyfish	Footprint	post_MHW_Web/NCC2_NCC1Matched_10042022.csv	Post	0.0182825003337677	5.04790017060453e-85	2.42299208189018e-83	*	Gelatinous	small jellyfish (net-feeders)
915	14	jellyfish	Footprint	pre_MHW_Web/NCC_11242020_JimsOld_updatedKrill_10052022.csv	Pre	0.0467614705192217	5.04790017060453e-85	2.42299208189018e-83	*	Gelatinous	small jellyfish (net-feeders)
916	14	jellyfish	Footprint	post_MHW_Web/NCC2_NCC1Matched_10042022.csv	Post	0.037431738126427	5.04790017060453e-85	2.42299208189018e-83	*	Gelatinous	small jellyfish (net-feeders)
917	14	jellyfish	Footprint	pre_MHW_Web/NCC_11242020_JimsOld_updatedKrill_10052022.csv	Pre	0.0244145436969812	5.04790017060453e-85	2.42299208189018e-83	*	Gelatinous	small jellyfish (net-feeders)
918	14	jellyfish	Footprint	post_MHW_Web/NCC2_NCC1Matched_10042022.csv	Post	0.00191851248284205	5.04790017060453e-85	2.42299208189018e-83	*	Gelatinous	small jellyfish (net-feeders)
919	14	jellyfish	Footprint	pre_MHW_Web/NCC_11242020_JimsOld_updatedKrill_10052022.csv	Pre	0.0236109953726799	5.04790017060453e-85	2.42299208189018e-83	*	Gelatinous	small jellyfish (net-feeders)
920	14	jellyfish	Footprint	post_MHW_Web/NCC2_NCC1Matched_10042022.csv	Post	0.000498219380318245	5.04790017060453e-85	2.42299208189018e-83	*	Gelatinous	small jellyfish (net-feeders)
921	14	jellyfish	Footprint	pre_MHW_Web/NCC_11242020_JimsOld_updatedKrill_10052022.csv	Pre	0.0768381716912506	5.04790017060453e-85	2.42299208189018e-83	*	Gelatinous	small jellyfish (net-feeders)
922	14	jellyfish	Footprint	post_MHW_Web/NCC2_NCC1Matched_10042022.csv	Post	0.0188113067274244	5.04790017060453e-85	2.42299208189018e-83	*	Gelatinous	small jellyfish (net-feeders)
923	14	jellyfish	Footprint	pre_MHW_Web/NCC_11242020_JimsOld_updatedKrill_10052022.csv	Pre	0.00939829991662177	5.04790017060453e-85	2.42299208189018e-83	*	Gelatinous	small jellyfish (net-feeders)
924	14	jellyfish	Footprint	post_MHW_Web/NCC2_NCC1Matched_10042022.csv	Post	0.0265995533522952	5.04790017060453e-85	2.42299208189018e-83	*	Gelatinous	small jellyfish (net-feeders)
925	14	jellyfish	Footprint	pre_MHW_Web/NCC_11242020_JimsOld_updatedKrill_10052022.csv	Pre	0.00909314999727626	5.04790017060453e-85	2.42299208189018e-83	*	Gelatinous	small jellyfish (net-feeders)
926	14	jellyfish	Footprint	post_MHW_Web/NCC2_NCC1Matched_10042022.csv	Post	0.0117730573831785	5.04790017060453e-85	2.42299208189018e-83	*	Gelatinous	small jellyfish (net-feeders)
927	14	jellyfish	Footprint	pre_MHW_Web/NCC_11242020_JimsOld_updatedKrill_10052022.csv	Pre	0.0437811174481146	5.04790017060453e-85	2.42299208189018e-83	*	Gelatinous	small jellyfish (net-feeders)
928	14	jellyfish	Footprint	post_MHW_Web/NCC2_NCC1Matched_10042022.csv	Post	0.024070454996974	5.04790017060453e-85	2.42299208189018e-83	*	Gelatinous	small jellyfish (net-feeders)
929	14	jellyfish	Footprint	pre_MHW_Web/NCC_11242020_JimsOld_updatedKrill_10052022.csv	Pre	0.0401741126588386	5.04790017060453e-85	2.42299208189018e-83	*	Gelatinous	small jellyfish (net-feeders)
930	14	jellyfish	Footprint	post_MHW_Web/NCC2_NCC1Matched_10042022.csv	Post	4.0921939533613e-06	5.04790017060453e-85	2.42299208189018e-83	*	Gelatinous	small jellyfish (net-feeders)
931	14	jellyfish	Footprint	pre_MHW_Web/NCC_11242020_JimsOld_updatedKrill_10052022.csv	Pre	0.0168783222918432	5.04790017060453e-85	2.42299208189018e-83	*	Gelatinous	small jellyfish (net-feeders)
932	14	jellyfish	Footprint	post_MHW_Web/NCC2_NCC1Matched_10042022.csv	Post	0.0415357796607772	5.04790017060453e-85	2.42299208189018e-83	*	Gelatinous	small jellyfish (net-feeders)
933	14	jellyfish	Footprint	pre_MHW_Web/NCC_11242020_JimsOld_updatedKrill_10052022.csv	Pre	0.0168779794224266	5.04790017060453e-85	2.42299208189018e-83	*	Gelatinous	small jellyfish (net-feeders)
934	14	jellyfish	Footprint	post_MHW_Web/NCC2_NCC1Matched_10042022.csv	Post	0.00444763976350515	5.04790017060453e-85	2.42299208189018e-83	*	Gelatinous	small jellyfish (net-feeders)
935	14	jellyfish	Footprint	pre_MHW_Web/NCC_11242020_JimsOld_updatedKrill_10052022.csv	Pre	0.0413309315415471	5.04790017060453e-85	2.42299208189018e-83	*	Gelatinous	small jellyfish (net-feeders)
936	14	jellyfish	Footprint	post_MHW_Web/NCC2_NCC1Matched_10042022.csv	Post	0.0175236910618818	5.04790017060453e-85	2.42299208189018e-83	*	Gelatinous	small jellyfish (net-feeders)
937	14	jellyfish	Footprint	pre_MHW_Web/NCC_11242020_JimsOld_updatedKrill_10052022.csv	Pre	0.00591828308207801	5.04790017060453e-85	2.42299208189018e-83	*	Gelatinous	small jellyfish (net-feeders)
938	14	jellyfish	Footprint	post_MHW_Web/NCC2_NCC1Matched_10042022.csv	Post	0.0106927363697218	5.04790017060453e-85	2.42299208189018e-83	*	Gelatinous	small jellyfish (net-feeders)
939	14	jellyfish	Footprint	pre_MHW_Web/NCC_11242020_JimsOld_updatedKrill_10052022.csv	Pre	0.15282949520947	5.04790017060453e-85	2.42299208189018e-83	*	Gelatinous	small jellyfish (net-feeders)
940	14	jellyfish	Footprint	post_MHW_Web/NCC2_NCC1Matched_10042022.csv	Post	0.00460732566098934	5.04790017060453e-85	2.42299208189018e-83	*	Gelatinous	small jellyfish (net-feeders)
941	14	jellyfish	Footprint	pre_MHW_Web/NCC_11242020_JimsOld_updatedKrill_10052022.csv	Pre	0.00063728041561502	5.04790017060453e-85	2.42299208189018e-83	*	Gelatinous	small jellyfish (net-feeders)
942	14	jellyfish	Footprint	post_MHW_Web/NCC2_NCC1Matched_10042022.csv	Post	0.0222079964289344	5.04790017060453e-85	2.42299208189018e-83	*	Gelatinous	small jellyfish (net-feeders)
943	14	jellyfish	Footprint	pre_MHW_Web/NCC_11242020_JimsOld_updatedKrill_10052022.csv	Pre	0.00452065311460166	5.04790017060453e-85	2.42299208189018e-83	*	Gelatinous	small jellyfish (net-feeders)
944	14	jellyfish	Footprint	post_MHW_Web/NCC2_NCC1Matched_10042022.csv	Post	0.11851880462346	5.04790017060453e-85	2.42299208189018e-83	*	Gelatinous	small jellyfish (net-feeders)
945	14	jellyfish	Footprint	pre_MHW_Web/NCC_11242020_JimsOld_updatedKrill_10052022.csv	Pre	0.00205283665314371	5.04790017060453e-85	2.42299208189018e-83	*	Gelatinous	small jellyfish (net-feeders)
946	14	jellyfish	Footprint	post_MHW_Web/NCC2_NCC1Matched_10042022.csv	Post	0.00696445807289141	5.04790017060453e-85	2.42299208189018e-83	*	Gelatinous	small jellyfish (net-feeders)
947	14	jellyfish	Footprint	pre_MHW_Web/NCC_11242020_JimsOld_updatedKrill_10052022.csv	Pre	0.0232051397245715	5.04790017060453e-85	2.42299208189018e-83	*	Gelatinous	small jellyfish (net-feeders)
948	14	jellyfish	Footprint	post_MHW_Web/NCC2_NCC1Matched_10042022.csv	Post	0.00489770314353637	5.04790017060453e-85	2.42299208189018e-83	*	Gelatinous	small jellyfish (net-feeders)
949	14	jellyfish	Footprint	pre_MHW_Web/NCC_11242020_JimsOld_updatedKrill_10052022.csv	Pre	0.0076343947613297	5.04790017060453e-85	2.42299208189018e-83	*	Gelatinous	small jellyfish (net-feeders)
950	14	jellyfish	Footprint	post_MHW_Web/NCC2_NCC1Matched_10042022.csv	Post	0.0143978906285607	5.04790017060453e-85	2.42299208189018e-83	*	Gelatinous	small jellyfish (net-feeders)
951	14	jellyfish	Footprint	pre_MHW_Web/NCC_11242020_JimsOld_updatedKrill_10052022.csv	Pre	0.00423861156570721	5.04790017060453e-85	2.42299208189018e-83	*	Gelatinous	small jellyfish (net-feeders)
952	14	jellyfish	Footprint	post_MHW_Web/NCC2_NCC1Matched_10042022.csv	Post	0.00952239207805121	5.04790017060453e-85	2.42299208189018e-83	*	Gelatinous	small jellyfish (net-feeders)
953	14	jellyfish	Footprint	pre_MHW_Web/NCC_11242020_JimsOld_updatedKrill_10052022.csv	Pre	0.014375255057108	5.04790017060453e-85	2.42299208189018e-83	*	Gelatinous	small jellyfish (net-feeders)
954	14	jellyfish	Footprint	post_MHW_Web/NCC2_NCC1Matched_10042022.csv	Post	0.0348188946931266	5.04790017060453e-85	2.42299208189018e-83	*	Gelatinous	small jellyfish (net-feeders)
955	14	jellyfish	Footprint	pre_MHW_Web/NCC_11242020_JimsOld_updatedKrill_10052022.csv	Pre	0.013309474011751	5.04790017060453e-85	2.42299208189018e-83	*	Gelatinous	small jellyfish (net-feeders)
956	14	jellyfish	Footprint	post_MHW_Web/NCC2_NCC1Matched_10042022.csv	Post	0.00207858578300583	5.04790017060453e-85	2.42299208189018e-83	*	Gelatinous	small jellyfish (net-feeders)
957	14	jellyfish	Footprint	pre_MHW_Web/NCC_11242020_JimsOld_updatedKrill_10052022.csv	Pre	0.00552571154125542	5.04790017060453e-85	2.42299208189018e-83	*	Gelatinous	small jellyfish (net-feeders)
958	14	jellyfish	Footprint	post_MHW_Web/NCC2_NCC1Matched_10042022.csv	Post	0.0361812755952545	5.04790017060453e-85	2.42299208189018e-83	*	Gelatinous	small jellyfish (net-feeders)
959	14	jellyfish	Footprint	pre_MHW_Web/NCC_11242020_JimsOld_updatedKrill_10052022.csv	Pre	0.0371000377845077	5.04790017060453e-85	2.42299208189018e-83	*	Gelatinous	small jellyfish (net-feeders)
960	14	jellyfish	Footprint	post_MHW_Web/NCC2_NCC1Matched_10042022.csv	Post	0.022452113919949	5.04790017060453e-85	2.42299208189018e-83	*	Gelatinous	small jellyfish (net-feeders)
961	14	jellyfish	Footprint	pre_MHW_Web/NCC_11242020_JimsOld_updatedKrill_10052022.csv	Pre	0.000711277902784363	5.04790017060453e-85	2.42299208189018e-83	*	Gelatinous	small jellyfish (net-feeders)
962	14	jellyfish	Footprint	post_MHW_Web/NCC2_NCC1Matched_10042022.csv	Post	0.017021539581171	5.04790017060453e-85	2.42299208189018e-83	*	Gelatinous	small jellyfish (net-feeders)
963	14	jellyfish	Footprint	pre_MHW_Web/NCC_11242020_JimsOld_updatedKrill_10052022.csv	Pre	9.32381857410617e-05	5.04790017060453e-85	2.42299208189018e-83	*	Gelatinous	small jellyfish (net-feeders)
964	14	jellyfish	Footprint	post_MHW_Web/NCC2_NCC1Matched_10042022.csv	Post	0.0164121357714316	5.04790017060453e-85	2.42299208189018e-83	*	Gelatinous	small jellyfish (net-feeders)
965	14	jellyfish	Footprint	pre_MHW_Web/NCC_11242020_JimsOld_updatedKrill_10052022.csv	Pre	0.00333049284704025	5.04790017060453e-85	2.42299208189018e-83	*	Gelatinous	small jellyfish (net-feeders)
966	14	jellyfish	Footprint	post_MHW_Web/NCC2_NCC1Matched_10042022.csv	Post	0.0106662595727692	5.04790017060453e-85	2.42299208189018e-83	*	Gelatinous	small jellyfish (net-feeders)
967	14	jellyfish	Footprint	pre_MHW_Web/NCC_11242020_JimsOld_updatedKrill_10052022.csv	Pre	0.00719244997695521	5.04790017060453e-85	2.42299208189018e-83	*	Gelatinous	small jellyfish (net-feeders)
968	14	jellyfish	Footprint	post_MHW_Web/NCC2_NCC1Matched_10042022.csv	Post	0.0131897753211211	5.04790017060453e-85	2.42299208189018e-83	*	Gelatinous	small jellyfish (net-feeders)
969	14	jellyfish	Footprint	pre_MHW_Web/NCC_11242020_JimsOld_updatedKrill_10052022.csv	Pre	0.0166169948746574	5.04790017060453e-85	2.42299208189018e-83	*	Gelatinous	small jellyfish (net-feeders)
970	14	jellyfish	Footprint	post_MHW_Web/NCC2_NCC1Matched_10042022.csv	Post	0.0189157903476864	5.04790017060453e-85	2.42299208189018e-83	*	Gelatinous	small jellyfish (net-feeders)
971	14	jellyfish	Footprint	pre_MHW_Web/NCC_11242020_JimsOld_updatedKrill_10052022.csv	Pre	0.0296432002325828	5.04790017060453e-85	2.42299208189018e-83	*	Gelatinous	small jellyfish (net-feeders)
972	14	jellyfish	Footprint	post_MHW_Web/NCC2_NCC1Matched_10042022.csv	Post	0.0113435423752399	5.04790017060453e-85	2.42299208189018e-83	*	Gelatinous	small jellyfish (net-feeders)
973	14	jellyfish	Footprint	pre_MHW_Web/NCC_11242020_JimsOld_updatedKrill_10052022.csv	Pre	0.00926527729461611	5.04790017060453e-85	2.42299208189018e-83	*	Gelatinous	small jellyfish (net-feeders)
974	14	jellyfish	Footprint	post_MHW_Web/NCC2_NCC1Matched_10042022.csv	Post	0.00871536382862965	5.04790017060453e-85	2.42299208189018e-83	*	Gelatinous	small jellyfish (net-feeders)
975	14	jellyfish	Footprint	pre_MHW_Web/NCC_11242020_JimsOld_updatedKrill_10052022.csv	Pre	0.0186296265997963	5.04790017060453e-85	2.42299208189018e-83	*	Gelatinous	small jellyfish (net-feeders)
976	14	jellyfish	Footprint	post_MHW_Web/NCC2_NCC1Matched_10042022.csv	Post	0.00197435032873485	5.04790017060453e-85	2.42299208189018e-83	*	Gelatinous	small jellyfish (net-feeders)
977	14	jellyfish	Footprint	pre_MHW_Web/NCC_11242020_JimsOld_updatedKrill_10052022.csv	Pre	0.0429245174280436	5.04790017060453e-85	2.42299208189018e-83	*	Gelatinous	small jellyfish (net-feeders)
978	14	jellyfish	Footprint	post_MHW_Web/NCC2_NCC1Matched_10042022.csv	Post	0.0341786032830093	5.04790017060453e-85	2.42299208189018e-83	*	Gelatinous	small jellyfish (net-feeders)
979	14	jellyfish	Footprint	pre_MHW_Web/NCC_11242020_JimsOld_updatedKrill_10052022.csv	Pre	0.0423374332605541	5.04790017060453e-85	2.42299208189018e-83	*	Gelatinous	small jellyfish (net-feeders)
980	14	jellyfish	Footprint	post_MHW_Web/NCC2_NCC1Matched_10042022.csv	Post	6.51083588423949e-05	5.04790017060453e-85	2.42299208189018e-83	*	Gelatinous	small jellyfish (net-feeders)
981	14	jellyfish	Footprint	pre_MHW_Web/NCC_11242020_JimsOld_updatedKrill_10052022.csv	Pre	0.0806288377292826	5.04790017060453e-85	2.42299208189018e-83	*	Gelatinous	small jellyfish (net-feeders)
982	14	jellyfish	Footprint	post_MHW_Web/NCC2_NCC1Matched_10042022.csv	Post	0.074190468591945	5.04790017060453e-85	2.42299208189018e-83	*	Gelatinous	small jellyfish (net-feeders)
983	14	jellyfish	Footprint	pre_MHW_Web/NCC_11242020_JimsOld_updatedKrill_10052022.csv	Pre	0.0208346353122972	5.04790017060453e-85	2.42299208189018e-83	*	Gelatinous	small jellyfish (net-feeders)
984	14	jellyfish	Footprint	post_MHW_Web/NCC2_NCC1Matched_10042022.csv	Post	0.00653208515308504	5.04790017060453e-85	2.42299208189018e-83	*	Gelatinous	small jellyfish (net-feeders)
985	14	jellyfish	Footprint	pre_MHW_Web/NCC_11242020_JimsOld_updatedKrill_10052022.csv	Pre	0.0775731502048592	5.04790017060453e-85	2.42299208189018e-83	*	Gelatinous	small jellyfish (net-feeders)
986	14	jellyfish	Footprint	post_MHW_Web/NCC2_NCC1Matched_10042022.csv	Post	0.0381993821833803	5.04790017060453e-85	2.42299208189018e-83	*	Gelatinous	small jellyfish (net-feeders)
987	14	jellyfish	Footprint	pre_MHW_Web/NCC_11242020_JimsOld_updatedKrill_10052022.csv	Pre	0.0166417517524198	5.04790017060453e-85	2.42299208189018e-83	*	Gelatinous	small jellyfish (net-feeders)
988	14	jellyfish	Footprint	post_MHW_Web/NCC2_NCC1Matched_10042022.csv	Post	0.00094418226929568	5.04790017060453e-85	2.42299208189018e-83	*	Gelatinous	small jellyfish (net-feeders)
989	14	jellyfish	Footprint	pre_MHW_Web/NCC_11242020_JimsOld_updatedKrill_10052022.csv	Pre	0.0111965431033689	5.04790017060453e-85	2.42299208189018e-83	*	Gelatinous	small jellyfish (net-feeders)
990	14	jellyfish	Footprint	post_MHW_Web/NCC2_NCC1Matched_10042022.csv	Post	0.0719072758976274	5.04790017060453e-85	2.42299208189018e-83	*	Gelatinous	small jellyfish (net-feeders)
991	14	jellyfish	Footprint	pre_MHW_Web/NCC_11242020_JimsOld_updatedKrill_10052022.csv	Pre	0.000162849593657656	5.04790017060453e-85	2.42299208189018e-83	*	Gelatinous	small jellyfish (net-feeders)
992	14	jellyfish	Footprint	post_MHW_Web/NCC2_NCC1Matched_10042022.csv	Post	0.00426060277556504	5.04790017060453e-85	2.42299208189018e-83	*	Gelatinous	small jellyfish (net-feeders)
993	14	jellyfish	Footprint	pre_MHW_Web/NCC_11242020_JimsOld_updatedKrill_10052022.csv	Pre	0.00670707705487535	5.04790017060453e-85	2.42299208189018e-83	*	Gelatinous	small jellyfish (net-feeders)
994	14	jellyfish	Footprint	post_MHW_Web/NCC2_NCC1Matched_10042022.csv	Post	0.0308620471700863	5.04790017060453e-85	2.42299208189018e-83	*	Gelatinous	small jellyfish (net-feeders)
995	14	jellyfish	Footprint	pre_MHW_Web/NCC_11242020_JimsOld_updatedKrill_10052022.csv	Pre	0.00173251787601356	5.04790017060453e-85	2.42299208189018e-83	*	Gelatinous	small jellyfish (net-feeders)
996	14	jellyfish	Footprint	post_MHW_Web/NCC2_NCC1Matched_10042022.csv	Post	0.0154067013708743	5.04790017060453e-85	2.42299208189018e-83	*	Gelatinous	small jellyfish (net-feeders)
997	14	jellyfish	Footprint	pre_MHW_Web/NCC_11242020_JimsOld_updatedKrill_10052022.csv	Pre	0.0046620977115064	5.04790017060453e-85	2.42299208189018e-83	*	Gelatinous	small jellyfish (net-feeders)
998	14	jellyfish	Footprint	post_MHW_Web/NCC2_NCC1Matched_10042022.csv	Post	0.0781526646730787	5.04790017060453e-85	2.42299208189018e-83	*	Gelatinous	small jellyfish (net-feeders)
999	14	jellyfish	Footprint	pre_MHW_Web/NCC_11242020_JimsOld_updatedKrill_10052022.csv	Pre	0.0166289965787172	5.04790017060453e-85	2.42299208189018e-83	*	Gelatinous	small jellyfish (net-feeders)
1000	14	jellyfish	Footprint	post_MHW_Web/NCC2_NCC1Matched_10042022.csv	Post	0.00382163247018417	5.04790017060453e-85	2.42299208189018e-83	*	Gelatinous	small jellyfish (net-feeders)
1001	14	jellyfish	Footprint	pre_MHW_Web/NCC_11242020_JimsOld_updatedKrill_10052022.csv	Pre	0.00455145629712752	5.04790017060453e-85	2.42299208189018e-83	*	Gelatinous	small jellyfish (net-feeders)
1002	14	jellyfish	Footprint	post_MHW_Web/NCC2_NCC1Matched_10042022.csv	Post	0.0233528177459279	5.04790017060453e-85	2.42299208189018e-83	*	Gelatinous	small jellyfish (net-feeders)
1003	14	jellyfish	Footprint	pre_MHW_Web/NCC_11242020_JimsOld_updatedKrill_10052022.csv	Pre	0.00321603265475506	5.04790017060453e-85	2.42299208189018e-83	*	Gelatinous	small jellyfish (net-feeders)
1004	14	jellyfish	Footprint	post_MHW_Web/NCC2_NCC1Matched_10042022.csv	Post	0.0393291089411601	5.04790017060453e-85	2.42299208189018e-83	*	Gelatinous	small jellyfish (net-feeders)
1005	14	jellyfish	Footprint	pre_MHW_Web/NCC_11242020_JimsOld_updatedKrill_10052022.csv	Pre	0.00228715449982848	5.04790017060453e-85	2.42299208189018e-83	*	Gelatinous	small jellyfish (net-feeders)
1006	14	jellyfish	Footprint	post_MHW_Web/NCC2_NCC1Matched_10042022.csv	Post	0.0239369935786932	5.04790017060453e-85	2.42299208189018e-83	*	Gelatinous	small jellyfish (net-feeders)
1007	14	jellyfish	Footprint	pre_MHW_Web/NCC_11242020_JimsOld_updatedKrill_10052022.csv	Pre	0.00418888586540222	5.04790017060453e-85	2.42299208189018e-83	*	Gelatinous	small jellyfish (net-feeders)
1008	14	jellyfish	Footprint	post_MHW_Web/NCC2_NCC1Matched_10042022.csv	Post	0.0176775306327455	5.04790017060453e-85	2.42299208189018e-83	*	Gelatinous	small jellyfish (net-feeders)
1009	14	jellyfish	Footprint	pre_MHW_Web/NCC_11242020_JimsOld_updatedKrill_10052022.csv	Pre	0.0178823877315514	5.04790017060453e-85	2.42299208189018e-83	*	Gelatinous	small jellyfish (net-feeders)
1010	14	jellyfish	Footprint	post_MHW_Web/NCC2_NCC1Matched_10042022.csv	Post	0.00580336185067518	5.04790017060453e-85	2.42299208189018e-83	*	Gelatinous	small jellyfish (net-feeders)
1011	14	jellyfish	Footprint	pre_MHW_Web/NCC_11242020_JimsOld_updatedKrill_10052022.csv	Pre	0.0467466470358115	5.04790017060453e-85	2.42299208189018e-83	*	Gelatinous	small jellyfish (net-feeders)
1012	14	jellyfish	Footprint	post_MHW_Web/NCC2_NCC1Matched_10042022.csv	Post	0.00284246675166123	5.04790017060453e-85	2.42299208189018e-83	*	Gelatinous	small jellyfish (net-feeders)
1013	14	jellyfish	Footprint	pre_MHW_Web/NCC_11242020_JimsOld_updatedKrill_10052022.csv	Pre	0.00127190128042406	5.04790017060453e-85	2.42299208189018e-83	*	Gelatinous	small jellyfish (net-feeders)
1014	14	jellyfish	Footprint	post_MHW_Web/NCC2_NCC1Matched_10042022.csv	Post	0.00541092485158133	5.04790017060453e-85	2.42299208189018e-83	*	Gelatinous	small jellyfish (net-feeders)
1015	14	jellyfish	Footprint	pre_MHW_Web/NCC_11242020_JimsOld_updatedKrill_10052022.csv	Pre	0.0475620154483727	5.04790017060453e-85	2.42299208189018e-83	*	Gelatinous	small jellyfish (net-feeders)
1016	14	jellyfish	Footprint	post_MHW_Web/NCC2_NCC1Matched_10042022.csv	Post	0.010061241413484	5.04790017060453e-85	2.42299208189018e-83	*	Gelatinous	small jellyfish (net-feeders)
1017	14	jellyfish	Footprint	pre_MHW_Web/NCC_11242020_JimsOld_updatedKrill_10052022.csv	Pre	0.00599743217143388	5.04790017060453e-85	2.42299208189018e-83	*	Gelatinous	small jellyfish (net-feeders)
1018	14	jellyfish	Footprint	post_MHW_Web/NCC2_NCC1Matched_10042022.csv	Post	0.00714614338823246	5.04790017060453e-85	2.42299208189018e-83	*	Gelatinous	small jellyfish (net-feeders)
1019	14	jellyfish	Footprint	post_MHW_Web/NCC2_NCC1Matched_10042022.csv	Post	0.0163147687552322	5.04790017060453e-85	2.42299208189018e-83	*	Gelatinous	small jellyfish (net-feeders)
1020	14	jellyfish	Footprint	post_MHW_Web/NCC2_NCC1Matched_10042022.csv	Post	0.00852928945664368	5.04790017060453e-85	2.42299208189018e-83	*	Gelatinous	small jellyfish (net-feeders)
1021	14	jellyfish	Footprint	pre_MHW_Web/NCC_11242020_JimsOld_updatedKrill_10052022.csv	Pre	0.0664636744802476	5.04790017060453e-85	2.42299208189018e-83	*	Gelatinous	small jellyfish (net-feeders)
1022	14	jellyfish	Footprint	post_MHW_Web/NCC2_NCC1Matched_10042022.csv	Post	0.00299399306106957	5.04790017060453e-85	2.42299208189018e-83	*	Gelatinous	small jellyfish (net-feeders)
1023	14	jellyfish	Footprint	pre_MHW_Web/NCC_11242020_JimsOld_updatedKrill_10052022.csv	Pre	0.0611111205394678	5.04790017060453e-85	2.42299208189018e-83	*	Gelatinous	small jellyfish (net-feeders)
1024	14	jellyfish	Footprint	post_MHW_Web/NCC2_NCC1Matched_10042022.csv	Post	0.00247700888670289	5.04790017060453e-85	2.42299208189018e-83	*	Gelatinous	small jellyfish (net-feeders)
1025	14	jellyfish	Footprint	pre_MHW_Web/NCC_11242020_JimsOld_updatedKrill_10052022.csv	Pre	0.0221289001889621	5.04790017060453e-85	2.42299208189018e-83	*	Gelatinous	small jellyfish (net-feeders)
1026	14	jellyfish	Footprint	post_MHW_Web/NCC2_NCC1Matched_10042022.csv	Post	0.00847124737485617	5.04790017060453e-85	2.42299208189018e-83	*	Gelatinous	small jellyfish (net-feeders)
1027	14	jellyfish	Footprint	pre_MHW_Web/NCC_11242020_JimsOld_updatedKrill_10052022.csv	Pre	0.0148561209476913	5.04790017060453e-85	2.42299208189018e-83	*	Gelatinous	small jellyfish (net-feeders)
1028	14	jellyfish	Footprint	post_MHW_Web/NCC2_NCC1Matched_10042022.csv	Post	0.0430367525224819	5.04790017060453e-85	2.42299208189018e-83	*	Gelatinous	small jellyfish (net-feeders)
1029	14	jellyfish	Footprint	pre_MHW_Web/NCC_11242020_JimsOld_updatedKrill_10052022.csv	Pre	0.0274912963825184	5.04790017060453e-85	2.42299208189018e-83	*	Gelatinous	small jellyfish (net-feeders)
1030	14	jellyfish	Footprint	post_MHW_Web/NCC2_NCC1Matched_10042022.csv	Post	0.00606682709082386	5.04790017060453e-85	2.42299208189018e-83	*	Gelatinous	small jellyfish (net-feeders)
1031	14	jellyfish	Footprint	pre_MHW_Web/NCC_11242020_JimsOld_updatedKrill_10052022.csv	Pre	0.00748275691590717	5.04790017060453e-85	2.42299208189018e-83	*	Gelatinous	small jellyfish (net-feeders)
1032	14	jellyfish	Footprint	post_MHW_Web/NCC2_NCC1Matched_10042022.csv	Post	0.00909339655033954	5.04790017060453e-85	2.42299208189018e-83	*	Gelatinous	small jellyfish (net-feeders)
1033	14	jellyfish	Footprint	pre_MHW_Web/NCC_11242020_JimsOld_updatedKrill_10052022.csv	Pre	0.0599441833586826	5.04790017060453e-85	2.42299208189018e-83	*	Gelatinous	small jellyfish (net-feeders)
1034	14	jellyfish	Footprint	post_MHW_Web/NCC2_NCC1Matched_10042022.csv	Post	0.000699221548244405	5.04790017060453e-85	2.42299208189018e-83	*	Gelatinous	small jellyfish (net-feeders)
1035	14	jellyfish	Footprint	pre_MHW_Web/NCC_11242020_JimsOld_updatedKrill_10052022.csv	Pre	0.0130853869248225	5.04790017060453e-85	2.42299208189018e-83	*	Gelatinous	small jellyfish (net-feeders)
1036	14	jellyfish	Footprint	post_MHW_Web/NCC2_NCC1Matched_10042022.csv	Post	0.0141812209951143	5.04790017060453e-85	2.42299208189018e-83	*	Gelatinous	small jellyfish (net-feeders)
1037	14	jellyfish	Footprint	pre_MHW_Web/NCC_11242020_JimsOld_updatedKrill_10052022.csv	Pre	0.0125337485337067	5.04790017060453e-85	2.42299208189018e-83	*	Gelatinous	small jellyfish (net-feeders)
1038	14	jellyfish	Footprint	post_MHW_Web/NCC2_NCC1Matched_10042022.csv	Post	0.0183335072441146	5.04790017060453e-85	2.42299208189018e-83	*	Gelatinous	small jellyfish (net-feeders)
1039	14	jellyfish	Footprint	pre_MHW_Web/NCC_11242020_JimsOld_updatedKrill_10052022.csv	Pre	0.0187536118766652	5.04790017060453e-85	2.42299208189018e-83	*	Gelatinous	small jellyfish (net-feeders)
1040	14	jellyfish	Footprint	post_MHW_Web/NCC2_NCC1Matched_10042022.csv	Post	6.73220195130568e-06	5.04790017060453e-85	2.42299208189018e-83	*	Gelatinous	small jellyfish (net-feeders)
1041	14	jellyfish	Footprint	pre_MHW_Web/NCC_11242020_JimsOld_updatedKrill_10052022.csv	Pre	0.0468959641477492	5.04790017060453e-85	2.42299208189018e-83	*	Gelatinous	small jellyfish (net-feeders)
1042	14	jellyfish	Footprint	post_MHW_Web/NCC2_NCC1Matched_10042022.csv	Post	0.0108996310527359	5.04790017060453e-85	2.42299208189018e-83	*	Gelatinous	small jellyfish (net-feeders)
1043	14	jellyfish	Footprint	pre_MHW_Web/NCC_11242020_JimsOld_updatedKrill_10052022.csv	Pre	0.0727229829765411	5.04790017060453e-85	2.42299208189018e-83	*	Gelatinous	small jellyfish (net-feeders)
1044	14	jellyfish	Footprint	post_MHW_Web/NCC2_NCC1Matched_10042022.csv	Post	0.00140868233293738	5.04790017060453e-85	2.42299208189018e-83	*	Gelatinous	small jellyfish (net-feeders)
1045	14	jellyfish	Footprint	pre_MHW_Web/NCC_11242020_JimsOld_updatedKrill_10052022.csv	Pre	0.191293613655983	5.04790017060453e-85	2.42299208189018e-83	*	Gelatinous	small jellyfish (net-feeders)
1046	14	jellyfish	Footprint	post_MHW_Web/NCC2_NCC1Matched_10042022.csv	Post	0.00586103374643614	5.04790017060453e-85	2.42299208189018e-83	*	Gelatinous	small jellyfish (net-feeders)
1047	14	jellyfish	Footprint	pre_MHW_Web/NCC_11242020_JimsOld_updatedKrill_10052022.csv	Pre	0.00292048525431788	5.04790017060453e-85	2.42299208189018e-83	*	Gelatinous	small jellyfish (net-feeders)
1048	14	jellyfish	Footprint	post_MHW_Web/NCC2_NCC1Matched_10042022.csv	Post	0.005115727645537	5.04790017060453e-85	2.42299208189018e-83	*	Gelatinous	small jellyfish (net-feeders)
1049	14	jellyfish	Footprint	pre_MHW_Web/NCC_11242020_JimsOld_updatedKrill_10052022.csv	Pre	0.0491595463706003	5.04790017060453e-85	2.42299208189018e-83	*	Gelatinous	small jellyfish (net-feeders)
1050	14	jellyfish	Footprint	post_MHW_Web/NCC2_NCC1Matched_10042022.csv	Post	0.000996966081417166	5.04790017060453e-85	2.42299208189018e-83	*	Gelatinous	small jellyfish (net-feeders)
1051	14	jellyfish	Footprint	pre_MHW_Web/NCC_11242020_JimsOld_updatedKrill_10052022.csv	Pre	0.0312352129793859	5.04790017060453e-85	2.42299208189018e-83	*	Gelatinous	small jellyfish (net-feeders)
1052	14	jellyfish	Footprint	post_MHW_Web/NCC2_NCC1Matched_10042022.csv	Post	0.00256346764808765	5.04790017060453e-85	2.42299208189018e-83	*	Gelatinous	small jellyfish (net-feeders)
1053	14	jellyfish	Footprint	pre_MHW_Web/NCC_11242020_JimsOld_updatedKrill_10052022.csv	Pre	0.0296090268785126	5.04790017060453e-85	2.42299208189018e-83	*	Gelatinous	small jellyfish (net-feeders)
1054	14	jellyfish	Footprint	post_MHW_Web/NCC2_NCC1Matched_10042022.csv	Post	0.00278580640784562	5.04790017060453e-85	2.42299208189018e-83	*	Gelatinous	small jellyfish (net-feeders)
1055	14	jellyfish	Footprint	pre_MHW_Web/NCC_11242020_JimsOld_updatedKrill_10052022.csv	Pre	0.00420543278727731	5.04790017060453e-85	2.42299208189018e-83	*	Gelatinous	small jellyfish (net-feeders)
1056	14	jellyfish	Footprint	post_MHW_Web/NCC2_NCC1Matched_10042022.csv	Post	0.0122736215240856	5.04790017060453e-85	2.42299208189018e-83	*	Gelatinous	small jellyfish (net-feeders)
1057	14	jellyfish	Footprint	pre_MHW_Web/NCC_11242020_JimsOld_updatedKrill_10052022.csv	Pre	0.0359904900511977	5.04790017060453e-85	2.42299208189018e-83	*	Gelatinous	small jellyfish (net-feeders)
1058	14	jellyfish	Footprint	post_MHW_Web/NCC2_NCC1Matched_10042022.csv	Post	0.0138022231315666	5.04790017060453e-85	2.42299208189018e-83	*	Gelatinous	small jellyfish (net-feeders)
1059	14	jellyfish	Footprint	pre_MHW_Web/NCC_11242020_JimsOld_updatedKrill_10052022.csv	Pre	0.0091307528201873	5.04790017060453e-85	2.42299208189018e-83	*	Gelatinous	small jellyfish (net-feeders)
1060	14	jellyfish	Footprint	post_MHW_Web/NCC2_NCC1Matched_10042022.csv	Post	0.0202118293531918	5.04790017060453e-85	2.42299208189018e-83	*	Gelatinous	small jellyfish (net-feeders)
1061	14	jellyfish	Footprint	pre_MHW_Web/NCC_11242020_JimsOld_updatedKrill_10052022.csv	Pre	0.0191139807606182	5.04790017060453e-85	2.42299208189018e-83	*	Gelatinous	small jellyfish (net-feeders)
1062	14	jellyfish	Footprint	post_MHW_Web/NCC2_NCC1Matched_10042022.csv	Post	0.0204878248247436	5.04790017060453e-85	2.42299208189018e-83	*	Gelatinous	small jellyfish (net-feeders)
1063	14	jellyfish	Footprint	pre_MHW_Web/NCC_11242020_JimsOld_updatedKrill_10052022.csv	Pre	0.00540358499327961	5.04790017060453e-85	2.42299208189018e-83	*	Gelatinous	small jellyfish (net-feeders)
1064	14	jellyfish	Footprint	post_MHW_Web/NCC2_NCC1Matched_10042022.csv	Post	0.00223859801181036	5.04790017060453e-85	2.42299208189018e-83	*	Gelatinous	small jellyfish (net-feeders)
1065	14	jellyfish	Footprint	pre_MHW_Web/NCC_11242020_JimsOld_updatedKrill_10052022.csv	Pre	0.0168902685373452	5.04790017060453e-85	2.42299208189018e-83	*	Gelatinous	small jellyfish (net-feeders)
1066	14	jellyfish	Footprint	post_MHW_Web/NCC2_NCC1Matched_10042022.csv	Post	0.00327861372211514	5.04790017060453e-85	2.42299208189018e-83	*	Gelatinous	small jellyfish (net-feeders)
1067	14	jellyfish	Footprint	pre_MHW_Web/NCC_11242020_JimsOld_updatedKrill_10052022.csv	Pre	0.00169232460770582	5.04790017060453e-85	2.42299208189018e-83	*	Gelatinous	small jellyfish (net-feeders)
1068	14	jellyfish	Footprint	post_MHW_Web/NCC2_NCC1Matched_10042022.csv	Post	0.0150030818476077	5.04790017060453e-85	2.42299208189018e-83	*	Gelatinous	small jellyfish (net-feeders)
1069	14	jellyfish	Footprint	pre_MHW_Web/NCC_11242020_JimsOld_updatedKrill_10052022.csv	Pre	0.0199997551392676	5.04790017060453e-85	2.42299208189018e-83	*	Gelatinous	small jellyfish (net-feeders)
1070	14	jellyfish	Footprint	post_MHW_Web/NCC2_NCC1Matched_10042022.csv	Post	0.0113296757107568	5.04790017060453e-85	2.42299208189018e-83	*	Gelatinous	small jellyfish (net-feeders)
1071	14	jellyfish	Footprint	pre_MHW_Web/NCC_11242020_JimsOld_updatedKrill_10052022.csv	Pre	0.00630972726029957	5.04790017060453e-85	2.42299208189018e-83	*	Gelatinous	small jellyfish (net-feeders)
1072	14	jellyfish	Footprint	post_MHW_Web/NCC2_NCC1Matched_10042022.csv	Post	0.0041774703980127	5.04790017060453e-85	2.42299208189018e-83	*	Gelatinous	small jellyfish (net-feeders)
1073	14	jellyfish	Footprint	pre_MHW_Web/NCC_11242020_JimsOld_updatedKrill_10052022.csv	Pre	0.00638975291964705	5.04790017060453e-85	2.42299208189018e-83	*	Gelatinous	small jellyfish (net-feeders)
1074	14	jellyfish	Footprint	post_MHW_Web/NCC2_NCC1Matched_10042022.csv	Post	0.000524541558160829	5.04790017060453e-85	2.42299208189018e-83	*	Gelatinous	small jellyfish (net-feeders)
1075	14	jellyfish	Footprint	pre_MHW_Web/NCC_11242020_JimsOld_updatedKrill_10052022.csv	Pre	0.0380195528370838	5.04790017060453e-85	2.42299208189018e-83	*	Gelatinous	small jellyfish (net-feeders)
1076	14	jellyfish	Footprint	post_MHW_Web/NCC2_NCC1Matched_10042022.csv	Post	0.0177860103426014	5.04790017060453e-85	2.42299208189018e-83	*	Gelatinous	small jellyfish (net-feeders)
1077	14	jellyfish	Footprint	pre_MHW_Web/NCC_11242020_JimsOld_updatedKrill_10052022.csv	Pre	0.0179895737273493	5.04790017060453e-85	2.42299208189018e-83	*	Gelatinous	small jellyfish (net-feeders)
1078	14	jellyfish	Footprint	post_MHW_Web/NCC2_NCC1Matched_10042022.csv	Post	0.0247605911090373	5.04790017060453e-85	2.42299208189018e-83	*	Gelatinous	small jellyfish (net-feeders)
1079	14	jellyfish	Footprint	pre_MHW_Web/NCC_11242020_JimsOld_updatedKrill_10052022.csv	Pre	0.0289019461170097	5.04790017060453e-85	2.42299208189018e-83	*	Gelatinous	small jellyfish (net-feeders)
1080	14	jellyfish	Footprint	post_MHW_Web/NCC2_NCC1Matched_10042022.csv	Post	0.00122590115649813	5.04790017060453e-85	2.42299208189018e-83	*	Gelatinous	small jellyfish (net-feeders)
1081	14	jellyfish	Footprint	pre_MHW_Web/NCC_11242020_JimsOld_updatedKrill_10052022.csv	Pre	0.00159930290473258	5.04790017060453e-85	2.42299208189018e-83	*	Gelatinous	small jellyfish (net-feeders)
1082	14	jellyfish	Footprint	post_MHW_Web/NCC2_NCC1Matched_10042022.csv	Post	0.00772570027453864	5.04790017060453e-85	2.42299208189018e-83	*	Gelatinous	small jellyfish (net-feeders)
1083	14	jellyfish	Footprint	pre_MHW_Web/NCC_11242020_JimsOld_updatedKrill_10052022.csv	Pre	0.00149327931046061	5.04790017060453e-85	2.42299208189018e-83	*	Gelatinous	small jellyfish (net-feeders)
1084	14	jellyfish	Footprint	post_MHW_Web/NCC2_NCC1Matched_10042022.csv	Post	0.00110092554461471	5.04790017060453e-85	2.42299208189018e-83	*	Gelatinous	small jellyfish (net-feeders)
1085	14	jellyfish	Footprint	pre_MHW_Web/NCC_11242020_JimsOld_updatedKrill_10052022.csv	Pre	0.0327506301192498	5.04790017060453e-85	2.42299208189018e-83	*	Gelatinous	small jellyfish (net-feeders)
1086	14	jellyfish	Footprint	post_MHW_Web/NCC2_NCC1Matched_10042022.csv	Post	0.101219390818525	5.04790017060453e-85	2.42299208189018e-83	*	Gelatinous	small jellyfish (net-feeders)
1087	14	jellyfish	Footprint	pre_MHW_Web/NCC_11242020_JimsOld_updatedKrill_10052022.csv	Pre	0.0526203770513822	5.04790017060453e-85	2.42299208189018e-83	*	Gelatinous	small jellyfish (net-feeders)
1088	14	jellyfish	Footprint	post_MHW_Web/NCC2_NCC1Matched_10042022.csv	Post	0.00516563830121589	5.04790017060453e-85	2.42299208189018e-83	*	Gelatinous	small jellyfish (net-feeders)
1089	14	jellyfish	Footprint	pre_MHW_Web/NCC_11242020_JimsOld_updatedKrill_10052022.csv	Pre	0.02271675601164	5.04790017060453e-85	2.42299208189018e-83	*	Gelatinous	small jellyfish (net-feeders)
1090	14	jellyfish	Footprint	post_MHW_Web/NCC2_NCC1Matched_10042022.csv	Post	0.00403235424247504	5.04790017060453e-85	2.42299208189018e-83	*	Gelatinous	small jellyfish (net-feeders)
1091	14	jellyfish	Footprint	pre_MHW_Web/NCC_11242020_JimsOld_updatedKrill_10052022.csv	Pre	0.0039286267639114	5.04790017060453e-85	2.42299208189018e-83	*	Gelatinous	small jellyfish (net-feeders)
1092	14	jellyfish	Footprint	post_MHW_Web/NCC2_NCC1Matched_10042022.csv	Post	0.000806995378319158	5.04790017060453e-85	2.42299208189018e-83	*	Gelatinous	small jellyfish (net-feeders)
1093	14	jellyfish	Footprint	pre_MHW_Web/NCC_11242020_JimsOld_updatedKrill_10052022.csv	Pre	0.0154193121452592	5.04790017060453e-85	2.42299208189018e-83	*	Gelatinous	small jellyfish (net-feeders)
1094	14	jellyfish	Footprint	post_MHW_Web/NCC2_NCC1Matched_10042022.csv	Post	0.0348019914540179	5.04790017060453e-85	2.42299208189018e-83	*	Gelatinous	small jellyfish (net-feeders)
1095	14	jellyfish	Footprint	pre_MHW_Web/NCC_11242020_JimsOld_updatedKrill_10052022.csv	Pre	0.00377438051436566	5.04790017060453e-85	2.42299208189018e-83	*	Gelatinous	small jellyfish (net-feeders)
1096	14	jellyfish	Footprint	post_MHW_Web/NCC2_NCC1Matched_10042022.csv	Post	0.0232624541861745	5.04790017060453e-85	2.42299208189018e-83	*	Gelatinous	small jellyfish (net-feeders)
1097	14	jellyfish	Footprint	pre_MHW_Web/NCC_11242020_JimsOld_updatedKrill_10052022.csv	Pre	0.0253212573559754	5.04790017060453e-85	2.42299208189018e-83	*	Gelatinous	small jellyfish (net-feeders)
1098	14	jellyfish	Footprint	post_MHW_Web/NCC2_NCC1Matched_10042022.csv	Post	0.00784625284061067	5.04790017060453e-85	2.42299208189018e-83	*	Gelatinous	small jellyfish (net-feeders)
1099	14	jellyfish	Footprint	pre_MHW_Web/NCC_11242020_JimsOld_updatedKrill_10052022.csv	Pre	0.0283596789728298	5.04790017060453e-85	2.42299208189018e-83	*	Gelatinous	small jellyfish (net-feeders)
1100	14	jellyfish	Footprint	post_MHW_Web/NCC2_NCC1Matched_10042022.csv	Post	0.0107062226623719	5.04790017060453e-85	2.42299208189018e-83	*	Gelatinous	small jellyfish (net-feeders)
1101	14	jellyfish	Footprint	pre_MHW_Web/NCC_11242020_JimsOld_updatedKrill_10052022.csv	Pre	0.0187011004070134	5.04790017060453e-85	2.42299208189018e-83	*	Gelatinous	small jellyfish (net-feeders)
1102	14	jellyfish	Footprint	post_MHW_Web/NCC2_NCC1Matched_10042022.csv	Post	0.00333595254271532	5.04790017060453e-85	2.42299208189018e-83	*	Gelatinous	small jellyfish (net-feeders)
1103	14	jellyfish	Footprint	pre_MHW_Web/NCC_11242020_JimsOld_updatedKrill_10052022.csv	Pre	0.0226599745455844	5.04790017060453e-85	2.42299208189018e-83	*	Gelatinous	small jellyfish (net-feeders)
1104	14	jellyfish	Footprint	post_MHW_Web/NCC2_NCC1Matched_10042022.csv	Post	0.00813373341426384	5.04790017060453e-85	2.42299208189018e-83	*	Gelatinous	small jellyfish (net-feeders)
1105	14	jellyfish	Footprint	pre_MHW_Web/NCC_11242020_JimsOld_updatedKrill_10052022.csv	Pre	0.0143514934847081	5.04790017060453e-85	2.42299208189018e-83	*	Gelatinous	small jellyfish (net-feeders)
1106	14	jellyfish	Footprint	post_MHW_Web/NCC2_NCC1Matched_10042022.csv	Post	0.0119681250975774	5.04790017060453e-85	2.42299208189018e-83	*	Gelatinous	small jellyfish (net-feeders)
1107	14	jellyfish	Footprint	pre_MHW_Web/NCC_11242020_JimsOld_updatedKrill_10052022.csv	Pre	0.0405297372444856	5.04790017060453e-85	2.42299208189018e-83	*	Gelatinous	small jellyfish (net-feeders)
1108	14	jellyfish	Footprint	post_MHW_Web/NCC2_NCC1Matched_10042022.csv	Post	0.00143337498539236	5.04790017060453e-85	2.42299208189018e-83	*	Gelatinous	small jellyfish (net-feeders)
1109	14	jellyfish	Footprint	pre_MHW_Web/NCC_11242020_JimsOld_updatedKrill_10052022.csv	Pre	0.0232230371587394	5.04790017060453e-85	2.42299208189018e-83	*	Gelatinous	small jellyfish (net-feeders)
1110	14	jellyfish	Footprint	post_MHW_Web/NCC2_NCC1Matched_10042022.csv	Post	0.0011414729960487	5.04790017060453e-85	2.42299208189018e-83	*	Gelatinous	small jellyfish (net-feeders)
1111	14	jellyfish	Footprint	pre_MHW_Web/NCC_11242020_JimsOld_updatedKrill_10052022.csv	Pre	0.0113354868402058	5.04790017060453e-85	2.42299208189018e-83	*	Gelatinous	small jellyfish (net-feeders)
1112	14	jellyfish	Footprint	post_MHW_Web/NCC2_NCC1Matched_10042022.csv	Post	0.0201328547358862	5.04790017060453e-85	2.42299208189018e-83	*	Gelatinous	small jellyfish (net-feeders)
1113	14	jellyfish	Footprint	pre_MHW_Web/NCC_11242020_JimsOld_updatedKrill_10052022.csv	Pre	0.0259000418575119	5.04790017060453e-85	2.42299208189018e-83	*	Gelatinous	small jellyfish (net-feeders)
1114	14	jellyfish	Footprint	post_MHW_Web/NCC2_NCC1Matched_10042022.csv	Post	0.0102004453152407	5.04790017060453e-85	2.42299208189018e-83	*	Gelatinous	small jellyfish (net-feeders)
1115	14	jellyfish	Footprint	pre_MHW_Web/NCC_11242020_JimsOld_updatedKrill_10052022.csv	Pre	0.00240461177306394	5.04790017060453e-85	2.42299208189018e-83	*	Gelatinous	small jellyfish (net-feeders)
1116	14	jellyfish	Footprint	post_MHW_Web/NCC2_NCC1Matched_10042022.csv	Post	0.00177115661633863	5.04790017060453e-85	2.42299208189018e-83	*	Gelatinous	small jellyfish (net-feeders)
1117	14	jellyfish	Footprint	pre_MHW_Web/NCC_11242020_JimsOld_updatedKrill_10052022.csv	Pre	0.140524810564758	5.04790017060453e-85	2.42299208189018e-83	*	Gelatinous	small jellyfish (net-feeders)
1118	14	jellyfish	Footprint	post_MHW_Web/NCC2_NCC1Matched_10042022.csv	Post	0.011084589214906	5.04790017060453e-85	2.42299208189018e-83	*	Gelatinous	small jellyfish (net-feeders)
1119	14	jellyfish	Footprint	pre_MHW_Web/NCC_11242020_JimsOld_updatedKrill_10052022.csv	Pre	0.12516740460481	5.04790017060453e-85	2.42299208189018e-83	*	Gelatinous	small jellyfish (net-feeders)
1120	14	jellyfish	Footprint	post_MHW_Web/NCC2_NCC1Matched_10042022.csv	Post	0.0110128319548981	5.04790017060453e-85	2.42299208189018e-83	*	Gelatinous	small jellyfish (net-feeders)
1121	14	jellyfish	Footprint	pre_MHW_Web/NCC_11242020_JimsOld_updatedKrill_10052022.csv	Pre	0.0736762115050502	5.04790017060453e-85	2.42299208189018e-83	*	Gelatinous	small jellyfish (net-feeders)
1122	14	jellyfish	Footprint	post_MHW_Web/NCC2_NCC1Matched_10042022.csv	Post	0.0181141047329654	5.04790017060453e-85	2.42299208189018e-83	*	Gelatinous	small jellyfish (net-feeders)
1123	14	jellyfish	Footprint	pre_MHW_Web/NCC_11242020_JimsOld_updatedKrill_10052022.csv	Pre	0.0245046283230998	5.04790017060453e-85	2.42299208189018e-83	*	Gelatinous	small jellyfish (net-feeders)
1124	14	jellyfish	Footprint	post_MHW_Web/NCC2_NCC1Matched_10042022.csv	Post	0.00430151598850842	5.04790017060453e-85	2.42299208189018e-83	*	Gelatinous	small jellyfish (net-feeders)
1125	14	jellyfish	Footprint	pre_MHW_Web/NCC_11242020_JimsOld_updatedKrill_10052022.csv	Pre	0.0405871357973088	5.04790017060453e-85	2.42299208189018e-83	*	Gelatinous	small jellyfish (net-feeders)
1126	14	jellyfish	Footprint	post_MHW_Web/NCC2_NCC1Matched_10042022.csv	Post	0.000881950764711199	5.04790017060453e-85	2.42299208189018e-83	*	Gelatinous	small jellyfish (net-feeders)
1127	14	jellyfish	Footprint	pre_MHW_Web/NCC_11242020_JimsOld_updatedKrill_10052022.csv	Pre	0.00373160137544453	5.04790017060453e-85	2.42299208189018e-83	*	Gelatinous	small jellyfish (net-feeders)
1128	14	jellyfish	Footprint	post_MHW_Web/NCC2_NCC1Matched_10042022.csv	Post	0.0121611031487508	5.04790017060453e-85	2.42299208189018e-83	*	Gelatinous	small jellyfish (net-feeders)
1129	14	jellyfish	Footprint	pre_MHW_Web/NCC_11242020_JimsOld_updatedKrill_10052022.csv	Pre	0.00964531714935036	5.04790017060453e-85	2.42299208189018e-83	*	Gelatinous	small jellyfish (net-feeders)
1130	14	jellyfish	Footprint	post_MHW_Web/NCC2_NCC1Matched_10042022.csv	Post	0.0180945742238501	5.04790017060453e-85	2.42299208189018e-83	*	Gelatinous	small jellyfish (net-feeders)
1131	14	jellyfish	Footprint	pre_MHW_Web/NCC_11242020_JimsOld_updatedKrill_10052022.csv	Pre	0.0340522541596531	5.04790017060453e-85	2.42299208189018e-83	*	Gelatinous	small jellyfish (net-feeders)
1132	14	jellyfish	Footprint	post_MHW_Web/NCC2_NCC1Matched_10042022.csv	Post	0.0475711803688327	5.04790017060453e-85	2.42299208189018e-83	*	Gelatinous	small jellyfish (net-feeders)
1133	14	jellyfish	Footprint	pre_MHW_Web/NCC_11242020_JimsOld_updatedKrill_10052022.csv	Pre	0.0359115257702579	5.04790017060453e-85	2.42299208189018e-83	*	Gelatinous	small jellyfish (net-feeders)
1134	14	jellyfish	Footprint	post_MHW_Web/NCC2_NCC1Matched_10042022.csv	Post	0.00128858684106089	5.04790017060453e-85	2.42299208189018e-83	*	Gelatinous	small jellyfish (net-feeders)
1135	14	jellyfish	Footprint	pre_MHW_Web/NCC_11242020_JimsOld_updatedKrill_10052022.csv	Pre	0.00921560303614934	5.04790017060453e-85	2.42299208189018e-83	*	Gelatinous	small jellyfish (net-feeders)
1136	14	jellyfish	Footprint	post_MHW_Web/NCC2_NCC1Matched_10042022.csv	Post	0.0181770866056111	5.04790017060453e-85	2.42299208189018e-83	*	Gelatinous	small jellyfish (net-feeders)
1137	14	jellyfish	Footprint	pre_MHW_Web/NCC_11242020_JimsOld_updatedKrill_10052022.csv	Pre	0.108201784161122	5.04790017060453e-85	2.42299208189018e-83	*	Gelatinous	small jellyfish (net-feeders)
1138	14	jellyfish	Footprint	post_MHW_Web/NCC2_NCC1Matched_10042022.csv	Post	0.0101550949286903	5.04790017060453e-85	2.42299208189018e-83	*	Gelatinous	small jellyfish (net-feeders)
1139	14	jellyfish	Footprint	pre_MHW_Web/NCC_11242020_JimsOld_updatedKrill_10052022.csv	Pre	0.0421966755514174	5.04790017060453e-85	2.42299208189018e-83	*	Gelatinous	small jellyfish (net-feeders)
1140	14	jellyfish	Footprint	post_MHW_Web/NCC2_NCC1Matched_10042022.csv	Post	0.00136367565337444	5.04790017060453e-85	2.42299208189018e-83	*	Gelatinous	small jellyfish (net-feeders)
1141	14	jellyfish	Footprint	pre_MHW_Web/NCC_11242020_JimsOld_updatedKrill_10052022.csv	Pre	0.0108053588088719	5.04790017060453e-85	2.42299208189018e-83	*	Gelatinous	small jellyfish (net-feeders)
1142	14	jellyfish	Footprint	post_MHW_Web/NCC2_NCC1Matched_10042022.csv	Post	0.00860226295321495	5.04790017060453e-85	2.42299208189018e-83	*	Gelatinous	small jellyfish (net-feeders)
1143	14	jellyfish	Footprint	pre_MHW_Web/NCC_11242020_JimsOld_updatedKrill_10052022.csv	Pre	0.000837936406172082	5.04790017060453e-85	2.42299208189018e-83	*	Gelatinous	small jellyfish (net-feeders)
1144	14	jellyfish	Footprint	post_MHW_Web/NCC2_NCC1Matched_10042022.csv	Post	0.0160080299516403	5.04790017060453e-85	2.42299208189018e-83	*	Gelatinous	small jellyfish (net-feeders)
1145	14	jellyfish	Footprint	pre_MHW_Web/NCC_11242020_JimsOld_updatedKrill_10052022.csv	Pre	0.00289206603672054	5.04790017060453e-85	2.42299208189018e-83	*	Gelatinous	small jellyfish (net-feeders)
1146	14	jellyfish	Footprint	post_MHW_Web/NCC2_NCC1Matched_10042022.csv	Post	0.00507984979899785	5.04790017060453e-85	2.42299208189018e-83	*	Gelatinous	small jellyfish (net-feeders)
1147	14	jellyfish	Footprint	pre_MHW_Web/NCC_11242020_JimsOld_updatedKrill_10052022.csv	Pre	0.101828146847392	5.04790017060453e-85	2.42299208189018e-83	*	Gelatinous	small jellyfish (net-feeders)
1148	14	jellyfish	Footprint	post_MHW_Web/NCC2_NCC1Matched_10042022.csv	Post	0.00162484922678632	5.04790017060453e-85	2.42299208189018e-83	*	Gelatinous	small jellyfish (net-feeders)
1149	14	jellyfish	Footprint	pre_MHW_Web/NCC_11242020_JimsOld_updatedKrill_10052022.csv	Pre	0.0581819799763434	5.04790017060453e-85	2.42299208189018e-83	*	Gelatinous	small jellyfish (net-feeders)
1150	14	jellyfish	Footprint	post_MHW_Web/NCC2_NCC1Matched_10042022.csv	Post	0.0132096818118022	5.04790017060453e-85	2.42299208189018e-83	*	Gelatinous	small jellyfish (net-feeders)
1151	14	jellyfish	Footprint	pre_MHW_Web/NCC_11242020_JimsOld_updatedKrill_10052022.csv	Pre	0.0170381738570304	5.04790017060453e-85	2.42299208189018e-83	*	Gelatinous	small jellyfish (net-feeders)
1152	14	jellyfish	Footprint	post_MHW_Web/NCC2_NCC1Matched_10042022.csv	Post	0.0149360717735262	5.04790017060453e-85	2.42299208189018e-83	*	Gelatinous	small jellyfish (net-feeders)
1153	14	jellyfish	Footprint	pre_MHW_Web/NCC_11242020_JimsOld_updatedKrill_10052022.csv	Pre	0.136887508142653	5.04790017060453e-85	2.42299208189018e-83	*	Gelatinous	small jellyfish (net-feeders)
1154	14	jellyfish	Footprint	post_MHW_Web/NCC2_NCC1Matched_10042022.csv	Post	0.00573875899947517	5.04790017060453e-85	2.42299208189018e-83	*	Gelatinous	small jellyfish (net-feeders)
1155	14	jellyfish	Footprint	pre_MHW_Web/NCC_11242020_JimsOld_updatedKrill_10052022.csv	Pre	0.000946800866858723	5.04790017060453e-85	2.42299208189018e-83	*	Gelatinous	small jellyfish (net-feeders)
1156	14	jellyfish	Footprint	post_MHW_Web/NCC2_NCC1Matched_10042022.csv	Post	0.0387325412181412	5.04790017060453e-85	2.42299208189018e-83	*	Gelatinous	small jellyfish (net-feeders)
1157	14	jellyfish	Footprint	pre_MHW_Web/NCC_11242020_JimsOld_updatedKrill_10052022.csv	Pre	0.0922640238418767	5.04790017060453e-85	2.42299208189018e-83	*	Gelatinous	small jellyfish (net-feeders)
1158	14	jellyfish	Footprint	post_MHW_Web/NCC2_NCC1Matched_10042022.csv	Post	0.0110349087977726	5.04790017060453e-85	2.42299208189018e-83	*	Gelatinous	small jellyfish (net-feeders)
1159	14	jellyfish	Footprint	pre_MHW_Web/NCC_11242020_JimsOld_updatedKrill_10052022.csv	Pre	0.003754524366289	5.04790017060453e-85	2.42299208189018e-83	*	Gelatinous	small jellyfish (net-feeders)
1160	14	jellyfish	Footprint	post_MHW_Web/NCC2_NCC1Matched_10042022.csv	Post	0.0106471038431379	5.04790017060453e-85	2.42299208189018e-83	*	Gelatinous	small jellyfish (net-feeders)
1161	14	jellyfish	Footprint	pre_MHW_Web/NCC_11242020_JimsOld_updatedKrill_10052022.csv	Pre	0.0211153649647495	5.04790017060453e-85	2.42299208189018e-83	*	Gelatinous	small jellyfish (net-feeders)
1162	14	jellyfish	Footprint	post_MHW_Web/NCC2_NCC1Matched_10042022.csv	Post	0.00633794669674958	5.04790017060453e-85	2.42299208189018e-83	*	Gelatinous	small jellyfish (net-feeders)
1163	14	jellyfish	Footprint	pre_MHW_Web/NCC_11242020_JimsOld_updatedKrill_10052022.csv	Pre	0.0326443774756416	5.04790017060453e-85	2.42299208189018e-83	*	Gelatinous	small jellyfish (net-feeders)
1164	14	jellyfish	Footprint	post_MHW_Web/NCC2_NCC1Matched_10042022.csv	Post	0.00910505486644127	5.04790017060453e-85	2.42299208189018e-83	*	Gelatinous	small jellyfish (net-feeders)
1165	14	jellyfish	Footprint	pre_MHW_Web/NCC_11242020_JimsOld_updatedKrill_10052022.csv	Pre	0.0300857646889114	5.04790017060453e-85	2.42299208189018e-83	*	Gelatinous	small jellyfish (net-feeders)
1166	14	jellyfish	Footprint	post_MHW_Web/NCC2_NCC1Matched_10042022.csv	Post	0.00252637162691417	5.04790017060453e-85	2.42299208189018e-83	*	Gelatinous	small jellyfish (net-feeders)
1167	14	jellyfish	Footprint	pre_MHW_Web/NCC_11242020_JimsOld_updatedKrill_10052022.csv	Pre	0.00587237863080496	5.04790017060453e-85	2.42299208189018e-83	*	Gelatinous	small jellyfish (net-feeders)
1168	14	jellyfish	Footprint	post_MHW_Web/NCC2_NCC1Matched_10042022.csv	Post	0.0132551355923368	5.04790017060453e-85	2.42299208189018e-83	*	Gelatinous	small jellyfish (net-feeders)
1169	14	jellyfish	Footprint	pre_MHW_Web/NCC_11242020_JimsOld_updatedKrill_10052022.csv	Pre	0.0102595792088733	5.04790017060453e-85	2.42299208189018e-83	*	Gelatinous	small jellyfish (net-feeders)
1170	14	jellyfish	Footprint	post_MHW_Web/NCC2_NCC1Matched_10042022.csv	Post	0.0118876751077824	5.04790017060453e-85	2.42299208189018e-83	*	Gelatinous	small jellyfish (net-feeders)
1171	14	jellyfish	Footprint	pre_MHW_Web/NCC_11242020_JimsOld_updatedKrill_10052022.csv	Pre	0.00779001149826104	5.04790017060453e-85	2.42299208189018e-83	*	Gelatinous	small jellyfish (net-feeders)
1172	14	jellyfish	Footprint	post_MHW_Web/NCC2_NCC1Matched_10042022.csv	Post	0.0466412634081859	5.04790017060453e-85	2.42299208189018e-83	*	Gelatinous	small jellyfish (net-feeders)
1173	14	jellyfish	Footprint	pre_MHW_Web/NCC_11242020_JimsOld_updatedKrill_10052022.csv	Pre	0.00859821841401016	5.04790017060453e-85	2.42299208189018e-83	*	Gelatinous	small jellyfish (net-feeders)
1174	14	jellyfish	Footprint	post_MHW_Web/NCC2_NCC1Matched_10042022.csv	Post	0.000323525853660649	5.04790017060453e-85	2.42299208189018e-83	*	Gelatinous	small jellyfish (net-feeders)
1175	14	jellyfish	Footprint	pre_MHW_Web/NCC_11242020_JimsOld_updatedKrill_10052022.csv	Pre	0.00761418080898503	5.04790017060453e-85	2.42299208189018e-83	*	Gelatinous	small jellyfish (net-feeders)
1176	14	jellyfish	Footprint	post_MHW_Web/NCC2_NCC1Matched_10042022.csv	Post	0.00891337950352645	5.04790017060453e-85	2.42299208189018e-83	*	Gelatinous	small jellyfish (net-feeders)
1177	14	jellyfish	Footprint	pre_MHW_Web/NCC_11242020_JimsOld_updatedKrill_10052022.csv	Pre	0.0730133480618603	5.04790017060453e-85	2.42299208189018e-83	*	Gelatinous	small jellyfish (net-feeders)
1178	14	jellyfish	Footprint	post_MHW_Web/NCC2_NCC1Matched_10042022.csv	Post	0.00123821968997804	5.04790017060453e-85	2.42299208189018e-83	*	Gelatinous	small jellyfish (net-feeders)
1179	14	jellyfish	Footprint	pre_MHW_Web/NCC_11242020_JimsOld_updatedKrill_10052022.csv	Pre	0.14608279786507	5.04790017060453e-85	2.42299208189018e-83	*	Gelatinous	small jellyfish (net-feeders)
1180	14	jellyfish	Footprint	post_MHW_Web/NCC2_NCC1Matched_10042022.csv	Post	0.0186476215995285	5.04790017060453e-85	2.42299208189018e-83	*	Gelatinous	small jellyfish (net-feeders)
1181	14	jellyfish	Footprint	pre_MHW_Web/NCC_11242020_JimsOld_updatedKrill_10052022.csv	Pre	0.00464921442701753	5.04790017060453e-85	2.42299208189018e-83	*	Gelatinous	small jellyfish (net-feeders)
1182	14	jellyfish	Footprint	post_MHW_Web/NCC2_NCC1Matched_10042022.csv	Post	0.00393674352583126	5.04790017060453e-85	2.42299208189018e-83	*	Gelatinous	small jellyfish (net-feeders)
1183	14	jellyfish	Footprint	pre_MHW_Web/NCC_11242020_JimsOld_updatedKrill_10052022.csv	Pre	0.00301433247918797	5.04790017060453e-85	2.42299208189018e-83	*	Gelatinous	small jellyfish (net-feeders)
1184	14	jellyfish	Footprint	post_MHW_Web/NCC2_NCC1Matched_10042022.csv	Post	0.00456868339123098	5.04790017060453e-85	2.42299208189018e-83	*	Gelatinous	small jellyfish (net-feeders)
1185	14	jellyfish	Footprint	pre_MHW_Web/NCC_11242020_JimsOld_updatedKrill_10052022.csv	Pre	0.0631425715122389	5.04790017060453e-85	2.42299208189018e-83	*	Gelatinous	small jellyfish (net-feeders)
1186	14	jellyfish	Footprint	post_MHW_Web/NCC2_NCC1Matched_10042022.csv	Post	0.00304665682518668	5.04790017060453e-85	2.42299208189018e-83	*	Gelatinous	small jellyfish (net-feeders)
1187	14	jellyfish	Footprint	pre_MHW_Web/NCC_11242020_JimsOld_updatedKrill_10052022.csv	Pre	0.00906868483403428	5.04790017060453e-85	2.42299208189018e-83	*	Gelatinous	small jellyfish (net-feeders)
1188	14	jellyfish	Footprint	post_MHW_Web/NCC2_NCC1Matched_10042022.csv	Post	0.0241410090382932	5.04790017060453e-85	2.42299208189018e-83	*	Gelatinous	small jellyfish (net-feeders)
1189	14	jellyfish	Footprint	pre_MHW_Web/NCC_11242020_JimsOld_updatedKrill_10052022.csv	Pre	0.0723868427108197	5.04790017060453e-85	2.42299208189018e-83	*	Gelatinous	small jellyfish (net-feeders)
1190	14	jellyfish	Footprint	post_MHW_Web/NCC2_NCC1Matched_10042022.csv	Post	0.00134184540559049	5.04790017060453e-85	2.42299208189018e-83	*	Gelatinous	small jellyfish (net-feeders)
1191	14	jellyfish	Footprint	pre_MHW_Web/NCC_11242020_JimsOld_updatedKrill_10052022.csv	Pre	0.0213756915428751	5.04790017060453e-85	2.42299208189018e-83	*	Gelatinous	small jellyfish (net-feeders)
1192	14	jellyfish	Footprint	post_MHW_Web/NCC2_NCC1Matched_10042022.csv	Post	0.00554500877167727	5.04790017060453e-85	2.42299208189018e-83	*	Gelatinous	small jellyfish (net-feeders)
1193	14	jellyfish	Footprint	pre_MHW_Web/NCC_11242020_JimsOld_updatedKrill_10052022.csv	Pre	0.000412531935806078	5.04790017060453e-85	2.42299208189018e-83	*	Gelatinous	small jellyfish (net-feeders)
1194	14	jellyfish	Footprint	post_MHW_Web/NCC2_NCC1Matched_10042022.csv	Post	0.166604340050872	5.04790017060453e-85	2.42299208189018e-83	*	Gelatinous	small jellyfish (net-feeders)
1195	14	jellyfish	Footprint	pre_MHW_Web/NCC_11242020_JimsOld_updatedKrill_10052022.csv	Pre	0.0130610788971004	5.04790017060453e-85	2.42299208189018e-83	*	Gelatinous	small jellyfish (net-feeders)
1196	14	jellyfish	Footprint	post_MHW_Web/NCC2_NCC1Matched_10042022.csv	Post	0.0342958852448396	5.04790017060453e-85	2.42299208189018e-83	*	Gelatinous	small jellyfish (net-feeders)
1197	14	jellyfish	Footprint	pre_MHW_Web/NCC_11242020_JimsOld_updatedKrill_10052022.csv	Pre	0.0271804496466246	5.04790017060453e-85	2.42299208189018e-83	*	Gelatinous	small jellyfish (net-feeders)
1198	14	jellyfish	Footprint	post_MHW_Web/NCC2_NCC1Matched_10042022.csv	Post	0.0134598845675148	5.04790017060453e-85	2.42299208189018e-83	*	Gelatinous	small jellyfish (net-feeders)
1199	14	jellyfish	Footprint	pre_MHW_Web/NCC_11242020_JimsOld_updatedKrill_10052022.csv	Pre	0.0104985683407668	5.04790017060453e-85	2.42299208189018e-83	*	Gelatinous	small jellyfish (net-feeders)
1200	14	jellyfish	Footprint	post_MHW_Web/NCC2_NCC1Matched_10042022.csv	Post	0.0227144742456908	5.04790017060453e-85	2.42299208189018e-83	*	Gelatinous	small jellyfish (net-feeders)
1201	14	jellyfish	Footprint	pre_MHW_Web/NCC_11242020_JimsOld_updatedKrill_10052022.csv	Pre	0.014608154189219	5.04790017060453e-85	2.42299208189018e-83	*	Gelatinous	small jellyfish (net-feeders)
1202	14	jellyfish	Footprint	post_MHW_Web/NCC2_NCC1Matched_10042022.csv	Post	0.00880370936785617	5.04790017060453e-85	2.42299208189018e-83	*	Gelatinous	small jellyfish (net-feeders)
1203	14	jellyfish	Footprint	pre_MHW_Web/NCC_11242020_JimsOld_updatedKrill_10052022.csv	Pre	0.0168700269016609	5.04790017060453e-85	2.42299208189018e-83	*	Gelatinous	small jellyfish (net-feeders)
1204	14	jellyfish	Footprint	post_MHW_Web/NCC2_NCC1Matched_10042022.csv	Post	0.0118612535783957	5.04790017060453e-85	2.42299208189018e-83	*	Gelatinous	small jellyfish (net-feeders)
1205	14	jellyfish	Footprint	pre_MHW_Web/NCC_11242020_JimsOld_updatedKrill_10052022.csv	Pre	0.0108029842534978	5.04790017060453e-85	2.42299208189018e-83	*	Gelatinous	small jellyfish (net-feeders)
1206	14	jellyfish	Footprint	post_MHW_Web/NCC2_NCC1Matched_10042022.csv	Post	0.00170356655514548	5.04790017060453e-85	2.42299208189018e-83	*	Gelatinous	small jellyfish (net-feeders)
1207	14	jellyfish	Footprint	pre_MHW_Web/NCC_11242020_JimsOld_updatedKrill_10052022.csv	Pre	0.029181190568219	5.04790017060453e-85	2.42299208189018e-83	*	Gelatinous	small jellyfish (net-feeders)
1208	14	jellyfish	Footprint	post_MHW_Web/NCC2_NCC1Matched_10042022.csv	Post	0.0133086039735814	5.04790017060453e-85	2.42299208189018e-83	*	Gelatinous	small jellyfish (net-feeders)
1209	14	jellyfish	Footprint	pre_MHW_Web/NCC_11242020_JimsOld_updatedKrill_10052022.csv	Pre	0.0228577024037839	5.04790017060453e-85	2.42299208189018e-83	*	Gelatinous	small jellyfish (net-feeders)
1210	14	jellyfish	Footprint	post_MHW_Web/NCC2_NCC1Matched_10042022.csv	Post	0.0243875195727692	5.04790017060453e-85	2.42299208189018e-83	*	Gelatinous	small jellyfish (net-feeders)
1211	14	jellyfish	Footprint	pre_MHW_Web/NCC_11242020_JimsOld_updatedKrill_10052022.csv	Pre	0.0186512516506312	5.04790017060453e-85	2.42299208189018e-83	*	Gelatinous	small jellyfish (net-feeders)
1212	14	jellyfish	Footprint	post_MHW_Web/NCC2_NCC1Matched_10042022.csv	Post	0.022737296807463	5.04790017060453e-85	2.42299208189018e-83	*	Gelatinous	small jellyfish (net-feeders)
1213	14	jellyfish	Footprint	pre_MHW_Web/NCC_11242020_JimsOld_updatedKrill_10052022.csv	Pre	0.00240788792959781	5.04790017060453e-85	2.42299208189018e-83	*	Gelatinous	small jellyfish (net-feeders)
1214	14	jellyfish	Footprint	post_MHW_Web/NCC2_NCC1Matched_10042022.csv	Post	0.00284585766769711	5.04790017060453e-85	2.42299208189018e-83	*	Gelatinous	small jellyfish (net-feeders)
1215	14	jellyfish	Footprint	pre_MHW_Web/NCC_11242020_JimsOld_updatedKrill_10052022.csv	Pre	0.018529940196843	5.04790017060453e-85	2.42299208189018e-83	*	Gelatinous	small jellyfish (net-feeders)
1216	14	jellyfish	Footprint	post_MHW_Web/NCC2_NCC1Matched_10042022.csv	Post	0.00459518607506	5.04790017060453e-85	2.42299208189018e-83	*	Gelatinous	small jellyfish (net-feeders)
1217	14	jellyfish	Footprint	pre_MHW_Web/NCC_11242020_JimsOld_updatedKrill_10052022.csv	Pre	0.00458898257124086	5.04790017060453e-85	2.42299208189018e-83	*	Gelatinous	small jellyfish (net-feeders)
1218	14	jellyfish	Footprint	post_MHW_Web/NCC2_NCC1Matched_10042022.csv	Post	0.000899510319963746	5.04790017060453e-85	2.42299208189018e-83	*	Gelatinous	small jellyfish (net-feeders)
1219	14	jellyfish	Footprint	pre_MHW_Web/NCC_11242020_JimsOld_updatedKrill_10052022.csv	Pre	0.0018200662465047	5.04790017060453e-85	2.42299208189018e-83	*	Gelatinous	small jellyfish (net-feeders)
1220	14	jellyfish	Footprint	post_MHW_Web/NCC2_NCC1Matched_10042022.csv	Post	0.00169696640048122	5.04790017060453e-85	2.42299208189018e-83	*	Gelatinous	small jellyfish (net-feeders)
1221	14	jellyfish	Footprint	pre_MHW_Web/NCC_11242020_JimsOld_updatedKrill_10052022.csv	Pre	0.00301506330340823	5.04790017060453e-85	2.42299208189018e-83	*	Gelatinous	small jellyfish (net-feeders)
1222	14	jellyfish	Footprint	post_MHW_Web/NCC2_NCC1Matched_10042022.csv	Post	0.0218855367393889	5.04790017060453e-85	2.42299208189018e-83	*	Gelatinous	small jellyfish (net-feeders)
1223	14	jellyfish	Footprint	pre_MHW_Web/NCC_11242020_JimsOld_updatedKrill_10052022.csv	Pre	0.0763098453966419	5.04790017060453e-85	2.42299208189018e-83	*	Gelatinous	small jellyfish (net-feeders)
1224	14	jellyfish	Footprint	post_MHW_Web/NCC2_NCC1Matched_10042022.csv	Post	0.0060127559272333	5.04790017060453e-85	2.42299208189018e-83	*	Gelatinous	small jellyfish (net-feeders)
1225	14	jellyfish	Footprint	pre_MHW_Web/NCC_11242020_JimsOld_updatedKrill_10052022.csv	Pre	0.0102397547705734	5.04790017060453e-85	2.42299208189018e-83	*	Gelatinous	small jellyfish (net-feeders)
1226	14	jellyfish	Footprint	post_MHW_Web/NCC2_NCC1Matched_10042022.csv	Post	0.0695501295719416	5.04790017060453e-85	2.42299208189018e-83	*	Gelatinous	small jellyfish (net-feeders)
1227	14	jellyfish	Footprint	pre_MHW_Web/NCC_11242020_JimsOld_updatedKrill_10052022.csv	Pre	0.159796747199447	5.04790017060453e-85	2.42299208189018e-83	*	Gelatinous	small jellyfish (net-feeders)
1228	14	jellyfish	Footprint	post_MHW_Web/NCC2_NCC1Matched_10042022.csv	Post	0.0111708077692203	5.04790017060453e-85	2.42299208189018e-83	*	Gelatinous	small jellyfish (net-feeders)
1229	14	jellyfish	Footprint	pre_MHW_Web/NCC_11242020_JimsOld_updatedKrill_10052022.csv	Pre	0.0155754364530969	5.04790017060453e-85	2.42299208189018e-83	*	Gelatinous	small jellyfish (net-feeders)
1230	14	jellyfish	Footprint	post_MHW_Web/NCC2_NCC1Matched_10042022.csv	Post	0.00152138395700202	5.04790017060453e-85	2.42299208189018e-83	*	Gelatinous	small jellyfish (net-feeders)
1231	14	jellyfish	Footprint	pre_MHW_Web/NCC_11242020_JimsOld_updatedKrill_10052022.csv	Pre	0.127119344579341	5.04790017060453e-85	2.42299208189018e-83	*	Gelatinous	small jellyfish (net-feeders)
1232	14	jellyfish	Footprint	post_MHW_Web/NCC2_NCC1Matched_10042022.csv	Post	0.0134590319325041	5.04790017060453e-85	2.42299208189018e-83	*	Gelatinous	small jellyfish (net-feeders)
1233	14	jellyfish	Footprint	pre_MHW_Web/NCC_11242020_JimsOld_updatedKrill_10052022.csv	Pre	0.00236262970721172	5.04790017060453e-85	2.42299208189018e-83	*	Gelatinous	small jellyfish (net-feeders)
1234	14	jellyfish	Footprint	post_MHW_Web/NCC2_NCC1Matched_10042022.csv	Post	0.0118526879384837	5.04790017060453e-85	2.42299208189018e-83	*	Gelatinous	small jellyfish (net-feeders)
1235	14	jellyfish	Footprint	pre_MHW_Web/NCC_11242020_JimsOld_updatedKrill_10052022.csv	Pre	0.00368878889918285	5.04790017060453e-85	2.42299208189018e-83	*	Gelatinous	small jellyfish (net-feeders)
1236	14	jellyfish	Footprint	post_MHW_Web/NCC2_NCC1Matched_10042022.csv	Post	0.0167400024647115	5.04790017060453e-85	2.42299208189018e-83	*	Gelatinous	small jellyfish (net-feeders)
1237	14	jellyfish	Footprint	pre_MHW_Web/NCC_11242020_JimsOld_updatedKrill_10052022.csv	Pre	0.0146375747961577	5.04790017060453e-85	2.42299208189018e-83	*	Gelatinous	small jellyfish (net-feeders)
1238	14	jellyfish	Footprint	post_MHW_Web/NCC2_NCC1Matched_10042022.csv	Post	0.000367171432660276	5.04790017060453e-85	2.42299208189018e-83	*	Gelatinous	small jellyfish (net-feeders)
1239	14	jellyfish	Footprint	pre_MHW_Web/NCC_11242020_JimsOld_updatedKrill_10052022.csv	Pre	0.100673015321215	5.04790017060453e-85	2.42299208189018e-83	*	Gelatinous	small jellyfish (net-feeders)
1240	14	jellyfish	Footprint	post_MHW_Web/NCC2_NCC1Matched_10042022.csv	Post	0.0161423300710851	5.04790017060453e-85	2.42299208189018e-83	*	Gelatinous	small jellyfish (net-feeders)
1241	14	jellyfish	Footprint	pre_MHW_Web/NCC_11242020_JimsOld_updatedKrill_10052022.csv	Pre	0.0451246549834446	5.04790017060453e-85	2.42299208189018e-83	*	Gelatinous	small jellyfish (net-feeders)
1242	14	jellyfish	Footprint	post_MHW_Web/NCC2_NCC1Matched_10042022.csv	Post	0.0293983836477351	5.04790017060453e-85	2.42299208189018e-83	*	Gelatinous	small jellyfish (net-feeders)
1243	14	jellyfish	Footprint	pre_MHW_Web/NCC_11242020_JimsOld_updatedKrill_10052022.csv	Pre	0.0625296055634433	5.04790017060453e-85	2.42299208189018e-83	*	Gelatinous	small jellyfish (net-feeders)
1244	14	jellyfish	Footprint	post_MHW_Web/NCC2_NCC1Matched_10042022.csv	Post	0.0103350500202653	5.04790017060453e-85	2.42299208189018e-83	*	Gelatinous	small jellyfish (net-feeders)
1245	14	jellyfish	Footprint	pre_MHW_Web/NCC_11242020_JimsOld_updatedKrill_10052022.csv	Pre	0.0485919648292742	5.04790017060453e-85	2.42299208189018e-83	*	Gelatinous	small jellyfish (net-feeders)
1246	14	jellyfish	Footprint	post_MHW_Web/NCC2_NCC1Matched_10042022.csv	Post	0.0278787768059329	5.04790017060453e-85	2.42299208189018e-83	*	Gelatinous	small jellyfish (net-feeders)
1247	14	jellyfish	Footprint	pre_MHW_Web/NCC_11242020_JimsOld_updatedKrill_10052022.csv	Pre	0.00432227687874234	5.04790017060453e-85	2.42299208189018e-83	*	Gelatinous	small jellyfish (net-feeders)
1248	14	jellyfish	Footprint	post_MHW_Web/NCC2_NCC1Matched_10042022.csv	Post	0.00269522359490319	5.04790017060453e-85	2.42299208189018e-83	*	Gelatinous	small jellyfish (net-feeders)
1249	14	jellyfish	Footprint	pre_MHW_Web/NCC_11242020_JimsOld_updatedKrill_10052022.csv	Pre	0.0478789155513781	5.04790017060453e-85	2.42299208189018e-83	*	Gelatinous	small jellyfish (net-feeders)
1250	14	jellyfish	Footprint	post_MHW_Web/NCC2_NCC1Matched_10042022.csv	Post	0.00372978258359079	5.04790017060453e-85	2.42299208189018e-83	*	Gelatinous	small jellyfish (net-feeders)
1251	14	jellyfish	Footprint	pre_MHW_Web/NCC_11242020_JimsOld_updatedKrill_10052022.csv	Pre	0.0823952868519333	5.04790017060453e-85	2.42299208189018e-83	*	Gelatinous	small jellyfish (net-feeders)
1252	14	jellyfish	Footprint	post_MHW_Web/NCC2_NCC1Matched_10042022.csv	Post	0.00963363630963019	5.04790017060453e-85	2.42299208189018e-83	*	Gelatinous	small jellyfish (net-feeders)
1253	14	jellyfish	Footprint	pre_MHW_Web/NCC_11242020_JimsOld_updatedKrill_10052022.csv	Pre	0.00468100697813723	5.04790017060453e-85	2.42299208189018e-83	*	Gelatinous	small jellyfish (net-feeders)
1254	14	jellyfish	Footprint	post_MHW_Web/NCC2_NCC1Matched_10042022.csv	Post	0.00319464055680598	5.04790017060453e-85	2.42299208189018e-83	*	Gelatinous	small jellyfish (net-feeders)
1255	14	jellyfish	Footprint	pre_MHW_Web/NCC_11242020_JimsOld_updatedKrill_10052022.csv	Pre	0.0433359950194964	5.04790017060453e-85	2.42299208189018e-83	*	Gelatinous	small jellyfish (net-feeders)
1256	14	jellyfish	Footprint	post_MHW_Web/NCC2_NCC1Matched_10042022.csv	Post	0.00945835516490433	5.04790017060453e-85	2.42299208189018e-83	*	Gelatinous	small jellyfish (net-feeders)
1257	14	jellyfish	Footprint	pre_MHW_Web/NCC_11242020_JimsOld_updatedKrill_10052022.csv	Pre	0.00962660198168124	5.04790017060453e-85	2.42299208189018e-83	*	Gelatinous	small jellyfish (net-feeders)
1258	14	jellyfish	Footprint	post_MHW_Web/NCC2_NCC1Matched_10042022.csv	Post	0.017358125540691	5.04790017060453e-85	2.42299208189018e-83	*	Gelatinous	small jellyfish (net-feeders)
1259	14	jellyfish	Footprint	pre_MHW_Web/NCC_11242020_JimsOld_updatedKrill_10052022.csv	Pre	0.0031602077805665	5.04790017060453e-85	2.42299208189018e-83	*	Gelatinous	small jellyfish (net-feeders)
1260	14	jellyfish	Footprint	post_MHW_Web/NCC2_NCC1Matched_10042022.csv	Post	0.00374950128588322	5.04790017060453e-85	2.42299208189018e-83	*	Gelatinous	small jellyfish (net-feeders)
1261	14	jellyfish	Footprint	pre_MHW_Web/NCC_11242020_JimsOld_updatedKrill_10052022.csv	Pre	0.0332861891269254	5.04790017060453e-85	2.42299208189018e-83	*	Gelatinous	small jellyfish (net-feeders)
1262	14	jellyfish	Footprint	post_MHW_Web/NCC2_NCC1Matched_10042022.csv	Post	0.0148243956890899	5.04790017060453e-85	2.42299208189018e-83	*	Gelatinous	small jellyfish (net-feeders)
1263	14	jellyfish	Footprint	pre_MHW_Web/NCC_11242020_JimsOld_updatedKrill_10052022.csv	Pre	0.0117641270528481	5.04790017060453e-85	2.42299208189018e-83	*	Gelatinous	small jellyfish (net-feeders)
1264	14	jellyfish	Footprint	post_MHW_Web/NCC2_NCC1Matched_10042022.csv	Post	0.00327538834859254	5.04790017060453e-85	2.42299208189018e-83	*	Gelatinous	small jellyfish (net-feeders)
1265	14	jellyfish	Footprint	pre_MHW_Web/NCC_11242020_JimsOld_updatedKrill_10052022.csv	Pre	0.042368109127546	5.04790017060453e-85	2.42299208189018e-83	*	Gelatinous	small jellyfish (net-feeders)
1266	14	jellyfish	Footprint	post_MHW_Web/NCC2_NCC1Matched_10042022.csv	Post	0.0171127516416073	5.04790017060453e-85	2.42299208189018e-83	*	Gelatinous	small jellyfish (net-feeders)
1267	14	jellyfish	Footprint	pre_MHW_Web/NCC_11242020_JimsOld_updatedKrill_10052022.csv	Pre	0.0143787946867415	5.04790017060453e-85	2.42299208189018e-83	*	Gelatinous	small jellyfish (net-feeders)
1268	14	jellyfish	Footprint	post_MHW_Web/NCC2_NCC1Matched_10042022.csv	Post	0.00596569490041473	5.04790017060453e-85	2.42299208189018e-83	*	Gelatinous	small jellyfish (net-feeders)
1269	14	jellyfish	Footprint	pre_MHW_Web/NCC_11242020_JimsOld_updatedKrill_10052022.csv	Pre	0.031709758015636	5.04790017060453e-85	2.42299208189018e-83	*	Gelatinous	small jellyfish (net-feeders)
1270	14	jellyfish	Footprint	post_MHW_Web/NCC2_NCC1Matched_10042022.csv	Post	0.00953763608563575	5.04790017060453e-85	2.42299208189018e-83	*	Gelatinous	small jellyfish (net-feeders)
1271	14	jellyfish	Footprint	pre_MHW_Web/NCC_11242020_JimsOld_updatedKrill_10052022.csv	Pre	0.0102207202266315	5.04790017060453e-85	2.42299208189018e-83	*	Gelatinous	small jellyfish (net-feeders)
1272	14	jellyfish	Footprint	post_MHW_Web/NCC2_NCC1Matched_10042022.csv	Post	0.000985031705130496	5.04790017060453e-85	2.42299208189018e-83	*	Gelatinous	small jellyfish (net-feeders)
1273	14	jellyfish	Footprint	pre_MHW_Web/NCC_11242020_JimsOld_updatedKrill_10052022.csv	Pre	0.0425745492024061	5.04790017060453e-85	2.42299208189018e-83	*	Gelatinous	small jellyfish (net-feeders)
1274	14	jellyfish	Footprint	post_MHW_Web/NCC2_NCC1Matched_10042022.csv	Post	0.0244543398855965	5.04790017060453e-85	2.42299208189018e-83	*	Gelatinous	small jellyfish (net-feeders)
1275	14	jellyfish	Footprint	pre_MHW_Web/NCC_11242020_JimsOld_updatedKrill_10052022.csv	Pre	0.00276334561328995	5.04790017060453e-85	2.42299208189018e-83	*	Gelatinous	small jellyfish (net-feeders)
1276	14	jellyfish	Footprint	post_MHW_Web/NCC2_NCC1Matched_10042022.csv	Post	0.0136122717738186	5.04790017060453e-85	2.42299208189018e-83	*	Gelatinous	small jellyfish (net-feeders)
1277	14	jellyfish	Footprint	pre_MHW_Web/NCC_11242020_JimsOld_updatedKrill_10052022.csv	Pre	0.0524523969686728	5.04790017060453e-85	2.42299208189018e-83	*	Gelatinous	small jellyfish (net-feeders)
1278	14	jellyfish	Footprint	post_MHW_Web/NCC2_NCC1Matched_10042022.csv	Post	0.0169362152314849	5.04790017060453e-85	2.42299208189018e-83	*	Gelatinous	small jellyfish (net-feeders)
1279	14	jellyfish	Footprint	pre_MHW_Web/NCC_11242020_JimsOld_updatedKrill_10052022.csv	Pre	0.0645902820183964	5.04790017060453e-85	2.42299208189018e-83	*	Gelatinous	small jellyfish (net-feeders)
1280	14	jellyfish	Footprint	post_MHW_Web/NCC2_NCC1Matched_10042022.csv	Post	0.0108299345508894	5.04790017060453e-85	2.42299208189018e-83	*	Gelatinous	small jellyfish (net-feeders)
1281	14	jellyfish	Footprint	pre_MHW_Web/NCC_11242020_JimsOld_updatedKrill_10052022.csv	Pre	0.0531247551432264	5.04790017060453e-85	2.42299208189018e-83	*	Gelatinous	small jellyfish (net-feeders)
1282	14	jellyfish	Footprint	post_MHW_Web/NCC2_NCC1Matched_10042022.csv	Post	0.00865753474710999	5.04790017060453e-85	2.42299208189018e-83	*	Gelatinous	small jellyfish (net-feeders)
1283	14	jellyfish	Footprint	pre_MHW_Web/NCC_11242020_JimsOld_updatedKrill_10052022.csv	Pre	0.0140633521325526	5.04790017060453e-85	2.42299208189018e-83	*	Gelatinous	small jellyfish (net-feeders)
1284	14	jellyfish	Footprint	post_MHW_Web/NCC2_NCC1Matched_10042022.csv	Post	0.000206536189622153	5.04790017060453e-85	2.42299208189018e-83	*	Gelatinous	small jellyfish (net-feeders)
1285	14	jellyfish	Footprint	pre_MHW_Web/NCC_11242020_JimsOld_updatedKrill_10052022.csv	Pre	0.00165783172441708	5.04790017060453e-85	2.42299208189018e-83	*	Gelatinous	small jellyfish (net-feeders)
1286	14	jellyfish	Footprint	post_MHW_Web/NCC2_NCC1Matched_10042022.csv	Post	0.0155197289991428	5.04790017060453e-85	2.42299208189018e-83	*	Gelatinous	small jellyfish (net-feeders)
1287	14	jellyfish	Footprint	pre_MHW_Web/NCC_11242020_JimsOld_updatedKrill_10052022.csv	Pre	0.0327243950257374	5.04790017060453e-85	2.42299208189018e-83	*	Gelatinous	small jellyfish (net-feeders)
1288	14	jellyfish	Footprint	post_MHW_Web/NCC2_NCC1Matched_10042022.csv	Post	0.00533736735464177	5.04790017060453e-85	2.42299208189018e-83	*	Gelatinous	small jellyfish (net-feeders)
1289	14	jellyfish	Footprint	pre_MHW_Web/NCC_11242020_JimsOld_updatedKrill_10052022.csv	Pre	0.0503842230083964	5.04790017060453e-85	2.42299208189018e-83	*	Gelatinous	small jellyfish (net-feeders)
1290	14	jellyfish	Footprint	post_MHW_Web/NCC2_NCC1Matched_10042022.csv	Post	0.0216011911353491	5.04790017060453e-85	2.42299208189018e-83	*	Gelatinous	small jellyfish (net-feeders)
1291	14	jellyfish	Footprint	pre_MHW_Web/NCC_11242020_JimsOld_updatedKrill_10052022.csv	Pre	0.00103847090857505	5.04790017060453e-85	2.42299208189018e-83	*	Gelatinous	small jellyfish (net-feeders)
1292	14	jellyfish	Footprint	post_MHW_Web/NCC2_NCC1Matched_10042022.csv	Post	0.00736106410608024	5.04790017060453e-85	2.42299208189018e-83	*	Gelatinous	small jellyfish (net-feeders)
1293	14	jellyfish	Footprint	pre_MHW_Web/NCC_11242020_JimsOld_updatedKrill_10052022.csv	Pre	0.0786724234032976	5.04790017060453e-85	2.42299208189018e-83	*	Gelatinous	small jellyfish (net-feeders)
1294	14	jellyfish	Footprint	post_MHW_Web/NCC2_NCC1Matched_10042022.csv	Post	0.0161604993190188	5.04790017060453e-85	2.42299208189018e-83	*	Gelatinous	small jellyfish (net-feeders)
1295	14	jellyfish	Footprint	pre_MHW_Web/NCC_11242020_JimsOld_updatedKrill_10052022.csv	Pre	0.00942127846201811	5.04790017060453e-85	2.42299208189018e-83	*	Gelatinous	small jellyfish (net-feeders)
1296	14	jellyfish	Footprint	post_MHW_Web/NCC2_NCC1Matched_10042022.csv	Post	0.00327788701683861	5.04790017060453e-85	2.42299208189018e-83	*	Gelatinous	small jellyfish (net-feeders)
1297	14	jellyfish	Footprint	pre_MHW_Web/NCC_11242020_JimsOld_updatedKrill_10052022.csv	Pre	0.00658038464253869	5.04790017060453e-85	2.42299208189018e-83	*	Gelatinous	small jellyfish (net-feeders)
1298	14	jellyfish	Footprint	post_MHW_Web/NCC2_NCC1Matched_10042022.csv	Post	0.0207194796833785	5.04790017060453e-85	2.42299208189018e-83	*	Gelatinous	small jellyfish (net-feeders)
1299	14	jellyfish	Footprint	pre_MHW_Web/NCC_11242020_JimsOld_updatedKrill_10052022.csv	Pre	0.0167621679057912	5.04790017060453e-85	2.42299208189018e-83	*	Gelatinous	small jellyfish (net-feeders)
1300	14	jellyfish	Footprint	post_MHW_Web/NCC2_NCC1Matched_10042022.csv	Post	0.0238350934795116	5.04790017060453e-85	2.42299208189018e-83	*	Gelatinous	small jellyfish (net-feeders)
1301	14	jellyfish	Footprint	pre_MHW_Web/NCC_11242020_JimsOld_updatedKrill_10052022.csv	Pre	0.00749980681757509	5.04790017060453e-85	2.42299208189018e-83	*	Gelatinous	small jellyfish (net-feeders)
1302	14	jellyfish	Footprint	post_MHW_Web/NCC2_NCC1Matched_10042022.csv	Post	0.0724398406352406	5.04790017060453e-85	2.42299208189018e-83	*	Gelatinous	small jellyfish (net-feeders)
1303	14	jellyfish	Footprint	pre_MHW_Web/NCC_11242020_JimsOld_updatedKrill_10052022.csv	Pre	0.0124545916001106	5.04790017060453e-85	2.42299208189018e-83	*	Gelatinous	small jellyfish (net-feeders)
1304	14	jellyfish	Footprint	post_MHW_Web/NCC2_NCC1Matched_10042022.csv	Post	0.000146624777783181	5.04790017060453e-85	2.42299208189018e-83	*	Gelatinous	small jellyfish (net-feeders)
1305	14	jellyfish	Footprint	pre_MHW_Web/NCC_11242020_JimsOld_updatedKrill_10052022.csv	Pre	6.70937634169152e-05	5.04790017060453e-85	2.42299208189018e-83	*	Gelatinous	small jellyfish (net-feeders)
1306	14	jellyfish	Footprint	post_MHW_Web/NCC2_NCC1Matched_10042022.csv	Post	0.00642473254803748	5.04790017060453e-85	2.42299208189018e-83	*	Gelatinous	small jellyfish (net-feeders)
1307	14	jellyfish	Footprint	pre_MHW_Web/NCC_11242020_JimsOld_updatedKrill_10052022.csv	Pre	0.0709474636775261	5.04790017060453e-85	2.42299208189018e-83	*	Gelatinous	small jellyfish (net-feeders)
1308	14	jellyfish	Footprint	post_MHW_Web/NCC2_NCC1Matched_10042022.csv	Post	0.00877325551619919	5.04790017060453e-85	2.42299208189018e-83	*	Gelatinous	small jellyfish (net-feeders)
1309	14	jellyfish	Footprint	pre_MHW_Web/NCC_11242020_JimsOld_updatedKrill_10052022.csv	Pre	0.0465078067452791	5.04790017060453e-85	2.42299208189018e-83	*	Gelatinous	small jellyfish (net-feeders)
1310	14	jellyfish	Footprint	post_MHW_Web/NCC2_NCC1Matched_10042022.csv	Post	0.00587342960835415	5.04790017060453e-85	2.42299208189018e-83	*	Gelatinous	small jellyfish (net-feeders)
1311	14	jellyfish	Footprint	pre_MHW_Web/NCC_11242020_JimsOld_updatedKrill_10052022.csv	Pre	0.00156351949988877	5.04790017060453e-85	2.42299208189018e-83	*	Gelatinous	small jellyfish (net-feeders)
1312	14	jellyfish	Footprint	post_MHW_Web/NCC2_NCC1Matched_10042022.csv	Post	0.00921059888386828	5.04790017060453e-85	2.42299208189018e-83	*	Gelatinous	small jellyfish (net-feeders)
1313	14	jellyfish	Footprint	pre_MHW_Web/NCC_11242020_JimsOld_updatedKrill_10052022.csv	Pre	0.0134858170549303	5.04790017060453e-85	2.42299208189018e-83	*	Gelatinous	small jellyfish (net-feeders)
1314	14	jellyfish	Footprint	post_MHW_Web/NCC2_NCC1Matched_10042022.csv	Post	0.0132855206995255	5.04790017060453e-85	2.42299208189018e-83	*	Gelatinous	small jellyfish (net-feeders)
1315	14	jellyfish	Footprint	pre_MHW_Web/NCC_11242020_JimsOld_updatedKrill_10052022.csv	Pre	0.0227483341223979	5.04790017060453e-85	2.42299208189018e-83	*	Gelatinous	small jellyfish (net-feeders)
1316	14	jellyfish	Footprint	post_MHW_Web/NCC2_NCC1Matched_10042022.csv	Post	0.00578492776926818	5.04790017060453e-85	2.42299208189018e-83	*	Gelatinous	small jellyfish (net-feeders)
1317	14	jellyfish	Footprint	pre_MHW_Web/NCC_11242020_JimsOld_updatedKrill_10052022.csv	Pre	0.0384603669259853	5.04790017060453e-85	2.42299208189018e-83	*	Gelatinous	small jellyfish (net-feeders)
1318	14	jellyfish	Footprint	post_MHW_Web/NCC2_NCC1Matched_10042022.csv	Post	0.00755434354393453	5.04790017060453e-85	2.42299208189018e-83	*	Gelatinous	small jellyfish (net-feeders)
1319	14	jellyfish	Footprint	pre_MHW_Web/NCC_11242020_JimsOld_updatedKrill_10052022.csv	Pre	0.0119087664697619	5.04790017060453e-85	2.42299208189018e-83	*	Gelatinous	small jellyfish (net-feeders)
1320	14	jellyfish	Footprint	post_MHW_Web/NCC2_NCC1Matched_10042022.csv	Post	0.0219784940753674	5.04790017060453e-85	2.42299208189018e-83	*	Gelatinous	small jellyfish (net-feeders)
1321	14	jellyfish	Footprint	pre_MHW_Web/NCC_11242020_JimsOld_updatedKrill_10052022.csv	Pre	0.0151579954521621	5.04790017060453e-85	2.42299208189018e-83	*	Gelatinous	small jellyfish (net-feeders)
1322	14	jellyfish	Footprint	post_MHW_Web/NCC2_NCC1Matched_10042022.csv	Post	0.0087912288563972	5.04790017060453e-85	2.42299208189018e-83	*	Gelatinous	small jellyfish (net-feeders)
1323	14	jellyfish	Footprint	pre_MHW_Web/NCC_11242020_JimsOld_updatedKrill_10052022.csv	Pre	0.0150834022793928	5.04790017060453e-85	2.42299208189018e-83	*	Gelatinous	small jellyfish (net-feeders)
1324	14	jellyfish	Footprint	post_MHW_Web/NCC2_NCC1Matched_10042022.csv	Post	0.00426863177709953	5.04790017060453e-85	2.42299208189018e-83	*	Gelatinous	small jellyfish (net-feeders)
1325	14	jellyfish	Footprint	pre_MHW_Web/NCC_11242020_JimsOld_updatedKrill_10052022.csv	Pre	0.177025868204186	5.04790017060453e-85	2.42299208189018e-83	*	Gelatinous	small jellyfish (net-feeders)
1326	14	jellyfish	Footprint	post_MHW_Web/NCC2_NCC1Matched_10042022.csv	Post	0.00727263625475071	5.04790017060453e-85	2.42299208189018e-83	*	Gelatinous	small jellyfish (net-feeders)
1327	14	jellyfish	Footprint	pre_MHW_Web/NCC_11242020_JimsOld_updatedKrill_10052022.csv	Pre	0.10012088708246	5.04790017060453e-85	2.42299208189018e-83	*	Gelatinous	small jellyfish (net-feeders)
1328	14	jellyfish	Footprint	post_MHW_Web/NCC2_NCC1Matched_10042022.csv	Post	0.0100766981355739	5.04790017060453e-85	2.42299208189018e-83	*	Gelatinous	small jellyfish (net-feeders)
1329	14	jellyfish	Footprint	pre_MHW_Web/NCC_11242020_JimsOld_updatedKrill_10052022.csv	Pre	0.00753407948668515	5.04790017060453e-85	2.42299208189018e-83	*	Gelatinous	small jellyfish (net-feeders)
1330	14	jellyfish	Footprint	post_MHW_Web/NCC2_NCC1Matched_10042022.csv	Post	0.000229406690048901	5.04790017060453e-85	2.42299208189018e-83	*	Gelatinous	small jellyfish (net-feeders)
1331	14	jellyfish	Footprint	pre_MHW_Web/NCC_11242020_JimsOld_updatedKrill_10052022.csv	Pre	0.000917388911056713	5.04790017060453e-85	2.42299208189018e-83	*	Gelatinous	small jellyfish (net-feeders)
1332	14	jellyfish	Footprint	post_MHW_Web/NCC2_NCC1Matched_10042022.csv	Post	0.016337082241617	5.04790017060453e-85	2.42299208189018e-83	*	Gelatinous	small jellyfish (net-feeders)
1333	14	jellyfish	Footprint	pre_MHW_Web/NCC_11242020_JimsOld_updatedKrill_10052022.csv	Pre	0.0257362058712976	5.04790017060453e-85	2.42299208189018e-83	*	Gelatinous	small jellyfish (net-feeders)
1334	14	jellyfish	Footprint	post_MHW_Web/NCC2_NCC1Matched_10042022.csv	Post	0.0311031085661113	5.04790017060453e-85	2.42299208189018e-83	*	Gelatinous	small jellyfish (net-feeders)
1335	14	jellyfish	Footprint	pre_MHW_Web/NCC_11242020_JimsOld_updatedKrill_10052022.csv	Pre	0.0234805584002423	5.04790017060453e-85	2.42299208189018e-83	*	Gelatinous	small jellyfish (net-feeders)
1336	14	jellyfish	Footprint	post_MHW_Web/NCC2_NCC1Matched_10042022.csv	Post	0.00604362621472984	5.04790017060453e-85	2.42299208189018e-83	*	Gelatinous	small jellyfish (net-feeders)
1337	14	jellyfish	Footprint	pre_MHW_Web/NCC_11242020_JimsOld_updatedKrill_10052022.csv	Pre	0.0105103382399408	5.04790017060453e-85	2.42299208189018e-83	*	Gelatinous	small jellyfish (net-feeders)
1338	14	jellyfish	Footprint	post_MHW_Web/NCC2_NCC1Matched_10042022.csv	Post	0.00337098017699944	5.04790017060453e-85	2.42299208189018e-83	*	Gelatinous	small jellyfish (net-feeders)
1339	14	jellyfish	Footprint	pre_MHW_Web/NCC_11242020_JimsOld_updatedKrill_10052022.csv	Pre	0.0630975584967719	5.04790017060453e-85	2.42299208189018e-83	*	Gelatinous	small jellyfish (net-feeders)
1340	14	jellyfish	Footprint	post_MHW_Web/NCC2_NCC1Matched_10042022.csv	Post	0.0523154156120255	5.04790017060453e-85	2.42299208189018e-83	*	Gelatinous	small jellyfish (net-feeders)
1341	14	jellyfish	Footprint	pre_MHW_Web/NCC_11242020_JimsOld_updatedKrill_10052022.csv	Pre	0.0267363275764973	5.04790017060453e-85	2.42299208189018e-83	*	Gelatinous	small jellyfish (net-feeders)
1342	14	jellyfish	Footprint	post_MHW_Web/NCC2_NCC1Matched_10042022.csv	Post	0.0127293114862791	5.04790017060453e-85	2.42299208189018e-83	*	Gelatinous	small jellyfish (net-feeders)
1343	14	jellyfish	Footprint	pre_MHW_Web/NCC_11242020_JimsOld_updatedKrill_10052022.csv	Pre	0.00657097531467294	5.04790017060453e-85	2.42299208189018e-83	*	Gelatinous	small jellyfish (net-feeders)
1344	14	jellyfish	Footprint	post_MHW_Web/NCC2_NCC1Matched_10042022.csv	Post	0.0115439904192444	5.04790017060453e-85	2.42299208189018e-83	*	Gelatinous	small jellyfish (net-feeders)
1345	14	jellyfish	Footprint	pre_MHW_Web/NCC_11242020_JimsOld_updatedKrill_10052022.csv	Pre	0.0167821157248416	5.04790017060453e-85	2.42299208189018e-83	*	Gelatinous	small jellyfish (net-feeders)
1346	14	jellyfish	Footprint	post_MHW_Web/NCC2_NCC1Matched_10042022.csv	Post	0.0074916591740881	5.04790017060453e-85	2.42299208189018e-83	*	Gelatinous	small jellyfish (net-feeders)
1347	14	jellyfish	Footprint	pre_MHW_Web/NCC_11242020_JimsOld_updatedKrill_10052022.csv	Pre	0.0263226629722019	5.04790017060453e-85	2.42299208189018e-83	*	Gelatinous	small jellyfish (net-feeders)
1348	14	jellyfish	Footprint	post_MHW_Web/NCC2_NCC1Matched_10042022.csv	Post	0.0114218577208676	5.04790017060453e-85	2.42299208189018e-83	*	Gelatinous	small jellyfish (net-feeders)
1349	14	jellyfish	Footprint	pre_MHW_Web/NCC_11242020_JimsOld_updatedKrill_10052022.csv	Pre	0.0970633805082878	5.04790017060453e-85	2.42299208189018e-83	*	Gelatinous	small jellyfish (net-feeders)
1350	14	jellyfish	Footprint	post_MHW_Web/NCC2_NCC1Matched_10042022.csv	Post	0.0113124706757341	5.04790017060453e-85	2.42299208189018e-83	*	Gelatinous	small jellyfish (net-feeders)
1351	14	jellyfish	Footprint	pre_MHW_Web/NCC_11242020_JimsOld_updatedKrill_10052022.csv	Pre	0.0403616479519425	5.04790017060453e-85	2.42299208189018e-83	*	Gelatinous	small jellyfish (net-feeders)
1352	14	jellyfish	Footprint	post_MHW_Web/NCC2_NCC1Matched_10042022.csv	Post	0.0173093506461846	5.04790017060453e-85	2.42299208189018e-83	*	Gelatinous	small jellyfish (net-feeders)
1353	14	jellyfish	Footprint	pre_MHW_Web/NCC_11242020_JimsOld_updatedKrill_10052022.csv	Pre	0.040033416767717	5.04790017060453e-85	2.42299208189018e-83	*	Gelatinous	small jellyfish (net-feeders)
1354	14	jellyfish	Footprint	post_MHW_Web/NCC2_NCC1Matched_10042022.csv	Post	0.0131349534083582	5.04790017060453e-85	2.42299208189018e-83	*	Gelatinous	small jellyfish (net-feeders)
1355	14	jellyfish	Footprint	pre_MHW_Web/NCC_11242020_JimsOld_updatedKrill_10052022.csv	Pre	0.00012872921734485	5.04790017060453e-85	2.42299208189018e-83	*	Gelatinous	small jellyfish (net-feeders)
1356	14	jellyfish	Footprint	post_MHW_Web/NCC2_NCC1Matched_10042022.csv	Post	0.00184404748277778	5.04790017060453e-85	2.42299208189018e-83	*	Gelatinous	small jellyfish (net-feeders)
1357	14	jellyfish	Footprint	pre_MHW_Web/NCC_11242020_JimsOld_updatedKrill_10052022.csv	Pre	0.0193896356473978	5.04790017060453e-85	2.42299208189018e-83	*	Gelatinous	small jellyfish (net-feeders)
1358	14	jellyfish	Footprint	post_MHW_Web/NCC2_NCC1Matched_10042022.csv	Post	0.00112790652548065	5.04790017060453e-85	2.42299208189018e-83	*	Gelatinous	small jellyfish (net-feeders)
1359	14	jellyfish	Footprint	pre_MHW_Web/NCC_11242020_JimsOld_updatedKrill_10052022.csv	Pre	0.0268169095051523	5.04790017060453e-85	2.42299208189018e-83	*	Gelatinous	small jellyfish (net-feeders)
1360	14	jellyfish	Footprint	post_MHW_Web/NCC2_NCC1Matched_10042022.csv	Post	0.00770573981687383	5.04790017060453e-85	2.42299208189018e-83	*	Gelatinous	small jellyfish (net-feeders)
1361	14	jellyfish	Footprint	pre_MHW_Web/NCC_11242020_JimsOld_updatedKrill_10052022.csv	Pre	0.0410140059206349	5.04790017060453e-85	2.42299208189018e-83	*	Gelatinous	small jellyfish (net-feeders)
1362	14	jellyfish	Footprint	post_MHW_Web/NCC2_NCC1Matched_10042022.csv	Post	0.011322211383591	5.04790017060453e-85	2.42299208189018e-83	*	Gelatinous	small jellyfish (net-feeders)
1363	14	jellyfish	Footprint	pre_MHW_Web/NCC_11242020_JimsOld_updatedKrill_10052022.csv	Pre	0.0699379343743913	5.04790017060453e-85	2.42299208189018e-83	*	Gelatinous	small jellyfish (net-feeders)
1364	14	jellyfish	Footprint	post_MHW_Web/NCC2_NCC1Matched_10042022.csv	Post	0.00409126754619397	5.04790017060453e-85	2.42299208189018e-83	*	Gelatinous	small jellyfish (net-feeders)
1365	14	jellyfish	Footprint	pre_MHW_Web/NCC_11242020_JimsOld_updatedKrill_10052022.csv	Pre	0.0183319010323916	5.04790017060453e-85	2.42299208189018e-83	*	Gelatinous	small jellyfish (net-feeders)
1366	14	jellyfish	Footprint	post_MHW_Web/NCC2_NCC1Matched_10042022.csv	Post	0.0112145972483865	5.04790017060453e-85	2.42299208189018e-83	*	Gelatinous	small jellyfish (net-feeders)
1367	14	jellyfish	Footprint	pre_MHW_Web/NCC_11242020_JimsOld_updatedKrill_10052022.csv	Pre	0.0980575398465624	5.04790017060453e-85	2.42299208189018e-83	*	Gelatinous	small jellyfish (net-feeders)
1368	14	jellyfish	Footprint	post_MHW_Web/NCC2_NCC1Matched_10042022.csv	Post	0.0631228577871251	5.04790017060453e-85	2.42299208189018e-83	*	Gelatinous	small jellyfish (net-feeders)
1369	14	jellyfish	Footprint	pre_MHW_Web/NCC_11242020_JimsOld_updatedKrill_10052022.csv	Pre	0.00173335878990911	5.04790017060453e-85	2.42299208189018e-83	*	Gelatinous	small jellyfish (net-feeders)
1370	14	jellyfish	Footprint	post_MHW_Web/NCC2_NCC1Matched_10042022.csv	Post	0.00571526487524645	5.04790017060453e-85	2.42299208189018e-83	*	Gelatinous	small jellyfish (net-feeders)
1371	14	jellyfish	Footprint	pre_MHW_Web/NCC_11242020_JimsOld_updatedKrill_10052022.csv	Pre	0.0428530636339259	5.04790017060453e-85	2.42299208189018e-83	*	Gelatinous	small jellyfish (net-feeders)
1372	14	jellyfish	Footprint	post_MHW_Web/NCC2_NCC1Matched_10042022.csv	Post	0.0608540507964691	5.04790017060453e-85	2.42299208189018e-83	*	Gelatinous	small jellyfish (net-feeders)
1373	14	jellyfish	Footprint	pre_MHW_Web/NCC_11242020_JimsOld_updatedKrill_10052022.csv	Pre	0.00829202731332646	5.04790017060453e-85	2.42299208189018e-83	*	Gelatinous	small jellyfish (net-feeders)
1374	14	jellyfish	Footprint	post_MHW_Web/NCC2_NCC1Matched_10042022.csv	Post	0.00891621056489347	5.04790017060453e-85	2.42299208189018e-83	*	Gelatinous	small jellyfish (net-feeders)
1375	14	jellyfish	Footprint	pre_MHW_Web/NCC_11242020_JimsOld_updatedKrill_10052022.csv	Pre	0.0326426015286024	5.04790017060453e-85	2.42299208189018e-83	*	Gelatinous	small jellyfish (net-feeders)
1376	14	jellyfish	Footprint	post_MHW_Web/NCC2_NCC1Matched_10042022.csv	Post	0.000531385074718927	5.04790017060453e-85	2.42299208189018e-83	*	Gelatinous	small jellyfish (net-feeders)
1377	14	jellyfish	Footprint	pre_MHW_Web/NCC_11242020_JimsOld_updatedKrill_10052022.csv	Pre	0.0188508755609666	5.04790017060453e-85	2.42299208189018e-83	*	Gelatinous	small jellyfish (net-feeders)
1378	14	jellyfish	Footprint	post_MHW_Web/NCC2_NCC1Matched_10042022.csv	Post	0.00307727682333069	5.04790017060453e-85	2.42299208189018e-83	*	Gelatinous	small jellyfish (net-feeders)
1379	14	jellyfish	Footprint	pre_MHW_Web/NCC_11242020_JimsOld_updatedKrill_10052022.csv	Pre	0.00124753433659091	5.04790017060453e-85	2.42299208189018e-83	*	Gelatinous	small jellyfish (net-feeders)
1380	14	jellyfish	Footprint	post_MHW_Web/NCC2_NCC1Matched_10042022.csv	Post	0.0195548182082079	5.04790017060453e-85	2.42299208189018e-83	*	Gelatinous	small jellyfish (net-feeders)
1381	14	jellyfish	Footprint	pre_MHW_Web/NCC_11242020_JimsOld_updatedKrill_10052022.csv	Pre	0.0136056892527745	5.04790017060453e-85	2.42299208189018e-83	*	Gelatinous	small jellyfish (net-feeders)
1382	14	jellyfish	Footprint	post_MHW_Web/NCC2_NCC1Matched_10042022.csv	Post	0.0100580688153335	5.04790017060453e-85	2.42299208189018e-83	*	Gelatinous	small jellyfish (net-feeders)
1383	14	jellyfish	Footprint	pre_MHW_Web/NCC_11242020_JimsOld_updatedKrill_10052022.csv	Pre	0.102440192461731	5.04790017060453e-85	2.42299208189018e-83	*	Gelatinous	small jellyfish (net-feeders)
1384	14	jellyfish	Footprint	post_MHW_Web/NCC2_NCC1Matched_10042022.csv	Post	0.00740086999201927	5.04790017060453e-85	2.42299208189018e-83	*	Gelatinous	small jellyfish (net-feeders)
1385	14	jellyfish	Footprint	pre_MHW_Web/NCC_11242020_JimsOld_updatedKrill_10052022.csv	Pre	0.0330591554287534	5.04790017060453e-85	2.42299208189018e-83	*	Gelatinous	small jellyfish (net-feeders)
1386	14	jellyfish	Footprint	post_MHW_Web/NCC2_NCC1Matched_10042022.csv	Post	0.00844832753575876	5.04790017060453e-85	2.42299208189018e-83	*	Gelatinous	small jellyfish (net-feeders)
1387	14	jellyfish	Footprint	pre_MHW_Web/NCC_11242020_JimsOld_updatedKrill_10052022.csv	Pre	0.0334012154375395	5.04790017060453e-85	2.42299208189018e-83	*	Gelatinous	small jellyfish (net-feeders)
1388	14	jellyfish	Footprint	post_MHW_Web/NCC2_NCC1Matched_10042022.csv	Post	0.013951828453042	5.04790017060453e-85	2.42299208189018e-83	*	Gelatinous	small jellyfish (net-feeders)
1389	14	jellyfish	Footprint	pre_MHW_Web/NCC_11242020_JimsOld_updatedKrill_10052022.csv	Pre	0.0943244267445828	5.04790017060453e-85	2.42299208189018e-83	*	Gelatinous	small jellyfish (net-feeders)
1390	14	jellyfish	Footprint	post_MHW_Web/NCC2_NCC1Matched_10042022.csv	Post	0.0052505329400587	5.04790017060453e-85	2.42299208189018e-83	*	Gelatinous	small jellyfish (net-feeders)
1391	14	jellyfish	Footprint	pre_MHW_Web/NCC_11242020_JimsOld_updatedKrill_10052022.csv	Pre	0.0470046050089287	5.04790017060453e-85	2.42299208189018e-83	*	Gelatinous	small jellyfish (net-feeders)
1392	14	jellyfish	Footprint	post_MHW_Web/NCC2_NCC1Matched_10042022.csv	Post	0.0297829507619424	5.04790017060453e-85	2.42299208189018e-83	*	Gelatinous	small jellyfish (net-feeders)
1393	14	jellyfish	Footprint	pre_MHW_Web/NCC_11242020_JimsOld_updatedKrill_10052022.csv	Pre	0.0132834670260449	5.04790017060453e-85	2.42299208189018e-83	*	Gelatinous	small jellyfish (net-feeders)
1394	14	jellyfish	Footprint	post_MHW_Web/NCC2_NCC1Matched_10042022.csv	Post	0.034103649240802	5.04790017060453e-85	2.42299208189018e-83	*	Gelatinous	small jellyfish (net-feeders)
1395	14	jellyfish	Footprint	pre_MHW_Web/NCC_11242020_JimsOld_updatedKrill_10052022.csv	Pre	0.131757531172039	5.04790017060453e-85	2.42299208189018e-83	*	Gelatinous	small jellyfish (net-feeders)
1396	14	jellyfish	Footprint	post_MHW_Web/NCC2_NCC1Matched_10042022.csv	Post	0.00807269891710204	5.04790017060453e-85	2.42299208189018e-83	*	Gelatinous	small jellyfish (net-feeders)
1397	14	jellyfish	Footprint	pre_MHW_Web/NCC_11242020_JimsOld_updatedKrill_10052022.csv	Pre	0.00393546608215975	5.04790017060453e-85	2.42299208189018e-83	*	Gelatinous	small jellyfish (net-feeders)
1398	14	jellyfish	Footprint	post_MHW_Web/NCC2_NCC1Matched_10042022.csv	Post	0.085941545578517	5.04790017060453e-85	2.42299208189018e-83	*	Gelatinous	small jellyfish (net-feeders)
1399	14	jellyfish	Footprint	pre_MHW_Web/NCC_11242020_JimsOld_updatedKrill_10052022.csv	Pre	0.0217204680952638	5.04790017060453e-85	2.42299208189018e-83	*	Gelatinous	small jellyfish (net-feeders)
1400	14	jellyfish	Footprint	post_MHW_Web/NCC2_NCC1Matched_10042022.csv	Post	0.0195232932884344	5.04790017060453e-85	2.42299208189018e-83	*	Gelatinous	small jellyfish (net-feeders)
1401	14	jellyfish	Footprint	pre_MHW_Web/NCC_11242020_JimsOld_updatedKrill_10052022.csv	Pre	0.0420805615865828	5.04790017060453e-85	2.42299208189018e-83	*	Gelatinous	small jellyfish (net-feeders)
1402	14	jellyfish	Footprint	post_MHW_Web/NCC2_NCC1Matched_10042022.csv	Post	0.0158427738420781	5.04790017060453e-85	2.42299208189018e-83	*	Gelatinous	small jellyfish (net-feeders)
1403	14	jellyfish	Footprint	pre_MHW_Web/NCC_11242020_JimsOld_updatedKrill_10052022.csv	Pre	0.0146494678717026	5.04790017060453e-85	2.42299208189018e-83	*	Gelatinous	small jellyfish (net-feeders)
1404	14	jellyfish	Footprint	post_MHW_Web/NCC2_NCC1Matched_10042022.csv	Post	0.00533289434845179	5.04790017060453e-85	2.42299208189018e-83	*	Gelatinous	small jellyfish (net-feeders)
1405	14	jellyfish	Footprint	pre_MHW_Web/NCC_11242020_JimsOld_updatedKrill_10052022.csv	Pre	0.000378017277586989	5.04790017060453e-85	2.42299208189018e-83	*	Gelatinous	small jellyfish (net-feeders)
1406	14	jellyfish	Footprint	post_MHW_Web/NCC2_NCC1Matched_10042022.csv	Post	0.0317318651384667	5.04790017060453e-85	2.42299208189018e-83	*	Gelatinous	small jellyfish (net-feeders)
1407	14	jellyfish	Footprint	pre_MHW_Web/NCC_11242020_JimsOld_updatedKrill_10052022.csv	Pre	0.0342294042674843	5.04790017060453e-85	2.42299208189018e-83	*	Gelatinous	small jellyfish (net-feeders)
1408	14	jellyfish	Footprint	post_MHW_Web/NCC2_NCC1Matched_10042022.csv	Post	0.0220161700802266	5.04790017060453e-85	2.42299208189018e-83	*	Gelatinous	small jellyfish (net-feeders)
1409	14	jellyfish	Footprint	pre_MHW_Web/NCC_11242020_JimsOld_updatedKrill_10052022.csv	Pre	0.00654589137180338	5.04790017060453e-85	2.42299208189018e-83	*	Gelatinous	small jellyfish (net-feeders)
1410	14	jellyfish	Footprint	post_MHW_Web/NCC2_NCC1Matched_10042022.csv	Post	0.00986597676317998	5.04790017060453e-85	2.42299208189018e-83	*	Gelatinous	small jellyfish (net-feeders)
1411	14	jellyfish	Footprint	pre_MHW_Web/NCC_11242020_JimsOld_updatedKrill_10052022.csv	Pre	0.0150155052535665	5.04790017060453e-85	2.42299208189018e-83	*	Gelatinous	small jellyfish (net-feeders)
1412	14	jellyfish	Footprint	post_MHW_Web/NCC2_NCC1Matched_10042022.csv	Post	0.00624512298826463	5.04790017060453e-85	2.42299208189018e-83	*	Gelatinous	small jellyfish (net-feeders)
1413	14	jellyfish	Footprint	pre_MHW_Web/NCC_11242020_JimsOld_updatedKrill_10052022.csv	Pre	0.00393460625189206	5.04790017060453e-85	2.42299208189018e-83	*	Gelatinous	small jellyfish (net-feeders)
1414	14	jellyfish	Footprint	post_MHW_Web/NCC2_NCC1Matched_10042022.csv	Post	0.000551766871235724	5.04790017060453e-85	2.42299208189018e-83	*	Gelatinous	small jellyfish (net-feeders)
1415	14	jellyfish	Footprint	pre_MHW_Web/NCC_11242020_JimsOld_updatedKrill_10052022.csv	Pre	0.0331908611557451	5.04790017060453e-85	2.42299208189018e-83	*	Gelatinous	small jellyfish (net-feeders)
1416	14	jellyfish	Footprint	post_MHW_Web/NCC2_NCC1Matched_10042022.csv	Post	0.0202117327713008	5.04790017060453e-85	2.42299208189018e-83	*	Gelatinous	small jellyfish (net-feeders)
1417	14	jellyfish	Footprint	pre_MHW_Web/NCC_11242020_JimsOld_updatedKrill_10052022.csv	Pre	0.0372133048911382	5.04790017060453e-85	2.42299208189018e-83	*	Gelatinous	small jellyfish (net-feeders)
1418	14	jellyfish	Footprint	post_MHW_Web/NCC2_NCC1Matched_10042022.csv	Post	0.021971580647027	5.04790017060453e-85	2.42299208189018e-83	*	Gelatinous	small jellyfish (net-feeders)
1419	14	jellyfish	Footprint	pre_MHW_Web/NCC_11242020_JimsOld_updatedKrill_10052022.csv	Pre	0.0149463617977843	5.04790017060453e-85	2.42299208189018e-83	*	Gelatinous	small jellyfish (net-feeders)
1420	14	jellyfish	Footprint	post_MHW_Web/NCC2_NCC1Matched_10042022.csv	Post	0.0559021526125363	5.04790017060453e-85	2.42299208189018e-83	*	Gelatinous	small jellyfish (net-feeders)
1421	14	jellyfish	Footprint	pre_MHW_Web/NCC_11242020_JimsOld_updatedKrill_10052022.csv	Pre	0.00345878155050108	5.04790017060453e-85	2.42299208189018e-83	*	Gelatinous	small jellyfish (net-feeders)
1422	14	jellyfish	Footprint	post_MHW_Web/NCC2_NCC1Matched_10042022.csv	Post	0.00171624978574991	5.04790017060453e-85	2.42299208189018e-83	*	Gelatinous	small jellyfish (net-feeders)
1423	14	jellyfish	Footprint	pre_MHW_Web/NCC_11242020_JimsOld_updatedKrill_10052022.csv	Pre	0.00541901959153555	5.04790017060453e-85	2.42299208189018e-83	*	Gelatinous	small jellyfish (net-feeders)
1424	14	jellyfish	Footprint	post_MHW_Web/NCC2_NCC1Matched_10042022.csv	Post	0.00408030165023756	5.04790017060453e-85	2.42299208189018e-83	*	Gelatinous	small jellyfish (net-feeders)
1425	14	jellyfish	Footprint	pre_MHW_Web/NCC_11242020_JimsOld_updatedKrill_10052022.csv	Pre	0.015024321492774	5.04790017060453e-85	2.42299208189018e-83	*	Gelatinous	small jellyfish (net-feeders)
1426	14	jellyfish	Footprint	post_MHW_Web/NCC2_NCC1Matched_10042022.csv	Post	0.014842992858191	5.04790017060453e-85	2.42299208189018e-83	*	Gelatinous	small jellyfish (net-feeders)
1427	14	jellyfish	Footprint	pre_MHW_Web/NCC_11242020_JimsOld_updatedKrill_10052022.csv	Pre	0.0689165473107982	5.04790017060453e-85	2.42299208189018e-83	*	Gelatinous	small jellyfish (net-feeders)
1428	14	jellyfish	Footprint	post_MHW_Web/NCC2_NCC1Matched_10042022.csv	Post	0.00136624788087512	5.04790017060453e-85	2.42299208189018e-83	*	Gelatinous	small jellyfish (net-feeders)
1429	14	jellyfish	Footprint	pre_MHW_Web/NCC_11242020_JimsOld_updatedKrill_10052022.csv	Pre	0.0219682636235365	5.04790017060453e-85	2.42299208189018e-83	*	Gelatinous	small jellyfish (net-feeders)
1430	14	jellyfish	Footprint	post_MHW_Web/NCC2_NCC1Matched_10042022.csv	Post	0.00143034576428116	5.04790017060453e-85	2.42299208189018e-83	*	Gelatinous	small jellyfish (net-feeders)
1431	14	jellyfish	Footprint	pre_MHW_Web/NCC_11242020_JimsOld_updatedKrill_10052022.csv	Pre	0.431604913721244	5.04790017060453e-85	2.42299208189018e-83	*	Gelatinous	small jellyfish (net-feeders)
1432	14	jellyfish	Footprint	post_MHW_Web/NCC2_NCC1Matched_10042022.csv	Post	0.0108420451641214	5.04790017060453e-85	2.42299208189018e-83	*	Gelatinous	small jellyfish (net-feeders)
1433	14	jellyfish	Footprint	pre_MHW_Web/NCC_11242020_JimsOld_updatedKrill_10052022.csv	Pre	0.00521312440238505	5.04790017060453e-85	2.42299208189018e-83	*	Gelatinous	small jellyfish (net-feeders)
1434	14	jellyfish	Footprint	post_MHW_Web/NCC2_NCC1Matched_10042022.csv	Post	0.00648164876789296	5.04790017060453e-85	2.42299208189018e-83	*	Gelatinous	small jellyfish (net-feeders)
1435	14	jellyfish	Footprint	pre_MHW_Web/NCC_11242020_JimsOld_updatedKrill_10052022.csv	Pre	0.0897169200490558	5.04790017060453e-85	2.42299208189018e-83	*	Gelatinous	small jellyfish (net-feeders)
1436	14	jellyfish	Footprint	post_MHW_Web/NCC2_NCC1Matched_10042022.csv	Post	0.00410274000249187	5.04790017060453e-85	2.42299208189018e-83	*	Gelatinous	small jellyfish (net-feeders)
1437	14	jellyfish	Footprint	pre_MHW_Web/NCC_11242020_JimsOld_updatedKrill_10052022.csv	Pre	0.0112348326165126	5.04790017060453e-85	2.42299208189018e-83	*	Gelatinous	small jellyfish (net-feeders)
1438	14	jellyfish	Footprint	post_MHW_Web/NCC2_NCC1Matched_10042022.csv	Post	0.0218200608999793	5.04790017060453e-85	2.42299208189018e-83	*	Gelatinous	small jellyfish (net-feeders)
1439	14	jellyfish	Footprint	pre_MHW_Web/NCC_11242020_JimsOld_updatedKrill_10052022.csv	Pre	0.0662415282588583	5.04790017060453e-85	2.42299208189018e-83	*	Gelatinous	small jellyfish (net-feeders)
1440	14	jellyfish	Footprint	post_MHW_Web/NCC2_NCC1Matched_10042022.csv	Post	0.00338264169281359	5.04790017060453e-85	2.42299208189018e-83	*	Gelatinous	small jellyfish (net-feeders)
1441	14	jellyfish	Footprint	pre_MHW_Web/NCC_11242020_JimsOld_updatedKrill_10052022.csv	Pre	0.0245577412125311	5.04790017060453e-85	2.42299208189018e-83	*	Gelatinous	small jellyfish (net-feeders)
1442	14	jellyfish	Footprint	post_MHW_Web/NCC2_NCC1Matched_10042022.csv	Post	0.030294461360561	5.04790017060453e-85	2.42299208189018e-83	*	Gelatinous	small jellyfish (net-feeders)
1443	14	jellyfish	Footprint	pre_MHW_Web/NCC_11242020_JimsOld_updatedKrill_10052022.csv	Pre	0.027759563631563	5.04790017060453e-85	2.42299208189018e-83	*	Gelatinous	small jellyfish (net-feeders)
1444	14	jellyfish	Footprint	post_MHW_Web/NCC2_NCC1Matched_10042022.csv	Post	0.0181796947703712	5.04790017060453e-85	2.42299208189018e-83	*	Gelatinous	small jellyfish (net-feeders)
1445	14	jellyfish	Footprint	pre_MHW_Web/NCC_11242020_JimsOld_updatedKrill_10052022.csv	Pre	0.0209725554542087	5.04790017060453e-85	2.42299208189018e-83	*	Gelatinous	small jellyfish (net-feeders)
1446	14	jellyfish	Footprint	post_MHW_Web/NCC2_NCC1Matched_10042022.csv	Post	0.00105472943301554	5.04790017060453e-85	2.42299208189018e-83	*	Gelatinous	small jellyfish (net-feeders)
1447	14	jellyfish	Footprint	pre_MHW_Web/NCC_11242020_JimsOld_updatedKrill_10052022.csv	Pre	0.0987586580078501	5.04790017060453e-85	2.42299208189018e-83	*	Gelatinous	small jellyfish (net-feeders)
1448	14	jellyfish	Footprint	post_MHW_Web/NCC2_NCC1Matched_10042022.csv	Post	0.0071194005442501	5.04790017060453e-85	2.42299208189018e-83	*	Gelatinous	small jellyfish (net-feeders)
1449	14	jellyfish	Footprint	pre_MHW_Web/NCC_11242020_JimsOld_updatedKrill_10052022.csv	Pre	0.0254865040437279	5.04790017060453e-85	2.42299208189018e-83	*	Gelatinous	small jellyfish (net-feeders)
1450	14	jellyfish	Footprint	post_MHW_Web/NCC2_NCC1Matched_10042022.csv	Post	0.0175314561275718	5.04790017060453e-85	2.42299208189018e-83	*	Gelatinous	small jellyfish (net-feeders)
1451	14	jellyfish	Footprint	pre_MHW_Web/NCC_11242020_JimsOld_updatedKrill_10052022.csv	Pre	0.0519099199709367	5.04790017060453e-85	2.42299208189018e-83	*	Gelatinous	small jellyfish (net-feeders)
1452	14	jellyfish	Footprint	post_MHW_Web/NCC2_NCC1Matched_10042022.csv	Post	0.0300810059359237	5.04790017060453e-85	2.42299208189018e-83	*	Gelatinous	small jellyfish (net-feeders)
1453	14	jellyfish	Footprint	pre_MHW_Web/NCC_11242020_JimsOld_updatedKrill_10052022.csv	Pre	0.00421687724092237	5.04790017060453e-85	2.42299208189018e-83	*	Gelatinous	small jellyfish (net-feeders)
1454	14	jellyfish	Footprint	post_MHW_Web/NCC2_NCC1Matched_10042022.csv	Post	0.0156128621373478	5.04790017060453e-85	2.42299208189018e-83	*	Gelatinous	small jellyfish (net-feeders)
1455	14	jellyfish	Footprint	pre_MHW_Web/NCC_11242020_JimsOld_updatedKrill_10052022.csv	Pre	0.0458060064293343	5.04790017060453e-85	2.42299208189018e-83	*	Gelatinous	small jellyfish (net-feeders)
1456	14	jellyfish	Footprint	post_MHW_Web/NCC2_NCC1Matched_10042022.csv	Post	0.0175039385845982	5.04790017060453e-85	2.42299208189018e-83	*	Gelatinous	small jellyfish (net-feeders)
1457	14	jellyfish	Footprint	pre_MHW_Web/NCC_11242020_JimsOld_updatedKrill_10052022.csv	Pre	0.0249726275222904	5.04790017060453e-85	2.42299208189018e-83	*	Gelatinous	small jellyfish (net-feeders)
1458	14	jellyfish	Footprint	post_MHW_Web/NCC2_NCC1Matched_10042022.csv	Post	0.00463739076517576	5.04790017060453e-85	2.42299208189018e-83	*	Gelatinous	small jellyfish (net-feeders)
1459	14	jellyfish	Footprint	pre_MHW_Web/NCC_11242020_JimsOld_updatedKrill_10052022.csv	Pre	0.143264944157187	5.04790017060453e-85	2.42299208189018e-83	*	Gelatinous	small jellyfish (net-feeders)
1460	14	jellyfish	Footprint	post_MHW_Web/NCC2_NCC1Matched_10042022.csv	Post	0.0333226586766385	5.04790017060453e-85	2.42299208189018e-83	*	Gelatinous	small jellyfish (net-feeders)
1461	14	jellyfish	Footprint	pre_MHW_Web/NCC_11242020_JimsOld_updatedKrill_10052022.csv	Pre	0.0848975730850248	5.04790017060453e-85	2.42299208189018e-83	*	Gelatinous	small jellyfish (net-feeders)
1462	14	jellyfish	Footprint	post_MHW_Web/NCC2_NCC1Matched_10042022.csv	Post	0.013157255670201	5.04790017060453e-85	2.42299208189018e-83	*	Gelatinous	small jellyfish (net-feeders)
1463	14	jellyfish	Footprint	pre_MHW_Web/NCC_11242020_JimsOld_updatedKrill_10052022.csv	Pre	0.0272357887555336	5.04790017060453e-85	2.42299208189018e-83	*	Gelatinous	small jellyfish (net-feeders)
1464	14	jellyfish	Footprint	post_MHW_Web/NCC2_NCC1Matched_10042022.csv	Post	0.00744649347469393	5.04790017060453e-85	2.42299208189018e-83	*	Gelatinous	small jellyfish (net-feeders)
1465	14	jellyfish	Footprint	pre_MHW_Web/NCC_11242020_JimsOld_updatedKrill_10052022.csv	Pre	0.00943906125257625	5.04790017060453e-85	2.42299208189018e-83	*	Gelatinous	small jellyfish (net-feeders)
1466	14	jellyfish	Footprint	post_MHW_Web/NCC2_NCC1Matched_10042022.csv	Post	0.0112916604697946	5.04790017060453e-85	2.42299208189018e-83	*	Gelatinous	small jellyfish (net-feeders)
1467	14	jellyfish	Footprint	pre_MHW_Web/NCC_11242020_JimsOld_updatedKrill_10052022.csv	Pre	0.00654793773968998	5.04790017060453e-85	2.42299208189018e-83	*	Gelatinous	small jellyfish (net-feeders)
1468	14	jellyfish	Footprint	post_MHW_Web/NCC2_NCC1Matched_10042022.csv	Post	0.00362022745433237	5.04790017060453e-85	2.42299208189018e-83	*	Gelatinous	small jellyfish (net-feeders)
1469	14	jellyfish	Footprint	pre_MHW_Web/NCC_11242020_JimsOld_updatedKrill_10052022.csv	Pre	0.0154848100849239	5.04790017060453e-85	2.42299208189018e-83	*	Gelatinous	small jellyfish (net-feeders)
1470	14	jellyfish	Footprint	post_MHW_Web/NCC2_NCC1Matched_10042022.csv	Post	0.0175781965450035	5.04790017060453e-85	2.42299208189018e-83	*	Gelatinous	small jellyfish (net-feeders)
1471	14	jellyfish	Footprint	pre_MHW_Web/NCC_11242020_JimsOld_updatedKrill_10052022.csv	Pre	0.059248458431293	5.04790017060453e-85	2.42299208189018e-83	*	Gelatinous	small jellyfish (net-feeders)
1472	14	jellyfish	Footprint	post_MHW_Web/NCC2_NCC1Matched_10042022.csv	Post	0.00097278618119835	5.04790017060453e-85	2.42299208189018e-83	*	Gelatinous	small jellyfish (net-feeders)
1473	14	jellyfish	Footprint	pre_MHW_Web/NCC_11242020_JimsOld_updatedKrill_10052022.csv	Pre	0.0339648244330682	5.04790017060453e-85	2.42299208189018e-83	*	Gelatinous	small jellyfish (net-feeders)
1474	14	jellyfish	Footprint	post_MHW_Web/NCC2_NCC1Matched_10042022.csv	Post	0.00512784932338265	5.04790017060453e-85	2.42299208189018e-83	*	Gelatinous	small jellyfish (net-feeders)
1475	14	jellyfish	Footprint	pre_MHW_Web/NCC_11242020_JimsOld_updatedKrill_10052022.csv	Pre	0.00407369547792163	5.04790017060453e-85	2.42299208189018e-83	*	Gelatinous	small jellyfish (net-feeders)
1476	14	jellyfish	Footprint	post_MHW_Web/NCC2_NCC1Matched_10042022.csv	Post	0.0291937953391047	5.04790017060453e-85	2.42299208189018e-83	*	Gelatinous	small jellyfish (net-feeders)
1477	14	jellyfish	Footprint	pre_MHW_Web/NCC_11242020_JimsOld_updatedKrill_10052022.csv	Pre	0.0331064793768946	5.04790017060453e-85	2.42299208189018e-83	*	Gelatinous	small jellyfish (net-feeders)
1478	14	jellyfish	Footprint	post_MHW_Web/NCC2_NCC1Matched_10042022.csv	Post	0.00228917249672842	5.04790017060453e-85	2.42299208189018e-83	*	Gelatinous	small jellyfish (net-feeders)
1479	14	jellyfish	Footprint	pre_MHW_Web/NCC_11242020_JimsOld_updatedKrill_10052022.csv	Pre	0.0171295378247493	5.04790017060453e-85	2.42299208189018e-83	*	Gelatinous	small jellyfish (net-feeders)
1480	14	jellyfish	Footprint	post_MHW_Web/NCC2_NCC1Matched_10042022.csv	Post	0.0246405246130012	5.04790017060453e-85	2.42299208189018e-83	*	Gelatinous	small jellyfish (net-feeders)
1481	14	jellyfish	Footprint	pre_MHW_Web/NCC_11242020_JimsOld_updatedKrill_10052022.csv	Pre	0.0221153948164626	5.04790017060453e-85	2.42299208189018e-83	*	Gelatinous	small jellyfish (net-feeders)
1482	14	jellyfish	Footprint	post_MHW_Web/NCC2_NCC1Matched_10042022.csv	Post	0.00644955288145302	5.04790017060453e-85	2.42299208189018e-83	*	Gelatinous	small jellyfish (net-feeders)
1483	14	jellyfish	Footprint	pre_MHW_Web/NCC_11242020_JimsOld_updatedKrill_10052022.csv	Pre	0.00176235459633121	5.04790017060453e-85	2.42299208189018e-83	*	Gelatinous	small jellyfish (net-feeders)
1484	14	jellyfish	Footprint	post_MHW_Web/NCC2_NCC1Matched_10042022.csv	Post	0.0258989409150567	5.04790017060453e-85	2.42299208189018e-83	*	Gelatinous	small jellyfish (net-feeders)
1485	14	jellyfish	Footprint	pre_MHW_Web/NCC_11242020_JimsOld_updatedKrill_10052022.csv	Pre	0.123201712540862	5.04790017060453e-85	2.42299208189018e-83	*	Gelatinous	small jellyfish (net-feeders)
1486	14	jellyfish	Footprint	post_MHW_Web/NCC2_NCC1Matched_10042022.csv	Post	0.00987625709476002	5.04790017060453e-85	2.42299208189018e-83	*	Gelatinous	small jellyfish (net-feeders)
1487	14	jellyfish	Footprint	pre_MHW_Web/NCC_11242020_JimsOld_updatedKrill_10052022.csv	Pre	0.0562612666557662	5.04790017060453e-85	2.42299208189018e-83	*	Gelatinous	small jellyfish (net-feeders)
1488	14	jellyfish	Footprint	post_MHW_Web/NCC2_NCC1Matched_10042022.csv	Post	0.0284667156100541	5.04790017060453e-85	2.42299208189018e-83	*	Gelatinous	small jellyfish (net-feeders)
1489	14	jellyfish	Footprint	pre_MHW_Web/NCC_11242020_JimsOld_updatedKrill_10052022.csv	Pre	0.000907547720790124	5.04790017060453e-85	2.42299208189018e-83	*	Gelatinous	small jellyfish (net-feeders)
1490	14	jellyfish	Footprint	post_MHW_Web/NCC2_NCC1Matched_10042022.csv	Post	0.00979960831837803	5.04790017060453e-85	2.42299208189018e-83	*	Gelatinous	small jellyfish (net-feeders)
1491	14	jellyfish	Footprint	pre_MHW_Web/NCC_11242020_JimsOld_updatedKrill_10052022.csv	Pre	0.01926458610988	5.04790017060453e-85	2.42299208189018e-83	*	Gelatinous	small jellyfish (net-feeders)
1492	14	jellyfish	Footprint	post_MHW_Web/NCC2_NCC1Matched_10042022.csv	Post	0.02273659348481	5.04790017060453e-85	2.42299208189018e-83	*	Gelatinous	small jellyfish (net-feeders)
1493	14	jellyfish	Footprint	pre_MHW_Web/NCC_11242020_JimsOld_updatedKrill_10052022.csv	Pre	0.0594409134232349	5.04790017060453e-85	2.42299208189018e-83	*	Gelatinous	small jellyfish (net-feeders)
1494	14	jellyfish	Footprint	post_MHW_Web/NCC2_NCC1Matched_10042022.csv	Post	0.0161954234922021	5.04790017060453e-85	2.42299208189018e-83	*	Gelatinous	small jellyfish (net-feeders)
1495	14	jellyfish	Footprint	pre_MHW_Web/NCC_11242020_JimsOld_updatedKrill_10052022.csv	Pre	0.0107242937295818	5.04790017060453e-85	2.42299208189018e-83	*	Gelatinous	small jellyfish (net-feeders)
1496	14	jellyfish	Footprint	post_MHW_Web/NCC2_NCC1Matched_10042022.csv	Post	0.0109941534019826	5.04790017060453e-85	2.42299208189018e-83	*	Gelatinous	small jellyfish (net-feeders)
1497	14	jellyfish	Footprint	pre_MHW_Web/NCC_11242020_JimsOld_updatedKrill_10052022.csv	Pre	0.000818791137164225	5.04790017060453e-85	2.42299208189018e-83	*	Gelatinous	small jellyfish (net-feeders)
1498	14	jellyfish	Footprint	post_MHW_Web/NCC2_NCC1Matched_10042022.csv	Post	0.000609524261396661	5.04790017060453e-85	2.42299208189018e-83	*	Gelatinous	small jellyfish (net-feeders)
1499	14	jellyfish	Footprint	pre_MHW_Web/NCC_11242020_JimsOld_updatedKrill_10052022.csv	Pre	0.0393811238161188	5.04790017060453e-85	2.42299208189018e-83	*	Gelatinous	small jellyfish (net-feeders)
1500	14	jellyfish	Footprint	post_MHW_Web/NCC2_NCC1Matched_10042022.csv	Post	0.00777445607643928	5.04790017060453e-85	2.42299208189018e-83	*	Gelatinous	small jellyfish (net-feeders)
1501	14	jellyfish	Footprint	pre_MHW_Web/NCC_11242020_JimsOld_updatedKrill_10052022.csv	Pre	0.000173389209845545	5.04790017060453e-85	2.42299208189018e-83	*	Gelatinous	small jellyfish (net-feeders)
1502	14	jellyfish	Footprint	post_MHW_Web/NCC2_NCC1Matched_10042022.csv	Post	0.00896965762459167	5.04790017060453e-85	2.42299208189018e-83	*	Gelatinous	small jellyfish (net-feeders)
1503	14	jellyfish	Footprint	pre_MHW_Web/NCC_11242020_JimsOld_updatedKrill_10052022.csv	Pre	0.0296260688539562	5.04790017060453e-85	2.42299208189018e-83	*	Gelatinous	small jellyfish (net-feeders)
1504	14	jellyfish	Footprint	post_MHW_Web/NCC2_NCC1Matched_10042022.csv	Post	0.00503443540621959	5.04790017060453e-85	2.42299208189018e-83	*	Gelatinous	small jellyfish (net-feeders)
1505	14	jellyfish	Footprint	pre_MHW_Web/NCC_11242020_JimsOld_updatedKrill_10052022.csv	Pre	0.0188766220707084	5.04790017060453e-85	2.42299208189018e-83	*	Gelatinous	small jellyfish (net-feeders)
1506	14	jellyfish	Footprint	post_MHW_Web/NCC2_NCC1Matched_10042022.csv	Post	0.0207695248292445	5.04790017060453e-85	2.42299208189018e-83	*	Gelatinous	small jellyfish (net-feeders)
1507	14	jellyfish	Footprint	pre_MHW_Web/NCC_11242020_JimsOld_updatedKrill_10052022.csv	Pre	0.0115473633684294	5.04790017060453e-85	2.42299208189018e-83	*	Gelatinous	small jellyfish (net-feeders)
1508	14	jellyfish	Footprint	post_MHW_Web/NCC2_NCC1Matched_10042022.csv	Post	0.0418219714438561	5.04790017060453e-85	2.42299208189018e-83	*	Gelatinous	small jellyfish (net-feeders)
1509	14	jellyfish	Footprint	pre_MHW_Web/NCC_11242020_JimsOld_updatedKrill_10052022.csv	Pre	0.0664568070737275	5.04790017060453e-85	2.42299208189018e-83	*	Gelatinous	small jellyfish (net-feeders)
1510	14	jellyfish	Footprint	post_MHW_Web/NCC2_NCC1Matched_10042022.csv	Post	0.00730495158691616	5.04790017060453e-85	2.42299208189018e-83	*	Gelatinous	small jellyfish (net-feeders)
1511	14	jellyfish	Footprint	pre_MHW_Web/NCC_11242020_JimsOld_updatedKrill_10052022.csv	Pre	0.0268374305824869	5.04790017060453e-85	2.42299208189018e-83	*	Gelatinous	small jellyfish (net-feeders)
1512	14	jellyfish	Footprint	post_MHW_Web/NCC2_NCC1Matched_10042022.csv	Post	0.0296154599431105	5.04790017060453e-85	2.42299208189018e-83	*	Gelatinous	small jellyfish (net-feeders)
1513	14	jellyfish	Footprint	pre_MHW_Web/NCC_11242020_JimsOld_updatedKrill_10052022.csv	Pre	0.0303186655919235	5.04790017060453e-85	2.42299208189018e-83	*	Gelatinous	small jellyfish (net-feeders)
1514	14	jellyfish	Footprint	post_MHW_Web/NCC2_NCC1Matched_10042022.csv	Post	0.00368303852994738	5.04790017060453e-85	2.42299208189018e-83	*	Gelatinous	small jellyfish (net-feeders)
1515	14	jellyfish	Footprint	pre_MHW_Web/NCC_11242020_JimsOld_updatedKrill_10052022.csv	Pre	0.0563388057496975	5.04790017060453e-85	2.42299208189018e-83	*	Gelatinous	small jellyfish (net-feeders)
1516	14	jellyfish	Footprint	post_MHW_Web/NCC2_NCC1Matched_10042022.csv	Post	0.0553935949286781	5.04790017060453e-85	2.42299208189018e-83	*	Gelatinous	small jellyfish (net-feeders)
1517	14	jellyfish	Footprint	pre_MHW_Web/NCC_11242020_JimsOld_updatedKrill_10052022.csv	Pre	0.0176580816612897	5.04790017060453e-85	2.42299208189018e-83	*	Gelatinous	small jellyfish (net-feeders)
1518	14	jellyfish	Footprint	post_MHW_Web/NCC2_NCC1Matched_10042022.csv	Post	0.00670534236968839	5.04790017060453e-85	2.42299208189018e-83	*	Gelatinous	small jellyfish (net-feeders)
1519	14	jellyfish	Footprint	pre_MHW_Web/NCC_11242020_JimsOld_updatedKrill_10052022.csv	Pre	0.00425842523134051	5.04790017060453e-85	2.42299208189018e-83	*	Gelatinous	small jellyfish (net-feeders)
1520	14	jellyfish	Footprint	post_MHW_Web/NCC2_NCC1Matched_10042022.csv	Post	0.00404026075392022	5.04790017060453e-85	2.42299208189018e-83	*	Gelatinous	small jellyfish (net-feeders)
1521	14	jellyfish	Footprint	pre_MHW_Web/NCC_11242020_JimsOld_updatedKrill_10052022.csv	Pre	0.124619466998118	5.04790017060453e-85	2.42299208189018e-83	*	Gelatinous	small jellyfish (net-feeders)
1522	14	jellyfish	Footprint	post_MHW_Web/NCC2_NCC1Matched_10042022.csv	Post	0.00444938430794278	5.04790017060453e-85	2.42299208189018e-83	*	Gelatinous	small jellyfish (net-feeders)
1523	14	jellyfish	Footprint	pre_MHW_Web/NCC_11242020_JimsOld_updatedKrill_10052022.csv	Pre	0.0602845225513576	5.04790017060453e-85	2.42299208189018e-83	*	Gelatinous	small jellyfish (net-feeders)
1524	14	jellyfish	Footprint	post_MHW_Web/NCC2_NCC1Matched_10042022.csv	Post	0.0117736867049095	5.04790017060453e-85	2.42299208189018e-83	*	Gelatinous	small jellyfish (net-feeders)
1525	14	jellyfish	Footprint	pre_MHW_Web/NCC_11242020_JimsOld_updatedKrill_10052022.csv	Pre	0.0837270634333759	5.04790017060453e-85	2.42299208189018e-83	*	Gelatinous	small jellyfish (net-feeders)
1526	14	jellyfish	Footprint	post_MHW_Web/NCC2_NCC1Matched_10042022.csv	Post	0.0448898433133487	5.04790017060453e-85	2.42299208189018e-83	*	Gelatinous	small jellyfish (net-feeders)
1527	14	jellyfish	Footprint	pre_MHW_Web/NCC_11242020_JimsOld_updatedKrill_10052022.csv	Pre	0.00653525327603832	5.04790017060453e-85	2.42299208189018e-83	*	Gelatinous	small jellyfish (net-feeders)
1528	14	jellyfish	Footprint	post_MHW_Web/NCC2_NCC1Matched_10042022.csv	Post	0.0506821629053835	5.04790017060453e-85	2.42299208189018e-83	*	Gelatinous	small jellyfish (net-feeders)
1529	14	jellyfish	Footprint	pre_MHW_Web/NCC_11242020_JimsOld_updatedKrill_10052022.csv	Pre	0.0250406954263306	5.04790017060453e-85	2.42299208189018e-83	*	Gelatinous	small jellyfish (net-feeders)
1530	14	jellyfish	Footprint	post_MHW_Web/NCC2_NCC1Matched_10042022.csv	Post	0.0115242921534148	5.04790017060453e-85	2.42299208189018e-83	*	Gelatinous	small jellyfish (net-feeders)
1531	14	jellyfish	Footprint	pre_MHW_Web/NCC_11242020_JimsOld_updatedKrill_10052022.csv	Pre	0.0532959491555028	5.04790017060453e-85	2.42299208189018e-83	*	Gelatinous	small jellyfish (net-feeders)
1532	14	jellyfish	Footprint	post_MHW_Web/NCC2_NCC1Matched_10042022.csv	Post	0.00951426611769971	5.04790017060453e-85	2.42299208189018e-83	*	Gelatinous	small jellyfish (net-feeders)
1533	14	jellyfish	Footprint	pre_MHW_Web/NCC_11242020_JimsOld_updatedKrill_10052022.csv	Pre	0.00993562065432066	5.04790017060453e-85	2.42299208189018e-83	*	Gelatinous	small jellyfish (net-feeders)
1534	14	jellyfish	Footprint	post_MHW_Web/NCC2_NCC1Matched_10042022.csv	Post	0.0033916725691054	5.04790017060453e-85	2.42299208189018e-83	*	Gelatinous	small jellyfish (net-feeders)
1535	14	jellyfish	Footprint	pre_MHW_Web/NCC_11242020_JimsOld_updatedKrill_10052022.csv	Pre	0.0274335429194782	5.04790017060453e-85	2.42299208189018e-83	*	Gelatinous	small jellyfish (net-feeders)
1536	14	jellyfish	Footprint	post_MHW_Web/NCC2_NCC1Matched_10042022.csv	Post	0.0132487080498517	5.04790017060453e-85	2.42299208189018e-83	*	Gelatinous	small jellyfish (net-feeders)
1537	14	jellyfish	Footprint	pre_MHW_Web/NCC_11242020_JimsOld_updatedKrill_10052022.csv	Pre	0.0832237775741021	5.04790017060453e-85	2.42299208189018e-83	*	Gelatinous	small jellyfish (net-feeders)
1538	14	jellyfish	Footprint	post_MHW_Web/NCC2_NCC1Matched_10042022.csv	Post	0.00162498183390937	5.04790017060453e-85	2.42299208189018e-83	*	Gelatinous	small jellyfish (net-feeders)
1539	14	jellyfish	Footprint	pre_MHW_Web/NCC_11242020_JimsOld_updatedKrill_10052022.csv	Pre	0.0668173504149727	5.04790017060453e-85	2.42299208189018e-83	*	Gelatinous	small jellyfish (net-feeders)
1540	14	jellyfish	Footprint	post_MHW_Web/NCC2_NCC1Matched_10042022.csv	Post	0.00171830673126418	5.04790017060453e-85	2.42299208189018e-83	*	Gelatinous	small jellyfish (net-feeders)
1541	14	jellyfish	Footprint	pre_MHW_Web/NCC_11242020_JimsOld_updatedKrill_10052022.csv	Pre	0.0294919768234417	5.04790017060453e-85	2.42299208189018e-83	*	Gelatinous	small jellyfish (net-feeders)
1542	14	jellyfish	Footprint	post_MHW_Web/NCC2_NCC1Matched_10042022.csv	Post	0.00460092335155203	5.04790017060453e-85	2.42299208189018e-83	*	Gelatinous	small jellyfish (net-feeders)
1543	14	jellyfish	Footprint	pre_MHW_Web/NCC_11242020_JimsOld_updatedKrill_10052022.csv	Pre	0.0221267487583866	5.04790017060453e-85	2.42299208189018e-83	*	Gelatinous	small jellyfish (net-feeders)
1544	14	jellyfish	Footprint	post_MHW_Web/NCC2_NCC1Matched_10042022.csv	Post	0.0154898990525164	5.04790017060453e-85	2.42299208189018e-83	*	Gelatinous	small jellyfish (net-feeders)
1545	14	jellyfish	Footprint	pre_MHW_Web/NCC_11242020_JimsOld_updatedKrill_10052022.csv	Pre	4.05314388552775e-06	5.04790017060453e-85	2.42299208189018e-83	*	Gelatinous	small jellyfish (net-feeders)
1546	14	jellyfish	Footprint	post_MHW_Web/NCC2_NCC1Matched_10042022.csv	Post	0.0122139485545772	5.04790017060453e-85	2.42299208189018e-83	*	Gelatinous	small jellyfish (net-feeders)
1547	14	jellyfish	Footprint	pre_MHW_Web/NCC_11242020_JimsOld_updatedKrill_10052022.csv	Pre	0.00581227057052726	5.04790017060453e-85	2.42299208189018e-83	*	Gelatinous	small jellyfish (net-feeders)
1548	14	jellyfish	Footprint	post_MHW_Web/NCC2_NCC1Matched_10042022.csv	Post	0.0114754222770672	5.04790017060453e-85	2.42299208189018e-83	*	Gelatinous	small jellyfish (net-feeders)
1549	14	jellyfish	Footprint	pre_MHW_Web/NCC_11242020_JimsOld_updatedKrill_10052022.csv	Pre	0.0407732993174902	5.04790017060453e-85	2.42299208189018e-83	*	Gelatinous	small jellyfish (net-feeders)
1550	14	jellyfish	Footprint	post_MHW_Web/NCC2_NCC1Matched_10042022.csv	Post	0.0244111355742622	5.04790017060453e-85	2.42299208189018e-83	*	Gelatinous	small jellyfish (net-feeders)
1551	14	jellyfish	Footprint	pre_MHW_Web/NCC_11242020_JimsOld_updatedKrill_10052022.csv	Pre	0.0213769502352251	5.04790017060453e-85	2.42299208189018e-83	*	Gelatinous	small jellyfish (net-feeders)
1552	14	jellyfish	Footprint	post_MHW_Web/NCC2_NCC1Matched_10042022.csv	Post	0.073432166470996	5.04790017060453e-85	2.42299208189018e-83	*	Gelatinous	small jellyfish (net-feeders)
1553	14	jellyfish	Footprint	pre_MHW_Web/NCC_11242020_JimsOld_updatedKrill_10052022.csv	Pre	0.0265269173606317	5.04790017060453e-85	2.42299208189018e-83	*	Gelatinous	small jellyfish (net-feeders)
1554	14	jellyfish	Footprint	post_MHW_Web/NCC2_NCC1Matched_10042022.csv	Post	0.0264843327562249	5.04790017060453e-85	2.42299208189018e-83	*	Gelatinous	small jellyfish (net-feeders)
1555	14	jellyfish	Footprint	pre_MHW_Web/NCC_11242020_JimsOld_updatedKrill_10052022.csv	Pre	0.00239735438518365	5.04790017060453e-85	2.42299208189018e-83	*	Gelatinous	small jellyfish (net-feeders)
1556	14	jellyfish	Footprint	post_MHW_Web/NCC2_NCC1Matched_10042022.csv	Post	0.0082252540814737	5.04790017060453e-85	2.42299208189018e-83	*	Gelatinous	small jellyfish (net-feeders)
1557	14	jellyfish	Footprint	pre_MHW_Web/NCC_11242020_JimsOld_updatedKrill_10052022.csv	Pre	0.100129029620793	5.04790017060453e-85	2.42299208189018e-83	*	Gelatinous	small jellyfish (net-feeders)
1558	14	jellyfish	Footprint	post_MHW_Web/NCC2_NCC1Matched_10042022.csv	Post	0.00983790053224447	5.04790017060453e-85	2.42299208189018e-83	*	Gelatinous	small jellyfish (net-feeders)
1559	14	jellyfish	Footprint	pre_MHW_Web/NCC_11242020_JimsOld_updatedKrill_10052022.csv	Pre	0.0317167040049333	5.04790017060453e-85	2.42299208189018e-83	*	Gelatinous	small jellyfish (net-feeders)
1560	14	jellyfish	Footprint	post_MHW_Web/NCC2_NCC1Matched_10042022.csv	Post	0.00133878606337273	5.04790017060453e-85	2.42299208189018e-83	*	Gelatinous	small jellyfish (net-feeders)
1561	14	jellyfish	Footprint	pre_MHW_Web/NCC_11242020_JimsOld_updatedKrill_10052022.csv	Pre	0.0387970987214406	5.04790017060453e-85	2.42299208189018e-83	*	Gelatinous	small jellyfish (net-feeders)
1562	14	jellyfish	Footprint	post_MHW_Web/NCC2_NCC1Matched_10042022.csv	Post	0.0184859010132552	5.04790017060453e-85	2.42299208189018e-83	*	Gelatinous	small jellyfish (net-feeders)
1563	14	jellyfish	Footprint	pre_MHW_Web/NCC_11242020_JimsOld_updatedKrill_10052022.csv	Pre	0.0143174193322649	5.04790017060453e-85	2.42299208189018e-83	*	Gelatinous	small jellyfish (net-feeders)
1564	14	jellyfish	Footprint	post_MHW_Web/NCC2_NCC1Matched_10042022.csv	Post	0.0164004500330527	5.04790017060453e-85	2.42299208189018e-83	*	Gelatinous	small jellyfish (net-feeders)
1565	14	jellyfish	Footprint	pre_MHW_Web/NCC_11242020_JimsOld_updatedKrill_10052022.csv	Pre	0.145472429830864	5.04790017060453e-85	2.42299208189018e-83	*	Gelatinous	small jellyfish (net-feeders)
1566	14	jellyfish	Footprint	post_MHW_Web/NCC2_NCC1Matched_10042022.csv	Post	0.0337432275633726	5.04790017060453e-85	2.42299208189018e-83	*	Gelatinous	small jellyfish (net-feeders)
1567	14	jellyfish	Footprint	pre_MHW_Web/NCC_11242020_JimsOld_updatedKrill_10052022.csv	Pre	0.0226126982219764	5.04790017060453e-85	2.42299208189018e-83	*	Gelatinous	small jellyfish (net-feeders)
1568	14	jellyfish	Footprint	post_MHW_Web/NCC2_NCC1Matched_10042022.csv	Post	0.0103796683928011	5.04790017060453e-85	2.42299208189018e-83	*	Gelatinous	small jellyfish (net-feeders)
1569	14	jellyfish	Footprint	pre_MHW_Web/NCC_11242020_JimsOld_updatedKrill_10052022.csv	Pre	0.0378522608081048	5.04790017060453e-85	2.42299208189018e-83	*	Gelatinous	small jellyfish (net-feeders)
1570	14	jellyfish	Footprint	post_MHW_Web/NCC2_NCC1Matched_10042022.csv	Post	0.00702318387916292	5.04790017060453e-85	2.42299208189018e-83	*	Gelatinous	small jellyfish (net-feeders)
1571	14	jellyfish	Footprint	pre_MHW_Web/NCC_11242020_JimsOld_updatedKrill_10052022.csv	Pre	0.267359786667682	5.04790017060453e-85	2.42299208189018e-83	*	Gelatinous	small jellyfish (net-feeders)
1572	14	jellyfish	Footprint	post_MHW_Web/NCC2_NCC1Matched_10042022.csv	Post	0.00602069095729845	5.04790017060453e-85	2.42299208189018e-83	*	Gelatinous	small jellyfish (net-feeders)
1573	14	jellyfish	Footprint	pre_MHW_Web/NCC_11242020_JimsOld_updatedKrill_10052022.csv	Pre	0.0316175490843581	5.04790017060453e-85	2.42299208189018e-83	*	Gelatinous	small jellyfish (net-feeders)
1574	14	jellyfish	Footprint	post_MHW_Web/NCC2_NCC1Matched_10042022.csv	Post	0.00277329768347107	5.04790017060453e-85	2.42299208189018e-83	*	Gelatinous	small jellyfish (net-feeders)
1575	14	jellyfish	Footprint	pre_MHW_Web/NCC_11242020_JimsOld_updatedKrill_10052022.csv	Pre	0.0180148517992425	5.04790017060453e-85	2.42299208189018e-83	*	Gelatinous	small jellyfish (net-feeders)
1576	14	jellyfish	Footprint	post_MHW_Web/NCC2_NCC1Matched_10042022.csv	Post	0.000565764745619224	5.04790017060453e-85	2.42299208189018e-83	*	Gelatinous	small jellyfish (net-feeders)
1577	14	jellyfish	Footprint	pre_MHW_Web/NCC_11242020_JimsOld_updatedKrill_10052022.csv	Pre	0.0124432411639652	5.04790017060453e-85	2.42299208189018e-83	*	Gelatinous	small jellyfish (net-feeders)
1578	14	jellyfish	Footprint	post_MHW_Web/NCC2_NCC1Matched_10042022.csv	Post	0.0345323128492706	5.04790017060453e-85	2.42299208189018e-83	*	Gelatinous	small jellyfish (net-feeders)
1579	14	jellyfish	Footprint	pre_MHW_Web/NCC_11242020_JimsOld_updatedKrill_10052022.csv	Pre	0.0498927732010549	5.04790017060453e-85	2.42299208189018e-83	*	Gelatinous	small jellyfish (net-feeders)
1580	14	jellyfish	Footprint	post_MHW_Web/NCC2_NCC1Matched_10042022.csv	Post	0.00631463604372047	5.04790017060453e-85	2.42299208189018e-83	*	Gelatinous	small jellyfish (net-feeders)
1581	14	jellyfish	Footprint	pre_MHW_Web/NCC_11242020_JimsOld_updatedKrill_10052022.csv	Pre	0.0116015347870827	5.04790017060453e-85	2.42299208189018e-83	*	Gelatinous	small jellyfish (net-feeders)
1582	14	jellyfish	Footprint	post_MHW_Web/NCC2_NCC1Matched_10042022.csv	Post	0.00560767832760734	5.04790017060453e-85	2.42299208189018e-83	*	Gelatinous	small jellyfish (net-feeders)
1583	14	jellyfish	Footprint	pre_MHW_Web/NCC_11242020_JimsOld_updatedKrill_10052022.csv	Pre	0.049494566447426	5.04790017060453e-85	2.42299208189018e-83	*	Gelatinous	small jellyfish (net-feeders)
1584	14	jellyfish	Footprint	post_MHW_Web/NCC2_NCC1Matched_10042022.csv	Post	0.0102343894125945	5.04790017060453e-85	2.42299208189018e-83	*	Gelatinous	small jellyfish (net-feeders)
1585	14	jellyfish	Footprint	pre_MHW_Web/NCC_11242020_JimsOld_updatedKrill_10052022.csv	Pre	0.0150361272758967	5.04790017060453e-85	2.42299208189018e-83	*	Gelatinous	small jellyfish (net-feeders)
1586	14	jellyfish	Footprint	post_MHW_Web/NCC2_NCC1Matched_10042022.csv	Post	0.0175704387564823	5.04790017060453e-85	2.42299208189018e-83	*	Gelatinous	small jellyfish (net-feeders)
1587	14	jellyfish	Footprint	pre_MHW_Web/NCC_11242020_JimsOld_updatedKrill_10052022.csv	Pre	0.0758198308589892	5.04790017060453e-85	2.42299208189018e-83	*	Gelatinous	small jellyfish (net-feeders)
1588	14	jellyfish	Footprint	post_MHW_Web/NCC2_NCC1Matched_10042022.csv	Post	0.00576920083188488	5.04790017060453e-85	2.42299208189018e-83	*	Gelatinous	small jellyfish (net-feeders)
1589	14	jellyfish	Footprint	pre_MHW_Web/NCC_11242020_JimsOld_updatedKrill_10052022.csv	Pre	0.00493307507906967	5.04790017060453e-85	2.42299208189018e-83	*	Gelatinous	small jellyfish (net-feeders)
1590	14	jellyfish	Footprint	post_MHW_Web/NCC2_NCC1Matched_10042022.csv	Post	0.0143099592151388	5.04790017060453e-85	2.42299208189018e-83	*	Gelatinous	small jellyfish (net-feeders)
1591	14	jellyfish	Footprint	pre_MHW_Web/NCC_11242020_JimsOld_updatedKrill_10052022.csv	Pre	0.0478404009617485	5.04790017060453e-85	2.42299208189018e-83	*	Gelatinous	small jellyfish (net-feeders)
1592	14	jellyfish	Footprint	post_MHW_Web/NCC2_NCC1Matched_10042022.csv	Post	0.0393703885273206	5.04790017060453e-85	2.42299208189018e-83	*	Gelatinous	small jellyfish (net-feeders)
1593	14	jellyfish	Footprint	pre_MHW_Web/NCC_11242020_JimsOld_updatedKrill_10052022.csv	Pre	0.00315067478786694	5.04790017060453e-85	2.42299208189018e-83	*	Gelatinous	small jellyfish (net-feeders)
1594	14	jellyfish	Footprint	post_MHW_Web/NCC2_NCC1Matched_10042022.csv	Post	0.0326720892402114	5.04790017060453e-85	2.42299208189018e-83	*	Gelatinous	small jellyfish (net-feeders)
1595	14	jellyfish	Footprint	pre_MHW_Web/NCC_11242020_JimsOld_updatedKrill_10052022.csv	Pre	0.0570656652754076	5.04790017060453e-85	2.42299208189018e-83	*	Gelatinous	small jellyfish (net-feeders)
1596	14	jellyfish	Footprint	post_MHW_Web/NCC2_NCC1Matched_10042022.csv	Post	0.0138388600122775	5.04790017060453e-85	2.42299208189018e-83	*	Gelatinous	small jellyfish (net-feeders)
1597	14	jellyfish	Footprint	pre_MHW_Web/NCC_11242020_JimsOld_updatedKrill_10052022.csv	Pre	0.0030568636183324	5.04790017060453e-85	2.42299208189018e-83	*	Gelatinous	small jellyfish (net-feeders)
1598	14	jellyfish	Footprint	post_MHW_Web/NCC2_NCC1Matched_10042022.csv	Post	0.0103428547683499	5.04790017060453e-85	2.42299208189018e-83	*	Gelatinous	small jellyfish (net-feeders)
1599	14	jellyfish	Footprint	pre_MHW_Web/NCC_11242020_JimsOld_updatedKrill_10052022.csv	Pre	0.00973457842694559	5.04790017060453e-85	2.42299208189018e-83	*	Gelatinous	small jellyfish (net-feeders)
1600	14	jellyfish	Footprint	post_MHW_Web/NCC2_NCC1Matched_10042022.csv	Post	0.0036013787486875	5.04790017060453e-85	2.42299208189018e-83	*	Gelatinous	small jellyfish (net-feeders)
1601	14	jellyfish	Footprint	pre_MHW_Web/NCC_11242020_JimsOld_updatedKrill_10052022.csv	Pre	0.00655352483961818	5.04790017060453e-85	2.42299208189018e-83	*	Gelatinous	small jellyfish (net-feeders)
1602	14	jellyfish	Footprint	post_MHW_Web/NCC2_NCC1Matched_10042022.csv	Post	0.00236465459383258	5.04790017060453e-85	2.42299208189018e-83	*	Gelatinous	small jellyfish (net-feeders)
1603	14	jellyfish	Footprint	pre_MHW_Web/NCC_11242020_JimsOld_updatedKrill_10052022.csv	Pre	0.0846707195476057	5.04790017060453e-85	2.42299208189018e-83	*	Gelatinous	small jellyfish (net-feeders)
1604	14	jellyfish	Footprint	post_MHW_Web/NCC2_NCC1Matched_10042022.csv	Post	0.00840971997213205	5.04790017060453e-85	2.42299208189018e-83	*	Gelatinous	small jellyfish (net-feeders)
1605	14	jellyfish	Footprint	pre_MHW_Web/NCC_11242020_JimsOld_updatedKrill_10052022.csv	Pre	0.014022901307558	5.04790017060453e-85	2.42299208189018e-83	*	Gelatinous	small jellyfish (net-feeders)
1606	14	jellyfish	Footprint	post_MHW_Web/NCC2_NCC1Matched_10042022.csv	Post	2.0735097005488e-05	5.04790017060453e-85	2.42299208189018e-83	*	Gelatinous	small jellyfish (net-feeders)
1607	14	jellyfish	Footprint	pre_MHW_Web/NCC_11242020_JimsOld_updatedKrill_10052022.csv	Pre	0.0664869458428751	5.04790017060453e-85	2.42299208189018e-83	*	Gelatinous	small jellyfish (net-feeders)
1608	14	jellyfish	Footprint	post_MHW_Web/NCC2_NCC1Matched_10042022.csv	Post	0.00517293352140647	5.04790017060453e-85	2.42299208189018e-83	*	Gelatinous	small jellyfish (net-feeders)
1609	14	jellyfish	Footprint	pre_MHW_Web/NCC_11242020_JimsOld_updatedKrill_10052022.csv	Pre	0.0121247036471344	5.04790017060453e-85	2.42299208189018e-83	*	Gelatinous	small jellyfish (net-feeders)
1610	14	jellyfish	Footprint	post_MHW_Web/NCC2_NCC1Matched_10042022.csv	Post	0.0117191733624125	5.04790017060453e-85	2.42299208189018e-83	*	Gelatinous	small jellyfish (net-feeders)
1611	14	jellyfish	Footprint	pre_MHW_Web/NCC_11242020_JimsOld_updatedKrill_10052022.csv	Pre	0.0249967801691409	5.04790017060453e-85	2.42299208189018e-83	*	Gelatinous	small jellyfish (net-feeders)
1612	14	jellyfish	Footprint	post_MHW_Web/NCC2_NCC1Matched_10042022.csv	Post	0.00788360321707226	5.04790017060453e-85	2.42299208189018e-83	*	Gelatinous	small jellyfish (net-feeders)
1613	14	jellyfish	Footprint	pre_MHW_Web/NCC_11242020_JimsOld_updatedKrill_10052022.csv	Pre	0.0102276454194646	5.04790017060453e-85	2.42299208189018e-83	*	Gelatinous	small jellyfish (net-feeders)
1614	14	jellyfish	Footprint	post_MHW_Web/NCC2_NCC1Matched_10042022.csv	Post	0.0119333831149641	5.04790017060453e-85	2.42299208189018e-83	*	Gelatinous	small jellyfish (net-feeders)
1615	14	jellyfish	Footprint	pre_MHW_Web/NCC_11242020_JimsOld_updatedKrill_10052022.csv	Pre	0.0302575267126304	5.04790017060453e-85	2.42299208189018e-83	*	Gelatinous	small jellyfish (net-feeders)
1616	14	jellyfish	Footprint	post_MHW_Web/NCC2_NCC1Matched_10042022.csv	Post	0.00364871264001792	5.04790017060453e-85	2.42299208189018e-83	*	Gelatinous	small jellyfish (net-feeders)
1617	14	jellyfish	Footprint	pre_MHW_Web/NCC_11242020_JimsOld_updatedKrill_10052022.csv	Pre	0.0391950569217823	5.04790017060453e-85	2.42299208189018e-83	*	Gelatinous	small jellyfish (net-feeders)
1618	14	jellyfish	Footprint	post_MHW_Web/NCC2_NCC1Matched_10042022.csv	Post	0.0939332852815558	5.04790017060453e-85	2.42299208189018e-83	*	Gelatinous	small jellyfish (net-feeders)
1619	14	jellyfish	Footprint	pre_MHW_Web/NCC_11242020_JimsOld_updatedKrill_10052022.csv	Pre	0.00719843750479125	5.04790017060453e-85	2.42299208189018e-83	*	Gelatinous	small jellyfish (net-feeders)
1620	14	jellyfish	Footprint	post_MHW_Web/NCC2_NCC1Matched_10042022.csv	Post	0.0204799488445509	5.04790017060453e-85	2.42299208189018e-83	*	Gelatinous	small jellyfish (net-feeders)
1621	14	jellyfish	Footprint	pre_MHW_Web/NCC_11242020_JimsOld_updatedKrill_10052022.csv	Pre	0.0907870931083575	5.04790017060453e-85	2.42299208189018e-83	*	Gelatinous	small jellyfish (net-feeders)
1622	14	jellyfish	Footprint	post_MHW_Web/NCC2_NCC1Matched_10042022.csv	Post	0.0165590293701412	5.04790017060453e-85	2.42299208189018e-83	*	Gelatinous	small jellyfish (net-feeders)
1623	14	jellyfish	Footprint	pre_MHW_Web/NCC_11242020_JimsOld_updatedKrill_10052022.csv	Pre	0.020878474617054	5.04790017060453e-85	2.42299208189018e-83	*	Gelatinous	small jellyfish (net-feeders)
1624	14	jellyfish	Footprint	post_MHW_Web/NCC2_NCC1Matched_10042022.csv	Post	0.0078507231254701	5.04790017060453e-85	2.42299208189018e-83	*	Gelatinous	small jellyfish (net-feeders)
1625	14	jellyfish	Footprint	pre_MHW_Web/NCC_11242020_JimsOld_updatedKrill_10052022.csv	Pre	0.00933171698086942	5.04790017060453e-85	2.42299208189018e-83	*	Gelatinous	small jellyfish (net-feeders)
1626	14	jellyfish	Footprint	post_MHW_Web/NCC2_NCC1Matched_10042022.csv	Post	0.00674879042532359	5.04790017060453e-85	2.42299208189018e-83	*	Gelatinous	small jellyfish (net-feeders)
1627	14	jellyfish	Footprint	pre_MHW_Web/NCC_11242020_JimsOld_updatedKrill_10052022.csv	Pre	0.1814945587449	5.04790017060453e-85	2.42299208189018e-83	*	Gelatinous	small jellyfish (net-feeders)
1628	14	jellyfish	Footprint	post_MHW_Web/NCC2_NCC1Matched_10042022.csv	Post	0.0360704338816716	5.04790017060453e-85	2.42299208189018e-83	*	Gelatinous	small jellyfish (net-feeders)
1629	14	jellyfish	Footprint	pre_MHW_Web/NCC_11242020_JimsOld_updatedKrill_10052022.csv	Pre	0.0297624730297616	5.04790017060453e-85	2.42299208189018e-83	*	Gelatinous	small jellyfish (net-feeders)
1630	14	jellyfish	Footprint	post_MHW_Web/NCC2_NCC1Matched_10042022.csv	Post	0.0164414164585554	5.04790017060453e-85	2.42299208189018e-83	*	Gelatinous	small jellyfish (net-feeders)
1631	14	jellyfish	Footprint	pre_MHW_Web/NCC_11242020_JimsOld_updatedKrill_10052022.csv	Pre	0.0794441812299751	5.04790017060453e-85	2.42299208189018e-83	*	Gelatinous	small jellyfish (net-feeders)
1632	14	jellyfish	Footprint	post_MHW_Web/NCC2_NCC1Matched_10042022.csv	Post	0.0225845338853803	5.04790017060453e-85	2.42299208189018e-83	*	Gelatinous	small jellyfish (net-feeders)
1633	14	jellyfish	Footprint	pre_MHW_Web/NCC_11242020_JimsOld_updatedKrill_10052022.csv	Pre	0.00660106771111792	5.04790017060453e-85	2.42299208189018e-83	*	Gelatinous	small jellyfish (net-feeders)
1634	14	jellyfish	Footprint	post_MHW_Web/NCC2_NCC1Matched_10042022.csv	Post	0.0074697308713403	5.04790017060453e-85	2.42299208189018e-83	*	Gelatinous	small jellyfish (net-feeders)
1635	14	jellyfish	Footprint	pre_MHW_Web/NCC_11242020_JimsOld_updatedKrill_10052022.csv	Pre	0.00530761086895258	5.04790017060453e-85	2.42299208189018e-83	*	Gelatinous	small jellyfish (net-feeders)
1636	14	jellyfish	Footprint	post_MHW_Web/NCC2_NCC1Matched_10042022.csv	Post	0.0019327149787136	5.04790017060453e-85	2.42299208189018e-83	*	Gelatinous	small jellyfish (net-feeders)
1637	14	jellyfish	Footprint	pre_MHW_Web/NCC_11242020_JimsOld_updatedKrill_10052022.csv	Pre	0.0220495697623085	5.04790017060453e-85	2.42299208189018e-83	*	Gelatinous	small jellyfish (net-feeders)
1638	14	jellyfish	Footprint	post_MHW_Web/NCC2_NCC1Matched_10042022.csv	Post	0.0230133616010492	5.04790017060453e-85	2.42299208189018e-83	*	Gelatinous	small jellyfish (net-feeders)
1639	14	jellyfish	Footprint	pre_MHW_Web/NCC_11242020_JimsOld_updatedKrill_10052022.csv	Pre	0.041942601720958	5.04790017060453e-85	2.42299208189018e-83	*	Gelatinous	small jellyfish (net-feeders)
1640	14	jellyfish	Footprint	post_MHW_Web/NCC2_NCC1Matched_10042022.csv	Post	0.00166464506014332	5.04790017060453e-85	2.42299208189018e-83	*	Gelatinous	small jellyfish (net-feeders)
1641	14	jellyfish	Footprint	pre_MHW_Web/NCC_11242020_JimsOld_updatedKrill_10052022.csv	Pre	0.000561735353036695	5.04790017060453e-85	2.42299208189018e-83	*	Gelatinous	small jellyfish (net-feeders)
1642	14	jellyfish	Footprint	post_MHW_Web/NCC2_NCC1Matched_10042022.csv	Post	0.0116069394953674	5.04790017060453e-85	2.42299208189018e-83	*	Gelatinous	small jellyfish (net-feeders)
1643	14	jellyfish	Footprint	pre_MHW_Web/NCC_11242020_JimsOld_updatedKrill_10052022.csv	Pre	0.0333704632420485	5.04790017060453e-85	2.42299208189018e-83	*	Gelatinous	small jellyfish (net-feeders)
1644	14	jellyfish	Footprint	post_MHW_Web/NCC2_NCC1Matched_10042022.csv	Post	0.00264856856959666	5.04790017060453e-85	2.42299208189018e-83	*	Gelatinous	small jellyfish (net-feeders)
1645	14	jellyfish	Footprint	pre_MHW_Web/NCC_11242020_JimsOld_updatedKrill_10052022.csv	Pre	0.0250597271590823	5.04790017060453e-85	2.42299208189018e-83	*	Gelatinous	small jellyfish (net-feeders)
1646	14	jellyfish	Footprint	post_MHW_Web/NCC2_NCC1Matched_10042022.csv	Post	0.0130567043338203	5.04790017060453e-85	2.42299208189018e-83	*	Gelatinous	small jellyfish (net-feeders)
1647	14	jellyfish	Footprint	pre_MHW_Web/NCC_11242020_JimsOld_updatedKrill_10052022.csv	Pre	0.00540255632922873	5.04790017060453e-85	2.42299208189018e-83	*	Gelatinous	small jellyfish (net-feeders)
1648	14	jellyfish	Footprint	post_MHW_Web/NCC2_NCC1Matched_10042022.csv	Post	0.0113513781013717	5.04790017060453e-85	2.42299208189018e-83	*	Gelatinous	small jellyfish (net-feeders)
1649	14	jellyfish	Footprint	pre_MHW_Web/NCC_11242020_JimsOld_updatedKrill_10052022.csv	Pre	0.040668569199388	5.04790017060453e-85	2.42299208189018e-83	*	Gelatinous	small jellyfish (net-feeders)
1650	14	jellyfish	Footprint	post_MHW_Web/NCC2_NCC1Matched_10042022.csv	Post	0.0127456272408872	5.04790017060453e-85	2.42299208189018e-83	*	Gelatinous	small jellyfish (net-feeders)
1651	14	jellyfish	Footprint	pre_MHW_Web/NCC_11242020_JimsOld_updatedKrill_10052022.csv	Pre	0.0068495642776424	5.04790017060453e-85	2.42299208189018e-83	*	Gelatinous	small jellyfish (net-feeders)
1652	14	jellyfish	Footprint	post_MHW_Web/NCC2_NCC1Matched_10042022.csv	Post	0.0050265358670505	5.04790017060453e-85	2.42299208189018e-83	*	Gelatinous	small jellyfish (net-feeders)
1653	14	jellyfish	Footprint	pre_MHW_Web/NCC_11242020_JimsOld_updatedKrill_10052022.csv	Pre	0.0239621743280093	5.04790017060453e-85	2.42299208189018e-83	*	Gelatinous	small jellyfish (net-feeders)
1654	14	jellyfish	Footprint	post_MHW_Web/NCC2_NCC1Matched_10042022.csv	Post	0.0101176881474745	5.04790017060453e-85	2.42299208189018e-83	*	Gelatinous	small jellyfish (net-feeders)
1655	14	jellyfish	Footprint	pre_MHW_Web/NCC_11242020_JimsOld_updatedKrill_10052022.csv	Pre	0.000321987159103591	5.04790017060453e-85	2.42299208189018e-83	*	Gelatinous	small jellyfish (net-feeders)
1656	14	jellyfish	Footprint	post_MHW_Web/NCC2_NCC1Matched_10042022.csv	Post	0.0156886546317763	5.04790017060453e-85	2.42299208189018e-83	*	Gelatinous	small jellyfish (net-feeders)
1657	14	jellyfish	Footprint	pre_MHW_Web/NCC_11242020_JimsOld_updatedKrill_10052022.csv	Pre	0.11159336276332	5.04790017060453e-85	2.42299208189018e-83	*	Gelatinous	small jellyfish (net-feeders)
1658	14	jellyfish	Footprint	post_MHW_Web/NCC2_NCC1Matched_10042022.csv	Post	0.00110875061098803	5.04790017060453e-85	2.42299208189018e-83	*	Gelatinous	small jellyfish (net-feeders)
1659	14	jellyfish	Footprint	pre_MHW_Web/NCC_11242020_JimsOld_updatedKrill_10052022.csv	Pre	0.00585853967330814	5.04790017060453e-85	2.42299208189018e-83	*	Gelatinous	small jellyfish (net-feeders)
1660	14	jellyfish	Footprint	post_MHW_Web/NCC2_NCC1Matched_10042022.csv	Post	0.00685659912901951	5.04790017060453e-85	2.42299208189018e-83	*	Gelatinous	small jellyfish (net-feeders)
1661	14	jellyfish	Footprint	pre_MHW_Web/NCC_11242020_JimsOld_updatedKrill_10052022.csv	Pre	0.00239109032988394	5.04790017060453e-85	2.42299208189018e-83	*	Gelatinous	small jellyfish (net-feeders)
1662	14	jellyfish	Footprint	post_MHW_Web/NCC2_NCC1Matched_10042022.csv	Post	0.0127997838911242	5.04790017060453e-85	2.42299208189018e-83	*	Gelatinous	small jellyfish (net-feeders)
1663	14	jellyfish	Footprint	pre_MHW_Web/NCC_11242020_JimsOld_updatedKrill_10052022.csv	Pre	0.0242052964125149	5.04790017060453e-85	2.42299208189018e-83	*	Gelatinous	small jellyfish (net-feeders)
1664	14	jellyfish	Footprint	post_MHW_Web/NCC2_NCC1Matched_10042022.csv	Post	0.0175951022111518	5.04790017060453e-85	2.42299208189018e-83	*	Gelatinous	small jellyfish (net-feeders)
1665	14	jellyfish	Footprint	pre_MHW_Web/NCC_11242020_JimsOld_updatedKrill_10052022.csv	Pre	0.0359143007496546	5.04790017060453e-85	2.42299208189018e-83	*	Gelatinous	small jellyfish (net-feeders)
1666	14	jellyfish	Footprint	post_MHW_Web/NCC2_NCC1Matched_10042022.csv	Post	0.00416082981700775	5.04790017060453e-85	2.42299208189018e-83	*	Gelatinous	small jellyfish (net-feeders)
1667	14	jellyfish	Footprint	pre_MHW_Web/NCC_11242020_JimsOld_updatedKrill_10052022.csv	Pre	0.0607872923196603	5.04790017060453e-85	2.42299208189018e-83	*	Gelatinous	small jellyfish (net-feeders)
1668	14	jellyfish	Footprint	post_MHW_Web/NCC2_NCC1Matched_10042022.csv	Post	0.0118459424541819	5.04790017060453e-85	2.42299208189018e-83	*	Gelatinous	small jellyfish (net-feeders)
1669	14	jellyfish	Footprint	pre_MHW_Web/NCC_11242020_JimsOld_updatedKrill_10052022.csv	Pre	0.0664871232904865	5.04790017060453e-85	2.42299208189018e-83	*	Gelatinous	small jellyfish (net-feeders)
1670	14	jellyfish	Footprint	post_MHW_Web/NCC2_NCC1Matched_10042022.csv	Post	0.0189667266652689	5.04790017060453e-85	2.42299208189018e-83	*	Gelatinous	small jellyfish (net-feeders)
1671	14	jellyfish	Footprint	pre_MHW_Web/NCC_11242020_JimsOld_updatedKrill_10052022.csv	Pre	0.0512830254395685	5.04790017060453e-85	2.42299208189018e-83	*	Gelatinous	small jellyfish (net-feeders)
1672	14	jellyfish	Footprint	post_MHW_Web/NCC2_NCC1Matched_10042022.csv	Post	0.0072439551730196	5.04790017060453e-85	2.42299208189018e-83	*	Gelatinous	small jellyfish (net-feeders)
1673	14	jellyfish	Footprint	pre_MHW_Web/NCC_11242020_JimsOld_updatedKrill_10052022.csv	Pre	0.00243172894806802	5.04790017060453e-85	2.42299208189018e-83	*	Gelatinous	small jellyfish (net-feeders)
1674	14	jellyfish	Footprint	post_MHW_Web/NCC2_NCC1Matched_10042022.csv	Post	0.00556322192068565	5.04790017060453e-85	2.42299208189018e-83	*	Gelatinous	small jellyfish (net-feeders)
1675	14	jellyfish	Footprint	pre_MHW_Web/NCC_11242020_JimsOld_updatedKrill_10052022.csv	Pre	0.0456199806437893	5.04790017060453e-85	2.42299208189018e-83	*	Gelatinous	small jellyfish (net-feeders)
1676	14	jellyfish	Footprint	post_MHW_Web/NCC2_NCC1Matched_10042022.csv	Post	0.00356563489165773	5.04790017060453e-85	2.42299208189018e-83	*	Gelatinous	small jellyfish (net-feeders)
1677	14	jellyfish	Footprint	pre_MHW_Web/NCC_11242020_JimsOld_updatedKrill_10052022.csv	Pre	0.0127917720392062	5.04790017060453e-85	2.42299208189018e-83	*	Gelatinous	small jellyfish (net-feeders)
1678	14	jellyfish	Footprint	post_MHW_Web/NCC2_NCC1Matched_10042022.csv	Post	0.00350227310476761	5.04790017060453e-85	2.42299208189018e-83	*	Gelatinous	small jellyfish (net-feeders)
1679	14	jellyfish	Footprint	pre_MHW_Web/NCC_11242020_JimsOld_updatedKrill_10052022.csv	Pre	0.131490603081178	5.04790017060453e-85	2.42299208189018e-83	*	Gelatinous	small jellyfish (net-feeders)
1680	14	jellyfish	Footprint	post_MHW_Web/NCC2_NCC1Matched_10042022.csv	Post	0.00277231765798862	5.04790017060453e-85	2.42299208189018e-83	*	Gelatinous	small jellyfish (net-feeders)
1681	14	jellyfish	Footprint	pre_MHW_Web/NCC_11242020_JimsOld_updatedKrill_10052022.csv	Pre	0.10585903636935	5.04790017060453e-85	2.42299208189018e-83	*	Gelatinous	small jellyfish (net-feeders)
1682	14	jellyfish	Footprint	post_MHW_Web/NCC2_NCC1Matched_10042022.csv	Post	0.000926702028267362	5.04790017060453e-85	2.42299208189018e-83	*	Gelatinous	small jellyfish (net-feeders)
1683	14	jellyfish	Footprint	pre_MHW_Web/NCC_11242020_JimsOld_updatedKrill_10052022.csv	Pre	0.00837461678236098	5.04790017060453e-85	2.42299208189018e-83	*	Gelatinous	small jellyfish (net-feeders)
1684	14	jellyfish	Footprint	post_MHW_Web/NCC2_NCC1Matched_10042022.csv	Post	0.0170956176437355	5.04790017060453e-85	2.42299208189018e-83	*	Gelatinous	small jellyfish (net-feeders)
1685	14	jellyfish	Footprint	pre_MHW_Web/NCC_11242020_JimsOld_updatedKrill_10052022.csv	Pre	0.0456688230368913	5.04790017060453e-85	2.42299208189018e-83	*	Gelatinous	small jellyfish (net-feeders)
1686	14	jellyfish	Footprint	post_MHW_Web/NCC2_NCC1Matched_10042022.csv	Post	0.00941019295921399	5.04790017060453e-85	2.42299208189018e-83	*	Gelatinous	small jellyfish (net-feeders)
1687	14	jellyfish	Footprint	pre_MHW_Web/NCC_11242020_JimsOld_updatedKrill_10052022.csv	Pre	0.0113974983436957	5.04790017060453e-85	2.42299208189018e-83	*	Gelatinous	small jellyfish (net-feeders)
1688	14	jellyfish	Footprint	post_MHW_Web/NCC2_NCC1Matched_10042022.csv	Post	0.00340696440279471	5.04790017060453e-85	2.42299208189018e-83	*	Gelatinous	small jellyfish (net-feeders)
1689	14	jellyfish	Footprint	pre_MHW_Web/NCC_11242020_JimsOld_updatedKrill_10052022.csv	Pre	0.0904790561571537	5.04790017060453e-85	2.42299208189018e-83	*	Gelatinous	small jellyfish (net-feeders)
1690	14	jellyfish	Footprint	post_MHW_Web/NCC2_NCC1Matched_10042022.csv	Post	0.0026993888445568	5.04790017060453e-85	2.42299208189018e-83	*	Gelatinous	small jellyfish (net-feeders)
1691	14	jellyfish	Footprint	pre_MHW_Web/NCC_11242020_JimsOld_updatedKrill_10052022.csv	Pre	0.0432548067759955	5.04790017060453e-85	2.42299208189018e-83	*	Gelatinous	small jellyfish (net-feeders)
1692	14	jellyfish	Footprint	post_MHW_Web/NCC2_NCC1Matched_10042022.csv	Post	0.0680827687970536	5.04790017060453e-85	2.42299208189018e-83	*	Gelatinous	small jellyfish (net-feeders)
1693	14	jellyfish	Footprint	pre_MHW_Web/NCC_11242020_JimsOld_updatedKrill_10052022.csv	Pre	0.0142900692818588	5.04790017060453e-85	2.42299208189018e-83	*	Gelatinous	small jellyfish (net-feeders)
1694	14	jellyfish	Footprint	post_MHW_Web/NCC2_NCC1Matched_10042022.csv	Post	0.0104359184849204	5.04790017060453e-85	2.42299208189018e-83	*	Gelatinous	small jellyfish (net-feeders)
1695	14	jellyfish	Footprint	pre_MHW_Web/NCC_11242020_JimsOld_updatedKrill_10052022.csv	Pre	0.14801469655159	5.04790017060453e-85	2.42299208189018e-83	*	Gelatinous	small jellyfish (net-feeders)
1696	14	jellyfish	Footprint	post_MHW_Web/NCC2_NCC1Matched_10042022.csv	Post	0.00660228024667913	5.04790017060453e-85	2.42299208189018e-83	*	Gelatinous	small jellyfish (net-feeders)
1697	14	jellyfish	Footprint	pre_MHW_Web/NCC_11242020_JimsOld_updatedKrill_10052022.csv	Pre	0.164738153802296	5.04790017060453e-85	2.42299208189018e-83	*	Gelatinous	small jellyfish (net-feeders)
1698	14	jellyfish	Footprint	post_MHW_Web/NCC2_NCC1Matched_10042022.csv	Post	0.001201235663688	5.04790017060453e-85	2.42299208189018e-83	*	Gelatinous	small jellyfish (net-feeders)
1699	14	jellyfish	Footprint	pre_MHW_Web/NCC_11242020_JimsOld_updatedKrill_10052022.csv	Pre	0.0133076874446841	5.04790017060453e-85	2.42299208189018e-83	*	Gelatinous	small jellyfish (net-feeders)
1700	14	jellyfish	Footprint	post_MHW_Web/NCC2_NCC1Matched_10042022.csv	Post	0.00538051775547095	5.04790017060453e-85	2.42299208189018e-83	*	Gelatinous	small jellyfish (net-feeders)
1701	14	jellyfish	Footprint	pre_MHW_Web/NCC_11242020_JimsOld_updatedKrill_10052022.csv	Pre	0.0187300848651288	5.04790017060453e-85	2.42299208189018e-83	*	Gelatinous	small jellyfish (net-feeders)
1702	14	jellyfish	Footprint	post_MHW_Web/NCC2_NCC1Matched_10042022.csv	Post	0.00247552983548684	5.04790017060453e-85	2.42299208189018e-83	*	Gelatinous	small jellyfish (net-feeders)
1703	14	jellyfish	Footprint	pre_MHW_Web/NCC_11242020_JimsOld_updatedKrill_10052022.csv	Pre	0.00434352325021575	5.04790017060453e-85	2.42299208189018e-83	*	Gelatinous	small jellyfish (net-feeders)
1704	14	jellyfish	Footprint	post_MHW_Web/NCC2_NCC1Matched_10042022.csv	Post	0.00232765632032785	5.04790017060453e-85	2.42299208189018e-83	*	Gelatinous	small jellyfish (net-feeders)
1705	14	jellyfish	Footprint	pre_MHW_Web/NCC_11242020_JimsOld_updatedKrill_10052022.csv	Pre	0.0124728768008192	5.04790017060453e-85	2.42299208189018e-83	*	Gelatinous	small jellyfish (net-feeders)
1706	14	jellyfish	Footprint	post_MHW_Web/NCC2_NCC1Matched_10042022.csv	Post	0.00743963552275465	5.04790017060453e-85	2.42299208189018e-83	*	Gelatinous	small jellyfish (net-feeders)
1707	14	jellyfish	Footprint	pre_MHW_Web/NCC_11242020_JimsOld_updatedKrill_10052022.csv	Pre	0.0154152823739472	5.04790017060453e-85	2.42299208189018e-83	*	Gelatinous	small jellyfish (net-feeders)
1708	14	jellyfish	Footprint	post_MHW_Web/NCC2_NCC1Matched_10042022.csv	Post	0.00386277621607361	5.04790017060453e-85	2.42299208189018e-83	*	Gelatinous	small jellyfish (net-feeders)
1709	14	jellyfish	Footprint	pre_MHW_Web/NCC_11242020_JimsOld_updatedKrill_10052022.csv	Pre	0.0502615905742186	5.04790017060453e-85	2.42299208189018e-83	*	Gelatinous	small jellyfish (net-feeders)
1710	14	jellyfish	Footprint	post_MHW_Web/NCC2_NCC1Matched_10042022.csv	Post	0.00927604826265007	5.04790017060453e-85	2.42299208189018e-83	*	Gelatinous	small jellyfish (net-feeders)
1711	14	jellyfish	Footprint	pre_MHW_Web/NCC_11242020_JimsOld_updatedKrill_10052022.csv	Pre	0.0546257921084087	5.04790017060453e-85	2.42299208189018e-83	*	Gelatinous	small jellyfish (net-feeders)
1712	14	jellyfish	Footprint	post_MHW_Web/NCC2_NCC1Matched_10042022.csv	Post	0.0111573876905008	5.04790017060453e-85	2.42299208189018e-83	*	Gelatinous	small jellyfish (net-feeders)
1713	14	jellyfish	Footprint	pre_MHW_Web/NCC_11242020_JimsOld_updatedKrill_10052022.csv	Pre	0.0245804590992081	5.04790017060453e-85	2.42299208189018e-83	*	Gelatinous	small jellyfish (net-feeders)
1714	14	jellyfish	Footprint	post_MHW_Web/NCC2_NCC1Matched_10042022.csv	Post	0.00886122178445148	5.04790017060453e-85	2.42299208189018e-83	*	Gelatinous	small jellyfish (net-feeders)
1715	14	jellyfish	Footprint	pre_MHW_Web/NCC_11242020_JimsOld_updatedKrill_10052022.csv	Pre	0.0828037701814735	5.04790017060453e-85	2.42299208189018e-83	*	Gelatinous	small jellyfish (net-feeders)
1716	14	jellyfish	Footprint	post_MHW_Web/NCC2_NCC1Matched_10042022.csv	Post	0.00390466630980324	5.04790017060453e-85	2.42299208189018e-83	*	Gelatinous	small jellyfish (net-feeders)
1717	14	jellyfish	Footprint	pre_MHW_Web/NCC_11242020_JimsOld_updatedKrill_10052022.csv	Pre	0.128812939108712	5.04790017060453e-85	2.42299208189018e-83	*	Gelatinous	small jellyfish (net-feeders)
1718	14	jellyfish	Footprint	post_MHW_Web/NCC2_NCC1Matched_10042022.csv	Post	0.00176275304609876	5.04790017060453e-85	2.42299208189018e-83	*	Gelatinous	small jellyfish (net-feeders)
1719	14	jellyfish	Footprint	pre_MHW_Web/NCC_11242020_JimsOld_updatedKrill_10052022.csv	Pre	0.00379256166893632	5.04790017060453e-85	2.42299208189018e-83	*	Gelatinous	small jellyfish (net-feeders)
1720	14	jellyfish	Footprint	post_MHW_Web/NCC2_NCC1Matched_10042022.csv	Post	0.00829405465951954	5.04790017060453e-85	2.42299208189018e-83	*	Gelatinous	small jellyfish (net-feeders)
1721	14	jellyfish	Footprint	pre_MHW_Web/NCC_11242020_JimsOld_updatedKrill_10052022.csv	Pre	0.0188144498105479	5.04790017060453e-85	2.42299208189018e-83	*	Gelatinous	small jellyfish (net-feeders)
1722	14	jellyfish	Footprint	post_MHW_Web/NCC2_NCC1Matched_10042022.csv	Post	0.00972919932084392	5.04790017060453e-85	2.42299208189018e-83	*	Gelatinous	small jellyfish (net-feeders)
1723	14	jellyfish	Footprint	pre_MHW_Web/NCC_11242020_JimsOld_updatedKrill_10052022.csv	Pre	0.0159943673903652	5.04790017060453e-85	2.42299208189018e-83	*	Gelatinous	small jellyfish (net-feeders)
1724	14	jellyfish	Footprint	post_MHW_Web/NCC2_NCC1Matched_10042022.csv	Post	0.0106456491418186	5.04790017060453e-85	2.42299208189018e-83	*	Gelatinous	small jellyfish (net-feeders)
1725	14	jellyfish	Footprint	pre_MHW_Web/NCC_11242020_JimsOld_updatedKrill_10052022.csv	Pre	0.0713021375893174	5.04790017060453e-85	2.42299208189018e-83	*	Gelatinous	small jellyfish (net-feeders)
1726	14	jellyfish	Footprint	post_MHW_Web/NCC2_NCC1Matched_10042022.csv	Post	0.0052756791306734	5.04790017060453e-85	2.42299208189018e-83	*	Gelatinous	small jellyfish (net-feeders)
1727	14	jellyfish	Footprint	pre_MHW_Web/NCC_11242020_JimsOld_updatedKrill_10052022.csv	Pre	0.0385489377521398	5.04790017060453e-85	2.42299208189018e-83	*	Gelatinous	small jellyfish (net-feeders)
1728	14	jellyfish	Footprint	post_MHW_Web/NCC2_NCC1Matched_10042022.csv	Post	0.0113991242619574	5.04790017060453e-85	2.42299208189018e-83	*	Gelatinous	small jellyfish (net-feeders)
1729	14	jellyfish	Footprint	pre_MHW_Web/NCC_11242020_JimsOld_updatedKrill_10052022.csv	Pre	0.0489918453569221	5.04790017060453e-85	2.42299208189018e-83	*	Gelatinous	small jellyfish (net-feeders)
1730	14	jellyfish	Footprint	post_MHW_Web/NCC2_NCC1Matched_10042022.csv	Post	0.00778373397551358	5.04790017060453e-85	2.42299208189018e-83	*	Gelatinous	small jellyfish (net-feeders)
1731	14	jellyfish	Footprint	pre_MHW_Web/NCC_11242020_JimsOld_updatedKrill_10052022.csv	Pre	0.00704307683291807	5.04790017060453e-85	2.42299208189018e-83	*	Gelatinous	small jellyfish (net-feeders)
1732	14	jellyfish	Footprint	post_MHW_Web/NCC2_NCC1Matched_10042022.csv	Post	0.0307475982721433	5.04790017060453e-85	2.42299208189018e-83	*	Gelatinous	small jellyfish (net-feeders)
1733	14	jellyfish	Footprint	pre_MHW_Web/NCC_11242020_JimsOld_updatedKrill_10052022.csv	Pre	0.0283713875008769	5.04790017060453e-85	2.42299208189018e-83	*	Gelatinous	small jellyfish (net-feeders)
1734	14	jellyfish	Footprint	post_MHW_Web/NCC2_NCC1Matched_10042022.csv	Post	0.0463845947758013	5.04790017060453e-85	2.42299208189018e-83	*	Gelatinous	small jellyfish (net-feeders)
1735	14	jellyfish	Footprint	pre_MHW_Web/NCC_11242020_JimsOld_updatedKrill_10052022.csv	Pre	0.00476082007431694	5.04790017060453e-85	2.42299208189018e-83	*	Gelatinous	small jellyfish (net-feeders)
1736	14	jellyfish	Footprint	post_MHW_Web/NCC2_NCC1Matched_10042022.csv	Post	0.0117590892237676	5.04790017060453e-85	2.42299208189018e-83	*	Gelatinous	small jellyfish (net-feeders)
1737	14	jellyfish	Footprint	pre_MHW_Web/NCC_11242020_JimsOld_updatedKrill_10052022.csv	Pre	0.0217172945769794	5.04790017060453e-85	2.42299208189018e-83	*	Gelatinous	small jellyfish (net-feeders)
1738	14	jellyfish	Footprint	post_MHW_Web/NCC2_NCC1Matched_10042022.csv	Post	0.000659085539387007	5.04790017060453e-85	2.42299208189018e-83	*	Gelatinous	small jellyfish (net-feeders)
1739	14	jellyfish	Footprint	pre_MHW_Web/NCC_11242020_JimsOld_updatedKrill_10052022.csv	Pre	0.111501101537808	5.04790017060453e-85	2.42299208189018e-83	*	Gelatinous	small jellyfish (net-feeders)
1740	14	jellyfish	Footprint	post_MHW_Web/NCC2_NCC1Matched_10042022.csv	Post	0.00801518969749063	5.04790017060453e-85	2.42299208189018e-83	*	Gelatinous	small jellyfish (net-feeders)
1741	14	jellyfish	Footprint	pre_MHW_Web/NCC_11242020_JimsOld_updatedKrill_10052022.csv	Pre	0.0456012070919145	5.04790017060453e-85	2.42299208189018e-83	*	Gelatinous	small jellyfish (net-feeders)
1742	14	jellyfish	Footprint	post_MHW_Web/NCC2_NCC1Matched_10042022.csv	Post	0.0152894004184996	5.04790017060453e-85	2.42299208189018e-83	*	Gelatinous	small jellyfish (net-feeders)
1743	14	jellyfish	Footprint	pre_MHW_Web/NCC_11242020_JimsOld_updatedKrill_10052022.csv	Pre	0.0128853460760007	5.04790017060453e-85	2.42299208189018e-83	*	Gelatinous	small jellyfish (net-feeders)
1744	14	jellyfish	Footprint	post_MHW_Web/NCC2_NCC1Matched_10042022.csv	Post	0.0307257941524889	5.04790017060453e-85	2.42299208189018e-83	*	Gelatinous	small jellyfish (net-feeders)
1745	14	jellyfish	Footprint	pre_MHW_Web/NCC_11242020_JimsOld_updatedKrill_10052022.csv	Pre	0.0172510296915059	5.04790017060453e-85	2.42299208189018e-83	*	Gelatinous	small jellyfish (net-feeders)
1746	14	jellyfish	Footprint	post_MHW_Web/NCC2_NCC1Matched_10042022.csv	Post	0.0221680289038098	5.04790017060453e-85	2.42299208189018e-83	*	Gelatinous	small jellyfish (net-feeders)
1747	14	jellyfish	Footprint	pre_MHW_Web/NCC_11242020_JimsOld_updatedKrill_10052022.csv	Pre	0.0232417291618327	5.04790017060453e-85	2.42299208189018e-83	*	Gelatinous	small jellyfish (net-feeders)
1748	14	jellyfish	Footprint	post_MHW_Web/NCC2_NCC1Matched_10042022.csv	Post	0.0192922987837038	5.04790017060453e-85	2.42299208189018e-83	*	Gelatinous	small jellyfish (net-feeders)
1749	14	jellyfish	Footprint	pre_MHW_Web/NCC_11242020_JimsOld_updatedKrill_10052022.csv	Pre	0.0366693756093168	5.04790017060453e-85	2.42299208189018e-83	*	Gelatinous	small jellyfish (net-feeders)
1750	14	jellyfish	Footprint	post_MHW_Web/NCC2_NCC1Matched_10042022.csv	Post	0.00715771059452038	5.04790017060453e-85	2.42299208189018e-83	*	Gelatinous	small jellyfish (net-feeders)
1751	14	jellyfish	Footprint	pre_MHW_Web/NCC_11242020_JimsOld_updatedKrill_10052022.csv	Pre	0.00943187899263589	5.04790017060453e-85	2.42299208189018e-83	*	Gelatinous	small jellyfish (net-feeders)
1752	14	jellyfish	Footprint	pre_MHW_Web/NCC_11242020_JimsOld_updatedKrill_10052022.csv	Pre	0.090085780321455	5.04790017060453e-85	2.42299208189018e-83	*	Gelatinous	small jellyfish (net-feeders)
1753	14	jellyfish	Footprint	pre_MHW_Web/NCC_11242020_JimsOld_updatedKrill_10052022.csv	Pre	0.140609417877441	5.04790017060453e-85	2.42299208189018e-83	*	Gelatinous	small jellyfish (net-feeders)
1754	14	jellyfish	Footprint	pre_MHW_Web/NCC_11242020_JimsOld_updatedKrill_10052022.csv	Pre	0.00808661794375784	5.04790017060453e-85	2.42299208189018e-83	*	Gelatinous	small jellyfish (net-feeders)
1755	14	jellyfish	Footprint	pre_MHW_Web/NCC_11242020_JimsOld_updatedKrill_10052022.csv	Pre	0.00312094979694715	5.04790017060453e-85	2.42299208189018e-83	*	Gelatinous	small jellyfish (net-feeders)
1756	14	jellyfish	Footprint	pre_MHW_Web/NCC_11242020_JimsOld_updatedKrill_10052022.csv	Pre	0.0523626990141683	5.04790017060453e-85	2.42299208189018e-83	*	Gelatinous	small jellyfish (net-feeders)
1757	14	jellyfish	Footprint	pre_MHW_Web/NCC_11242020_JimsOld_updatedKrill_10052022.csv	Pre	0.0160919946850975	5.04790017060453e-85	2.42299208189018e-83	*	Gelatinous	small jellyfish (net-feeders)
1758	14	jellyfish	Footprint	pre_MHW_Web/NCC_11242020_JimsOld_updatedKrill_10052022.csv	Pre	0.00996458495456244	5.04790017060453e-85	2.42299208189018e-83	*	Gelatinous	small jellyfish (net-feeders)
1759	14	jellyfish	Footprint	pre_MHW_Web/NCC_11242020_JimsOld_updatedKrill_10052022.csv	Pre	0.00106246655170791	5.04790017060453e-85	2.42299208189018e-83	*	Gelatinous	small jellyfish (net-feeders)
1760	14	jellyfish	Footprint	pre_MHW_Web/NCC_11242020_JimsOld_updatedKrill_10052022.csv	Pre	0.0176938355406825	5.04790017060453e-85	2.42299208189018e-83	*	Gelatinous	small jellyfish (net-feeders)
1761	14	jellyfish	Footprint	pre_MHW_Web/NCC_11242020_JimsOld_updatedKrill_10052022.csv	Pre	0.00112578916940602	5.04790017060453e-85	2.42299208189018e-83	*	Gelatinous	small jellyfish (net-feeders)
1762	14	jellyfish	Footprint	pre_MHW_Web/NCC_11242020_JimsOld_updatedKrill_10052022.csv	Pre	0.0429096222525833	5.04790017060453e-85	2.42299208189018e-83	*	Gelatinous	small jellyfish (net-feeders)
1763	14	jellyfish	Footprint	pre_MHW_Web/NCC_11242020_JimsOld_updatedKrill_10052022.csv	Pre	0.0306231520647542	5.04790017060453e-85	2.42299208189018e-83	*	Gelatinous	small jellyfish (net-feeders)
1764	14	jellyfish	Footprint	pre_MHW_Web/NCC_11242020_JimsOld_updatedKrill_10052022.csv	Pre	0.0104396893612071	5.04790017060453e-85	2.42299208189018e-83	*	Gelatinous	small jellyfish (net-feeders)
1765	14	jellyfish	Footprint	pre_MHW_Web/NCC_11242020_JimsOld_updatedKrill_10052022.csv	Pre	0.0136450180052926	5.04790017060453e-85	2.42299208189018e-83	*	Gelatinous	small jellyfish (net-feeders)
1766	14	jellyfish	Footprint	pre_MHW_Web/NCC_11242020_JimsOld_updatedKrill_10052022.csv	Pre	0.0132240713427495	5.04790017060453e-85	2.42299208189018e-83	*	Gelatinous	small jellyfish (net-feeders)
1767	14	jellyfish	Footprint	pre_MHW_Web/NCC_11242020_JimsOld_updatedKrill_10052022.csv	Pre	0.00835413843931152	5.04790017060453e-85	2.42299208189018e-83	*	Gelatinous	small jellyfish (net-feeders)
1768	14	jellyfish	Footprint	pre_MHW_Web/NCC_11242020_JimsOld_updatedKrill_10052022.csv	Pre	0.000927873549156435	5.04790017060453e-85	2.42299208189018e-83	*	Gelatinous	small jellyfish (net-feeders)
1769	14	jellyfish	Footprint	pre_MHW_Web/NCC_11242020_JimsOld_updatedKrill_10052022.csv	Pre	0.000294256383056946	5.04790017060453e-85	2.42299208189018e-83	*	Gelatinous	small jellyfish (net-feeders)
1770	14	jellyfish	Footprint	pre_MHW_Web/NCC_11242020_JimsOld_updatedKrill_10052022.csv	Pre	0.0016429599947685	5.04790017060453e-85	2.42299208189018e-83	*	Gelatinous	small jellyfish (net-feeders)
1771	14	jellyfish	Footprint	pre_MHW_Web/NCC_11242020_JimsOld_updatedKrill_10052022.csv	Pre	0.00880300910135295	5.04790017060453e-85	2.42299208189018e-83	*	Gelatinous	small jellyfish (net-feeders)
1772	14	jellyfish	Footprint	pre_MHW_Web/NCC_11242020_JimsOld_updatedKrill_10052022.csv	Pre	0.00598879776091818	5.04790017060453e-85	2.42299208189018e-83	*	Gelatinous	small jellyfish (net-feeders)
1773	14	jellyfish	Footprint	pre_MHW_Web/NCC_11242020_JimsOld_updatedKrill_10052022.csv	Pre	0.011791554721522	5.04790017060453e-85	2.42299208189018e-83	*	Gelatinous	small jellyfish (net-feeders)
1774	14	jellyfish	Footprint	pre_MHW_Web/NCC_11242020_JimsOld_updatedKrill_10052022.csv	Pre	0.00158495680335839	5.04790017060453e-85	2.42299208189018e-83	*	Gelatinous	small jellyfish (net-feeders)
1775	14	jellyfish	Footprint	pre_MHW_Web/NCC_11242020_JimsOld_updatedKrill_10052022.csv	Pre	0.0593776803668143	5.04790017060453e-85	2.42299208189018e-83	*	Gelatinous	small jellyfish (net-feeders)
1776	14	jellyfish	Footprint	pre_MHW_Web/NCC_11242020_JimsOld_updatedKrill_10052022.csv	Pre	0.00593625792142673	5.04790017060453e-85	2.42299208189018e-83	*	Gelatinous	small jellyfish (net-feeders)
1777	14	jellyfish	Footprint	pre_MHW_Web/NCC_11242020_JimsOld_updatedKrill_10052022.csv	Pre	0.0405352909284436	5.04790017060453e-85	2.42299208189018e-83	*	Gelatinous	small jellyfish (net-feeders)
1778	14	jellyfish	Footprint	pre_MHW_Web/NCC_11242020_JimsOld_updatedKrill_10052022.csv	Pre	0.0197661577191969	5.04790017060453e-85	2.42299208189018e-83	*	Gelatinous	small jellyfish (net-feeders)
1779	14	jellyfish	Footprint	pre_MHW_Web/NCC_11242020_JimsOld_updatedKrill_10052022.csv	Pre	0.187622658499783	5.04790017060453e-85	2.42299208189018e-83	*	Gelatinous	small jellyfish (net-feeders)
1780	14	jellyfish	Footprint	pre_MHW_Web/NCC_11242020_JimsOld_updatedKrill_10052022.csv	Pre	0.00629563422388976	5.04790017060453e-85	2.42299208189018e-83	*	Gelatinous	small jellyfish (net-feeders)
1781	14	jellyfish	Footprint	pre_MHW_Web/NCC_11242020_JimsOld_updatedKrill_10052022.csv	Pre	0.0476428381149259	5.04790017060453e-85	2.42299208189018e-83	*	Gelatinous	small jellyfish (net-feeders)
1782	14	jellyfish	Footprint	pre_MHW_Web/NCC_11242020_JimsOld_updatedKrill_10052022.csv	Pre	0.0817107954877243	5.04790017060453e-85	2.42299208189018e-83	*	Gelatinous	small jellyfish (net-feeders)
1783	14	jellyfish	Footprint	pre_MHW_Web/NCC_11242020_JimsOld_updatedKrill_10052022.csv	Pre	0.176722652211275	5.04790017060453e-85	2.42299208189018e-83	*	Gelatinous	small jellyfish (net-feeders)
1784	14	jellyfish	Footprint	pre_MHW_Web/NCC_11242020_JimsOld_updatedKrill_10052022.csv	Pre	0.0772977881303848	5.04790017060453e-85	2.42299208189018e-83	*	Gelatinous	small jellyfish (net-feeders)
1785	14	jellyfish	Footprint	pre_MHW_Web/NCC_11242020_JimsOld_updatedKrill_10052022.csv	Pre	0.00224295059311476	5.04790017060453e-85	2.42299208189018e-83	*	Gelatinous	small jellyfish (net-feeders)
1786	14	jellyfish	Footprint	pre_MHW_Web/NCC_11242020_JimsOld_updatedKrill_10052022.csv	Pre	0.0121810615658434	5.04790017060453e-85	2.42299208189018e-83	*	Gelatinous	small jellyfish (net-feeders)
1787	14	jellyfish	Footprint	pre_MHW_Web/NCC_11242020_JimsOld_updatedKrill_10052022.csv	Pre	0.145881230121435	5.04790017060453e-85	2.42299208189018e-83	*	Gelatinous	small jellyfish (net-feeders)
1788	14	jellyfish	Footprint	pre_MHW_Web/NCC_11242020_JimsOld_updatedKrill_10052022.csv	Pre	0.113394823277179	5.04790017060453e-85	2.42299208189018e-83	*	Gelatinous	small jellyfish (net-feeders)
1789	14	jellyfish	Footprint	pre_MHW_Web/NCC_11242020_JimsOld_updatedKrill_10052022.csv	Pre	0.0301214271646383	5.04790017060453e-85	2.42299208189018e-83	*	Gelatinous	small jellyfish (net-feeders)
1790	14	jellyfish	Footprint	pre_MHW_Web/NCC_11242020_JimsOld_updatedKrill_10052022.csv	Pre	0.00386392256524909	5.04790017060453e-85	2.42299208189018e-83	*	Gelatinous	small jellyfish (net-feeders)
1791	14	jellyfish	Footprint	pre_MHW_Web/NCC_11242020_JimsOld_updatedKrill_10052022.csv	Pre	0.00868332900722558	5.04790017060453e-85	2.42299208189018e-83	*	Gelatinous	small jellyfish (net-feeders)
1792	14	jellyfish	Footprint	pre_MHW_Web/NCC_11242020_JimsOld_updatedKrill_10052022.csv	Pre	0.128768229692455	5.04790017060453e-85	2.42299208189018e-83	*	Gelatinous	small jellyfish (net-feeders)
1793	14	jellyfish	Footprint	pre_MHW_Web/NCC_11242020_JimsOld_updatedKrill_10052022.csv	Pre	0.0161456807983811	5.04790017060453e-85	2.42299208189018e-83	*	Gelatinous	small jellyfish (net-feeders)
1794	14	jellyfish	Footprint	pre_MHW_Web/NCC_11242020_JimsOld_updatedKrill_10052022.csv	Pre	0.0289834321809722	5.04790017060453e-85	2.42299208189018e-83	*	Gelatinous	small jellyfish (net-feeders)
1795	14	jellyfish	Footprint	pre_MHW_Web/NCC_11242020_JimsOld_updatedKrill_10052022.csv	Pre	8.61067304891737e-05	5.04790017060453e-85	2.42299208189018e-83	*	Gelatinous	small jellyfish (net-feeders)
1796	14	jellyfish	Footprint	pre_MHW_Web/NCC_11242020_JimsOld_updatedKrill_10052022.csv	Pre	0.0169042564202865	5.04790017060453e-85	2.42299208189018e-83	*	Gelatinous	small jellyfish (net-feeders)
1797	14	jellyfish	Footprint	pre_MHW_Web/NCC_11242020_JimsOld_updatedKrill_10052022.csv	Pre	0.0237964506194754	5.04790017060453e-85	2.42299208189018e-83	*	Gelatinous	small jellyfish (net-feeders)
1798	14	jellyfish	Footprint	pre_MHW_Web/NCC_11242020_JimsOld_updatedKrill_10052022.csv	Pre	0.108874296952053	5.04790017060453e-85	2.42299208189018e-83	*	Gelatinous	small jellyfish (net-feeders)
1799	14	jellyfish	Footprint	pre_MHW_Web/NCC_11242020_JimsOld_updatedKrill_10052022.csv	Pre	0.0923128522185666	5.04790017060453e-85	2.42299208189018e-83	*	Gelatinous	small jellyfish (net-feeders)
1800	14	jellyfish	Footprint	pre_MHW_Web/NCC_11242020_JimsOld_updatedKrill_10052022.csv	Pre	0.0275704372128966	5.04790017060453e-85	2.42299208189018e-83	*	Gelatinous	small jellyfish (net-feeders)
1801	14	jellyfish	Footprint	pre_MHW_Web/NCC_11242020_JimsOld_updatedKrill_10052022.csv	Pre	0.0324649633500705	5.04790017060453e-85	2.42299208189018e-83	*	Gelatinous	small jellyfish (net-feeders)
1802	14	jellyfish	Footprint	pre_MHW_Web/NCC_11242020_JimsOld_updatedKrill_10052022.csv	Pre	0.0498444362047914	5.04790017060453e-85	2.42299208189018e-83	*	Gelatinous	small jellyfish (net-feeders)
1803	14	jellyfish	Footprint	pre_MHW_Web/NCC_11242020_JimsOld_updatedKrill_10052022.csv	Pre	0.00327009936841619	5.04790017060453e-85	2.42299208189018e-83	*	Gelatinous	small jellyfish (net-feeders)
1804	14	jellyfish	Footprint	pre_MHW_Web/NCC_11242020_JimsOld_updatedKrill_10052022.csv	Pre	0.00440467567653151	5.04790017060453e-85	2.42299208189018e-83	*	Gelatinous	small jellyfish (net-feeders)
1805	14	jellyfish	Footprint	pre_MHW_Web/NCC_11242020_JimsOld_updatedKrill_10052022.csv	Pre	0.0227254050315934	5.04790017060453e-85	2.42299208189018e-83	*	Gelatinous	small jellyfish (net-feeders)
1806	14	jellyfish	Footprint	pre_MHW_Web/NCC_11242020_JimsOld_updatedKrill_10052022.csv	Pre	0.00312744721228056	5.04790017060453e-85	2.42299208189018e-83	*	Gelatinous	small jellyfish (net-feeders)
1807	14	jellyfish	Footprint	pre_MHW_Web/NCC_11242020_JimsOld_updatedKrill_10052022.csv	Pre	0.0021463248353073	5.04790017060453e-85	2.42299208189018e-83	*	Gelatinous	small jellyfish (net-feeders)
1808	14	jellyfish	Footprint	pre_MHW_Web/NCC_11242020_JimsOld_updatedKrill_10052022.csv	Pre	0.0578719929963432	5.04790017060453e-85	2.42299208189018e-83	*	Gelatinous	small jellyfish (net-feeders)
1809	14	jellyfish	Footprint	pre_MHW_Web/NCC_11242020_JimsOld_updatedKrill_10052022.csv	Pre	0.0113106872314147	5.04790017060453e-85	2.42299208189018e-83	*	Gelatinous	small jellyfish (net-feeders)
1810	14	jellyfish	Footprint	pre_MHW_Web/NCC_11242020_JimsOld_updatedKrill_10052022.csv	Pre	0.0368560599708332	5.04790017060453e-85	2.42299208189018e-83	*	Gelatinous	small jellyfish (net-feeders)
1811	14	jellyfish	Footprint	pre_MHW_Web/NCC_11242020_JimsOld_updatedKrill_10052022.csv	Pre	0.022928505932517	5.04790017060453e-85	2.42299208189018e-83	*	Gelatinous	small jellyfish (net-feeders)
1812	14	jellyfish	Footprint	pre_MHW_Web/NCC_11242020_JimsOld_updatedKrill_10052022.csv	Pre	4.57077574898283e-05	5.04790017060453e-85	2.42299208189018e-83	*	Gelatinous	small jellyfish (net-feeders)
1813	14	jellyfish	Footprint	pre_MHW_Web/NCC_11242020_JimsOld_updatedKrill_10052022.csv	Pre	0.0113688025173353	5.04790017060453e-85	2.42299208189018e-83	*	Gelatinous	small jellyfish (net-feeders)
1814	14	jellyfish	Footprint	pre_MHW_Web/NCC_11242020_JimsOld_updatedKrill_10052022.csv	Pre	0.163959335832501	5.04790017060453e-85	2.42299208189018e-83	*	Gelatinous	small jellyfish (net-feeders)
1815	14	jellyfish	Footprint	pre_MHW_Web/NCC_11242020_JimsOld_updatedKrill_10052022.csv	Pre	0.0265065898428566	5.04790017060453e-85	2.42299208189018e-83	*	Gelatinous	small jellyfish (net-feeders)
1816	14	jellyfish	Footprint	pre_MHW_Web/NCC_11242020_JimsOld_updatedKrill_10052022.csv	Pre	0.044331093461658	5.04790017060453e-85	2.42299208189018e-83	*	Gelatinous	small jellyfish (net-feeders)
1817	14	jellyfish	Footprint	pre_MHW_Web/NCC_11242020_JimsOld_updatedKrill_10052022.csv	Pre	0.0968148474568133	5.04790017060453e-85	2.42299208189018e-83	*	Gelatinous	small jellyfish (net-feeders)
1818	14	jellyfish	Footprint	pre_MHW_Web/NCC_11242020_JimsOld_updatedKrill_10052022.csv	Pre	0.0330129902520426	5.04790017060453e-85	2.42299208189018e-83	*	Gelatinous	small jellyfish (net-feeders)
1819	14	jellyfish	Footprint	pre_MHW_Web/NCC_11242020_JimsOld_updatedKrill_10052022.csv	Pre	0.00588781633574389	5.04790017060453e-85	2.42299208189018e-83	*	Gelatinous	small jellyfish (net-feeders)
1820	14	jellyfish	Footprint	pre_MHW_Web/NCC_11242020_JimsOld_updatedKrill_10052022.csv	Pre	0.0257236539080937	5.04790017060453e-85	2.42299208189018e-83	*	Gelatinous	small jellyfish (net-feeders)
1821	14	jellyfish	Footprint	pre_MHW_Web/NCC_11242020_JimsOld_updatedKrill_10052022.csv	Pre	0.0273166793701667	5.04790017060453e-85	2.42299208189018e-83	*	Gelatinous	small jellyfish (net-feeders)
1822	14	jellyfish	Footprint	pre_MHW_Web/NCC_11242020_JimsOld_updatedKrill_10052022.csv	Pre	0.0687136985559939	5.04790017060453e-85	2.42299208189018e-83	*	Gelatinous	small jellyfish (net-feeders)
1823	14	jellyfish	Footprint	pre_MHW_Web/NCC_11242020_JimsOld_updatedKrill_10052022.csv	Pre	0.0100273395689108	5.04790017060453e-85	2.42299208189018e-83	*	Gelatinous	small jellyfish (net-feeders)
1824	14	jellyfish	Footprint	pre_MHW_Web/NCC_11242020_JimsOld_updatedKrill_10052022.csv	Pre	0.055411127858127	5.04790017060453e-85	2.42299208189018e-83	*	Gelatinous	small jellyfish (net-feeders)
1825	14	jellyfish	Footprint	pre_MHW_Web/NCC_11242020_JimsOld_updatedKrill_10052022.csv	Pre	0.0259185794495168	5.04790017060453e-85	2.42299208189018e-83	*	Gelatinous	small jellyfish (net-feeders)
1826	14	jellyfish	Footprint	pre_MHW_Web/NCC_11242020_JimsOld_updatedKrill_10052022.csv	Pre	0.0468168704815578	5.04790017060453e-85	2.42299208189018e-83	*	Gelatinous	small jellyfish (net-feeders)
1827	14	jellyfish	Footprint	pre_MHW_Web/NCC_11242020_JimsOld_updatedKrill_10052022.csv	Pre	0.0119810924735301	5.04790017060453e-85	2.42299208189018e-83	*	Gelatinous	small jellyfish (net-feeders)
1828	14	jellyfish	Footprint	pre_MHW_Web/NCC_11242020_JimsOld_updatedKrill_10052022.csv	Pre	0.0260845666777621	5.04790017060453e-85	2.42299208189018e-83	*	Gelatinous	small jellyfish (net-feeders)
1829	14	jellyfish	Footprint	pre_MHW_Web/NCC_11242020_JimsOld_updatedKrill_10052022.csv	Pre	0.0137936264361135	5.04790017060453e-85	2.42299208189018e-83	*	Gelatinous	small jellyfish (net-feeders)
1830	14	jellyfish	Footprint	pre_MHW_Web/NCC_11242020_JimsOld_updatedKrill_10052022.csv	Pre	0.156315929127117	5.04790017060453e-85	2.42299208189018e-83	*	Gelatinous	small jellyfish (net-feeders)
1831	14	jellyfish	Footprint	pre_MHW_Web/NCC_11242020_JimsOld_updatedKrill_10052022.csv	Pre	0.000395800338482326	5.04790017060453e-85	2.42299208189018e-83	*	Gelatinous	small jellyfish (net-feeders)
1832	14	jellyfish	Footprint	pre_MHW_Web/NCC_11242020_JimsOld_updatedKrill_10052022.csv	Pre	0.0726662933419724	5.04790017060453e-85	2.42299208189018e-83	*	Gelatinous	small jellyfish (net-feeders)
1833	14	jellyfish	Footprint	pre_MHW_Web/NCC_11242020_JimsOld_updatedKrill_10052022.csv	Pre	0.041500511448274	5.04790017060453e-85	2.42299208189018e-83	*	Gelatinous	small jellyfish (net-feeders)
1834	14	jellyfish	Footprint	pre_MHW_Web/NCC_11242020_JimsOld_updatedKrill_10052022.csv	Pre	0.00685838139548041	5.04790017060453e-85	2.42299208189018e-83	*	Gelatinous	small jellyfish (net-feeders)
1835	14	jellyfish	Footprint	pre_MHW_Web/NCC_11242020_JimsOld_updatedKrill_10052022.csv	Pre	0.00339018103180013	5.04790017060453e-85	2.42299208189018e-83	*	Gelatinous	small jellyfish (net-feeders)
1836	14	jellyfish	Footprint	pre_MHW_Web/NCC_11242020_JimsOld_updatedKrill_10052022.csv	Pre	0.0191431291569088	5.04790017060453e-85	2.42299208189018e-83	*	Gelatinous	small jellyfish (net-feeders)
1837	14	jellyfish	Footprint	pre_MHW_Web/NCC_11242020_JimsOld_updatedKrill_10052022.csv	Pre	0.000369194725362244	5.04790017060453e-85	2.42299208189018e-83	*	Gelatinous	small jellyfish (net-feeders)
1838	14	jellyfish	Footprint	pre_MHW_Web/NCC_11242020_JimsOld_updatedKrill_10052022.csv	Pre	0.0311153207376284	5.04790017060453e-85	2.42299208189018e-83	*	Gelatinous	small jellyfish (net-feeders)
1839	14	jellyfish	Footprint	pre_MHW_Web/NCC_11242020_JimsOld_updatedKrill_10052022.csv	Pre	0.00118069184812372	5.04790017060453e-85	2.42299208189018e-83	*	Gelatinous	small jellyfish (net-feeders)
1840	14	jellyfish	Footprint	pre_MHW_Web/NCC_11242020_JimsOld_updatedKrill_10052022.csv	Pre	0.00158145359267383	5.04790017060453e-85	2.42299208189018e-83	*	Gelatinous	small jellyfish (net-feeders)
1841	14	jellyfish	Footprint	post_MHW_Web/NCC2_NCC1Matched_10042022.csv	Post	0.019001180054479	5.04790017060453e-85	2.42299208189018e-83	*	Gelatinous	small jellyfish (net-feeders)
1842	14	jellyfish	Footprint	pre_MHW_Web/NCC_11242020_JimsOld_updatedKrill_10052022.csv	Pre	0.0567162822892782	5.04790017060453e-85	2.42299208189018e-83	*	Gelatinous	small jellyfish (net-feeders)
1843	14	jellyfish	Footprint	post_MHW_Web/NCC2_NCC1Matched_10042022.csv	Post	0.00551069436034468	5.04790017060453e-85	2.42299208189018e-83	*	Gelatinous	small jellyfish (net-feeders)
1844	14	jellyfish	Footprint	pre_MHW_Web/NCC_11242020_JimsOld_updatedKrill_10052022.csv	Pre	0.0420261334273607	5.04790017060453e-85	2.42299208189018e-83	*	Gelatinous	small jellyfish (net-feeders)
1845	14	jellyfish	Footprint	post_MHW_Web/NCC2_NCC1Matched_10042022.csv	Post	0.00641162801489535	5.04790017060453e-85	2.42299208189018e-83	*	Gelatinous	small jellyfish (net-feeders)
1846	14	jellyfish	Footprint	pre_MHW_Web/NCC_11242020_JimsOld_updatedKrill_10052022.csv	Pre	0.0667464492909183	5.04790017060453e-85	2.42299208189018e-83	*	Gelatinous	small jellyfish (net-feeders)
1847	14	jellyfish	Footprint	post_MHW_Web/NCC2_NCC1Matched_10042022.csv	Post	0.0269949445309229	5.04790017060453e-85	2.42299208189018e-83	*	Gelatinous	small jellyfish (net-feeders)
1848	14	jellyfish	Footprint	pre_MHW_Web/NCC_11242020_JimsOld_updatedKrill_10052022.csv	Pre	0.0128691173988125	5.04790017060453e-85	2.42299208189018e-83	*	Gelatinous	small jellyfish (net-feeders)
1849	14	jellyfish	Footprint	post_MHW_Web/NCC2_NCC1Matched_10042022.csv	Post	0.0221107256114022	5.04790017060453e-85	2.42299208189018e-83	*	Gelatinous	small jellyfish (net-feeders)
1850	14	jellyfish	Footprint	pre_MHW_Web/NCC_11242020_JimsOld_updatedKrill_10052022.csv	Pre	0.0091017087576935	5.04790017060453e-85	2.42299208189018e-83	*	Gelatinous	small jellyfish (net-feeders)
1851	14	jellyfish	Footprint	post_MHW_Web/NCC2_NCC1Matched_10042022.csv	Post	0.00997364186944757	5.04790017060453e-85	2.42299208189018e-83	*	Gelatinous	small jellyfish (net-feeders)
1852	14	jellyfish	Footprint	pre_MHW_Web/NCC_11242020_JimsOld_updatedKrill_10052022.csv	Pre	0.0631114029522491	5.04790017060453e-85	2.42299208189018e-83	*	Gelatinous	small jellyfish (net-feeders)
1853	14	jellyfish	Footprint	post_MHW_Web/NCC2_NCC1Matched_10042022.csv	Post	0.0096056474271411	5.04790017060453e-85	2.42299208189018e-83	*	Gelatinous	small jellyfish (net-feeders)
1854	14	jellyfish	Footprint	pre_MHW_Web/NCC_11242020_JimsOld_updatedKrill_10052022.csv	Pre	0.0122141280771805	5.04790017060453e-85	2.42299208189018e-83	*	Gelatinous	small jellyfish (net-feeders)
1855	14	jellyfish	Footprint	post_MHW_Web/NCC2_NCC1Matched_10042022.csv	Post	0.00593421516519228	5.04790017060453e-85	2.42299208189018e-83	*	Gelatinous	small jellyfish (net-feeders)
1856	14	jellyfish	Footprint	pre_MHW_Web/NCC_11242020_JimsOld_updatedKrill_10052022.csv	Pre	0.0195103185777436	5.04790017060453e-85	2.42299208189018e-83	*	Gelatinous	small jellyfish (net-feeders)
1857	14	jellyfish	Footprint	post_MHW_Web/NCC2_NCC1Matched_10042022.csv	Post	0.0455723621922269	5.04790017060453e-85	2.42299208189018e-83	*	Gelatinous	small jellyfish (net-feeders)
1858	14	jellyfish	Footprint	pre_MHW_Web/NCC_11242020_JimsOld_updatedKrill_10052022.csv	Pre	0.0364421812412852	5.04790017060453e-85	2.42299208189018e-83	*	Gelatinous	small jellyfish (net-feeders)
1859	14	jellyfish	Footprint	post_MHW_Web/NCC2_NCC1Matched_10042022.csv	Post	0.0623863189706877	5.04790017060453e-85	2.42299208189018e-83	*	Gelatinous	small jellyfish (net-feeders)
1860	14	jellyfish	Footprint	pre_MHW_Web/NCC_11242020_JimsOld_updatedKrill_10052022.csv	Pre	0.0496207116963259	5.04790017060453e-85	2.42299208189018e-83	*	Gelatinous	small jellyfish (net-feeders)
1861	14	jellyfish	Footprint	post_MHW_Web/NCC2_NCC1Matched_10042022.csv	Post	0.00241832549188823	5.04790017060453e-85	2.42299208189018e-83	*	Gelatinous	small jellyfish (net-feeders)
1862	14	jellyfish	Footprint	pre_MHW_Web/NCC_11242020_JimsOld_updatedKrill_10052022.csv	Pre	0.0110259974435115	5.04790017060453e-85	2.42299208189018e-83	*	Gelatinous	small jellyfish (net-feeders)
1863	14	jellyfish	Footprint	post_MHW_Web/NCC2_NCC1Matched_10042022.csv	Post	0.0017021437835719	5.04790017060453e-85	2.42299208189018e-83	*	Gelatinous	small jellyfish (net-feeders)
1864	14	jellyfish	Footprint	pre_MHW_Web/NCC_11242020_JimsOld_updatedKrill_10052022.csv	Pre	0.0541789194637524	5.04790017060453e-85	2.42299208189018e-83	*	Gelatinous	small jellyfish (net-feeders)
1865	14	jellyfish	Footprint	post_MHW_Web/NCC2_NCC1Matched_10042022.csv	Post	0.00658131938458016	5.04790017060453e-85	2.42299208189018e-83	*	Gelatinous	small jellyfish (net-feeders)
1866	14	jellyfish	Footprint	pre_MHW_Web/NCC_11242020_JimsOld_updatedKrill_10052022.csv	Pre	0.0657872712425368	5.04790017060453e-85	2.42299208189018e-83	*	Gelatinous	small jellyfish (net-feeders)
1867	14	jellyfish	Footprint	post_MHW_Web/NCC2_NCC1Matched_10042022.csv	Post	0.00162496325442516	5.04790017060453e-85	2.42299208189018e-83	*	Gelatinous	small jellyfish (net-feeders)
1868	14	jellyfish	Footprint	pre_MHW_Web/NCC_11242020_JimsOld_updatedKrill_10052022.csv	Pre	0.0110807698706535	5.04790017060453e-85	2.42299208189018e-83	*	Gelatinous	small jellyfish (net-feeders)
1869	14	jellyfish	Footprint	pre_MHW_Web/NCC_11242020_JimsOld_updatedKrill_10052022.csv	Pre	0.0242030240260642	5.04790017060453e-85	2.42299208189018e-83	*	Gelatinous	small jellyfish (net-feeders)
1870	14	jellyfish	Footprint	pre_MHW_Web/NCC_11242020_JimsOld_updatedKrill_10052022.csv	Pre	0.00149086780141317	5.04790017060453e-85	2.42299208189018e-83	*	Gelatinous	small jellyfish (net-feeders)
1871	14	jellyfish	Footprint	pre_MHW_Web/NCC_11242020_JimsOld_updatedKrill_10052022.csv	Pre	0.00958866632751286	5.04790017060453e-85	2.42299208189018e-83	*	Gelatinous	small jellyfish (net-feeders)
1872	14	jellyfish	Footprint	pre_MHW_Web/NCC_11242020_JimsOld_updatedKrill_10052022.csv	Pre	0.00506091784520376	5.04790017060453e-85	2.42299208189018e-83	*	Gelatinous	small jellyfish (net-feeders)
1873	14	jellyfish	Footprint	post_MHW_Web/NCC2_NCC1Matched_10042022.csv	Post	0.00347003573123891	5.04790017060453e-85	2.42299208189018e-83	*	Gelatinous	small jellyfish (net-feeders)
1874	14	jellyfish	Footprint	pre_MHW_Web/NCC_11242020_JimsOld_updatedKrill_10052022.csv	Pre	0.00995864620421647	5.04790017060453e-85	2.42299208189018e-83	*	Gelatinous	small jellyfish (net-feeders)
1875	14	jellyfish	Footprint	post_MHW_Web/NCC2_NCC1Matched_10042022.csv	Post	0.00042847878198534	5.04790017060453e-85	2.42299208189018e-83	*	Gelatinous	small jellyfish (net-feeders)
1876	14	jellyfish	Footprint	pre_MHW_Web/NCC_11242020_JimsOld_updatedKrill_10052022.csv	Pre	0.0294933987515569	5.04790017060453e-85	2.42299208189018e-83	*	Gelatinous	small jellyfish (net-feeders)
1877	14	jellyfish	Footprint	post_MHW_Web/NCC2_NCC1Matched_10042022.csv	Post	0.0287049679699067	5.04790017060453e-85	2.42299208189018e-83	*	Gelatinous	small jellyfish (net-feeders)
1878	14	jellyfish	Footprint	pre_MHW_Web/NCC_11242020_JimsOld_updatedKrill_10052022.csv	Pre	0.0398722066682761	5.04790017060453e-85	2.42299208189018e-83	*	Gelatinous	small jellyfish (net-feeders)
1879	14	jellyfish	Footprint	post_MHW_Web/NCC2_NCC1Matched_10042022.csv	Post	0.00194654599740628	5.04790017060453e-85	2.42299208189018e-83	*	Gelatinous	small jellyfish (net-feeders)
1880	14	jellyfish	Footprint	pre_MHW_Web/NCC_11242020_JimsOld_updatedKrill_10052022.csv	Pre	0.0234499390993378	5.04790017060453e-85	2.42299208189018e-83	*	Gelatinous	small jellyfish (net-feeders)
1881	14	jellyfish	Footprint	post_MHW_Web/NCC2_NCC1Matched_10042022.csv	Post	0.00547991060915649	5.04790017060453e-85	2.42299208189018e-83	*	Gelatinous	small jellyfish (net-feeders)
1882	14	jellyfish	Footprint	pre_MHW_Web/NCC_11242020_JimsOld_updatedKrill_10052022.csv	Pre	0.047492426977824	5.04790017060453e-85	2.42299208189018e-83	*	Gelatinous	small jellyfish (net-feeders)
1883	14	jellyfish	Footprint	post_MHW_Web/NCC2_NCC1Matched_10042022.csv	Post	0.0085014728214623	5.04790017060453e-85	2.42299208189018e-83	*	Gelatinous	small jellyfish (net-feeders)
1884	14	jellyfish	Footprint	pre_MHW_Web/NCC_11242020_JimsOld_updatedKrill_10052022.csv	Pre	0.110400210727688	5.04790017060453e-85	2.42299208189018e-83	*	Gelatinous	small jellyfish (net-feeders)
1885	14	jellyfish	Footprint	post_MHW_Web/NCC2_NCC1Matched_10042022.csv	Post	0.00589255776856758	5.04790017060453e-85	2.42299208189018e-83	*	Gelatinous	small jellyfish (net-feeders)
1886	14	jellyfish	Footprint	pre_MHW_Web/NCC_11242020_JimsOld_updatedKrill_10052022.csv	Pre	0.0276991268838833	5.04790017060453e-85	2.42299208189018e-83	*	Gelatinous	small jellyfish (net-feeders)
1887	14	jellyfish	Footprint	post_MHW_Web/NCC2_NCC1Matched_10042022.csv	Post	0.000572431960881157	5.04790017060453e-85	2.42299208189018e-83	*	Gelatinous	small jellyfish (net-feeders)
1888	14	jellyfish	Footprint	pre_MHW_Web/NCC_11242020_JimsOld_updatedKrill_10052022.csv	Pre	0.00371535750684443	5.04790017060453e-85	2.42299208189018e-83	*	Gelatinous	small jellyfish (net-feeders)
1889	14	jellyfish	Footprint	post_MHW_Web/NCC2_NCC1Matched_10042022.csv	Post	0.00724078950262236	5.04790017060453e-85	2.42299208189018e-83	*	Gelatinous	small jellyfish (net-feeders)
1890	14	jellyfish	Footprint	pre_MHW_Web/NCC_11242020_JimsOld_updatedKrill_10052022.csv	Pre	0.012494531277784	5.04790017060453e-85	2.42299208189018e-83	*	Gelatinous	small jellyfish (net-feeders)
1891	14	jellyfish	Footprint	pre_MHW_Web/NCC_11242020_JimsOld_updatedKrill_10052022.csv	Pre	0.0323654122168833	5.04790017060453e-85	2.42299208189018e-83	*	Gelatinous	small jellyfish (net-feeders)
1892	14	jellyfish	Footprint	pre_MHW_Web/NCC_11242020_JimsOld_updatedKrill_10052022.csv	Pre	0.00564214096201088	5.04790017060453e-85	2.42299208189018e-83	*	Gelatinous	small jellyfish (net-feeders)
1893	14	jellyfish	Footprint	pre_MHW_Web/NCC_11242020_JimsOld_updatedKrill_10052022.csv	Pre	0.0169406902096288	5.04790017060453e-85	2.42299208189018e-83	*	Gelatinous	small jellyfish (net-feeders)
1894	14	jellyfish	Footprint	pre_MHW_Web/NCC_11242020_JimsOld_updatedKrill_10052022.csv	Pre	0.0501735713727329	5.04790017060453e-85	2.42299208189018e-83	*	Gelatinous	small jellyfish (net-feeders)
1895	14	jellyfish	Footprint	pre_MHW_Web/NCC_11242020_JimsOld_updatedKrill_10052022.csv	Pre	0.00310841945453786	5.04790017060453e-85	2.42299208189018e-83	*	Gelatinous	small jellyfish (net-feeders)
1896	14	jellyfish	Footprint	pre_MHW_Web/NCC_11242020_JimsOld_updatedKrill_10052022.csv	Pre	0.060048491790551	5.04790017060453e-85	2.42299208189018e-83	*	Gelatinous	small jellyfish (net-feeders)
1897	14	jellyfish	Footprint	pre_MHW_Web/NCC_11242020_JimsOld_updatedKrill_10052022.csv	Pre	0.0116683558016294	5.04790017060453e-85	2.42299208189018e-83	*	Gelatinous	small jellyfish (net-feeders)
1898	14	jellyfish	Footprint	pre_MHW_Web/NCC_11242020_JimsOld_updatedKrill_10052022.csv	Pre	0.0243005302365674	5.04790017060453e-85	2.42299208189018e-83	*	Gelatinous	small jellyfish (net-feeders)
1899	14	jellyfish	Footprint	pre_MHW_Web/NCC_11242020_JimsOld_updatedKrill_10052022.csv	Pre	0.0561992320152742	5.04790017060453e-85	2.42299208189018e-83	*	Gelatinous	small jellyfish (net-feeders)
1900	14	jellyfish	Footprint	pre_MHW_Web/NCC_11242020_JimsOld_updatedKrill_10052022.csv	Pre	0.000808262404756493	5.04790017060453e-85	2.42299208189018e-83	*	Gelatinous	small jellyfish (net-feeders)
1901	14	jellyfish	Footprint	pre_MHW_Web/NCC_11242020_JimsOld_updatedKrill_10052022.csv	Pre	0.0327616562798817	5.04790017060453e-85	2.42299208189018e-83	*	Gelatinous	small jellyfish (net-feeders)
1902	14	jellyfish	Footprint	pre_MHW_Web/NCC_11242020_JimsOld_updatedKrill_10052022.csv	Pre	0.00239931720359235	5.04790017060453e-85	2.42299208189018e-83	*	Gelatinous	small jellyfish (net-feeders)
1903	14	jellyfish	Footprint	pre_MHW_Web/NCC_11242020_JimsOld_updatedKrill_10052022.csv	Pre	0.111439930899944	5.04790017060453e-85	2.42299208189018e-83	*	Gelatinous	small jellyfish (net-feeders)
1904	14	jellyfish	Footprint	pre_MHW_Web/NCC_11242020_JimsOld_updatedKrill_10052022.csv	Pre	0.0386795013973406	5.04790017060453e-85	2.42299208189018e-83	*	Gelatinous	small jellyfish (net-feeders)
1905	14	jellyfish	Footprint	pre_MHW_Web/NCC_11242020_JimsOld_updatedKrill_10052022.csv	Pre	0.0263372359093816	5.04790017060453e-85	2.42299208189018e-83	*	Gelatinous	small jellyfish (net-feeders)
1906	14	jellyfish	Footprint	pre_MHW_Web/NCC_11242020_JimsOld_updatedKrill_10052022.csv	Pre	0.195147697695466	5.04790017060453e-85	2.42299208189018e-83	*	Gelatinous	small jellyfish (net-feeders)
1907	14	jellyfish	Footprint	pre_MHW_Web/NCC_11242020_JimsOld_updatedKrill_10052022.csv	Pre	0.016865908084739	5.04790017060453e-85	2.42299208189018e-83	*	Gelatinous	small jellyfish (net-feeders)
1908	14	jellyfish	Footprint	pre_MHW_Web/NCC_11242020_JimsOld_updatedKrill_10052022.csv	Pre	0.00236944916421644	5.04790017060453e-85	2.42299208189018e-83	*	Gelatinous	small jellyfish (net-feeders)
1909	14	jellyfish	Footprint	pre_MHW_Web/NCC_11242020_JimsOld_updatedKrill_10052022.csv	Pre	0.0688987562383284	5.04790017060453e-85	2.42299208189018e-83	*	Gelatinous	small jellyfish (net-feeders)
1910	14	jellyfish	Footprint	post_MHW_Web/NCC2_NCC1Matched_10042022.csv	Post	0.00139919155083405	5.04790017060453e-85	2.42299208189018e-83	*	Gelatinous	small jellyfish (net-feeders)
1911	14	jellyfish	Footprint	pre_MHW_Web/NCC_11242020_JimsOld_updatedKrill_10052022.csv	Pre	0.00533270056661673	5.04790017060453e-85	2.42299208189018e-83	*	Gelatinous	small jellyfish (net-feeders)
1912	14	jellyfish	Footprint	post_MHW_Web/NCC2_NCC1Matched_10042022.csv	Post	0.00803872298976921	5.04790017060453e-85	2.42299208189018e-83	*	Gelatinous	small jellyfish (net-feeders)
1913	14	jellyfish	Footprint	pre_MHW_Web/NCC_11242020_JimsOld_updatedKrill_10052022.csv	Pre	0.0116490482883229	5.04790017060453e-85	2.42299208189018e-83	*	Gelatinous	small jellyfish (net-feeders)
1914	14	jellyfish	Footprint	post_MHW_Web/NCC2_NCC1Matched_10042022.csv	Post	0.0151525663582513	5.04790017060453e-85	2.42299208189018e-83	*	Gelatinous	small jellyfish (net-feeders)
1915	14	jellyfish	Footprint	pre_MHW_Web/NCC_11242020_JimsOld_updatedKrill_10052022.csv	Pre	0.0133179214148627	5.04790017060453e-85	2.42299208189018e-83	*	Gelatinous	small jellyfish (net-feeders)
1916	14	jellyfish	Footprint	post_MHW_Web/NCC2_NCC1Matched_10042022.csv	Post	0.000510459844384672	5.04790017060453e-85	2.42299208189018e-83	*	Gelatinous	small jellyfish (net-feeders)
1917	14	jellyfish	Footprint	pre_MHW_Web/NCC_11242020_JimsOld_updatedKrill_10052022.csv	Pre	0.111207274159717	5.04790017060453e-85	2.42299208189018e-83	*	Gelatinous	small jellyfish (net-feeders)
1918	14	jellyfish	Footprint	post_MHW_Web/NCC2_NCC1Matched_10042022.csv	Post	0.0517377659577089	5.04790017060453e-85	2.42299208189018e-83	*	Gelatinous	small jellyfish (net-feeders)
1919	14	jellyfish	Footprint	pre_MHW_Web/NCC_11242020_JimsOld_updatedKrill_10052022.csv	Pre	0.00475631822719401	5.04790017060453e-85	2.42299208189018e-83	*	Gelatinous	small jellyfish (net-feeders)
1920	14	jellyfish	Footprint	post_MHW_Web/NCC2_NCC1Matched_10042022.csv	Post	0.00755178383837828	5.04790017060453e-85	2.42299208189018e-83	*	Gelatinous	small jellyfish (net-feeders)
1921	14	jellyfish	Footprint	pre_MHW_Web/NCC_11242020_JimsOld_updatedKrill_10052022.csv	Pre	0.030308058044481	5.04790017060453e-85	2.42299208189018e-83	*	Gelatinous	small jellyfish (net-feeders)
1922	14	jellyfish	Footprint	post_MHW_Web/NCC2_NCC1Matched_10042022.csv	Post	0.0240111445819567	5.04790017060453e-85	2.42299208189018e-83	*	Gelatinous	small jellyfish (net-feeders)
1923	14	jellyfish	Footprint	pre_MHW_Web/NCC_11242020_JimsOld_updatedKrill_10052022.csv	Pre	0.0120690441776515	5.04790017060453e-85	2.42299208189018e-83	*	Gelatinous	small jellyfish (net-feeders)
1924	14	jellyfish	Footprint	post_MHW_Web/NCC2_NCC1Matched_10042022.csv	Post	0.00858330773441316	5.04790017060453e-85	2.42299208189018e-83	*	Gelatinous	small jellyfish (net-feeders)
1925	14	jellyfish	Footprint	pre_MHW_Web/NCC_11242020_JimsOld_updatedKrill_10052022.csv	Pre	0.0229490328850421	5.04790017060453e-85	2.42299208189018e-83	*	Gelatinous	small jellyfish (net-feeders)
1926	14	jellyfish	Footprint	post_MHW_Web/NCC2_NCC1Matched_10042022.csv	Post	0.0140515219213387	5.04790017060453e-85	2.42299208189018e-83	*	Gelatinous	small jellyfish (net-feeders)
1927	14	jellyfish	Footprint	pre_MHW_Web/NCC_11242020_JimsOld_updatedKrill_10052022.csv	Pre	0.0695961982382634	5.04790017060453e-85	2.42299208189018e-83	*	Gelatinous	small jellyfish (net-feeders)
1928	14	jellyfish	Footprint	post_MHW_Web/NCC2_NCC1Matched_10042022.csv	Post	0.0481537914623674	5.04790017060453e-85	2.42299208189018e-83	*	Gelatinous	small jellyfish (net-feeders)
1929	14	jellyfish	Footprint	pre_MHW_Web/NCC_11242020_JimsOld_updatedKrill_10052022.csv	Pre	0.00059986649635429	5.04790017060453e-85	2.42299208189018e-83	*	Gelatinous	small jellyfish (net-feeders)
1930	14	jellyfish	Footprint	post_MHW_Web/NCC2_NCC1Matched_10042022.csv	Post	0.061926686149721	5.04790017060453e-85	2.42299208189018e-83	*	Gelatinous	small jellyfish (net-feeders)
1931	14	jellyfish	Footprint	pre_MHW_Web/NCC_11242020_JimsOld_updatedKrill_10052022.csv	Pre	0.0221210932650702	5.04790017060453e-85	2.42299208189018e-83	*	Gelatinous	small jellyfish (net-feeders)
1932	14	jellyfish	Footprint	post_MHW_Web/NCC2_NCC1Matched_10042022.csv	Post	0.026369490023008	5.04790017060453e-85	2.42299208189018e-83	*	Gelatinous	small jellyfish (net-feeders)
1933	14	jellyfish	Footprint	pre_MHW_Web/NCC_11242020_JimsOld_updatedKrill_10052022.csv	Pre	0.0286734565343439	5.04790017060453e-85	2.42299208189018e-83	*	Gelatinous	small jellyfish (net-feeders)
1934	14	jellyfish	Footprint	post_MHW_Web/NCC2_NCC1Matched_10042022.csv	Post	0.0298344648005872	5.04790017060453e-85	2.42299208189018e-83	*	Gelatinous	small jellyfish (net-feeders)
1935	14	jellyfish	Footprint	pre_MHW_Web/NCC_11242020_JimsOld_updatedKrill_10052022.csv	Pre	0.0439219442478036	5.04790017060453e-85	2.42299208189018e-83	*	Gelatinous	small jellyfish (net-feeders)
1936	14	jellyfish	Footprint	post_MHW_Web/NCC2_NCC1Matched_10042022.csv	Post	0.0244360696514634	5.04790017060453e-85	2.42299208189018e-83	*	Gelatinous	small jellyfish (net-feeders)
1937	14	jellyfish	Footprint	pre_MHW_Web/NCC_11242020_JimsOld_updatedKrill_10052022.csv	Pre	0.00724221805655047	5.04790017060453e-85	2.42299208189018e-83	*	Gelatinous	small jellyfish (net-feeders)
1938	14	jellyfish	Footprint	post_MHW_Web/NCC2_NCC1Matched_10042022.csv	Post	0.0145079503796819	5.04790017060453e-85	2.42299208189018e-83	*	Gelatinous	small jellyfish (net-feeders)
1939	14	jellyfish	Footprint	pre_MHW_Web/NCC_11242020_JimsOld_updatedKrill_10052022.csv	Pre	0.0510294227010476	5.04790017060453e-85	2.42299208189018e-83	*	Gelatinous	small jellyfish (net-feeders)
1940	14	jellyfish	Footprint	post_MHW_Web/NCC2_NCC1Matched_10042022.csv	Post	0.0150782814954927	5.04790017060453e-85	2.42299208189018e-83	*	Gelatinous	small jellyfish (net-feeders)
1941	14	jellyfish	Footprint	pre_MHW_Web/NCC_11242020_JimsOld_updatedKrill_10052022.csv	Pre	0.00122520175356331	5.04790017060453e-85	2.42299208189018e-83	*	Gelatinous	small jellyfish (net-feeders)
1942	14	jellyfish	Footprint	post_MHW_Web/NCC2_NCC1Matched_10042022.csv	Post	0.0502072016414827	5.04790017060453e-85	2.42299208189018e-83	*	Gelatinous	small jellyfish (net-feeders)
1943	14	jellyfish	Footprint	pre_MHW_Web/NCC_11242020_JimsOld_updatedKrill_10052022.csv	Pre	0.0137853302357967	5.04790017060453e-85	2.42299208189018e-83	*	Gelatinous	small jellyfish (net-feeders)
1944	14	jellyfish	Footprint	post_MHW_Web/NCC2_NCC1Matched_10042022.csv	Post	0.00947594286189482	5.04790017060453e-85	2.42299208189018e-83	*	Gelatinous	small jellyfish (net-feeders)
1945	14	jellyfish	Footprint	pre_MHW_Web/NCC_11242020_JimsOld_updatedKrill_10052022.csv	Pre	0.0434533312824296	5.04790017060453e-85	2.42299208189018e-83	*	Gelatinous	small jellyfish (net-feeders)
1946	14	jellyfish	Footprint	post_MHW_Web/NCC2_NCC1Matched_10042022.csv	Post	0.0132790325793686	5.04790017060453e-85	2.42299208189018e-83	*	Gelatinous	small jellyfish (net-feeders)
1947	14	jellyfish	Footprint	pre_MHW_Web/NCC_11242020_JimsOld_updatedKrill_10052022.csv	Pre	0.0744474335191528	5.04790017060453e-85	2.42299208189018e-83	*	Gelatinous	small jellyfish (net-feeders)
1948	14	jellyfish	Footprint	post_MHW_Web/NCC2_NCC1Matched_10042022.csv	Post	0.00103368946629841	5.04790017060453e-85	2.42299208189018e-83	*	Gelatinous	small jellyfish (net-feeders)
1949	14	jellyfish	Footprint	pre_MHW_Web/NCC_11242020_JimsOld_updatedKrill_10052022.csv	Pre	0.00552106348932945	5.04790017060453e-85	2.42299208189018e-83	*	Gelatinous	small jellyfish (net-feeders)
1950	14	jellyfish	Footprint	post_MHW_Web/NCC2_NCC1Matched_10042022.csv	Post	0.00495115172486144	5.04790017060453e-85	2.42299208189018e-83	*	Gelatinous	small jellyfish (net-feeders)
1951	14	jellyfish	Footprint	pre_MHW_Web/NCC_11242020_JimsOld_updatedKrill_10052022.csv	Pre	0.00336438293938028	5.04790017060453e-85	2.42299208189018e-83	*	Gelatinous	small jellyfish (net-feeders)
1952	14	jellyfish	Footprint	post_MHW_Web/NCC2_NCC1Matched_10042022.csv	Post	0.00507405955392386	5.04790017060453e-85	2.42299208189018e-83	*	Gelatinous	small jellyfish (net-feeders)
1953	14	jellyfish	Footprint	pre_MHW_Web/NCC_11242020_JimsOld_updatedKrill_10052022.csv	Pre	1.84911731216982e-05	5.04790017060453e-85	2.42299208189018e-83	*	Gelatinous	small jellyfish (net-feeders)
1954	14	jellyfish	Footprint	post_MHW_Web/NCC2_NCC1Matched_10042022.csv	Post	0.0066826075870844	5.04790017060453e-85	2.42299208189018e-83	*	Gelatinous	small jellyfish (net-feeders)
1955	14	jellyfish	Footprint	pre_MHW_Web/NCC_11242020_JimsOld_updatedKrill_10052022.csv	Pre	0.0787004060583138	5.04790017060453e-85	2.42299208189018e-83	*	Gelatinous	small jellyfish (net-feeders)
1956	14	jellyfish	Footprint	post_MHW_Web/NCC2_NCC1Matched_10042022.csv	Post	0.0115275496420207	5.04790017060453e-85	2.42299208189018e-83	*	Gelatinous	small jellyfish (net-feeders)
1957	14	jellyfish	Footprint	pre_MHW_Web/NCC_11242020_JimsOld_updatedKrill_10052022.csv	Pre	0.0485955919371071	5.04790017060453e-85	2.42299208189018e-83	*	Gelatinous	small jellyfish (net-feeders)
1958	14	jellyfish	Footprint	post_MHW_Web/NCC2_NCC1Matched_10042022.csv	Post	0.00638055959003024	5.04790017060453e-85	2.42299208189018e-83	*	Gelatinous	small jellyfish (net-feeders)
1959	14	jellyfish	Footprint	pre_MHW_Web/NCC_11242020_JimsOld_updatedKrill_10052022.csv	Pre	0.0580468419487199	5.04790017060453e-85	2.42299208189018e-83	*	Gelatinous	small jellyfish (net-feeders)
1960	14	jellyfish	Footprint	post_MHW_Web/NCC2_NCC1Matched_10042022.csv	Post	0.00712857349861917	5.04790017060453e-85	2.42299208189018e-83	*	Gelatinous	small jellyfish (net-feeders)
1961	14	jellyfish	Footprint	pre_MHW_Web/NCC_11242020_JimsOld_updatedKrill_10052022.csv	Pre	0.00491501529018454	5.04790017060453e-85	2.42299208189018e-83	*	Gelatinous	small jellyfish (net-feeders)
1962	14	jellyfish	Footprint	post_MHW_Web/NCC2_NCC1Matched_10042022.csv	Post	0.0186281482115985	5.04790017060453e-85	2.42299208189018e-83	*	Gelatinous	small jellyfish (net-feeders)
1963	14	jellyfish	Footprint	pre_MHW_Web/NCC_11242020_JimsOld_updatedKrill_10052022.csv	Pre	0.0891390315863875	5.04790017060453e-85	2.42299208189018e-83	*	Gelatinous	small jellyfish (net-feeders)
1964	14	jellyfish	Footprint	post_MHW_Web/NCC2_NCC1Matched_10042022.csv	Post	0.0105490992099855	5.04790017060453e-85	2.42299208189018e-83	*	Gelatinous	small jellyfish (net-feeders)
1965	14	jellyfish	Footprint	pre_MHW_Web/NCC_11242020_JimsOld_updatedKrill_10052022.csv	Pre	0.0448790963804777	5.04790017060453e-85	2.42299208189018e-83	*	Gelatinous	small jellyfish (net-feeders)
1966	14	jellyfish	Footprint	post_MHW_Web/NCC2_NCC1Matched_10042022.csv	Post	0.0293614963821271	5.04790017060453e-85	2.42299208189018e-83	*	Gelatinous	small jellyfish (net-feeders)
1967	14	jellyfish	Footprint	pre_MHW_Web/NCC_11242020_JimsOld_updatedKrill_10052022.csv	Pre	0.0212797821331985	5.04790017060453e-85	2.42299208189018e-83	*	Gelatinous	small jellyfish (net-feeders)
1968	14	jellyfish	Footprint	post_MHW_Web/NCC2_NCC1Matched_10042022.csv	Post	0.000180361112368343	5.04790017060453e-85	2.42299208189018e-83	*	Gelatinous	small jellyfish (net-feeders)
1969	14	jellyfish	Footprint	pre_MHW_Web/NCC_11242020_JimsOld_updatedKrill_10052022.csv	Pre	0.00751061060305496	5.04790017060453e-85	2.42299208189018e-83	*	Gelatinous	small jellyfish (net-feeders)
1970	14	jellyfish	Footprint	post_MHW_Web/NCC2_NCC1Matched_10042022.csv	Post	0.0181493681218017	5.04790017060453e-85	2.42299208189018e-83	*	Gelatinous	small jellyfish (net-feeders)
1971	14	jellyfish	Footprint	pre_MHW_Web/NCC_11242020_JimsOld_updatedKrill_10052022.csv	Pre	0.00142035886320039	5.04790017060453e-85	2.42299208189018e-83	*	Gelatinous	small jellyfish (net-feeders)
1972	14	jellyfish	Footprint	post_MHW_Web/NCC2_NCC1Matched_10042022.csv	Post	0.0131903326866001	5.04790017060453e-85	2.42299208189018e-83	*	Gelatinous	small jellyfish (net-feeders)
1973	14	jellyfish	Footprint	pre_MHW_Web/NCC_11242020_JimsOld_updatedKrill_10052022.csv	Pre	0.0593377347319665	5.04790017060453e-85	2.42299208189018e-83	*	Gelatinous	small jellyfish (net-feeders)
1974	14	jellyfish	Footprint	post_MHW_Web/NCC2_NCC1Matched_10042022.csv	Post	0.017662559966688	5.04790017060453e-85	2.42299208189018e-83	*	Gelatinous	small jellyfish (net-feeders)
1975	14	jellyfish	Footprint	pre_MHW_Web/NCC_11242020_JimsOld_updatedKrill_10052022.csv	Pre	0.0135200496288938	5.04790017060453e-85	2.42299208189018e-83	*	Gelatinous	small jellyfish (net-feeders)
1976	14	jellyfish	Footprint	post_MHW_Web/NCC2_NCC1Matched_10042022.csv	Post	0.0199566492696187	5.04790017060453e-85	2.42299208189018e-83	*	Gelatinous	small jellyfish (net-feeders)
1977	14	jellyfish	Footprint	pre_MHW_Web/NCC_11242020_JimsOld_updatedKrill_10052022.csv	Pre	0.0192792935757506	5.04790017060453e-85	2.42299208189018e-83	*	Gelatinous	small jellyfish (net-feeders)
1978	14	jellyfish	Footprint	post_MHW_Web/NCC2_NCC1Matched_10042022.csv	Post	0.0238408639464816	5.04790017060453e-85	2.42299208189018e-83	*	Gelatinous	small jellyfish (net-feeders)
1979	14	jellyfish	Footprint	pre_MHW_Web/NCC_11242020_JimsOld_updatedKrill_10052022.csv	Pre	0.00644721245029623	5.04790017060453e-85	2.42299208189018e-83	*	Gelatinous	small jellyfish (net-feeders)
1980	14	jellyfish	Footprint	post_MHW_Web/NCC2_NCC1Matched_10042022.csv	Post	0.0141127420658975	5.04790017060453e-85	2.42299208189018e-83	*	Gelatinous	small jellyfish (net-feeders)
1981	14	jellyfish	Footprint	post_MHW_Web/NCC2_NCC1Matched_10042022.csv	Post	0.0182634452102466	5.04790017060453e-85	2.42299208189018e-83	*	Gelatinous	small jellyfish (net-feeders)
1982	14	jellyfish	Footprint	post_MHW_Web/NCC2_NCC1Matched_10042022.csv	Post	0.00410208880987351	5.04790017060453e-85	2.42299208189018e-83	*	Gelatinous	small jellyfish (net-feeders)
1983	14	jellyfish	Footprint	post_MHW_Web/NCC2_NCC1Matched_10042022.csv	Post	0.0125576570191078	5.04790017060453e-85	2.42299208189018e-83	*	Gelatinous	small jellyfish (net-feeders)
1984	14	jellyfish	Footprint	post_MHW_Web/NCC2_NCC1Matched_10042022.csv	Post	0.000923245296940782	5.04790017060453e-85	2.42299208189018e-83	*	Gelatinous	small jellyfish (net-feeders)
1985	14	jellyfish	Footprint	post_MHW_Web/NCC2_NCC1Matched_10042022.csv	Post	0.00524156599076171	5.04790017060453e-85	2.42299208189018e-83	*	Gelatinous	small jellyfish (net-feeders)
1986	14	jellyfish	Footprint	post_MHW_Web/NCC2_NCC1Matched_10042022.csv	Post	0.0110142133843179	5.04790017060453e-85	2.42299208189018e-83	*	Gelatinous	small jellyfish (net-feeders)
1987	14	jellyfish	Footprint	post_MHW_Web/NCC2_NCC1Matched_10042022.csv	Post	0.0103168931161754	5.04790017060453e-85	2.42299208189018e-83	*	Gelatinous	small jellyfish (net-feeders)
1988	14	jellyfish	Footprint	post_MHW_Web/NCC2_NCC1Matched_10042022.csv	Post	0.0144431975994052	5.04790017060453e-85	2.42299208189018e-83	*	Gelatinous	small jellyfish (net-feeders)
1989	14	jellyfish	Footprint	pre_MHW_Web/NCC_11242020_JimsOld_updatedKrill_10052022.csv	Pre	0.0517231267898717	5.04790017060453e-85	2.42299208189018e-83	*	Gelatinous	small jellyfish (net-feeders)
1990	14	jellyfish	Footprint	pre_MHW_Web/NCC_11242020_JimsOld_updatedKrill_10052022.csv	Pre	0.106032763124338	5.04790017060453e-85	2.42299208189018e-83	*	Gelatinous	small jellyfish (net-feeders)
1991	14	jellyfish	Footprint	pre_MHW_Web/NCC_11242020_JimsOld_updatedKrill_10052022.csv	Pre	0.0855638468232553	5.04790017060453e-85	2.42299208189018e-83	*	Gelatinous	small jellyfish (net-feeders)
1992	14	jellyfish	Footprint	pre_MHW_Web/NCC_11242020_JimsOld_updatedKrill_10052022.csv	Pre	0.0176585866436117	5.04790017060453e-85	2.42299208189018e-83	*	Gelatinous	small jellyfish (net-feeders)
1993	14	jellyfish	Footprint	pre_MHW_Web/NCC_11242020_JimsOld_updatedKrill_10052022.csv	Pre	0.0625822473350916	5.04790017060453e-85	2.42299208189018e-83	*	Gelatinous	small jellyfish (net-feeders)
1994	14	jellyfish	Footprint	pre_MHW_Web/NCC_11242020_JimsOld_updatedKrill_10052022.csv	Pre	0.108841532248583	5.04790017060453e-85	2.42299208189018e-83	*	Gelatinous	small jellyfish (net-feeders)
1995	14	jellyfish	Footprint	pre_MHW_Web/NCC_11242020_JimsOld_updatedKrill_10052022.csv	Pre	0.157889691677526	5.04790017060453e-85	2.42299208189018e-83	*	Gelatinous	small jellyfish (net-feeders)
1996	14	jellyfish	Footprint	pre_MHW_Web/NCC_11242020_JimsOld_updatedKrill_10052022.csv	Pre	0.0155391572508788	5.04790017060453e-85	2.42299208189018e-83	*	Gelatinous	small jellyfish (net-feeders)
1997	14	jellyfish	Footprint	pre_MHW_Web/NCC_11242020_JimsOld_updatedKrill_10052022.csv	Pre	0.00867135087121232	5.04790017060453e-85	2.42299208189018e-83	*	Gelatinous	small jellyfish (net-feeders)
1998	14	jellyfish	Footprint	post_MHW_Web/NCC2_NCC1Matched_10042022.csv	Post	0.0048535584480988	5.04790017060453e-85	2.42299208189018e-83	*	Gelatinous	small jellyfish (net-feeders)
1999	14	jellyfish	Footprint	pre_MHW_Web/NCC_11242020_JimsOld_updatedKrill_10052022.csv	Pre	0.0274702560919339	5.04790017060453e-85	2.42299208189018e-83	*	Gelatinous	small jellyfish (net-feeders)
[truncated: 14,001 more rows]
