# Supplementary material for: Marine heatwaves disrupt ecosystem structure and function via altered food webs and energy flux
Source: Nat Commun. 2024 Mar 13;15:1988. doi: 10.1038/s41467-024-46263-2 (PMC10937662; doi:10.1038/s41467-024-46263-2)
Supplement: Supplementary file 6 — Source Data [file 41467_2024_46263_MOESM6_ESM.zip › FigS3.csv]

	FG.Num	FG	name	Model	MHW	value	p.value	p.corr	SS	Group	V3
1	24	sardine	Footprint	pre_MHW_Web/NCC_11242020_JimsOld_updatedKrill_10052022.csv	Pre	0.00797219698682944	1.81111342599141e-68	8.69334444475879e-67	*	Fish	sardine
2	24	sardine	Footprint	post_MHW_Web/NCC2_NCC1Matched_10042022.csv	Post	0.00143598505588045	1.81111342599141e-68	8.69334444475879e-67	*	Fish	sardine
3	24	sardine	Footprint	post_MHW_Web/NCC2_NCC1Matched_10042022.csv	Post	0.000211166081505469	1.81111342599141e-68	8.69334444475879e-67	*	Fish	sardine
4	24	sardine	Footprint	pre_MHW_Web/NCC_11242020_JimsOld_updatedKrill_10052022.csv	Pre	0.0134696685448546	1.81111342599141e-68	8.69334444475879e-67	*	Fish	sardine
5	24	sardine	Footprint	post_MHW_Web/NCC2_NCC1Matched_10042022.csv	Post	0.000337929409904704	1.81111342599141e-68	8.69334444475879e-67	*	Fish	sardine
6	24	sardine	Footprint	pre_MHW_Web/NCC_11242020_JimsOld_updatedKrill_10052022.csv	Pre	0.00657473605804407	1.81111342599141e-68	8.69334444475879e-67	*	Fish	sardine
7	24	sardine	Footprint	post_MHW_Web/NCC2_NCC1Matched_10042022.csv	Post	0.000147669686791563	1.81111342599141e-68	8.69334444475879e-67	*	Fish	sardine
8	24	sardine	Footprint	pre_MHW_Web/NCC_11242020_JimsOld_updatedKrill_10052022.csv	Pre	0.00171552057113711	1.81111342599141e-68	8.69334444475879e-67	*	Fish	sardine
9	24	sardine	Footprint	post_MHW_Web/NCC2_NCC1Matched_10042022.csv	Post	0.000867786571139952	1.81111342599141e-68	8.69334444475879e-67	*	Fish	sardine
10	24	sardine	Footprint	pre_MHW_Web/NCC_11242020_JimsOld_updatedKrill_10052022.csv	Pre	0.000306946280932059	1.81111342599141e-68	8.69334444475879e-67	*	Fish	sardine
11	24	sardine	Footprint	post_MHW_Web/NCC2_NCC1Matched_10042022.csv	Post	0.00021558287101736	1.81111342599141e-68	8.69334444475879e-67	*	Fish	sardine
12	24	sardine	Footprint	pre_MHW_Web/NCC_11242020_JimsOld_updatedKrill_10052022.csv	Pre	0.0178604799686341	1.81111342599141e-68	8.69334444475879e-67	*	Fish	sardine
13	24	sardine	Footprint	post_MHW_Web/NCC2_NCC1Matched_10042022.csv	Post	0.000505861677191008	1.81111342599141e-68	8.69334444475879e-67	*	Fish	sardine
14	24	sardine	Footprint	pre_MHW_Web/NCC_11242020_JimsOld_updatedKrill_10052022.csv	Pre	0.00617767463948914	1.81111342599141e-68	8.69334444475879e-67	*	Fish	sardine
15	24	sardine	Footprint	post_MHW_Web/NCC2_NCC1Matched_10042022.csv	Post	9.86164127052531e-05	1.81111342599141e-68	8.69334444475879e-67	*	Fish	sardine
16	24	sardine	Footprint	pre_MHW_Web/NCC_11242020_JimsOld_updatedKrill_10052022.csv	Pre	0.0120885699347124	1.81111342599141e-68	8.69334444475879e-67	*	Fish	sardine
17	24	sardine	Footprint	post_MHW_Web/NCC2_NCC1Matched_10042022.csv	Post	0.000294206026778573	1.81111342599141e-68	8.69334444475879e-67	*	Fish	sardine
18	24	sardine	Footprint	pre_MHW_Web/NCC_11242020_JimsOld_updatedKrill_10052022.csv	Pre	0.00357030758508282	1.81111342599141e-68	8.69334444475879e-67	*	Fish	sardine
19	24	sardine	Footprint	post_MHW_Web/NCC2_NCC1Matched_10042022.csv	Post	0.000301373561878118	1.81111342599141e-68	8.69334444475879e-67	*	Fish	sardine
20	24	sardine	Footprint	pre_MHW_Web/NCC_11242020_JimsOld_updatedKrill_10052022.csv	Pre	0.00372050933921033	1.81111342599141e-68	8.69334444475879e-67	*	Fish	sardine
21	24	sardine	Footprint	post_MHW_Web/NCC2_NCC1Matched_10042022.csv	Post	0.000203585055255405	1.81111342599141e-68	8.69334444475879e-67	*	Fish	sardine
22	24	sardine	Footprint	pre_MHW_Web/NCC_11242020_JimsOld_updatedKrill_10052022.csv	Pre	0.00734157010538025	1.81111342599141e-68	8.69334444475879e-67	*	Fish	sardine
23	24	sardine	Footprint	post_MHW_Web/NCC2_NCC1Matched_10042022.csv	Post	0.000216833966654806	1.81111342599141e-68	8.69334444475879e-67	*	Fish	sardine
24	24	sardine	Footprint	pre_MHW_Web/NCC_11242020_JimsOld_updatedKrill_10052022.csv	Pre	0.00451767965838757	1.81111342599141e-68	8.69334444475879e-67	*	Fish	sardine
25	24	sardine	Footprint	post_MHW_Web/NCC2_NCC1Matched_10042022.csv	Post	0.0011492480378114	1.81111342599141e-68	8.69334444475879e-67	*	Fish	sardine
26	24	sardine	Footprint	pre_MHW_Web/NCC_11242020_JimsOld_updatedKrill_10052022.csv	Pre	0.000463456940825812	1.81111342599141e-68	8.69334444475879e-67	*	Fish	sardine
27	24	sardine	Footprint	post_MHW_Web/NCC2_NCC1Matched_10042022.csv	Post	0.000535039000628888	1.81111342599141e-68	8.69334444475879e-67	*	Fish	sardine
28	24	sardine	Footprint	pre_MHW_Web/NCC_11242020_JimsOld_updatedKrill_10052022.csv	Pre	0.00178689597703745	1.81111342599141e-68	8.69334444475879e-67	*	Fish	sardine
29	24	sardine	Footprint	post_MHW_Web/NCC2_NCC1Matched_10042022.csv	Post	0.000252389888727392	1.81111342599141e-68	8.69334444475879e-67	*	Fish	sardine
30	24	sardine	Footprint	pre_MHW_Web/NCC_11242020_JimsOld_updatedKrill_10052022.csv	Pre	0.00849962663770458	1.81111342599141e-68	8.69334444475879e-67	*	Fish	sardine
31	24	sardine	Footprint	post_MHW_Web/NCC2_NCC1Matched_10042022.csv	Post	0.000366731224421389	1.81111342599141e-68	8.69334444475879e-67	*	Fish	sardine
32	24	sardine	Footprint	pre_MHW_Web/NCC_11242020_JimsOld_updatedKrill_10052022.csv	Pre	0.00266832962469274	1.81111342599141e-68	8.69334444475879e-67	*	Fish	sardine
33	24	sardine	Footprint	post_MHW_Web/NCC2_NCC1Matched_10042022.csv	Post	0.000308174991385162	1.81111342599141e-68	8.69334444475879e-67	*	Fish	sardine
34	24	sardine	Footprint	pre_MHW_Web/NCC_11242020_JimsOld_updatedKrill_10052022.csv	Pre	0.00988427963654149	1.81111342599141e-68	8.69334444475879e-67	*	Fish	sardine
35	24	sardine	Footprint	post_MHW_Web/NCC2_NCC1Matched_10042022.csv	Post	0.000204960677052955	1.81111342599141e-68	8.69334444475879e-67	*	Fish	sardine
36	24	sardine	Footprint	pre_MHW_Web/NCC_11242020_JimsOld_updatedKrill_10052022.csv	Pre	0.00288098478852649	1.81111342599141e-68	8.69334444475879e-67	*	Fish	sardine
37	24	sardine	Footprint	post_MHW_Web/NCC2_NCC1Matched_10042022.csv	Post	0.000999687698165452	1.81111342599141e-68	8.69334444475879e-67	*	Fish	sardine
38	24	sardine	Footprint	pre_MHW_Web/NCC_11242020_JimsOld_updatedKrill_10052022.csv	Pre	0.00580950731462233	1.81111342599141e-68	8.69334444475879e-67	*	Fish	sardine
39	24	sardine	Footprint	post_MHW_Web/NCC2_NCC1Matched_10042022.csv	Post	0.000118539968330762	1.81111342599141e-68	8.69334444475879e-67	*	Fish	sardine
40	24	sardine	Footprint	pre_MHW_Web/NCC_11242020_JimsOld_updatedKrill_10052022.csv	Pre	0.00600877539743709	1.81111342599141e-68	8.69334444475879e-67	*	Fish	sardine
41	24	sardine	Footprint	post_MHW_Web/NCC2_NCC1Matched_10042022.csv	Post	0.000544930503020177	1.81111342599141e-68	8.69334444475879e-67	*	Fish	sardine
42	24	sardine	Footprint	pre_MHW_Web/NCC_11242020_JimsOld_updatedKrill_10052022.csv	Pre	0.00452410001063421	1.81111342599141e-68	8.69334444475879e-67	*	Fish	sardine
43	24	sardine	Footprint	post_MHW_Web/NCC2_NCC1Matched_10042022.csv	Post	0.000515187337937745	1.81111342599141e-68	8.69334444475879e-67	*	Fish	sardine
44	24	sardine	Footprint	pre_MHW_Web/NCC_11242020_JimsOld_updatedKrill_10052022.csv	Pre	0.0101478764601233	1.81111342599141e-68	8.69334444475879e-67	*	Fish	sardine
45	24	sardine	Footprint	post_MHW_Web/NCC2_NCC1Matched_10042022.csv	Post	0.000180726239055563	1.81111342599141e-68	8.69334444475879e-67	*	Fish	sardine
46	24	sardine	Footprint	pre_MHW_Web/NCC_11242020_JimsOld_updatedKrill_10052022.csv	Pre	0.00440257706389527	1.81111342599141e-68	8.69334444475879e-67	*	Fish	sardine
47	24	sardine	Footprint	post_MHW_Web/NCC2_NCC1Matched_10042022.csv	Post	0.000204621064048435	1.81111342599141e-68	8.69334444475879e-67	*	Fish	sardine
48	24	sardine	Footprint	pre_MHW_Web/NCC_11242020_JimsOld_updatedKrill_10052022.csv	Pre	0.00692925693971253	1.81111342599141e-68	8.69334444475879e-67	*	Fish	sardine
49	24	sardine	Footprint	post_MHW_Web/NCC2_NCC1Matched_10042022.csv	Post	0.000531525578586903	1.81111342599141e-68	8.69334444475879e-67	*	Fish	sardine
50	24	sardine	Footprint	pre_MHW_Web/NCC_11242020_JimsOld_updatedKrill_10052022.csv	Pre	0.00566405086020907	1.81111342599141e-68	8.69334444475879e-67	*	Fish	sardine
51	24	sardine	Footprint	post_MHW_Web/NCC2_NCC1Matched_10042022.csv	Post	0.000401570529282144	1.81111342599141e-68	8.69334444475879e-67	*	Fish	sardine
52	24	sardine	Footprint	pre_MHW_Web/NCC_11242020_JimsOld_updatedKrill_10052022.csv	Pre	0.0139892263055311	1.81111342599141e-68	8.69334444475879e-67	*	Fish	sardine
53	24	sardine	Footprint	post_MHW_Web/NCC2_NCC1Matched_10042022.csv	Post	0.000554489043630302	1.81111342599141e-68	8.69334444475879e-67	*	Fish	sardine
54	24	sardine	Footprint	pre_MHW_Web/NCC_11242020_JimsOld_updatedKrill_10052022.csv	Pre	0.000110963959734114	1.81111342599141e-68	8.69334444475879e-67	*	Fish	sardine
55	24	sardine	Footprint	post_MHW_Web/NCC2_NCC1Matched_10042022.csv	Post	0.000593659884957409	1.81111342599141e-68	8.69334444475879e-67	*	Fish	sardine
56	24	sardine	Footprint	pre_MHW_Web/NCC_11242020_JimsOld_updatedKrill_10052022.csv	Pre	0.00768006602804104	1.81111342599141e-68	8.69334444475879e-67	*	Fish	sardine
57	24	sardine	Footprint	post_MHW_Web/NCC2_NCC1Matched_10042022.csv	Post	0.000298878956219714	1.81111342599141e-68	8.69334444475879e-67	*	Fish	sardine
58	24	sardine	Footprint	pre_MHW_Web/NCC_11242020_JimsOld_updatedKrill_10052022.csv	Pre	0.00406595248580392	1.81111342599141e-68	8.69334444475879e-67	*	Fish	sardine
59	24	sardine	Footprint	post_MHW_Web/NCC2_NCC1Matched_10042022.csv	Post	7.70379683707773e-05	1.81111342599141e-68	8.69334444475879e-67	*	Fish	sardine
60	24	sardine	Footprint	pre_MHW_Web/NCC_11242020_JimsOld_updatedKrill_10052022.csv	Pre	0.00533656119495855	1.81111342599141e-68	8.69334444475879e-67	*	Fish	sardine
61	24	sardine	Footprint	post_MHW_Web/NCC2_NCC1Matched_10042022.csv	Post	0.000446324737010849	1.81111342599141e-68	8.69334444475879e-67	*	Fish	sardine
62	24	sardine	Footprint	pre_MHW_Web/NCC_11242020_JimsOld_updatedKrill_10052022.csv	Pre	0.00361025339028428	1.81111342599141e-68	8.69334444475879e-67	*	Fish	sardine
63	24	sardine	Footprint	post_MHW_Web/NCC2_NCC1Matched_10042022.csv	Post	0.000140093968579318	1.81111342599141e-68	8.69334444475879e-67	*	Fish	sardine
64	24	sardine	Footprint	pre_MHW_Web/NCC_11242020_JimsOld_updatedKrill_10052022.csv	Pre	0.0154508465555061	1.81111342599141e-68	8.69334444475879e-67	*	Fish	sardine
65	24	sardine	Footprint	post_MHW_Web/NCC2_NCC1Matched_10042022.csv	Post	0.000440173066832831	1.81111342599141e-68	8.69334444475879e-67	*	Fish	sardine
66	24	sardine	Footprint	pre_MHW_Web/NCC_11242020_JimsOld_updatedKrill_10052022.csv	Pre	0.00489502050065868	1.81111342599141e-68	8.69334444475879e-67	*	Fish	sardine
67	24	sardine	Footprint	post_MHW_Web/NCC2_NCC1Matched_10042022.csv	Post	0.000165629556728318	1.81111342599141e-68	8.69334444475879e-67	*	Fish	sardine
68	24	sardine	Footprint	pre_MHW_Web/NCC_11242020_JimsOld_updatedKrill_10052022.csv	Pre	0.004330466662781	1.81111342599141e-68	8.69334444475879e-67	*	Fish	sardine
69	24	sardine	Footprint	post_MHW_Web/NCC2_NCC1Matched_10042022.csv	Post	0.000616344197504614	1.81111342599141e-68	8.69334444475879e-67	*	Fish	sardine
70	24	sardine	Footprint	pre_MHW_Web/NCC_11242020_JimsOld_updatedKrill_10052022.csv	Pre	0.00210946577509848	1.81111342599141e-68	8.69334444475879e-67	*	Fish	sardine
71	24	sardine	Footprint	post_MHW_Web/NCC2_NCC1Matched_10042022.csv	Post	0.000168339503017021	1.81111342599141e-68	8.69334444475879e-67	*	Fish	sardine
72	24	sardine	Footprint	pre_MHW_Web/NCC_11242020_JimsOld_updatedKrill_10052022.csv	Pre	0.000125048536630524	1.81111342599141e-68	8.69334444475879e-67	*	Fish	sardine
73	24	sardine	Footprint	post_MHW_Web/NCC2_NCC1Matched_10042022.csv	Post	7.56761983613447e-05	1.81111342599141e-68	8.69334444475879e-67	*	Fish	sardine
74	24	sardine	Footprint	pre_MHW_Web/NCC_11242020_JimsOld_updatedKrill_10052022.csv	Pre	0.000991665648397396	1.81111342599141e-68	8.69334444475879e-67	*	Fish	sardine
75	24	sardine	Footprint	post_MHW_Web/NCC2_NCC1Matched_10042022.csv	Post	0.000739629741595109	1.81111342599141e-68	8.69334444475879e-67	*	Fish	sardine
76	24	sardine	Footprint	pre_MHW_Web/NCC_11242020_JimsOld_updatedKrill_10052022.csv	Pre	0.00206276657676978	1.81111342599141e-68	8.69334444475879e-67	*	Fish	sardine
77	24	sardine	Footprint	post_MHW_Web/NCC2_NCC1Matched_10042022.csv	Post	0.000326127621463327	1.81111342599141e-68	8.69334444475879e-67	*	Fish	sardine
78	24	sardine	Footprint	pre_MHW_Web/NCC_11242020_JimsOld_updatedKrill_10052022.csv	Pre	0.0232432883083883	1.81111342599141e-68	8.69334444475879e-67	*	Fish	sardine
79	24	sardine	Footprint	post_MHW_Web/NCC2_NCC1Matched_10042022.csv	Post	0.000591409656252694	1.81111342599141e-68	8.69334444475879e-67	*	Fish	sardine
80	24	sardine	Footprint	pre_MHW_Web/NCC_11242020_JimsOld_updatedKrill_10052022.csv	Pre	0.00344303236763226	1.81111342599141e-68	8.69334444475879e-67	*	Fish	sardine
81	24	sardine	Footprint	post_MHW_Web/NCC2_NCC1Matched_10042022.csv	Post	0.000278876861051496	1.81111342599141e-68	8.69334444475879e-67	*	Fish	sardine
82	24	sardine	Footprint	pre_MHW_Web/NCC_11242020_JimsOld_updatedKrill_10052022.csv	Pre	0.00790122957435051	1.81111342599141e-68	8.69334444475879e-67	*	Fish	sardine
83	24	sardine	Footprint	post_MHW_Web/NCC2_NCC1Matched_10042022.csv	Post	0.000453913416862473	1.81111342599141e-68	8.69334444475879e-67	*	Fish	sardine
84	24	sardine	Footprint	pre_MHW_Web/NCC_11242020_JimsOld_updatedKrill_10052022.csv	Pre	0.00187011087670115	1.81111342599141e-68	8.69334444475879e-67	*	Fish	sardine
85	24	sardine	Footprint	post_MHW_Web/NCC2_NCC1Matched_10042022.csv	Post	0.000382542858113687	1.81111342599141e-68	8.69334444475879e-67	*	Fish	sardine
86	24	sardine	Footprint	pre_MHW_Web/NCC_11242020_JimsOld_updatedKrill_10052022.csv	Pre	0.00136548825681668	1.81111342599141e-68	8.69334444475879e-67	*	Fish	sardine
87	24	sardine	Footprint	post_MHW_Web/NCC2_NCC1Matched_10042022.csv	Post	0.000276418723486201	1.81111342599141e-68	8.69334444475879e-67	*	Fish	sardine
88	24	sardine	Footprint	pre_MHW_Web/NCC_11242020_JimsOld_updatedKrill_10052022.csv	Pre	0.0020434980437057	1.81111342599141e-68	8.69334444475879e-67	*	Fish	sardine
89	24	sardine	Footprint	post_MHW_Web/NCC2_NCC1Matched_10042022.csv	Post	0.000552060248846939	1.81111342599141e-68	8.69334444475879e-67	*	Fish	sardine
90	24	sardine	Footprint	pre_MHW_Web/NCC_11242020_JimsOld_updatedKrill_10052022.csv	Pre	0.000952536274776414	1.81111342599141e-68	8.69334444475879e-67	*	Fish	sardine
91	24	sardine	Footprint	post_MHW_Web/NCC2_NCC1Matched_10042022.csv	Post	0.00111348063334868	1.81111342599141e-68	8.69334444475879e-67	*	Fish	sardine
92	24	sardine	Footprint	pre_MHW_Web/NCC_11242020_JimsOld_updatedKrill_10052022.csv	Pre	0.035963098704402	1.81111342599141e-68	8.69334444475879e-67	*	Fish	sardine
93	24	sardine	Footprint	post_MHW_Web/NCC2_NCC1Matched_10042022.csv	Post	0.000272496504826697	1.81111342599141e-68	8.69334444475879e-67	*	Fish	sardine
94	24	sardine	Footprint	pre_MHW_Web/NCC_11242020_JimsOld_updatedKrill_10052022.csv	Pre	0.00394566628385088	1.81111342599141e-68	8.69334444475879e-67	*	Fish	sardine
95	24	sardine	Footprint	post_MHW_Web/NCC2_NCC1Matched_10042022.csv	Post	0.00152964651967948	1.81111342599141e-68	8.69334444475879e-67	*	Fish	sardine
96	24	sardine	Footprint	pre_MHW_Web/NCC_11242020_JimsOld_updatedKrill_10052022.csv	Pre	0.0120927920339752	1.81111342599141e-68	8.69334444475879e-67	*	Fish	sardine
97	24	sardine	Footprint	post_MHW_Web/NCC2_NCC1Matched_10042022.csv	Post	0.000600449245036586	1.81111342599141e-68	8.69334444475879e-67	*	Fish	sardine
98	24	sardine	Footprint	pre_MHW_Web/NCC_11242020_JimsOld_updatedKrill_10052022.csv	Pre	0.00784763689819354	1.81111342599141e-68	8.69334444475879e-67	*	Fish	sardine
99	24	sardine	Footprint	post_MHW_Web/NCC2_NCC1Matched_10042022.csv	Post	0.000714716958793698	1.81111342599141e-68	8.69334444475879e-67	*	Fish	sardine
100	24	sardine	Footprint	pre_MHW_Web/NCC_11242020_JimsOld_updatedKrill_10052022.csv	Pre	0.00586818481369947	1.81111342599141e-68	8.69334444475879e-67	*	Fish	sardine
101	24	sardine	Footprint	post_MHW_Web/NCC2_NCC1Matched_10042022.csv	Post	0.000676889006577752	1.81111342599141e-68	8.69334444475879e-67	*	Fish	sardine
102	24	sardine	Footprint	pre_MHW_Web/NCC_11242020_JimsOld_updatedKrill_10052022.csv	Pre	0.000847136003902829	1.81111342599141e-68	8.69334444475879e-67	*	Fish	sardine
103	24	sardine	Footprint	post_MHW_Web/NCC2_NCC1Matched_10042022.csv	Post	4.41400941313789e-05	1.81111342599141e-68	8.69334444475879e-67	*	Fish	sardine
104	24	sardine	Footprint	pre_MHW_Web/NCC_11242020_JimsOld_updatedKrill_10052022.csv	Pre	0.017462309786305	1.81111342599141e-68	8.69334444475879e-67	*	Fish	sardine
105	24	sardine	Footprint	post_MHW_Web/NCC2_NCC1Matched_10042022.csv	Post	0.000349442647176422	1.81111342599141e-68	8.69334444475879e-67	*	Fish	sardine
106	24	sardine	Footprint	pre_MHW_Web/NCC_11242020_JimsOld_updatedKrill_10052022.csv	Pre	0.00388308763391003	1.81111342599141e-68	8.69334444475879e-67	*	Fish	sardine
107	24	sardine	Footprint	post_MHW_Web/NCC2_NCC1Matched_10042022.csv	Post	0.000417774341049602	1.81111342599141e-68	8.69334444475879e-67	*	Fish	sardine
108	24	sardine	Footprint	pre_MHW_Web/NCC_11242020_JimsOld_updatedKrill_10052022.csv	Pre	0.000860871857117314	1.81111342599141e-68	8.69334444475879e-67	*	Fish	sardine
109	24	sardine	Footprint	post_MHW_Web/NCC2_NCC1Matched_10042022.csv	Post	0.000609740152792985	1.81111342599141e-68	8.69334444475879e-67	*	Fish	sardine
110	24	sardine	Footprint	pre_MHW_Web/NCC_11242020_JimsOld_updatedKrill_10052022.csv	Pre	0.00164361981359725	1.81111342599141e-68	8.69334444475879e-67	*	Fish	sardine
111	24	sardine	Footprint	post_MHW_Web/NCC2_NCC1Matched_10042022.csv	Post	0.000840237585428427	1.81111342599141e-68	8.69334444475879e-67	*	Fish	sardine
112	24	sardine	Footprint	pre_MHW_Web/NCC_11242020_JimsOld_updatedKrill_10052022.csv	Pre	0.0123731296473634	1.81111342599141e-68	8.69334444475879e-67	*	Fish	sardine
113	24	sardine	Footprint	post_MHW_Web/NCC2_NCC1Matched_10042022.csv	Post	0.000117619082385325	1.81111342599141e-68	8.69334444475879e-67	*	Fish	sardine
114	24	sardine	Footprint	pre_MHW_Web/NCC_11242020_JimsOld_updatedKrill_10052022.csv	Pre	0.00523900185981524	1.81111342599141e-68	8.69334444475879e-67	*	Fish	sardine
115	24	sardine	Footprint	post_MHW_Web/NCC2_NCC1Matched_10042022.csv	Post	0.000916877836914281	1.81111342599141e-68	8.69334444475879e-67	*	Fish	sardine
116	24	sardine	Footprint	pre_MHW_Web/NCC_11242020_JimsOld_updatedKrill_10052022.csv	Pre	0.000360344341228152	1.81111342599141e-68	8.69334444475879e-67	*	Fish	sardine
117	24	sardine	Footprint	post_MHW_Web/NCC2_NCC1Matched_10042022.csv	Post	0.000189287567480527	1.81111342599141e-68	8.69334444475879e-67	*	Fish	sardine
118	24	sardine	Footprint	pre_MHW_Web/NCC_11242020_JimsOld_updatedKrill_10052022.csv	Pre	0.00805439412958196	1.81111342599141e-68	8.69334444475879e-67	*	Fish	sardine
119	24	sardine	Footprint	post_MHW_Web/NCC2_NCC1Matched_10042022.csv	Post	0.000217973905288582	1.81111342599141e-68	8.69334444475879e-67	*	Fish	sardine
120	24	sardine	Footprint	pre_MHW_Web/NCC_11242020_JimsOld_updatedKrill_10052022.csv	Pre	0.00598590391521945	1.81111342599141e-68	8.69334444475879e-67	*	Fish	sardine
121	24	sardine	Footprint	post_MHW_Web/NCC2_NCC1Matched_10042022.csv	Post	0.000447961624899166	1.81111342599141e-68	8.69334444475879e-67	*	Fish	sardine
122	24	sardine	Footprint	pre_MHW_Web/NCC_11242020_JimsOld_updatedKrill_10052022.csv	Pre	0.00925420034558878	1.81111342599141e-68	8.69334444475879e-67	*	Fish	sardine
123	24	sardine	Footprint	post_MHW_Web/NCC2_NCC1Matched_10042022.csv	Post	0.000543569868708103	1.81111342599141e-68	8.69334444475879e-67	*	Fish	sardine
124	24	sardine	Footprint	pre_MHW_Web/NCC_11242020_JimsOld_updatedKrill_10052022.csv	Pre	0.0118181688129464	1.81111342599141e-68	8.69334444475879e-67	*	Fish	sardine
125	24	sardine	Footprint	post_MHW_Web/NCC2_NCC1Matched_10042022.csv	Post	0.000154897808933562	1.81111342599141e-68	8.69334444475879e-67	*	Fish	sardine
126	24	sardine	Footprint	pre_MHW_Web/NCC_11242020_JimsOld_updatedKrill_10052022.csv	Pre	0.00473013185861697	1.81111342599141e-68	8.69334444475879e-67	*	Fish	sardine
127	24	sardine	Footprint	post_MHW_Web/NCC2_NCC1Matched_10042022.csv	Post	0.00111389814312385	1.81111342599141e-68	8.69334444475879e-67	*	Fish	sardine
128	24	sardine	Footprint	pre_MHW_Web/NCC_11242020_JimsOld_updatedKrill_10052022.csv	Pre	0.0119877427392735	1.81111342599141e-68	8.69334444475879e-67	*	Fish	sardine
129	24	sardine	Footprint	post_MHW_Web/NCC2_NCC1Matched_10042022.csv	Post	0.000106644188074206	1.81111342599141e-68	8.69334444475879e-67	*	Fish	sardine
130	24	sardine	Footprint	pre_MHW_Web/NCC_11242020_JimsOld_updatedKrill_10052022.csv	Pre	0.0123925154278532	1.81111342599141e-68	8.69334444475879e-67	*	Fish	sardine
131	24	sardine	Footprint	post_MHW_Web/NCC2_NCC1Matched_10042022.csv	Post	0.000300095236076656	1.81111342599141e-68	8.69334444475879e-67	*	Fish	sardine
132	24	sardine	Footprint	pre_MHW_Web/NCC_11242020_JimsOld_updatedKrill_10052022.csv	Pre	0.00463701687282557	1.81111342599141e-68	8.69334444475879e-67	*	Fish	sardine
133	24	sardine	Footprint	post_MHW_Web/NCC2_NCC1Matched_10042022.csv	Post	0.000466805522400098	1.81111342599141e-68	8.69334444475879e-67	*	Fish	sardine
134	24	sardine	Footprint	pre_MHW_Web/NCC_11242020_JimsOld_updatedKrill_10052022.csv	Pre	0.013452958394068	1.81111342599141e-68	8.69334444475879e-67	*	Fish	sardine
135	24	sardine	Footprint	post_MHW_Web/NCC2_NCC1Matched_10042022.csv	Post	0.000107554963702494	1.81111342599141e-68	8.69334444475879e-67	*	Fish	sardine
136	24	sardine	Footprint	pre_MHW_Web/NCC_11242020_JimsOld_updatedKrill_10052022.csv	Pre	0.00257842492896505	1.81111342599141e-68	8.69334444475879e-67	*	Fish	sardine
137	24	sardine	Footprint	post_MHW_Web/NCC2_NCC1Matched_10042022.csv	Post	0.000154835385239031	1.81111342599141e-68	8.69334444475879e-67	*	Fish	sardine
138	24	sardine	Footprint	pre_MHW_Web/NCC_11242020_JimsOld_updatedKrill_10052022.csv	Pre	0.000875356621474309	1.81111342599141e-68	8.69334444475879e-67	*	Fish	sardine
139	24	sardine	Footprint	post_MHW_Web/NCC2_NCC1Matched_10042022.csv	Post	0.000713483501926006	1.81111342599141e-68	8.69334444475879e-67	*	Fish	sardine
140	24	sardine	Footprint	pre_MHW_Web/NCC_11242020_JimsOld_updatedKrill_10052022.csv	Pre	0.00400118468730846	1.81111342599141e-68	8.69334444475879e-67	*	Fish	sardine
141	24	sardine	Footprint	post_MHW_Web/NCC2_NCC1Matched_10042022.csv	Post	0.000809686923260565	1.81111342599141e-68	8.69334444475879e-67	*	Fish	sardine
142	24	sardine	Footprint	pre_MHW_Web/NCC_11242020_JimsOld_updatedKrill_10052022.csv	Pre	0.0211751864420506	1.81111342599141e-68	8.69334444475879e-67	*	Fish	sardine
143	24	sardine	Footprint	post_MHW_Web/NCC2_NCC1Matched_10042022.csv	Post	0.000265972135834576	1.81111342599141e-68	8.69334444475879e-67	*	Fish	sardine
144	24	sardine	Footprint	pre_MHW_Web/NCC_11242020_JimsOld_updatedKrill_10052022.csv	Pre	0.00613576618288201	1.81111342599141e-68	8.69334444475879e-67	*	Fish	sardine
145	24	sardine	Footprint	post_MHW_Web/NCC2_NCC1Matched_10042022.csv	Post	0.000918477672072591	1.81111342599141e-68	8.69334444475879e-67	*	Fish	sardine
146	24	sardine	Footprint	pre_MHW_Web/NCC_11242020_JimsOld_updatedKrill_10052022.csv	Pre	0.00370537748342281	1.81111342599141e-68	8.69334444475879e-67	*	Fish	sardine
147	24	sardine	Footprint	post_MHW_Web/NCC2_NCC1Matched_10042022.csv	Post	0.00125548600929706	1.81111342599141e-68	8.69334444475879e-67	*	Fish	sardine
148	24	sardine	Footprint	pre_MHW_Web/NCC_11242020_JimsOld_updatedKrill_10052022.csv	Pre	0.0143216189858607	1.81111342599141e-68	8.69334444475879e-67	*	Fish	sardine
149	24	sardine	Footprint	post_MHW_Web/NCC2_NCC1Matched_10042022.csv	Post	0.000185740276684084	1.81111342599141e-68	8.69334444475879e-67	*	Fish	sardine
150	24	sardine	Footprint	pre_MHW_Web/NCC_11242020_JimsOld_updatedKrill_10052022.csv	Pre	0.00238684559996943	1.81111342599141e-68	8.69334444475879e-67	*	Fish	sardine
151	24	sardine	Footprint	post_MHW_Web/NCC2_NCC1Matched_10042022.csv	Post	0.000309123391114106	1.81111342599141e-68	8.69334444475879e-67	*	Fish	sardine
152	24	sardine	Footprint	pre_MHW_Web/NCC_11242020_JimsOld_updatedKrill_10052022.csv	Pre	0.00157329170956533	1.81111342599141e-68	8.69334444475879e-67	*	Fish	sardine
153	24	sardine	Footprint	post_MHW_Web/NCC2_NCC1Matched_10042022.csv	Post	0.000730282439522194	1.81111342599141e-68	8.69334444475879e-67	*	Fish	sardine
154	24	sardine	Footprint	pre_MHW_Web/NCC_11242020_JimsOld_updatedKrill_10052022.csv	Pre	0.00170570687593321	1.81111342599141e-68	8.69334444475879e-67	*	Fish	sardine
155	24	sardine	Footprint	post_MHW_Web/NCC2_NCC1Matched_10042022.csv	Post	0.000518846392112211	1.81111342599141e-68	8.69334444475879e-67	*	Fish	sardine
156	24	sardine	Footprint	pre_MHW_Web/NCC_11242020_JimsOld_updatedKrill_10052022.csv	Pre	0.000607993822167276	1.81111342599141e-68	8.69334444475879e-67	*	Fish	sardine
157	24	sardine	Footprint	post_MHW_Web/NCC2_NCC1Matched_10042022.csv	Post	0.000286088967464278	1.81111342599141e-68	8.69334444475879e-67	*	Fish	sardine
158	24	sardine	Footprint	pre_MHW_Web/NCC_11242020_JimsOld_updatedKrill_10052022.csv	Pre	0.00880886544362615	1.81111342599141e-68	8.69334444475879e-67	*	Fish	sardine
159	24	sardine	Footprint	post_MHW_Web/NCC2_NCC1Matched_10042022.csv	Post	0.000411893666722939	1.81111342599141e-68	8.69334444475879e-67	*	Fish	sardine
160	24	sardine	Footprint	pre_MHW_Web/NCC_11242020_JimsOld_updatedKrill_10052022.csv	Pre	0.00158872491612921	1.81111342599141e-68	8.69334444475879e-67	*	Fish	sardine
161	24	sardine	Footprint	post_MHW_Web/NCC2_NCC1Matched_10042022.csv	Post	0.000304173980596428	1.81111342599141e-68	8.69334444475879e-67	*	Fish	sardine
162	24	sardine	Footprint	pre_MHW_Web/NCC_11242020_JimsOld_updatedKrill_10052022.csv	Pre	0.0022140930271773	1.81111342599141e-68	8.69334444475879e-67	*	Fish	sardine
163	24	sardine	Footprint	post_MHW_Web/NCC2_NCC1Matched_10042022.csv	Post	0.00101431550801428	1.81111342599141e-68	8.69334444475879e-67	*	Fish	sardine
164	24	sardine	Footprint	pre_MHW_Web/NCC_11242020_JimsOld_updatedKrill_10052022.csv	Pre	0.0456931785702639	1.81111342599141e-68	8.69334444475879e-67	*	Fish	sardine
165	24	sardine	Footprint	post_MHW_Web/NCC2_NCC1Matched_10042022.csv	Post	0.00141913885062426	1.81111342599141e-68	8.69334444475879e-67	*	Fish	sardine
166	24	sardine	Footprint	pre_MHW_Web/NCC_11242020_JimsOld_updatedKrill_10052022.csv	Pre	0.0065332860298478	1.81111342599141e-68	8.69334444475879e-67	*	Fish	sardine
167	24	sardine	Footprint	post_MHW_Web/NCC2_NCC1Matched_10042022.csv	Post	0.000278979439320341	1.81111342599141e-68	8.69334444475879e-67	*	Fish	sardine
168	24	sardine	Footprint	pre_MHW_Web/NCC_11242020_JimsOld_updatedKrill_10052022.csv	Pre	0.00124464195652934	1.81111342599141e-68	8.69334444475879e-67	*	Fish	sardine
169	24	sardine	Footprint	post_MHW_Web/NCC2_NCC1Matched_10042022.csv	Post	0.000862771865604028	1.81111342599141e-68	8.69334444475879e-67	*	Fish	sardine
170	24	sardine	Footprint	pre_MHW_Web/NCC_11242020_JimsOld_updatedKrill_10052022.csv	Pre	0.00655015557097893	1.81111342599141e-68	8.69334444475879e-67	*	Fish	sardine
171	24	sardine	Footprint	post_MHW_Web/NCC2_NCC1Matched_10042022.csv	Post	0.00296197289271843	1.81111342599141e-68	8.69334444475879e-67	*	Fish	sardine
172	24	sardine	Footprint	pre_MHW_Web/NCC_11242020_JimsOld_updatedKrill_10052022.csv	Pre	0.00312305602349531	1.81111342599141e-68	8.69334444475879e-67	*	Fish	sardine
173	24	sardine	Footprint	post_MHW_Web/NCC2_NCC1Matched_10042022.csv	Post	0.000669561541844417	1.81111342599141e-68	8.69334444475879e-67	*	Fish	sardine
174	24	sardine	Footprint	pre_MHW_Web/NCC_11242020_JimsOld_updatedKrill_10052022.csv	Pre	0.0115772329762804	1.81111342599141e-68	8.69334444475879e-67	*	Fish	sardine
175	24	sardine	Footprint	post_MHW_Web/NCC2_NCC1Matched_10042022.csv	Post	2.47271421451441e-05	1.81111342599141e-68	8.69334444475879e-67	*	Fish	sardine
176	24	sardine	Footprint	pre_MHW_Web/NCC_11242020_JimsOld_updatedKrill_10052022.csv	Pre	0.00408839982516485	1.81111342599141e-68	8.69334444475879e-67	*	Fish	sardine
177	24	sardine	Footprint	post_MHW_Web/NCC2_NCC1Matched_10042022.csv	Post	0.000496056706593584	1.81111342599141e-68	8.69334444475879e-67	*	Fish	sardine
178	24	sardine	Footprint	pre_MHW_Web/NCC_11242020_JimsOld_updatedKrill_10052022.csv	Pre	0.000668306146034764	1.81111342599141e-68	8.69334444475879e-67	*	Fish	sardine
179	24	sardine	Footprint	post_MHW_Web/NCC2_NCC1Matched_10042022.csv	Post	6.16193972995794e-05	1.81111342599141e-68	8.69334444475879e-67	*	Fish	sardine
180	24	sardine	Footprint	pre_MHW_Web/NCC_11242020_JimsOld_updatedKrill_10052022.csv	Pre	0.00546878161203345	1.81111342599141e-68	8.69334444475879e-67	*	Fish	sardine
181	24	sardine	Footprint	post_MHW_Web/NCC2_NCC1Matched_10042022.csv	Post	5.72588148420077e-05	1.81111342599141e-68	8.69334444475879e-67	*	Fish	sardine
182	24	sardine	Footprint	pre_MHW_Web/NCC_11242020_JimsOld_updatedKrill_10052022.csv	Pre	0.00570955908420536	1.81111342599141e-68	8.69334444475879e-67	*	Fish	sardine
183	24	sardine	Footprint	post_MHW_Web/NCC2_NCC1Matched_10042022.csv	Post	0.000154164656855657	1.81111342599141e-68	8.69334444475879e-67	*	Fish	sardine
184	24	sardine	Footprint	pre_MHW_Web/NCC_11242020_JimsOld_updatedKrill_10052022.csv	Pre	0.0135797379462797	1.81111342599141e-68	8.69334444475879e-67	*	Fish	sardine
185	24	sardine	Footprint	post_MHW_Web/NCC2_NCC1Matched_10042022.csv	Post	0.000274237151639211	1.81111342599141e-68	8.69334444475879e-67	*	Fish	sardine
186	24	sardine	Footprint	pre_MHW_Web/NCC_11242020_JimsOld_updatedKrill_10052022.csv	Pre	0.00247976371894918	1.81111342599141e-68	8.69334444475879e-67	*	Fish	sardine
187	24	sardine	Footprint	post_MHW_Web/NCC2_NCC1Matched_10042022.csv	Post	0.000348808795890341	1.81111342599141e-68	8.69334444475879e-67	*	Fish	sardine
188	24	sardine	Footprint	pre_MHW_Web/NCC_11242020_JimsOld_updatedKrill_10052022.csv	Pre	0.00618685799523017	1.81111342599141e-68	8.69334444475879e-67	*	Fish	sardine
189	24	sardine	Footprint	post_MHW_Web/NCC2_NCC1Matched_10042022.csv	Post	0.000185131681413342	1.81111342599141e-68	8.69334444475879e-67	*	Fish	sardine
190	24	sardine	Footprint	pre_MHW_Web/NCC_11242020_JimsOld_updatedKrill_10052022.csv	Pre	0.00459198119442627	1.81111342599141e-68	8.69334444475879e-67	*	Fish	sardine
191	24	sardine	Footprint	post_MHW_Web/NCC2_NCC1Matched_10042022.csv	Post	0.000414665496423787	1.81111342599141e-68	8.69334444475879e-67	*	Fish	sardine
192	24	sardine	Footprint	pre_MHW_Web/NCC_11242020_JimsOld_updatedKrill_10052022.csv	Pre	0.000494594207871887	1.81111342599141e-68	8.69334444475879e-67	*	Fish	sardine
193	24	sardine	Footprint	post_MHW_Web/NCC2_NCC1Matched_10042022.csv	Post	0.000361528301977531	1.81111342599141e-68	8.69334444475879e-67	*	Fish	sardine
194	24	sardine	Footprint	pre_MHW_Web/NCC_11242020_JimsOld_updatedKrill_10052022.csv	Pre	0.00159587454395697	1.81111342599141e-68	8.69334444475879e-67	*	Fish	sardine
195	24	sardine	Footprint	post_MHW_Web/NCC2_NCC1Matched_10042022.csv	Post	0.000253480277793796	1.81111342599141e-68	8.69334444475879e-67	*	Fish	sardine
196	24	sardine	Footprint	pre_MHW_Web/NCC_11242020_JimsOld_updatedKrill_10052022.csv	Pre	0.00683453402723269	1.81111342599141e-68	8.69334444475879e-67	*	Fish	sardine
197	24	sardine	Footprint	post_MHW_Web/NCC2_NCC1Matched_10042022.csv	Post	0.000480018397371507	1.81111342599141e-68	8.69334444475879e-67	*	Fish	sardine
198	24	sardine	Footprint	pre_MHW_Web/NCC_11242020_JimsOld_updatedKrill_10052022.csv	Pre	0.00223905239349557	1.81111342599141e-68	8.69334444475879e-67	*	Fish	sardine
199	24	sardine	Footprint	post_MHW_Web/NCC2_NCC1Matched_10042022.csv	Post	0.000183412558148725	1.81111342599141e-68	8.69334444475879e-67	*	Fish	sardine
200	24	sardine	Footprint	pre_MHW_Web/NCC_11242020_JimsOld_updatedKrill_10052022.csv	Pre	0.00044325092690297	1.81111342599141e-68	8.69334444475879e-67	*	Fish	sardine
201	24	sardine	Footprint	post_MHW_Web/NCC2_NCC1Matched_10042022.csv	Post	0.00285007519071293	1.81111342599141e-68	8.69334444475879e-67	*	Fish	sardine
202	24	sardine	Footprint	pre_MHW_Web/NCC_11242020_JimsOld_updatedKrill_10052022.csv	Pre	0.0197880164707806	1.81111342599141e-68	8.69334444475879e-67	*	Fish	sardine
203	24	sardine	Footprint	post_MHW_Web/NCC2_NCC1Matched_10042022.csv	Post	0.000475973753913831	1.81111342599141e-68	8.69334444475879e-67	*	Fish	sardine
204	24	sardine	Footprint	pre_MHW_Web/NCC_11242020_JimsOld_updatedKrill_10052022.csv	Pre	0.000640928610007581	1.81111342599141e-68	8.69334444475879e-67	*	Fish	sardine
205	24	sardine	Footprint	post_MHW_Web/NCC2_NCC1Matched_10042022.csv	Post	0.000220237001737602	1.81111342599141e-68	8.69334444475879e-67	*	Fish	sardine
206	24	sardine	Footprint	pre_MHW_Web/NCC_11242020_JimsOld_updatedKrill_10052022.csv	Pre	0.0056004738495914	1.81111342599141e-68	8.69334444475879e-67	*	Fish	sardine
207	24	sardine	Footprint	post_MHW_Web/NCC2_NCC1Matched_10042022.csv	Post	0.00172625470742797	1.81111342599141e-68	8.69334444475879e-67	*	Fish	sardine
208	24	sardine	Footprint	pre_MHW_Web/NCC_11242020_JimsOld_updatedKrill_10052022.csv	Pre	0.0121249825248093	1.81111342599141e-68	8.69334444475879e-67	*	Fish	sardine
209	24	sardine	Footprint	post_MHW_Web/NCC2_NCC1Matched_10042022.csv	Post	0.000493252366482689	1.81111342599141e-68	8.69334444475879e-67	*	Fish	sardine
210	24	sardine	Footprint	pre_MHW_Web/NCC_11242020_JimsOld_updatedKrill_10052022.csv	Pre	0.0115195585490907	1.81111342599141e-68	8.69334444475879e-67	*	Fish	sardine
211	24	sardine	Footprint	post_MHW_Web/NCC2_NCC1Matched_10042022.csv	Post	0.0002254660464028	1.81111342599141e-68	8.69334444475879e-67	*	Fish	sardine
212	24	sardine	Footprint	pre_MHW_Web/NCC_11242020_JimsOld_updatedKrill_10052022.csv	Pre	0.00375681206870011	1.81111342599141e-68	8.69334444475879e-67	*	Fish	sardine
213	24	sardine	Footprint	post_MHW_Web/NCC2_NCC1Matched_10042022.csv	Post	0.000253890709471163	1.81111342599141e-68	8.69334444475879e-67	*	Fish	sardine
214	24	sardine	Footprint	pre_MHW_Web/NCC_11242020_JimsOld_updatedKrill_10052022.csv	Pre	0.0196894154334886	1.81111342599141e-68	8.69334444475879e-67	*	Fish	sardine
215	24	sardine	Footprint	post_MHW_Web/NCC2_NCC1Matched_10042022.csv	Post	0.00039476967450854	1.81111342599141e-68	8.69334444475879e-67	*	Fish	sardine
216	24	sardine	Footprint	pre_MHW_Web/NCC_11242020_JimsOld_updatedKrill_10052022.csv	Pre	0.00203417750772753	1.81111342599141e-68	8.69334444475879e-67	*	Fish	sardine
217	24	sardine	Footprint	post_MHW_Web/NCC2_NCC1Matched_10042022.csv	Post	9.40477239899817e-05	1.81111342599141e-68	8.69334444475879e-67	*	Fish	sardine
218	24	sardine	Footprint	pre_MHW_Web/NCC_11242020_JimsOld_updatedKrill_10052022.csv	Pre	0.0207352464766286	1.81111342599141e-68	8.69334444475879e-67	*	Fish	sardine
219	24	sardine	Footprint	post_MHW_Web/NCC2_NCC1Matched_10042022.csv	Post	0.000191932874874707	1.81111342599141e-68	8.69334444475879e-67	*	Fish	sardine
220	24	sardine	Footprint	pre_MHW_Web/NCC_11242020_JimsOld_updatedKrill_10052022.csv	Pre	0.0104273249393138	1.81111342599141e-68	8.69334444475879e-67	*	Fish	sardine
221	24	sardine	Footprint	post_MHW_Web/NCC2_NCC1Matched_10042022.csv	Post	0.000609709094101496	1.81111342599141e-68	8.69334444475879e-67	*	Fish	sardine
222	24	sardine	Footprint	pre_MHW_Web/NCC_11242020_JimsOld_updatedKrill_10052022.csv	Pre	0.00662527960609612	1.81111342599141e-68	8.69334444475879e-67	*	Fish	sardine
223	24	sardine	Footprint	post_MHW_Web/NCC2_NCC1Matched_10042022.csv	Post	0.000394032064381479	1.81111342599141e-68	8.69334444475879e-67	*	Fish	sardine
224	24	sardine	Footprint	pre_MHW_Web/NCC_11242020_JimsOld_updatedKrill_10052022.csv	Pre	0.00877278931197643	1.81111342599141e-68	8.69334444475879e-67	*	Fish	sardine
225	24	sardine	Footprint	post_MHW_Web/NCC2_NCC1Matched_10042022.csv	Post	0.00213016412648036	1.81111342599141e-68	8.69334444475879e-67	*	Fish	sardine
226	24	sardine	Footprint	pre_MHW_Web/NCC_11242020_JimsOld_updatedKrill_10052022.csv	Pre	0.0021081980368734	1.81111342599141e-68	8.69334444475879e-67	*	Fish	sardine
227	24	sardine	Footprint	post_MHW_Web/NCC2_NCC1Matched_10042022.csv	Post	0.000296088523303047	1.81111342599141e-68	8.69334444475879e-67	*	Fish	sardine
228	24	sardine	Footprint	pre_MHW_Web/NCC_11242020_JimsOld_updatedKrill_10052022.csv	Pre	0.0187523535460634	1.81111342599141e-68	8.69334444475879e-67	*	Fish	sardine
229	24	sardine	Footprint	post_MHW_Web/NCC2_NCC1Matched_10042022.csv	Post	5.59827152185588e-05	1.81111342599141e-68	8.69334444475879e-67	*	Fish	sardine
230	24	sardine	Footprint	pre_MHW_Web/NCC_11242020_JimsOld_updatedKrill_10052022.csv	Pre	0.00530067523969697	1.81111342599141e-68	8.69334444475879e-67	*	Fish	sardine
231	24	sardine	Footprint	post_MHW_Web/NCC2_NCC1Matched_10042022.csv	Post	0.000113534362458132	1.81111342599141e-68	8.69334444475879e-67	*	Fish	sardine
232	24	sardine	Footprint	pre_MHW_Web/NCC_11242020_JimsOld_updatedKrill_10052022.csv	Pre	0.00071563178636116	1.81111342599141e-68	8.69334444475879e-67	*	Fish	sardine
233	24	sardine	Footprint	post_MHW_Web/NCC2_NCC1Matched_10042022.csv	Post	0.000349977328535849	1.81111342599141e-68	8.69334444475879e-67	*	Fish	sardine
234	24	sardine	Footprint	pre_MHW_Web/NCC_11242020_JimsOld_updatedKrill_10052022.csv	Pre	0.0253790495980054	1.81111342599141e-68	8.69334444475879e-67	*	Fish	sardine
235	24	sardine	Footprint	post_MHW_Web/NCC2_NCC1Matched_10042022.csv	Post	0.000179872938159376	1.81111342599141e-68	8.69334444475879e-67	*	Fish	sardine
236	24	sardine	Footprint	pre_MHW_Web/NCC_11242020_JimsOld_updatedKrill_10052022.csv	Pre	0.00760741215149096	1.81111342599141e-68	8.69334444475879e-67	*	Fish	sardine
237	24	sardine	Footprint	post_MHW_Web/NCC2_NCC1Matched_10042022.csv	Post	0.000211699894373773	1.81111342599141e-68	8.69334444475879e-67	*	Fish	sardine
238	24	sardine	Footprint	pre_MHW_Web/NCC_11242020_JimsOld_updatedKrill_10052022.csv	Pre	0.00762195144708167	1.81111342599141e-68	8.69334444475879e-67	*	Fish	sardine
239	24	sardine	Footprint	post_MHW_Web/NCC2_NCC1Matched_10042022.csv	Post	0.000231502479126221	1.81111342599141e-68	8.69334444475879e-67	*	Fish	sardine
240	24	sardine	Footprint	pre_MHW_Web/NCC_11242020_JimsOld_updatedKrill_10052022.csv	Pre	0.0068928538051637	1.81111342599141e-68	8.69334444475879e-67	*	Fish	sardine
241	24	sardine	Footprint	post_MHW_Web/NCC2_NCC1Matched_10042022.csv	Post	0.00031773257017191	1.81111342599141e-68	8.69334444475879e-67	*	Fish	sardine
242	24	sardine	Footprint	pre_MHW_Web/NCC_11242020_JimsOld_updatedKrill_10052022.csv	Pre	0.00315874528756329	1.81111342599141e-68	8.69334444475879e-67	*	Fish	sardine
243	24	sardine	Footprint	post_MHW_Web/NCC2_NCC1Matched_10042022.csv	Post	0.0010728197835437	1.81111342599141e-68	8.69334444475879e-67	*	Fish	sardine
244	24	sardine	Footprint	pre_MHW_Web/NCC_11242020_JimsOld_updatedKrill_10052022.csv	Pre	0.0151867174433345	1.81111342599141e-68	8.69334444475879e-67	*	Fish	sardine
245	24	sardine	Footprint	post_MHW_Web/NCC2_NCC1Matched_10042022.csv	Post	0.000276052407143233	1.81111342599141e-68	8.69334444475879e-67	*	Fish	sardine
246	24	sardine	Footprint	pre_MHW_Web/NCC_11242020_JimsOld_updatedKrill_10052022.csv	Pre	0.00502845745982396	1.81111342599141e-68	8.69334444475879e-67	*	Fish	sardine
247	24	sardine	Footprint	post_MHW_Web/NCC2_NCC1Matched_10042022.csv	Post	0.000992482041486746	1.81111342599141e-68	8.69334444475879e-67	*	Fish	sardine
248	24	sardine	Footprint	pre_MHW_Web/NCC_11242020_JimsOld_updatedKrill_10052022.csv	Pre	0.0114971598461142	1.81111342599141e-68	8.69334444475879e-67	*	Fish	sardine
249	24	sardine	Footprint	post_MHW_Web/NCC2_NCC1Matched_10042022.csv	Post	0.000203101012575585	1.81111342599141e-68	8.69334444475879e-67	*	Fish	sardine
250	24	sardine	Footprint	pre_MHW_Web/NCC_11242020_JimsOld_updatedKrill_10052022.csv	Pre	0.00354515806596429	1.81111342599141e-68	8.69334444475879e-67	*	Fish	sardine
251	24	sardine	Footprint	post_MHW_Web/NCC2_NCC1Matched_10042022.csv	Post	7.3255095539008e-05	1.81111342599141e-68	8.69334444475879e-67	*	Fish	sardine
252	24	sardine	Footprint	pre_MHW_Web/NCC_11242020_JimsOld_updatedKrill_10052022.csv	Pre	0.00174840086291246	1.81111342599141e-68	8.69334444475879e-67	*	Fish	sardine
253	24	sardine	Footprint	post_MHW_Web/NCC2_NCC1Matched_10042022.csv	Post	0.000966613507537902	1.81111342599141e-68	8.69334444475879e-67	*	Fish	sardine
254	24	sardine	Footprint	pre_MHW_Web/NCC_11242020_JimsOld_updatedKrill_10052022.csv	Pre	0.00108402174049513	1.81111342599141e-68	8.69334444475879e-67	*	Fish	sardine
255	24	sardine	Footprint	post_MHW_Web/NCC2_NCC1Matched_10042022.csv	Post	0.000489929931281509	1.81111342599141e-68	8.69334444475879e-67	*	Fish	sardine
256	24	sardine	Footprint	pre_MHW_Web/NCC_11242020_JimsOld_updatedKrill_10052022.csv	Pre	0.0038660774922222	1.81111342599141e-68	8.69334444475879e-67	*	Fish	sardine
257	24	sardine	Footprint	post_MHW_Web/NCC2_NCC1Matched_10042022.csv	Post	0.000236533859355217	1.81111342599141e-68	8.69334444475879e-67	*	Fish	sardine
258	24	sardine	Footprint	pre_MHW_Web/NCC_11242020_JimsOld_updatedKrill_10052022.csv	Pre	0.00381824511697335	1.81111342599141e-68	8.69334444475879e-67	*	Fish	sardine
259	24	sardine	Footprint	post_MHW_Web/NCC2_NCC1Matched_10042022.csv	Post	0.000190376879919594	1.81111342599141e-68	8.69334444475879e-67	*	Fish	sardine
260	24	sardine	Footprint	pre_MHW_Web/NCC_11242020_JimsOld_updatedKrill_10052022.csv	Pre	0.00064984426448274	1.81111342599141e-68	8.69334444475879e-67	*	Fish	sardine
261	24	sardine	Footprint	post_MHW_Web/NCC2_NCC1Matched_10042022.csv	Post	0.000378762622390604	1.81111342599141e-68	8.69334444475879e-67	*	Fish	sardine
262	24	sardine	Footprint	pre_MHW_Web/NCC_11242020_JimsOld_updatedKrill_10052022.csv	Pre	0.00311280693810184	1.81111342599141e-68	8.69334444475879e-67	*	Fish	sardine
263	24	sardine	Footprint	post_MHW_Web/NCC2_NCC1Matched_10042022.csv	Post	0.000651714755375516	1.81111342599141e-68	8.69334444475879e-67	*	Fish	sardine
264	24	sardine	Footprint	pre_MHW_Web/NCC_11242020_JimsOld_updatedKrill_10052022.csv	Pre	0.00248917002641546	1.81111342599141e-68	8.69334444475879e-67	*	Fish	sardine
265	24	sardine	Footprint	post_MHW_Web/NCC2_NCC1Matched_10042022.csv	Post	0.000220725366389012	1.81111342599141e-68	8.69334444475879e-67	*	Fish	sardine
266	24	sardine	Footprint	pre_MHW_Web/NCC_11242020_JimsOld_updatedKrill_10052022.csv	Pre	0.00505274485693794	1.81111342599141e-68	8.69334444475879e-67	*	Fish	sardine
267	24	sardine	Footprint	post_MHW_Web/NCC2_NCC1Matched_10042022.csv	Post	0.000151893031381477	1.81111342599141e-68	8.69334444475879e-67	*	Fish	sardine
268	24	sardine	Footprint	pre_MHW_Web/NCC_11242020_JimsOld_updatedKrill_10052022.csv	Pre	0.000951049629149158	1.81111342599141e-68	8.69334444475879e-67	*	Fish	sardine
269	24	sardine	Footprint	post_MHW_Web/NCC2_NCC1Matched_10042022.csv	Post	0.000131000163797137	1.81111342599141e-68	8.69334444475879e-67	*	Fish	sardine
270	24	sardine	Footprint	pre_MHW_Web/NCC_11242020_JimsOld_updatedKrill_10052022.csv	Pre	0.00509311379938927	1.81111342599141e-68	8.69334444475879e-67	*	Fish	sardine
271	24	sardine	Footprint	post_MHW_Web/NCC2_NCC1Matched_10042022.csv	Post	0.000157767156921946	1.81111342599141e-68	8.69334444475879e-67	*	Fish	sardine
272	24	sardine	Footprint	pre_MHW_Web/NCC_11242020_JimsOld_updatedKrill_10052022.csv	Pre	0.00446443156053073	1.81111342599141e-68	8.69334444475879e-67	*	Fish	sardine
273	24	sardine	Footprint	post_MHW_Web/NCC2_NCC1Matched_10042022.csv	Post	0.000135177271115194	1.81111342599141e-68	8.69334444475879e-67	*	Fish	sardine
274	24	sardine	Footprint	pre_MHW_Web/NCC_11242020_JimsOld_updatedKrill_10052022.csv	Pre	0.00517781759218806	1.81111342599141e-68	8.69334444475879e-67	*	Fish	sardine
275	24	sardine	Footprint	post_MHW_Web/NCC2_NCC1Matched_10042022.csv	Post	0.000532099034824205	1.81111342599141e-68	8.69334444475879e-67	*	Fish	sardine
276	24	sardine	Footprint	pre_MHW_Web/NCC_11242020_JimsOld_updatedKrill_10052022.csv	Pre	0.00055736982939699	1.81111342599141e-68	8.69334444475879e-67	*	Fish	sardine
277	24	sardine	Footprint	post_MHW_Web/NCC2_NCC1Matched_10042022.csv	Post	3.81048005731556e-05	1.81111342599141e-68	8.69334444475879e-67	*	Fish	sardine
278	24	sardine	Footprint	pre_MHW_Web/NCC_11242020_JimsOld_updatedKrill_10052022.csv	Pre	0.0103339508306504	1.81111342599141e-68	8.69334444475879e-67	*	Fish	sardine
279	24	sardine	Footprint	post_MHW_Web/NCC2_NCC1Matched_10042022.csv	Post	0.00400842105465605	1.81111342599141e-68	8.69334444475879e-67	*	Fish	sardine
280	24	sardine	Footprint	pre_MHW_Web/NCC_11242020_JimsOld_updatedKrill_10052022.csv	Pre	0.00274470777872765	1.81111342599141e-68	8.69334444475879e-67	*	Fish	sardine
281	24	sardine	Footprint	post_MHW_Web/NCC2_NCC1Matched_10042022.csv	Post	0.000560451106313751	1.81111342599141e-68	8.69334444475879e-67	*	Fish	sardine
282	24	sardine	Footprint	pre_MHW_Web/NCC_11242020_JimsOld_updatedKrill_10052022.csv	Pre	0.000257508349709579	1.81111342599141e-68	8.69334444475879e-67	*	Fish	sardine
283	24	sardine	Footprint	post_MHW_Web/NCC2_NCC1Matched_10042022.csv	Post	0.00160701625300452	1.81111342599141e-68	8.69334444475879e-67	*	Fish	sardine
284	24	sardine	Footprint	pre_MHW_Web/NCC_11242020_JimsOld_updatedKrill_10052022.csv	Pre	0.00216139616183081	1.81111342599141e-68	8.69334444475879e-67	*	Fish	sardine
285	24	sardine	Footprint	post_MHW_Web/NCC2_NCC1Matched_10042022.csv	Post	0.000880765650581223	1.81111342599141e-68	8.69334444475879e-67	*	Fish	sardine
286	24	sardine	Footprint	pre_MHW_Web/NCC_11242020_JimsOld_updatedKrill_10052022.csv	Pre	0.007321991471066	1.81111342599141e-68	8.69334444475879e-67	*	Fish	sardine
287	24	sardine	Footprint	post_MHW_Web/NCC2_NCC1Matched_10042022.csv	Post	0.000748779300571254	1.81111342599141e-68	8.69334444475879e-67	*	Fish	sardine
288	24	sardine	Footprint	pre_MHW_Web/NCC_11242020_JimsOld_updatedKrill_10052022.csv	Pre	0.00390360255228881	1.81111342599141e-68	8.69334444475879e-67	*	Fish	sardine
289	24	sardine	Footprint	post_MHW_Web/NCC2_NCC1Matched_10042022.csv	Post	0.000379361285217056	1.81111342599141e-68	8.69334444475879e-67	*	Fish	sardine
290	24	sardine	Footprint	pre_MHW_Web/NCC_11242020_JimsOld_updatedKrill_10052022.csv	Pre	0.0145359748348985	1.81111342599141e-68	8.69334444475879e-67	*	Fish	sardine
291	24	sardine	Footprint	post_MHW_Web/NCC2_NCC1Matched_10042022.csv	Post	0.00040636716677709	1.81111342599141e-68	8.69334444475879e-67	*	Fish	sardine
292	24	sardine	Footprint	pre_MHW_Web/NCC_11242020_JimsOld_updatedKrill_10052022.csv	Pre	0.00562932956934103	1.81111342599141e-68	8.69334444475879e-67	*	Fish	sardine
293	24	sardine	Footprint	post_MHW_Web/NCC2_NCC1Matched_10042022.csv	Post	0.000257194326781476	1.81111342599141e-68	8.69334444475879e-67	*	Fish	sardine
294	24	sardine	Footprint	pre_MHW_Web/NCC_11242020_JimsOld_updatedKrill_10052022.csv	Pre	0.00152449568738692	1.81111342599141e-68	8.69334444475879e-67	*	Fish	sardine
295	24	sardine	Footprint	post_MHW_Web/NCC2_NCC1Matched_10042022.csv	Post	0.000121258325293166	1.81111342599141e-68	8.69334444475879e-67	*	Fish	sardine
296	24	sardine	Footprint	pre_MHW_Web/NCC_11242020_JimsOld_updatedKrill_10052022.csv	Pre	0.0012886449798158	1.81111342599141e-68	8.69334444475879e-67	*	Fish	sardine
297	24	sardine	Footprint	post_MHW_Web/NCC2_NCC1Matched_10042022.csv	Post	0.000913169878069587	1.81111342599141e-68	8.69334444475879e-67	*	Fish	sardine
298	24	sardine	Footprint	pre_MHW_Web/NCC_11242020_JimsOld_updatedKrill_10052022.csv	Pre	0.00102116604943567	1.81111342599141e-68	8.69334444475879e-67	*	Fish	sardine
299	24	sardine	Footprint	post_MHW_Web/NCC2_NCC1Matched_10042022.csv	Post	0.000644398235384957	1.81111342599141e-68	8.69334444475879e-67	*	Fish	sardine
300	24	sardine	Footprint	pre_MHW_Web/NCC_11242020_JimsOld_updatedKrill_10052022.csv	Pre	0.00214589617554793	1.81111342599141e-68	8.69334444475879e-67	*	Fish	sardine
301	24	sardine	Footprint	post_MHW_Web/NCC2_NCC1Matched_10042022.csv	Post	0.000318337790134976	1.81111342599141e-68	8.69334444475879e-67	*	Fish	sardine
302	24	sardine	Footprint	pre_MHW_Web/NCC_11242020_JimsOld_updatedKrill_10052022.csv	Pre	0.00101821024519674	1.81111342599141e-68	8.69334444475879e-67	*	Fish	sardine
303	24	sardine	Footprint	post_MHW_Web/NCC2_NCC1Matched_10042022.csv	Post	0.000732656031559015	1.81111342599141e-68	8.69334444475879e-67	*	Fish	sardine
304	24	sardine	Footprint	pre_MHW_Web/NCC_11242020_JimsOld_updatedKrill_10052022.csv	Pre	0.00635595607313588	1.81111342599141e-68	8.69334444475879e-67	*	Fish	sardine
305	24	sardine	Footprint	post_MHW_Web/NCC2_NCC1Matched_10042022.csv	Post	0.00256146210077728	1.81111342599141e-68	8.69334444475879e-67	*	Fish	sardine
306	24	sardine	Footprint	pre_MHW_Web/NCC_11242020_JimsOld_updatedKrill_10052022.csv	Pre	0.00764108765995523	1.81111342599141e-68	8.69334444475879e-67	*	Fish	sardine
307	24	sardine	Footprint	post_MHW_Web/NCC2_NCC1Matched_10042022.csv	Post	0.000519830765681687	1.81111342599141e-68	8.69334444475879e-67	*	Fish	sardine
308	24	sardine	Footprint	pre_MHW_Web/NCC_11242020_JimsOld_updatedKrill_10052022.csv	Pre	0.00325896564755626	1.81111342599141e-68	8.69334444475879e-67	*	Fish	sardine
309	24	sardine	Footprint	post_MHW_Web/NCC2_NCC1Matched_10042022.csv	Post	0.000210263874274989	1.81111342599141e-68	8.69334444475879e-67	*	Fish	sardine
310	24	sardine	Footprint	pre_MHW_Web/NCC_11242020_JimsOld_updatedKrill_10052022.csv	Pre	0.000328243238240675	1.81111342599141e-68	8.69334444475879e-67	*	Fish	sardine
311	24	sardine	Footprint	post_MHW_Web/NCC2_NCC1Matched_10042022.csv	Post	0.000419209797683265	1.81111342599141e-68	8.69334444475879e-67	*	Fish	sardine
312	24	sardine	Footprint	pre_MHW_Web/NCC_11242020_JimsOld_updatedKrill_10052022.csv	Pre	0.0146064087708125	1.81111342599141e-68	8.69334444475879e-67	*	Fish	sardine
313	24	sardine	Footprint	post_MHW_Web/NCC2_NCC1Matched_10042022.csv	Post	0.000372072609845879	1.81111342599141e-68	8.69334444475879e-67	*	Fish	sardine
314	24	sardine	Footprint	pre_MHW_Web/NCC_11242020_JimsOld_updatedKrill_10052022.csv	Pre	0.00502636343057443	1.81111342599141e-68	8.69334444475879e-67	*	Fish	sardine
315	24	sardine	Footprint	post_MHW_Web/NCC2_NCC1Matched_10042022.csv	Post	0.00109964898156185	1.81111342599141e-68	8.69334444475879e-67	*	Fish	sardine
316	24	sardine	Footprint	pre_MHW_Web/NCC_11242020_JimsOld_updatedKrill_10052022.csv	Pre	0.00684310352060594	1.81111342599141e-68	8.69334444475879e-67	*	Fish	sardine
317	24	sardine	Footprint	post_MHW_Web/NCC2_NCC1Matched_10042022.csv	Post	0.000153247797946807	1.81111342599141e-68	8.69334444475879e-67	*	Fish	sardine
318	24	sardine	Footprint	pre_MHW_Web/NCC_11242020_JimsOld_updatedKrill_10052022.csv	Pre	0.00810416919474943	1.81111342599141e-68	8.69334444475879e-67	*	Fish	sardine
319	24	sardine	Footprint	post_MHW_Web/NCC2_NCC1Matched_10042022.csv	Post	0.00073517978679938	1.81111342599141e-68	8.69334444475879e-67	*	Fish	sardine
320	24	sardine	Footprint	pre_MHW_Web/NCC_11242020_JimsOld_updatedKrill_10052022.csv	Pre	0.00258829093446439	1.81111342599141e-68	8.69334444475879e-67	*	Fish	sardine
321	24	sardine	Footprint	post_MHW_Web/NCC2_NCC1Matched_10042022.csv	Post	8.17529797716364e-05	1.81111342599141e-68	8.69334444475879e-67	*	Fish	sardine
322	24	sardine	Footprint	pre_MHW_Web/NCC_11242020_JimsOld_updatedKrill_10052022.csv	Pre	0.00283166284145519	1.81111342599141e-68	8.69334444475879e-67	*	Fish	sardine
323	24	sardine	Footprint	post_MHW_Web/NCC2_NCC1Matched_10042022.csv	Post	0.000703135365512217	1.81111342599141e-68	8.69334444475879e-67	*	Fish	sardine
324	24	sardine	Footprint	pre_MHW_Web/NCC_11242020_JimsOld_updatedKrill_10052022.csv	Pre	0.00749511401798333	1.81111342599141e-68	8.69334444475879e-67	*	Fish	sardine
325	24	sardine	Footprint	post_MHW_Web/NCC2_NCC1Matched_10042022.csv	Post	0.000320124827693438	1.81111342599141e-68	8.69334444475879e-67	*	Fish	sardine
326	24	sardine	Footprint	pre_MHW_Web/NCC_11242020_JimsOld_updatedKrill_10052022.csv	Pre	0.0213962467867744	1.81111342599141e-68	8.69334444475879e-67	*	Fish	sardine
327	24	sardine	Footprint	post_MHW_Web/NCC2_NCC1Matched_10042022.csv	Post	0.00224806006173106	1.81111342599141e-68	8.69334444475879e-67	*	Fish	sardine
328	24	sardine	Footprint	pre_MHW_Web/NCC_11242020_JimsOld_updatedKrill_10052022.csv	Pre	0.00581996530897154	1.81111342599141e-68	8.69334444475879e-67	*	Fish	sardine
329	24	sardine	Footprint	post_MHW_Web/NCC2_NCC1Matched_10042022.csv	Post	0.000543272588633126	1.81111342599141e-68	8.69334444475879e-67	*	Fish	sardine
330	24	sardine	Footprint	pre_MHW_Web/NCC_11242020_JimsOld_updatedKrill_10052022.csv	Pre	0.00293465542920985	1.81111342599141e-68	8.69334444475879e-67	*	Fish	sardine
331	24	sardine	Footprint	post_MHW_Web/NCC2_NCC1Matched_10042022.csv	Post	0.000711582406077995	1.81111342599141e-68	8.69334444475879e-67	*	Fish	sardine
332	24	sardine	Footprint	pre_MHW_Web/NCC_11242020_JimsOld_updatedKrill_10052022.csv	Pre	0.00785361653869545	1.81111342599141e-68	8.69334444475879e-67	*	Fish	sardine
333	24	sardine	Footprint	post_MHW_Web/NCC2_NCC1Matched_10042022.csv	Post	0.000584154770867338	1.81111342599141e-68	8.69334444475879e-67	*	Fish	sardine
334	24	sardine	Footprint	pre_MHW_Web/NCC_11242020_JimsOld_updatedKrill_10052022.csv	Pre	0.0127534299430809	1.81111342599141e-68	8.69334444475879e-67	*	Fish	sardine
335	24	sardine	Footprint	post_MHW_Web/NCC2_NCC1Matched_10042022.csv	Post	0.00087512648811151	1.81111342599141e-68	8.69334444475879e-67	*	Fish	sardine
336	24	sardine	Footprint	pre_MHW_Web/NCC_11242020_JimsOld_updatedKrill_10052022.csv	Pre	0.00138476977285284	1.81111342599141e-68	8.69334444475879e-67	*	Fish	sardine
337	24	sardine	Footprint	post_MHW_Web/NCC2_NCC1Matched_10042022.csv	Post	0.00160731534357661	1.81111342599141e-68	8.69334444475879e-67	*	Fish	sardine
338	24	sardine	Footprint	pre_MHW_Web/NCC_11242020_JimsOld_updatedKrill_10052022.csv	Pre	0.00709536289010947	1.81111342599141e-68	8.69334444475879e-67	*	Fish	sardine
339	24	sardine	Footprint	post_MHW_Web/NCC2_NCC1Matched_10042022.csv	Post	0.000319256336094673	1.81111342599141e-68	8.69334444475879e-67	*	Fish	sardine
340	24	sardine	Footprint	pre_MHW_Web/NCC_11242020_JimsOld_updatedKrill_10052022.csv	Pre	0.00521861934342204	1.81111342599141e-68	8.69334444475879e-67	*	Fish	sardine
341	24	sardine	Footprint	post_MHW_Web/NCC2_NCC1Matched_10042022.csv	Post	0.000423221283623593	1.81111342599141e-68	8.69334444475879e-67	*	Fish	sardine
342	24	sardine	Footprint	pre_MHW_Web/NCC_11242020_JimsOld_updatedKrill_10052022.csv	Pre	0.00540785539267495	1.81111342599141e-68	8.69334444475879e-67	*	Fish	sardine
343	24	sardine	Footprint	post_MHW_Web/NCC2_NCC1Matched_10042022.csv	Post	0.000217971666252687	1.81111342599141e-68	8.69334444475879e-67	*	Fish	sardine
344	24	sardine	Footprint	pre_MHW_Web/NCC_11242020_JimsOld_updatedKrill_10052022.csv	Pre	0.0125745074804225	1.81111342599141e-68	8.69334444475879e-67	*	Fish	sardine
345	24	sardine	Footprint	post_MHW_Web/NCC2_NCC1Matched_10042022.csv	Post	0.00358382973924454	1.81111342599141e-68	8.69334444475879e-67	*	Fish	sardine
346	24	sardine	Footprint	pre_MHW_Web/NCC_11242020_JimsOld_updatedKrill_10052022.csv	Pre	0.000223459920262431	1.81111342599141e-68	8.69334444475879e-67	*	Fish	sardine
347	24	sardine	Footprint	post_MHW_Web/NCC2_NCC1Matched_10042022.csv	Post	7.29142358447846e-05	1.81111342599141e-68	8.69334444475879e-67	*	Fish	sardine
348	24	sardine	Footprint	pre_MHW_Web/NCC_11242020_JimsOld_updatedKrill_10052022.csv	Pre	0.00439684904253764	1.81111342599141e-68	8.69334444475879e-67	*	Fish	sardine
349	24	sardine	Footprint	post_MHW_Web/NCC2_NCC1Matched_10042022.csv	Post	0.000477485166556753	1.81111342599141e-68	8.69334444475879e-67	*	Fish	sardine
350	24	sardine	Footprint	pre_MHW_Web/NCC_11242020_JimsOld_updatedKrill_10052022.csv	Pre	0.00640363681772092	1.81111342599141e-68	8.69334444475879e-67	*	Fish	sardine
351	24	sardine	Footprint	post_MHW_Web/NCC2_NCC1Matched_10042022.csv	Post	0.000660812774138988	1.81111342599141e-68	8.69334444475879e-67	*	Fish	sardine
352	24	sardine	Footprint	pre_MHW_Web/NCC_11242020_JimsOld_updatedKrill_10052022.csv	Pre	0.0018063774549592	1.81111342599141e-68	8.69334444475879e-67	*	Fish	sardine
353	24	sardine	Footprint	post_MHW_Web/NCC2_NCC1Matched_10042022.csv	Post	0.000883276828249381	1.81111342599141e-68	8.69334444475879e-67	*	Fish	sardine
354	24	sardine	Footprint	pre_MHW_Web/NCC_11242020_JimsOld_updatedKrill_10052022.csv	Pre	0.00105561693783608	1.81111342599141e-68	8.69334444475879e-67	*	Fish	sardine
355	24	sardine	Footprint	post_MHW_Web/NCC2_NCC1Matched_10042022.csv	Post	0.000326118266692962	1.81111342599141e-68	8.69334444475879e-67	*	Fish	sardine
356	24	sardine	Footprint	pre_MHW_Web/NCC_11242020_JimsOld_updatedKrill_10052022.csv	Pre	0.0127949795096783	1.81111342599141e-68	8.69334444475879e-67	*	Fish	sardine
357	24	sardine	Footprint	post_MHW_Web/NCC2_NCC1Matched_10042022.csv	Post	5.50011077591296e-05	1.81111342599141e-68	8.69334444475879e-67	*	Fish	sardine
358	24	sardine	Footprint	pre_MHW_Web/NCC_11242020_JimsOld_updatedKrill_10052022.csv	Pre	0.00551150391005246	1.81111342599141e-68	8.69334444475879e-67	*	Fish	sardine
359	24	sardine	Footprint	post_MHW_Web/NCC2_NCC1Matched_10042022.csv	Post	0.000321347682995694	1.81111342599141e-68	8.69334444475879e-67	*	Fish	sardine
360	24	sardine	Footprint	pre_MHW_Web/NCC_11242020_JimsOld_updatedKrill_10052022.csv	Pre	0.000337841873207819	1.81111342599141e-68	8.69334444475879e-67	*	Fish	sardine
361	24	sardine	Footprint	post_MHW_Web/NCC2_NCC1Matched_10042022.csv	Post	0.00035652859412761	1.81111342599141e-68	8.69334444475879e-67	*	Fish	sardine
362	24	sardine	Footprint	pre_MHW_Web/NCC_11242020_JimsOld_updatedKrill_10052022.csv	Pre	0.0019276269339407	1.81111342599141e-68	8.69334444475879e-67	*	Fish	sardine
363	24	sardine	Footprint	post_MHW_Web/NCC2_NCC1Matched_10042022.csv	Post	0.000407445753167897	1.81111342599141e-68	8.69334444475879e-67	*	Fish	sardine
364	24	sardine	Footprint	pre_MHW_Web/NCC_11242020_JimsOld_updatedKrill_10052022.csv	Pre	0.00223342379744612	1.81111342599141e-68	8.69334444475879e-67	*	Fish	sardine
365	24	sardine	Footprint	post_MHW_Web/NCC2_NCC1Matched_10042022.csv	Post	0.000136244218696554	1.81111342599141e-68	8.69334444475879e-67	*	Fish	sardine
366	24	sardine	Footprint	pre_MHW_Web/NCC_11242020_JimsOld_updatedKrill_10052022.csv	Pre	0.00731653966177364	1.81111342599141e-68	8.69334444475879e-67	*	Fish	sardine
367	24	sardine	Footprint	post_MHW_Web/NCC2_NCC1Matched_10042022.csv	Post	0.000256116037421654	1.81111342599141e-68	8.69334444475879e-67	*	Fish	sardine
368	24	sardine	Footprint	pre_MHW_Web/NCC_11242020_JimsOld_updatedKrill_10052022.csv	Pre	0.00908071945749962	1.81111342599141e-68	8.69334444475879e-67	*	Fish	sardine
369	24	sardine	Footprint	post_MHW_Web/NCC2_NCC1Matched_10042022.csv	Post	0.00028065443010381	1.81111342599141e-68	8.69334444475879e-67	*	Fish	sardine
370	24	sardine	Footprint	pre_MHW_Web/NCC_11242020_JimsOld_updatedKrill_10052022.csv	Pre	0.00979309127013856	1.81111342599141e-68	8.69334444475879e-67	*	Fish	sardine
371	24	sardine	Footprint	post_MHW_Web/NCC2_NCC1Matched_10042022.csv	Post	0.000255811317699162	1.81111342599141e-68	8.69334444475879e-67	*	Fish	sardine
372	24	sardine	Footprint	pre_MHW_Web/NCC_11242020_JimsOld_updatedKrill_10052022.csv	Pre	0.00305972268422428	1.81111342599141e-68	8.69334444475879e-67	*	Fish	sardine
373	24	sardine	Footprint	post_MHW_Web/NCC2_NCC1Matched_10042022.csv	Post	0.000193237593517524	1.81111342599141e-68	8.69334444475879e-67	*	Fish	sardine
374	24	sardine	Footprint	pre_MHW_Web/NCC_11242020_JimsOld_updatedKrill_10052022.csv	Pre	0.00470014173046978	1.81111342599141e-68	8.69334444475879e-67	*	Fish	sardine
375	24	sardine	Footprint	post_MHW_Web/NCC2_NCC1Matched_10042022.csv	Post	0.000368344691838503	1.81111342599141e-68	8.69334444475879e-67	*	Fish	sardine
376	24	sardine	Footprint	pre_MHW_Web/NCC_11242020_JimsOld_updatedKrill_10052022.csv	Pre	0.00736458291368211	1.81111342599141e-68	8.69334444475879e-67	*	Fish	sardine
377	24	sardine	Footprint	post_MHW_Web/NCC2_NCC1Matched_10042022.csv	Post	0.000994938545082612	1.81111342599141e-68	8.69334444475879e-67	*	Fish	sardine
378	24	sardine	Footprint	pre_MHW_Web/NCC_11242020_JimsOld_updatedKrill_10052022.csv	Pre	0.00589194260089132	1.81111342599141e-68	8.69334444475879e-67	*	Fish	sardine
379	24	sardine	Footprint	post_MHW_Web/NCC2_NCC1Matched_10042022.csv	Post	0.000341055326929151	1.81111342599141e-68	8.69334444475879e-67	*	Fish	sardine
380	24	sardine	Footprint	pre_MHW_Web/NCC_11242020_JimsOld_updatedKrill_10052022.csv	Pre	0.0116185270916557	1.81111342599141e-68	8.69334444475879e-67	*	Fish	sardine
381	24	sardine	Footprint	post_MHW_Web/NCC2_NCC1Matched_10042022.csv	Post	0.000559757603690992	1.81111342599141e-68	8.69334444475879e-67	*	Fish	sardine
382	24	sardine	Footprint	pre_MHW_Web/NCC_11242020_JimsOld_updatedKrill_10052022.csv	Pre	0.0105449151263935	1.81111342599141e-68	8.69334444475879e-67	*	Fish	sardine
383	24	sardine	Footprint	post_MHW_Web/NCC2_NCC1Matched_10042022.csv	Post	0.000320337161876952	1.81111342599141e-68	8.69334444475879e-67	*	Fish	sardine
384	24	sardine	Footprint	pre_MHW_Web/NCC_11242020_JimsOld_updatedKrill_10052022.csv	Pre	0.00140971639252266	1.81111342599141e-68	8.69334444475879e-67	*	Fish	sardine
385	24	sardine	Footprint	post_MHW_Web/NCC2_NCC1Matched_10042022.csv	Post	0.000110634561198504	1.81111342599141e-68	8.69334444475879e-67	*	Fish	sardine
386	24	sardine	Footprint	pre_MHW_Web/NCC_11242020_JimsOld_updatedKrill_10052022.csv	Pre	0.00447026570277802	1.81111342599141e-68	8.69334444475879e-67	*	Fish	sardine
387	24	sardine	Footprint	post_MHW_Web/NCC2_NCC1Matched_10042022.csv	Post	0.00128110202725295	1.81111342599141e-68	8.69334444475879e-67	*	Fish	sardine
388	24	sardine	Footprint	pre_MHW_Web/NCC_11242020_JimsOld_updatedKrill_10052022.csv	Pre	0.00171517272168094	1.81111342599141e-68	8.69334444475879e-67	*	Fish	sardine
389	24	sardine	Footprint	post_MHW_Web/NCC2_NCC1Matched_10042022.csv	Post	0.00109208075788968	1.81111342599141e-68	8.69334444475879e-67	*	Fish	sardine
390	24	sardine	Footprint	pre_MHW_Web/NCC_11242020_JimsOld_updatedKrill_10052022.csv	Pre	0.0150067567937331	1.81111342599141e-68	8.69334444475879e-67	*	Fish	sardine
391	24	sardine	Footprint	post_MHW_Web/NCC2_NCC1Matched_10042022.csv	Post	0.00058053050804351	1.81111342599141e-68	8.69334444475879e-67	*	Fish	sardine
392	24	sardine	Footprint	pre_MHW_Web/NCC_11242020_JimsOld_updatedKrill_10052022.csv	Pre	0.00137415032969787	1.81111342599141e-68	8.69334444475879e-67	*	Fish	sardine
393	24	sardine	Footprint	post_MHW_Web/NCC2_NCC1Matched_10042022.csv	Post	0.000331076190677656	1.81111342599141e-68	8.69334444475879e-67	*	Fish	sardine
394	24	sardine	Footprint	pre_MHW_Web/NCC_11242020_JimsOld_updatedKrill_10052022.csv	Pre	0.00585627241005592	1.81111342599141e-68	8.69334444475879e-67	*	Fish	sardine
395	24	sardine	Footprint	post_MHW_Web/NCC2_NCC1Matched_10042022.csv	Post	0.000478864581144631	1.81111342599141e-68	8.69334444475879e-67	*	Fish	sardine
396	24	sardine	Footprint	pre_MHW_Web/NCC_11242020_JimsOld_updatedKrill_10052022.csv	Pre	0.0151072450481045	1.81111342599141e-68	8.69334444475879e-67	*	Fish	sardine
397	24	sardine	Footprint	post_MHW_Web/NCC2_NCC1Matched_10042022.csv	Post	8.68354761804146e-05	1.81111342599141e-68	8.69334444475879e-67	*	Fish	sardine
398	24	sardine	Footprint	pre_MHW_Web/NCC_11242020_JimsOld_updatedKrill_10052022.csv	Pre	0.00249552825251161	1.81111342599141e-68	8.69334444475879e-67	*	Fish	sardine
399	24	sardine	Footprint	post_MHW_Web/NCC2_NCC1Matched_10042022.csv	Post	0.00106642490481394	1.81111342599141e-68	8.69334444475879e-67	*	Fish	sardine
400	24	sardine	Footprint	pre_MHW_Web/NCC_11242020_JimsOld_updatedKrill_10052022.csv	Pre	0.00775930614063514	1.81111342599141e-68	8.69334444475879e-67	*	Fish	sardine
401	24	sardine	Footprint	post_MHW_Web/NCC2_NCC1Matched_10042022.csv	Post	0.000134624749882685	1.81111342599141e-68	8.69334444475879e-67	*	Fish	sardine
402	24	sardine	Footprint	pre_MHW_Web/NCC_11242020_JimsOld_updatedKrill_10052022.csv	Pre	0.00247142609327272	1.81111342599141e-68	8.69334444475879e-67	*	Fish	sardine
403	24	sardine	Footprint	post_MHW_Web/NCC2_NCC1Matched_10042022.csv	Post	0.000112195830330656	1.81111342599141e-68	8.69334444475879e-67	*	Fish	sardine
404	24	sardine	Footprint	pre_MHW_Web/NCC_11242020_JimsOld_updatedKrill_10052022.csv	Pre	0.00245903622969502	1.81111342599141e-68	8.69334444475879e-67	*	Fish	sardine
405	24	sardine	Footprint	post_MHW_Web/NCC2_NCC1Matched_10042022.csv	Post	0.000551337720244387	1.81111342599141e-68	8.69334444475879e-67	*	Fish	sardine
406	24	sardine	Footprint	pre_MHW_Web/NCC_11242020_JimsOld_updatedKrill_10052022.csv	Pre	0.00555617245916771	1.81111342599141e-68	8.69334444475879e-67	*	Fish	sardine
407	24	sardine	Footprint	post_MHW_Web/NCC2_NCC1Matched_10042022.csv	Post	0.000683634088531656	1.81111342599141e-68	8.69334444475879e-67	*	Fish	sardine
408	24	sardine	Footprint	pre_MHW_Web/NCC_11242020_JimsOld_updatedKrill_10052022.csv	Pre	0.0114604817518767	1.81111342599141e-68	8.69334444475879e-67	*	Fish	sardine
409	24	sardine	Footprint	post_MHW_Web/NCC2_NCC1Matched_10042022.csv	Post	0.000147913764005827	1.81111342599141e-68	8.69334444475879e-67	*	Fish	sardine
410	24	sardine	Footprint	pre_MHW_Web/NCC_11242020_JimsOld_updatedKrill_10052022.csv	Pre	0.00362917915659905	1.81111342599141e-68	8.69334444475879e-67	*	Fish	sardine
411	24	sardine	Footprint	post_MHW_Web/NCC2_NCC1Matched_10042022.csv	Post	0.000157410652858076	1.81111342599141e-68	8.69334444475879e-67	*	Fish	sardine
412	24	sardine	Footprint	pre_MHW_Web/NCC_11242020_JimsOld_updatedKrill_10052022.csv	Pre	0.00764651746192642	1.81111342599141e-68	8.69334444475879e-67	*	Fish	sardine
413	24	sardine	Footprint	post_MHW_Web/NCC2_NCC1Matched_10042022.csv	Post	8.26024737331219e-05	1.81111342599141e-68	8.69334444475879e-67	*	Fish	sardine
414	24	sardine	Footprint	pre_MHW_Web/NCC_11242020_JimsOld_updatedKrill_10052022.csv	Pre	0.0053356182281934	1.81111342599141e-68	8.69334444475879e-67	*	Fish	sardine
415	24	sardine	Footprint	post_MHW_Web/NCC2_NCC1Matched_10042022.csv	Post	0.00145975762733745	1.81111342599141e-68	8.69334444475879e-67	*	Fish	sardine
416	24	sardine	Footprint	pre_MHW_Web/NCC_11242020_JimsOld_updatedKrill_10052022.csv	Pre	0.00636463500439185	1.81111342599141e-68	8.69334444475879e-67	*	Fish	sardine
417	24	sardine	Footprint	post_MHW_Web/NCC2_NCC1Matched_10042022.csv	Post	0.000743269252858635	1.81111342599141e-68	8.69334444475879e-67	*	Fish	sardine
418	24	sardine	Footprint	pre_MHW_Web/NCC_11242020_JimsOld_updatedKrill_10052022.csv	Pre	0.00331877806201569	1.81111342599141e-68	8.69334444475879e-67	*	Fish	sardine
419	24	sardine	Footprint	post_MHW_Web/NCC2_NCC1Matched_10042022.csv	Post	0.000440924018772561	1.81111342599141e-68	8.69334444475879e-67	*	Fish	sardine
420	24	sardine	Footprint	pre_MHW_Web/NCC_11242020_JimsOld_updatedKrill_10052022.csv	Pre	0.0103564279099393	1.81111342599141e-68	8.69334444475879e-67	*	Fish	sardine
421	24	sardine	Footprint	post_MHW_Web/NCC2_NCC1Matched_10042022.csv	Post	0.000147503699883896	1.81111342599141e-68	8.69334444475879e-67	*	Fish	sardine
422	24	sardine	Footprint	pre_MHW_Web/NCC_11242020_JimsOld_updatedKrill_10052022.csv	Pre	0.00408879968569853	1.81111342599141e-68	8.69334444475879e-67	*	Fish	sardine
423	24	sardine	Footprint	post_MHW_Web/NCC2_NCC1Matched_10042022.csv	Post	0.000355987883132764	1.81111342599141e-68	8.69334444475879e-67	*	Fish	sardine
424	24	sardine	Footprint	pre_MHW_Web/NCC_11242020_JimsOld_updatedKrill_10052022.csv	Pre	0.00214947759418613	1.81111342599141e-68	8.69334444475879e-67	*	Fish	sardine
425	24	sardine	Footprint	post_MHW_Web/NCC2_NCC1Matched_10042022.csv	Post	0.000344229496187698	1.81111342599141e-68	8.69334444475879e-67	*	Fish	sardine
426	24	sardine	Footprint	pre_MHW_Web/NCC_11242020_JimsOld_updatedKrill_10052022.csv	Pre	0.00330460218739679	1.81111342599141e-68	8.69334444475879e-67	*	Fish	sardine
427	24	sardine	Footprint	post_MHW_Web/NCC2_NCC1Matched_10042022.csv	Post	0.000303355848064527	1.81111342599141e-68	8.69334444475879e-67	*	Fish	sardine
428	24	sardine	Footprint	pre_MHW_Web/NCC_11242020_JimsOld_updatedKrill_10052022.csv	Pre	0.0084482854606766	1.81111342599141e-68	8.69334444475879e-67	*	Fish	sardine
429	24	sardine	Footprint	post_MHW_Web/NCC2_NCC1Matched_10042022.csv	Post	0.000304564802151126	1.81111342599141e-68	8.69334444475879e-67	*	Fish	sardine
430	24	sardine	Footprint	pre_MHW_Web/NCC_11242020_JimsOld_updatedKrill_10052022.csv	Pre	0.00347475266215696	1.81111342599141e-68	8.69334444475879e-67	*	Fish	sardine
431	24	sardine	Footprint	post_MHW_Web/NCC2_NCC1Matched_10042022.csv	Post	0.000967102126028994	1.81111342599141e-68	8.69334444475879e-67	*	Fish	sardine
432	24	sardine	Footprint	pre_MHW_Web/NCC_11242020_JimsOld_updatedKrill_10052022.csv	Pre	0.0121207865245054	1.81111342599141e-68	8.69334444475879e-67	*	Fish	sardine
433	24	sardine	Footprint	post_MHW_Web/NCC2_NCC1Matched_10042022.csv	Post	0.000491560895732355	1.81111342599141e-68	8.69334444475879e-67	*	Fish	sardine
434	24	sardine	Footprint	pre_MHW_Web/NCC_11242020_JimsOld_updatedKrill_10052022.csv	Pre	0.00255535499781302	1.81111342599141e-68	8.69334444475879e-67	*	Fish	sardine
435	24	sardine	Footprint	post_MHW_Web/NCC2_NCC1Matched_10042022.csv	Post	7.26514313622375e-05	1.81111342599141e-68	8.69334444475879e-67	*	Fish	sardine
436	24	sardine	Footprint	pre_MHW_Web/NCC_11242020_JimsOld_updatedKrill_10052022.csv	Pre	0.000891740828101593	1.81111342599141e-68	8.69334444475879e-67	*	Fish	sardine
437	24	sardine	Footprint	post_MHW_Web/NCC2_NCC1Matched_10042022.csv	Post	2.14780380669976e-05	1.81111342599141e-68	8.69334444475879e-67	*	Fish	sardine
438	24	sardine	Footprint	pre_MHW_Web/NCC_11242020_JimsOld_updatedKrill_10052022.csv	Pre	0.00852444524040412	1.81111342599141e-68	8.69334444475879e-67	*	Fish	sardine
439	24	sardine	Footprint	post_MHW_Web/NCC2_NCC1Matched_10042022.csv	Post	0.00118524022379647	1.81111342599141e-68	8.69334444475879e-67	*	Fish	sardine
440	24	sardine	Footprint	pre_MHW_Web/NCC_11242020_JimsOld_updatedKrill_10052022.csv	Pre	0.00868085114946053	1.81111342599141e-68	8.69334444475879e-67	*	Fish	sardine
441	24	sardine	Footprint	post_MHW_Web/NCC2_NCC1Matched_10042022.csv	Post	0.00021535435778827	1.81111342599141e-68	8.69334444475879e-67	*	Fish	sardine
442	24	sardine	Footprint	pre_MHW_Web/NCC_11242020_JimsOld_updatedKrill_10052022.csv	Pre	0.00151441756978147	1.81111342599141e-68	8.69334444475879e-67	*	Fish	sardine
443	24	sardine	Footprint	post_MHW_Web/NCC2_NCC1Matched_10042022.csv	Post	0.000177327818545252	1.81111342599141e-68	8.69334444475879e-67	*	Fish	sardine
444	24	sardine	Footprint	pre_MHW_Web/NCC_11242020_JimsOld_updatedKrill_10052022.csv	Pre	0.00951631806299774	1.81111342599141e-68	8.69334444475879e-67	*	Fish	sardine
445	24	sardine	Footprint	post_MHW_Web/NCC2_NCC1Matched_10042022.csv	Post	0.000213163542555793	1.81111342599141e-68	8.69334444475879e-67	*	Fish	sardine
446	24	sardine	Footprint	pre_MHW_Web/NCC_11242020_JimsOld_updatedKrill_10052022.csv	Pre	0.00652169881851449	1.81111342599141e-68	8.69334444475879e-67	*	Fish	sardine
447	24	sardine	Footprint	post_MHW_Web/NCC2_NCC1Matched_10042022.csv	Post	7.22165066240739e-05	1.81111342599141e-68	8.69334444475879e-67	*	Fish	sardine
448	24	sardine	Footprint	pre_MHW_Web/NCC_11242020_JimsOld_updatedKrill_10052022.csv	Pre	0.00988076103800805	1.81111342599141e-68	8.69334444475879e-67	*	Fish	sardine
449	24	sardine	Footprint	post_MHW_Web/NCC2_NCC1Matched_10042022.csv	Post	0.000370624047298875	1.81111342599141e-68	8.69334444475879e-67	*	Fish	sardine
450	24	sardine	Footprint	pre_MHW_Web/NCC_11242020_JimsOld_updatedKrill_10052022.csv	Pre	0.00322098617161736	1.81111342599141e-68	8.69334444475879e-67	*	Fish	sardine
451	24	sardine	Footprint	post_MHW_Web/NCC2_NCC1Matched_10042022.csv	Post	0.000118288767057589	1.81111342599141e-68	8.69334444475879e-67	*	Fish	sardine
452	24	sardine	Footprint	pre_MHW_Web/NCC_11242020_JimsOld_updatedKrill_10052022.csv	Pre	0.000217916891473175	1.81111342599141e-68	8.69334444475879e-67	*	Fish	sardine
453	24	sardine	Footprint	post_MHW_Web/NCC2_NCC1Matched_10042022.csv	Post	0.000164792946940149	1.81111342599141e-68	8.69334444475879e-67	*	Fish	sardine
454	24	sardine	Footprint	pre_MHW_Web/NCC_11242020_JimsOld_updatedKrill_10052022.csv	Pre	0.00516155096457036	1.81111342599141e-68	8.69334444475879e-67	*	Fish	sardine
455	24	sardine	Footprint	post_MHW_Web/NCC2_NCC1Matched_10042022.csv	Post	0.000730260854807143	1.81111342599141e-68	8.69334444475879e-67	*	Fish	sardine
456	24	sardine	Footprint	pre_MHW_Web/NCC_11242020_JimsOld_updatedKrill_10052022.csv	Pre	0.0107468079966241	1.81111342599141e-68	8.69334444475879e-67	*	Fish	sardine
457	24	sardine	Footprint	post_MHW_Web/NCC2_NCC1Matched_10042022.csv	Post	0.00091937691675829	1.81111342599141e-68	8.69334444475879e-67	*	Fish	sardine
458	24	sardine	Footprint	pre_MHW_Web/NCC_11242020_JimsOld_updatedKrill_10052022.csv	Pre	0.00505759820468249	1.81111342599141e-68	8.69334444475879e-67	*	Fish	sardine
459	24	sardine	Footprint	post_MHW_Web/NCC2_NCC1Matched_10042022.csv	Post	0.00118166018986198	1.81111342599141e-68	8.69334444475879e-67	*	Fish	sardine
460	24	sardine	Footprint	pre_MHW_Web/NCC_11242020_JimsOld_updatedKrill_10052022.csv	Pre	0.00282117414266044	1.81111342599141e-68	8.69334444475879e-67	*	Fish	sardine
461	24	sardine	Footprint	post_MHW_Web/NCC2_NCC1Matched_10042022.csv	Post	0.000278663696535113	1.81111342599141e-68	8.69334444475879e-67	*	Fish	sardine
462	24	sardine	Footprint	pre_MHW_Web/NCC_11242020_JimsOld_updatedKrill_10052022.csv	Pre	0.000407717265009998	1.81111342599141e-68	8.69334444475879e-67	*	Fish	sardine
463	24	sardine	Footprint	post_MHW_Web/NCC2_NCC1Matched_10042022.csv	Post	0.000317843871891981	1.81111342599141e-68	8.69334444475879e-67	*	Fish	sardine
464	24	sardine	Footprint	pre_MHW_Web/NCC_11242020_JimsOld_updatedKrill_10052022.csv	Pre	0.00303490618681555	1.81111342599141e-68	8.69334444475879e-67	*	Fish	sardine
465	24	sardine	Footprint	post_MHW_Web/NCC2_NCC1Matched_10042022.csv	Post	0.00013698235074078	1.81111342599141e-68	8.69334444475879e-67	*	Fish	sardine
466	24	sardine	Footprint	pre_MHW_Web/NCC_11242020_JimsOld_updatedKrill_10052022.csv	Pre	0.00181779295956724	1.81111342599141e-68	8.69334444475879e-67	*	Fish	sardine
467	24	sardine	Footprint	post_MHW_Web/NCC2_NCC1Matched_10042022.csv	Post	0.000477678931348628	1.81111342599141e-68	8.69334444475879e-67	*	Fish	sardine
468	24	sardine	Footprint	pre_MHW_Web/NCC_11242020_JimsOld_updatedKrill_10052022.csv	Pre	0.0332060690681431	1.81111342599141e-68	8.69334444475879e-67	*	Fish	sardine
469	24	sardine	Footprint	post_MHW_Web/NCC2_NCC1Matched_10042022.csv	Post	0.000240432886145776	1.81111342599141e-68	8.69334444475879e-67	*	Fish	sardine
470	24	sardine	Footprint	pre_MHW_Web/NCC_11242020_JimsOld_updatedKrill_10052022.csv	Pre	0.0185695735518442	1.81111342599141e-68	8.69334444475879e-67	*	Fish	sardine
471	24	sardine	Footprint	post_MHW_Web/NCC2_NCC1Matched_10042022.csv	Post	0.000691386066158697	1.81111342599141e-68	8.69334444475879e-67	*	Fish	sardine
472	24	sardine	Footprint	pre_MHW_Web/NCC_11242020_JimsOld_updatedKrill_10052022.csv	Pre	0.00679690808327497	1.81111342599141e-68	8.69334444475879e-67	*	Fish	sardine
473	24	sardine	Footprint	post_MHW_Web/NCC2_NCC1Matched_10042022.csv	Post	0.00010250937975196	1.81111342599141e-68	8.69334444475879e-67	*	Fish	sardine
474	24	sardine	Footprint	pre_MHW_Web/NCC_11242020_JimsOld_updatedKrill_10052022.csv	Pre	0.00426219617225137	1.81111342599141e-68	8.69334444475879e-67	*	Fish	sardine
475	24	sardine	Footprint	post_MHW_Web/NCC2_NCC1Matched_10042022.csv	Post	0.000755616530987031	1.81111342599141e-68	8.69334444475879e-67	*	Fish	sardine
476	24	sardine	Footprint	pre_MHW_Web/NCC_11242020_JimsOld_updatedKrill_10052022.csv	Pre	0.00356616965453873	1.81111342599141e-68	8.69334444475879e-67	*	Fish	sardine
477	24	sardine	Footprint	post_MHW_Web/NCC2_NCC1Matched_10042022.csv	Post	0.000163842092691884	1.81111342599141e-68	8.69334444475879e-67	*	Fish	sardine
478	24	sardine	Footprint	pre_MHW_Web/NCC_11242020_JimsOld_updatedKrill_10052022.csv	Pre	0.00142123129572219	1.81111342599141e-68	8.69334444475879e-67	*	Fish	sardine
479	24	sardine	Footprint	post_MHW_Web/NCC2_NCC1Matched_10042022.csv	Post	0.000445689355230978	1.81111342599141e-68	8.69334444475879e-67	*	Fish	sardine
480	24	sardine	Footprint	pre_MHW_Web/NCC_11242020_JimsOld_updatedKrill_10052022.csv	Pre	0.000653564010280633	1.81111342599141e-68	8.69334444475879e-67	*	Fish	sardine
481	24	sardine	Footprint	post_MHW_Web/NCC2_NCC1Matched_10042022.csv	Post	0.000705526645850802	1.81111342599141e-68	8.69334444475879e-67	*	Fish	sardine
482	24	sardine	Footprint	pre_MHW_Web/NCC_11242020_JimsOld_updatedKrill_10052022.csv	Pre	0.00145818325886054	1.81111342599141e-68	8.69334444475879e-67	*	Fish	sardine
483	24	sardine	Footprint	post_MHW_Web/NCC2_NCC1Matched_10042022.csv	Post	0.000694573981855184	1.81111342599141e-68	8.69334444475879e-67	*	Fish	sardine
484	24	sardine	Footprint	pre_MHW_Web/NCC_11242020_JimsOld_updatedKrill_10052022.csv	Pre	0.00302026958524132	1.81111342599141e-68	8.69334444475879e-67	*	Fish	sardine
485	24	sardine	Footprint	post_MHW_Web/NCC2_NCC1Matched_10042022.csv	Post	0.000677780005660121	1.81111342599141e-68	8.69334444475879e-67	*	Fish	sardine
486	24	sardine	Footprint	pre_MHW_Web/NCC_11242020_JimsOld_updatedKrill_10052022.csv	Pre	0.00114598493896036	1.81111342599141e-68	8.69334444475879e-67	*	Fish	sardine
487	24	sardine	Footprint	post_MHW_Web/NCC2_NCC1Matched_10042022.csv	Post	0.00138659650513847	1.81111342599141e-68	8.69334444475879e-67	*	Fish	sardine
488	24	sardine	Footprint	pre_MHW_Web/NCC_11242020_JimsOld_updatedKrill_10052022.csv	Pre	0.000180871625660504	1.81111342599141e-68	8.69334444475879e-67	*	Fish	sardine
489	24	sardine	Footprint	post_MHW_Web/NCC2_NCC1Matched_10042022.csv	Post	0.000255800957090902	1.81111342599141e-68	8.69334444475879e-67	*	Fish	sardine
490	24	sardine	Footprint	pre_MHW_Web/NCC_11242020_JimsOld_updatedKrill_10052022.csv	Pre	0.00460187387126991	1.81111342599141e-68	8.69334444475879e-67	*	Fish	sardine
491	24	sardine	Footprint	post_MHW_Web/NCC2_NCC1Matched_10042022.csv	Post	0.000178559492821583	1.81111342599141e-68	8.69334444475879e-67	*	Fish	sardine
492	24	sardine	Footprint	pre_MHW_Web/NCC_11242020_JimsOld_updatedKrill_10052022.csv	Pre	0.00211665119241738	1.81111342599141e-68	8.69334444475879e-67	*	Fish	sardine
493	24	sardine	Footprint	post_MHW_Web/NCC2_NCC1Matched_10042022.csv	Post	0.000424042082552421	1.81111342599141e-68	8.69334444475879e-67	*	Fish	sardine
494	24	sardine	Footprint	pre_MHW_Web/NCC_11242020_JimsOld_updatedKrill_10052022.csv	Pre	0.00214907477681977	1.81111342599141e-68	8.69334444475879e-67	*	Fish	sardine
495	24	sardine	Footprint	post_MHW_Web/NCC2_NCC1Matched_10042022.csv	Post	0.000388185187329543	1.81111342599141e-68	8.69334444475879e-67	*	Fish	sardine
496	24	sardine	Footprint	pre_MHW_Web/NCC_11242020_JimsOld_updatedKrill_10052022.csv	Pre	0.000609420232766303	1.81111342599141e-68	8.69334444475879e-67	*	Fish	sardine
497	24	sardine	Footprint	post_MHW_Web/NCC2_NCC1Matched_10042022.csv	Post	0.000502956411369155	1.81111342599141e-68	8.69334444475879e-67	*	Fish	sardine
498	24	sardine	Footprint	pre_MHW_Web/NCC_11242020_JimsOld_updatedKrill_10052022.csv	Pre	0.00148584818818035	1.81111342599141e-68	8.69334444475879e-67	*	Fish	sardine
499	24	sardine	Footprint	post_MHW_Web/NCC2_NCC1Matched_10042022.csv	Post	0.000452233886426263	1.81111342599141e-68	8.69334444475879e-67	*	Fish	sardine
500	24	sardine	Footprint	pre_MHW_Web/NCC_11242020_JimsOld_updatedKrill_10052022.csv	Pre	0.00756454176009218	1.81111342599141e-68	8.69334444475879e-67	*	Fish	sardine
501	24	sardine	Footprint	post_MHW_Web/NCC2_NCC1Matched_10042022.csv	Post	1.46491028308216e-05	1.81111342599141e-68	8.69334444475879e-67	*	Fish	sardine
502	24	sardine	Footprint	pre_MHW_Web/NCC_11242020_JimsOld_updatedKrill_10052022.csv	Pre	0.00350205309048372	1.81111342599141e-68	8.69334444475879e-67	*	Fish	sardine
503	24	sardine	Footprint	post_MHW_Web/NCC2_NCC1Matched_10042022.csv	Post	8.98785123020234e-05	1.81111342599141e-68	8.69334444475879e-67	*	Fish	sardine
504	24	sardine	Footprint	pre_MHW_Web/NCC_11242020_JimsOld_updatedKrill_10052022.csv	Pre	0.00277866539155634	1.81111342599141e-68	8.69334444475879e-67	*	Fish	sardine
505	24	sardine	Footprint	post_MHW_Web/NCC2_NCC1Matched_10042022.csv	Post	0.000184837342403039	1.81111342599141e-68	8.69334444475879e-67	*	Fish	sardine
506	24	sardine	Footprint	pre_MHW_Web/NCC_11242020_JimsOld_updatedKrill_10052022.csv	Pre	0.0282429474948841	1.81111342599141e-68	8.69334444475879e-67	*	Fish	sardine
507	24	sardine	Footprint	post_MHW_Web/NCC2_NCC1Matched_10042022.csv	Post	0.000489864625892955	1.81111342599141e-68	8.69334444475879e-67	*	Fish	sardine
508	24	sardine	Footprint	pre_MHW_Web/NCC_11242020_JimsOld_updatedKrill_10052022.csv	Pre	0.000335388006429613	1.81111342599141e-68	8.69334444475879e-67	*	Fish	sardine
509	24	sardine	Footprint	post_MHW_Web/NCC2_NCC1Matched_10042022.csv	Post	0.00015401756895569	1.81111342599141e-68	8.69334444475879e-67	*	Fish	sardine
510	24	sardine	Footprint	pre_MHW_Web/NCC_11242020_JimsOld_updatedKrill_10052022.csv	Pre	0.0132458925134204	1.81111342599141e-68	8.69334444475879e-67	*	Fish	sardine
511	24	sardine	Footprint	post_MHW_Web/NCC2_NCC1Matched_10042022.csv	Post	0.000159034713940588	1.81111342599141e-68	8.69334444475879e-67	*	Fish	sardine
512	24	sardine	Footprint	pre_MHW_Web/NCC_11242020_JimsOld_updatedKrill_10052022.csv	Pre	0.00551690735069681	1.81111342599141e-68	8.69334444475879e-67	*	Fish	sardine
513	24	sardine	Footprint	post_MHW_Web/NCC2_NCC1Matched_10042022.csv	Post	0.000146157904352287	1.81111342599141e-68	8.69334444475879e-67	*	Fish	sardine
514	24	sardine	Footprint	pre_MHW_Web/NCC_11242020_JimsOld_updatedKrill_10052022.csv	Pre	0.00753328081424331	1.81111342599141e-68	8.69334444475879e-67	*	Fish	sardine
515	24	sardine	Footprint	post_MHW_Web/NCC2_NCC1Matched_10042022.csv	Post	0.000150506545889162	1.81111342599141e-68	8.69334444475879e-67	*	Fish	sardine
516	24	sardine	Footprint	pre_MHW_Web/NCC_11242020_JimsOld_updatedKrill_10052022.csv	Pre	0.00622123257782595	1.81111342599141e-68	8.69334444475879e-67	*	Fish	sardine
517	24	sardine	Footprint	post_MHW_Web/NCC2_NCC1Matched_10042022.csv	Post	0.00135693868838965	1.81111342599141e-68	8.69334444475879e-67	*	Fish	sardine
518	24	sardine	Footprint	pre_MHW_Web/NCC_11242020_JimsOld_updatedKrill_10052022.csv	Pre	0.00583935290353397	1.81111342599141e-68	8.69334444475879e-67	*	Fish	sardine
519	24	sardine	Footprint	post_MHW_Web/NCC2_NCC1Matched_10042022.csv	Post	0.000144473821058854	1.81111342599141e-68	8.69334444475879e-67	*	Fish	sardine
520	24	sardine	Footprint	pre_MHW_Web/NCC_11242020_JimsOld_updatedKrill_10052022.csv	Pre	0.000127050379306495	1.81111342599141e-68	8.69334444475879e-67	*	Fish	sardine
521	24	sardine	Footprint	post_MHW_Web/NCC2_NCC1Matched_10042022.csv	Post	0.000354636016826913	1.81111342599141e-68	8.69334444475879e-67	*	Fish	sardine
522	24	sardine	Footprint	pre_MHW_Web/NCC_11242020_JimsOld_updatedKrill_10052022.csv	Pre	0.00954037914237254	1.81111342599141e-68	8.69334444475879e-67	*	Fish	sardine
523	24	sardine	Footprint	post_MHW_Web/NCC2_NCC1Matched_10042022.csv	Post	0.000845998223680622	1.81111342599141e-68	8.69334444475879e-67	*	Fish	sardine
524	24	sardine	Footprint	pre_MHW_Web/NCC_11242020_JimsOld_updatedKrill_10052022.csv	Pre	0.00696927886406166	1.81111342599141e-68	8.69334444475879e-67	*	Fish	sardine
525	24	sardine	Footprint	post_MHW_Web/NCC2_NCC1Matched_10042022.csv	Post	0.00109695553091529	1.81111342599141e-68	8.69334444475879e-67	*	Fish	sardine
526	24	sardine	Footprint	pre_MHW_Web/NCC_11242020_JimsOld_updatedKrill_10052022.csv	Pre	0.0117850359702416	1.81111342599141e-68	8.69334444475879e-67	*	Fish	sardine
527	24	sardine	Footprint	post_MHW_Web/NCC2_NCC1Matched_10042022.csv	Post	0.000345845516893291	1.81111342599141e-68	8.69334444475879e-67	*	Fish	sardine
528	24	sardine	Footprint	pre_MHW_Web/NCC_11242020_JimsOld_updatedKrill_10052022.csv	Pre	0.00159786925952157	1.81111342599141e-68	8.69334444475879e-67	*	Fish	sardine
529	24	sardine	Footprint	post_MHW_Web/NCC2_NCC1Matched_10042022.csv	Post	0.000227737368654369	1.81111342599141e-68	8.69334444475879e-67	*	Fish	sardine
530	24	sardine	Footprint	pre_MHW_Web/NCC_11242020_JimsOld_updatedKrill_10052022.csv	Pre	0.00211360042509365	1.81111342599141e-68	8.69334444475879e-67	*	Fish	sardine
531	24	sardine	Footprint	post_MHW_Web/NCC2_NCC1Matched_10042022.csv	Post	0.000380846188888949	1.81111342599141e-68	8.69334444475879e-67	*	Fish	sardine
532	24	sardine	Footprint	pre_MHW_Web/NCC_11242020_JimsOld_updatedKrill_10052022.csv	Pre	0.00903354720018937	1.81111342599141e-68	8.69334444475879e-67	*	Fish	sardine
533	24	sardine	Footprint	post_MHW_Web/NCC2_NCC1Matched_10042022.csv	Post	0.000298363852279911	1.81111342599141e-68	8.69334444475879e-67	*	Fish	sardine
534	24	sardine	Footprint	pre_MHW_Web/NCC_11242020_JimsOld_updatedKrill_10052022.csv	Pre	0.00184932101546237	1.81111342599141e-68	8.69334444475879e-67	*	Fish	sardine
535	24	sardine	Footprint	post_MHW_Web/NCC2_NCC1Matched_10042022.csv	Post	0.00255445807644323	1.81111342599141e-68	8.69334444475879e-67	*	Fish	sardine
536	24	sardine	Footprint	pre_MHW_Web/NCC_11242020_JimsOld_updatedKrill_10052022.csv	Pre	0.00072660424554057	1.81111342599141e-68	8.69334444475879e-67	*	Fish	sardine
537	24	sardine	Footprint	post_MHW_Web/NCC2_NCC1Matched_10042022.csv	Post	0.000421872255024236	1.81111342599141e-68	8.69334444475879e-67	*	Fish	sardine
538	24	sardine	Footprint	pre_MHW_Web/NCC_11242020_JimsOld_updatedKrill_10052022.csv	Pre	0.00337650361000526	1.81111342599141e-68	8.69334444475879e-67	*	Fish	sardine
539	24	sardine	Footprint	post_MHW_Web/NCC2_NCC1Matched_10042022.csv	Post	0.000133620999641963	1.81111342599141e-68	8.69334444475879e-67	*	Fish	sardine
540	24	sardine	Footprint	pre_MHW_Web/NCC_11242020_JimsOld_updatedKrill_10052022.csv	Pre	0.0407956703875003	1.81111342599141e-68	8.69334444475879e-67	*	Fish	sardine
541	24	sardine	Footprint	post_MHW_Web/NCC2_NCC1Matched_10042022.csv	Post	0.0014555445076805	1.81111342599141e-68	8.69334444475879e-67	*	Fish	sardine
542	24	sardine	Footprint	pre_MHW_Web/NCC_11242020_JimsOld_updatedKrill_10052022.csv	Pre	0.00168507086247304	1.81111342599141e-68	8.69334444475879e-67	*	Fish	sardine
543	24	sardine	Footprint	post_MHW_Web/NCC2_NCC1Matched_10042022.csv	Post	0.00114016222861723	1.81111342599141e-68	8.69334444475879e-67	*	Fish	sardine
544	24	sardine	Footprint	pre_MHW_Web/NCC_11242020_JimsOld_updatedKrill_10052022.csv	Pre	0.00138392002572064	1.81111342599141e-68	8.69334444475879e-67	*	Fish	sardine
545	24	sardine	Footprint	post_MHW_Web/NCC2_NCC1Matched_10042022.csv	Post	2.54670455441282e-05	1.81111342599141e-68	8.69334444475879e-67	*	Fish	sardine
546	24	sardine	Footprint	pre_MHW_Web/NCC_11242020_JimsOld_updatedKrill_10052022.csv	Pre	0.00543892015563147	1.81111342599141e-68	8.69334444475879e-67	*	Fish	sardine
547	24	sardine	Footprint	post_MHW_Web/NCC2_NCC1Matched_10042022.csv	Post	0.000494381240774487	1.81111342599141e-68	8.69334444475879e-67	*	Fish	sardine
548	24	sardine	Footprint	pre_MHW_Web/NCC_11242020_JimsOld_updatedKrill_10052022.csv	Pre	0.00191517518941709	1.81111342599141e-68	8.69334444475879e-67	*	Fish	sardine
549	24	sardine	Footprint	post_MHW_Web/NCC2_NCC1Matched_10042022.csv	Post	0.00107763157559089	1.81111342599141e-68	8.69334444475879e-67	*	Fish	sardine
550	24	sardine	Footprint	pre_MHW_Web/NCC_11242020_JimsOld_updatedKrill_10052022.csv	Pre	0.00450709405585486	1.81111342599141e-68	8.69334444475879e-67	*	Fish	sardine
551	24	sardine	Footprint	post_MHW_Web/NCC2_NCC1Matched_10042022.csv	Post	0.000599210036579423	1.81111342599141e-68	8.69334444475879e-67	*	Fish	sardine
552	24	sardine	Footprint	pre_MHW_Web/NCC_11242020_JimsOld_updatedKrill_10052022.csv	Pre	0.00431604569288009	1.81111342599141e-68	8.69334444475879e-67	*	Fish	sardine
553	24	sardine	Footprint	post_MHW_Web/NCC2_NCC1Matched_10042022.csv	Post	0.000135521728266371	1.81111342599141e-68	8.69334444475879e-67	*	Fish	sardine
554	24	sardine	Footprint	pre_MHW_Web/NCC_11242020_JimsOld_updatedKrill_10052022.csv	Pre	0.0081707980444687	1.81111342599141e-68	8.69334444475879e-67	*	Fish	sardine
555	24	sardine	Footprint	post_MHW_Web/NCC2_NCC1Matched_10042022.csv	Post	0.00112477037869758	1.81111342599141e-68	8.69334444475879e-67	*	Fish	sardine
556	24	sardine	Footprint	pre_MHW_Web/NCC_11242020_JimsOld_updatedKrill_10052022.csv	Pre	0.00727877838791	1.81111342599141e-68	8.69334444475879e-67	*	Fish	sardine
557	24	sardine	Footprint	post_MHW_Web/NCC2_NCC1Matched_10042022.csv	Post	0.000275636988625022	1.81111342599141e-68	8.69334444475879e-67	*	Fish	sardine
558	24	sardine	Footprint	pre_MHW_Web/NCC_11242020_JimsOld_updatedKrill_10052022.csv	Pre	0.00186768253366072	1.81111342599141e-68	8.69334444475879e-67	*	Fish	sardine
559	24	sardine	Footprint	post_MHW_Web/NCC2_NCC1Matched_10042022.csv	Post	0.000273954904012951	1.81111342599141e-68	8.69334444475879e-67	*	Fish	sardine
560	24	sardine	Footprint	pre_MHW_Web/NCC_11242020_JimsOld_updatedKrill_10052022.csv	Pre	0.00215732574774767	1.81111342599141e-68	8.69334444475879e-67	*	Fish	sardine
561	24	sardine	Footprint	post_MHW_Web/NCC2_NCC1Matched_10042022.csv	Post	2.79866458246939e-05	1.81111342599141e-68	8.69334444475879e-67	*	Fish	sardine
562	24	sardine	Footprint	pre_MHW_Web/NCC_11242020_JimsOld_updatedKrill_10052022.csv	Pre	0.00729920098738555	1.81111342599141e-68	8.69334444475879e-67	*	Fish	sardine
563	24	sardine	Footprint	post_MHW_Web/NCC2_NCC1Matched_10042022.csv	Post	0.000149527752559586	1.81111342599141e-68	8.69334444475879e-67	*	Fish	sardine
564	24	sardine	Footprint	pre_MHW_Web/NCC_11242020_JimsOld_updatedKrill_10052022.csv	Pre	0.0053922375084953	1.81111342599141e-68	8.69334444475879e-67	*	Fish	sardine
565	24	sardine	Footprint	post_MHW_Web/NCC2_NCC1Matched_10042022.csv	Post	0.000414008683169726	1.81111342599141e-68	8.69334444475879e-67	*	Fish	sardine
566	24	sardine	Footprint	pre_MHW_Web/NCC_11242020_JimsOld_updatedKrill_10052022.csv	Pre	0.00800773823156918	1.81111342599141e-68	8.69334444475879e-67	*	Fish	sardine
567	24	sardine	Footprint	post_MHW_Web/NCC2_NCC1Matched_10042022.csv	Post	0.000104849214584602	1.81111342599141e-68	8.69334444475879e-67	*	Fish	sardine
568	24	sardine	Footprint	pre_MHW_Web/NCC_11242020_JimsOld_updatedKrill_10052022.csv	Pre	0.00510384800733142	1.81111342599141e-68	8.69334444475879e-67	*	Fish	sardine
569	24	sardine	Footprint	post_MHW_Web/NCC2_NCC1Matched_10042022.csv	Post	0.000672966895783766	1.81111342599141e-68	8.69334444475879e-67	*	Fish	sardine
570	24	sardine	Footprint	pre_MHW_Web/NCC_11242020_JimsOld_updatedKrill_10052022.csv	Pre	0.0020085395753331	1.81111342599141e-68	8.69334444475879e-67	*	Fish	sardine
571	24	sardine	Footprint	post_MHW_Web/NCC2_NCC1Matched_10042022.csv	Post	0.000221012311473559	1.81111342599141e-68	8.69334444475879e-67	*	Fish	sardine
572	24	sardine	Footprint	pre_MHW_Web/NCC_11242020_JimsOld_updatedKrill_10052022.csv	Pre	0.00881091005915095	1.81111342599141e-68	8.69334444475879e-67	*	Fish	sardine
573	24	sardine	Footprint	post_MHW_Web/NCC2_NCC1Matched_10042022.csv	Post	0.000355412140902464	1.81111342599141e-68	8.69334444475879e-67	*	Fish	sardine
574	24	sardine	Footprint	pre_MHW_Web/NCC_11242020_JimsOld_updatedKrill_10052022.csv	Pre	0.0105012360831293	1.81111342599141e-68	8.69334444475879e-67	*	Fish	sardine
575	24	sardine	Footprint	post_MHW_Web/NCC2_NCC1Matched_10042022.csv	Post	0.000517913716079493	1.81111342599141e-68	8.69334444475879e-67	*	Fish	sardine
576	24	sardine	Footprint	pre_MHW_Web/NCC_11242020_JimsOld_updatedKrill_10052022.csv	Pre	0.00216516221472652	1.81111342599141e-68	8.69334444475879e-67	*	Fish	sardine
577	24	sardine	Footprint	post_MHW_Web/NCC2_NCC1Matched_10042022.csv	Post	0.000277959951466551	1.81111342599141e-68	8.69334444475879e-67	*	Fish	sardine
578	24	sardine	Footprint	pre_MHW_Web/NCC_11242020_JimsOld_updatedKrill_10052022.csv	Pre	0.000935463501399565	1.81111342599141e-68	8.69334444475879e-67	*	Fish	sardine
579	24	sardine	Footprint	post_MHW_Web/NCC2_NCC1Matched_10042022.csv	Post	6.89765108812967e-05	1.81111342599141e-68	8.69334444475879e-67	*	Fish	sardine
580	24	sardine	Footprint	pre_MHW_Web/NCC_11242020_JimsOld_updatedKrill_10052022.csv	Pre	0.00728205701511903	1.81111342599141e-68	8.69334444475879e-67	*	Fish	sardine
581	24	sardine	Footprint	post_MHW_Web/NCC2_NCC1Matched_10042022.csv	Post	0.000717858765915054	1.81111342599141e-68	8.69334444475879e-67	*	Fish	sardine
582	24	sardine	Footprint	pre_MHW_Web/NCC_11242020_JimsOld_updatedKrill_10052022.csv	Pre	0.0142364965348231	1.81111342599141e-68	8.69334444475879e-67	*	Fish	sardine
583	24	sardine	Footprint	post_MHW_Web/NCC2_NCC1Matched_10042022.csv	Post	0.000533740152035893	1.81111342599141e-68	8.69334444475879e-67	*	Fish	sardine
584	24	sardine	Footprint	pre_MHW_Web/NCC_11242020_JimsOld_updatedKrill_10052022.csv	Pre	0.00366621751956259	1.81111342599141e-68	8.69334444475879e-67	*	Fish	sardine
585	24	sardine	Footprint	post_MHW_Web/NCC2_NCC1Matched_10042022.csv	Post	6.9145733525657e-05	1.81111342599141e-68	8.69334444475879e-67	*	Fish	sardine
586	24	sardine	Footprint	pre_MHW_Web/NCC_11242020_JimsOld_updatedKrill_10052022.csv	Pre	0.0058369434061185	1.81111342599141e-68	8.69334444475879e-67	*	Fish	sardine
587	24	sardine	Footprint	post_MHW_Web/NCC2_NCC1Matched_10042022.csv	Post	0.00241974496225858	1.81111342599141e-68	8.69334444475879e-67	*	Fish	sardine
588	24	sardine	Footprint	pre_MHW_Web/NCC_11242020_JimsOld_updatedKrill_10052022.csv	Pre	0.00473720211976604	1.81111342599141e-68	8.69334444475879e-67	*	Fish	sardine
589	24	sardine	Footprint	post_MHW_Web/NCC2_NCC1Matched_10042022.csv	Post	0.000185448385406329	1.81111342599141e-68	8.69334444475879e-67	*	Fish	sardine
590	24	sardine	Footprint	pre_MHW_Web/NCC_11242020_JimsOld_updatedKrill_10052022.csv	Pre	0.0131664671498952	1.81111342599141e-68	8.69334444475879e-67	*	Fish	sardine
591	24	sardine	Footprint	post_MHW_Web/NCC2_NCC1Matched_10042022.csv	Post	0.000664687092050265	1.81111342599141e-68	8.69334444475879e-67	*	Fish	sardine
592	24	sardine	Footprint	pre_MHW_Web/NCC_11242020_JimsOld_updatedKrill_10052022.csv	Pre	0.00260682385123031	1.81111342599141e-68	8.69334444475879e-67	*	Fish	sardine
593	24	sardine	Footprint	post_MHW_Web/NCC2_NCC1Matched_10042022.csv	Post	0.000743363945725119	1.81111342599141e-68	8.69334444475879e-67	*	Fish	sardine
594	24	sardine	Footprint	pre_MHW_Web/NCC_11242020_JimsOld_updatedKrill_10052022.csv	Pre	0.00224640877275007	1.81111342599141e-68	8.69334444475879e-67	*	Fish	sardine
595	24	sardine	Footprint	post_MHW_Web/NCC2_NCC1Matched_10042022.csv	Post	0.000178006821568403	1.81111342599141e-68	8.69334444475879e-67	*	Fish	sardine
596	24	sardine	Footprint	pre_MHW_Web/NCC_11242020_JimsOld_updatedKrill_10052022.csv	Pre	0.00318659634476909	1.81111342599141e-68	8.69334444475879e-67	*	Fish	sardine
597	24	sardine	Footprint	post_MHW_Web/NCC2_NCC1Matched_10042022.csv	Post	0.00014222036334124	1.81111342599141e-68	8.69334444475879e-67	*	Fish	sardine
598	24	sardine	Footprint	pre_MHW_Web/NCC_11242020_JimsOld_updatedKrill_10052022.csv	Pre	0.00568135769831207	1.81111342599141e-68	8.69334444475879e-67	*	Fish	sardine
599	24	sardine	Footprint	post_MHW_Web/NCC2_NCC1Matched_10042022.csv	Post	0.000152726923587056	1.81111342599141e-68	8.69334444475879e-67	*	Fish	sardine
600	24	sardine	Footprint	pre_MHW_Web/NCC_11242020_JimsOld_updatedKrill_10052022.csv	Pre	0.000671960757819118	1.81111342599141e-68	8.69334444475879e-67	*	Fish	sardine
601	24	sardine	Footprint	post_MHW_Web/NCC2_NCC1Matched_10042022.csv	Post	0.00112588645168947	1.81111342599141e-68	8.69334444475879e-67	*	Fish	sardine
602	24	sardine	Footprint	pre_MHW_Web/NCC_11242020_JimsOld_updatedKrill_10052022.csv	Pre	0.00459691675915237	1.81111342599141e-68	8.69334444475879e-67	*	Fish	sardine
603	24	sardine	Footprint	post_MHW_Web/NCC2_NCC1Matched_10042022.csv	Post	0.000664583365966682	1.81111342599141e-68	8.69334444475879e-67	*	Fish	sardine
604	24	sardine	Footprint	pre_MHW_Web/NCC_11242020_JimsOld_updatedKrill_10052022.csv	Pre	0.0101582341057077	1.81111342599141e-68	8.69334444475879e-67	*	Fish	sardine
605	24	sardine	Footprint	post_MHW_Web/NCC2_NCC1Matched_10042022.csv	Post	0.000389577318139558	1.81111342599141e-68	8.69334444475879e-67	*	Fish	sardine
606	24	sardine	Footprint	pre_MHW_Web/NCC_11242020_JimsOld_updatedKrill_10052022.csv	Pre	0.00708205924761668	1.81111342599141e-68	8.69334444475879e-67	*	Fish	sardine
607	24	sardine	Footprint	post_MHW_Web/NCC2_NCC1Matched_10042022.csv	Post	0.000184911059755523	1.81111342599141e-68	8.69334444475879e-67	*	Fish	sardine
608	24	sardine	Footprint	pre_MHW_Web/NCC_11242020_JimsOld_updatedKrill_10052022.csv	Pre	0.00326123178271352	1.81111342599141e-68	8.69334444475879e-67	*	Fish	sardine
609	24	sardine	Footprint	post_MHW_Web/NCC2_NCC1Matched_10042022.csv	Post	0.00040009120900376	1.81111342599141e-68	8.69334444475879e-67	*	Fish	sardine
610	24	sardine	Footprint	pre_MHW_Web/NCC_11242020_JimsOld_updatedKrill_10052022.csv	Pre	0.00435496247899095	1.81111342599141e-68	8.69334444475879e-67	*	Fish	sardine
611	24	sardine	Footprint	post_MHW_Web/NCC2_NCC1Matched_10042022.csv	Post	0.000294702350065213	1.81111342599141e-68	8.69334444475879e-67	*	Fish	sardine
612	24	sardine	Footprint	pre_MHW_Web/NCC_11242020_JimsOld_updatedKrill_10052022.csv	Pre	0.000187706814031202	1.81111342599141e-68	8.69334444475879e-67	*	Fish	sardine
613	24	sardine	Footprint	post_MHW_Web/NCC2_NCC1Matched_10042022.csv	Post	0.000691517024708289	1.81111342599141e-68	8.69334444475879e-67	*	Fish	sardine
614	24	sardine	Footprint	pre_MHW_Web/NCC_11242020_JimsOld_updatedKrill_10052022.csv	Pre	0.0338968843440117	1.81111342599141e-68	8.69334444475879e-67	*	Fish	sardine
615	24	sardine	Footprint	post_MHW_Web/NCC2_NCC1Matched_10042022.csv	Post	0.00060053622776369	1.81111342599141e-68	8.69334444475879e-67	*	Fish	sardine
616	24	sardine	Footprint	pre_MHW_Web/NCC_11242020_JimsOld_updatedKrill_10052022.csv	Pre	0.00330575862697781	1.81111342599141e-68	8.69334444475879e-67	*	Fish	sardine
617	24	sardine	Footprint	post_MHW_Web/NCC2_NCC1Matched_10042022.csv	Post	0.000224850339695729	1.81111342599141e-68	8.69334444475879e-67	*	Fish	sardine
618	24	sardine	Footprint	pre_MHW_Web/NCC_11242020_JimsOld_updatedKrill_10052022.csv	Pre	0.0113237416257179	1.81111342599141e-68	8.69334444475879e-67	*	Fish	sardine
619	24	sardine	Footprint	post_MHW_Web/NCC2_NCC1Matched_10042022.csv	Post	0.000197715637788604	1.81111342599141e-68	8.69334444475879e-67	*	Fish	sardine
620	24	sardine	Footprint	pre_MHW_Web/NCC_11242020_JimsOld_updatedKrill_10052022.csv	Pre	0.0150887537708667	1.81111342599141e-68	8.69334444475879e-67	*	Fish	sardine
621	24	sardine	Footprint	post_MHW_Web/NCC2_NCC1Matched_10042022.csv	Post	0.000149121994852591	1.81111342599141e-68	8.69334444475879e-67	*	Fish	sardine
622	24	sardine	Footprint	pre_MHW_Web/NCC_11242020_JimsOld_updatedKrill_10052022.csv	Pre	0.000844832328942792	1.81111342599141e-68	8.69334444475879e-67	*	Fish	sardine
623	24	sardine	Footprint	post_MHW_Web/NCC2_NCC1Matched_10042022.csv	Post	0.000151474534769344	1.81111342599141e-68	8.69334444475879e-67	*	Fish	sardine
624	24	sardine	Footprint	pre_MHW_Web/NCC_11242020_JimsOld_updatedKrill_10052022.csv	Pre	0.00525322984178808	1.81111342599141e-68	8.69334444475879e-67	*	Fish	sardine
625	24	sardine	Footprint	post_MHW_Web/NCC2_NCC1Matched_10042022.csv	Post	0.000194351585162041	1.81111342599141e-68	8.69334444475879e-67	*	Fish	sardine
626	24	sardine	Footprint	pre_MHW_Web/NCC_11242020_JimsOld_updatedKrill_10052022.csv	Pre	0.00071600346964455	1.81111342599141e-68	8.69334444475879e-67	*	Fish	sardine
627	24	sardine	Footprint	post_MHW_Web/NCC2_NCC1Matched_10042022.csv	Post	7.55151461136582e-05	1.81111342599141e-68	8.69334444475879e-67	*	Fish	sardine
628	24	sardine	Footprint	pre_MHW_Web/NCC_11242020_JimsOld_updatedKrill_10052022.csv	Pre	0.0208123817086214	1.81111342599141e-68	8.69334444475879e-67	*	Fish	sardine
629	24	sardine	Footprint	post_MHW_Web/NCC2_NCC1Matched_10042022.csv	Post	0.000639664207279699	1.81111342599141e-68	8.69334444475879e-67	*	Fish	sardine
630	24	sardine	Footprint	pre_MHW_Web/NCC_11242020_JimsOld_updatedKrill_10052022.csv	Pre	0.000910976431763195	1.81111342599141e-68	8.69334444475879e-67	*	Fish	sardine
631	24	sardine	Footprint	post_MHW_Web/NCC2_NCC1Matched_10042022.csv	Post	0.00010682800749318	1.81111342599141e-68	8.69334444475879e-67	*	Fish	sardine
632	24	sardine	Footprint	pre_MHW_Web/NCC_11242020_JimsOld_updatedKrill_10052022.csv	Pre	0.00931708543947892	1.81111342599141e-68	8.69334444475879e-67	*	Fish	sardine
633	24	sardine	Footprint	post_MHW_Web/NCC2_NCC1Matched_10042022.csv	Post	0.000640756050180761	1.81111342599141e-68	8.69334444475879e-67	*	Fish	sardine
634	24	sardine	Footprint	pre_MHW_Web/NCC_11242020_JimsOld_updatedKrill_10052022.csv	Pre	0.00072313341916111	1.81111342599141e-68	8.69334444475879e-67	*	Fish	sardine
635	24	sardine	Footprint	post_MHW_Web/NCC2_NCC1Matched_10042022.csv	Post	0.000156200551331988	1.81111342599141e-68	8.69334444475879e-67	*	Fish	sardine
636	24	sardine	Footprint	pre_MHW_Web/NCC_11242020_JimsOld_updatedKrill_10052022.csv	Pre	0.00807090656222396	1.81111342599141e-68	8.69334444475879e-67	*	Fish	sardine
637	24	sardine	Footprint	post_MHW_Web/NCC2_NCC1Matched_10042022.csv	Post	5.03380699181544e-05	1.81111342599141e-68	8.69334444475879e-67	*	Fish	sardine
638	24	sardine	Footprint	pre_MHW_Web/NCC_11242020_JimsOld_updatedKrill_10052022.csv	Pre	0.00372421889761281	1.81111342599141e-68	8.69334444475879e-67	*	Fish	sardine
639	24	sardine	Footprint	post_MHW_Web/NCC2_NCC1Matched_10042022.csv	Post	0.000830010088452737	1.81111342599141e-68	8.69334444475879e-67	*	Fish	sardine
640	24	sardine	Footprint	pre_MHW_Web/NCC_11242020_JimsOld_updatedKrill_10052022.csv	Pre	0.00839923147288466	1.81111342599141e-68	8.69334444475879e-67	*	Fish	sardine
641	24	sardine	Footprint	post_MHW_Web/NCC2_NCC1Matched_10042022.csv	Post	0.000350590708265657	1.81111342599141e-68	8.69334444475879e-67	*	Fish	sardine
642	24	sardine	Footprint	pre_MHW_Web/NCC_11242020_JimsOld_updatedKrill_10052022.csv	Pre	0.00586030070206477	1.81111342599141e-68	8.69334444475879e-67	*	Fish	sardine
643	24	sardine	Footprint	post_MHW_Web/NCC2_NCC1Matched_10042022.csv	Post	0.000350081212379665	1.81111342599141e-68	8.69334444475879e-67	*	Fish	sardine
644	24	sardine	Footprint	pre_MHW_Web/NCC_11242020_JimsOld_updatedKrill_10052022.csv	Pre	0.00676293562990944	1.81111342599141e-68	8.69334444475879e-67	*	Fish	sardine
645	24	sardine	Footprint	post_MHW_Web/NCC2_NCC1Matched_10042022.csv	Post	0.000235967283062319	1.81111342599141e-68	8.69334444475879e-67	*	Fish	sardine
646	24	sardine	Footprint	pre_MHW_Web/NCC_11242020_JimsOld_updatedKrill_10052022.csv	Pre	0.00192758787934783	1.81111342599141e-68	8.69334444475879e-67	*	Fish	sardine
647	24	sardine	Footprint	post_MHW_Web/NCC2_NCC1Matched_10042022.csv	Post	0.00298607411637329	1.81111342599141e-68	8.69334444475879e-67	*	Fish	sardine
648	24	sardine	Footprint	pre_MHW_Web/NCC_11242020_JimsOld_updatedKrill_10052022.csv	Pre	0.000343193122186116	1.81111342599141e-68	8.69334444475879e-67	*	Fish	sardine
649	24	sardine	Footprint	post_MHW_Web/NCC2_NCC1Matched_10042022.csv	Post	0.000484173056714643	1.81111342599141e-68	8.69334444475879e-67	*	Fish	sardine
650	24	sardine	Footprint	pre_MHW_Web/NCC_11242020_JimsOld_updatedKrill_10052022.csv	Pre	0.00913194050115113	1.81111342599141e-68	8.69334444475879e-67	*	Fish	sardine
651	24	sardine	Footprint	post_MHW_Web/NCC2_NCC1Matched_10042022.csv	Post	0.000248238016022664	1.81111342599141e-68	8.69334444475879e-67	*	Fish	sardine
652	24	sardine	Footprint	pre_MHW_Web/NCC_11242020_JimsOld_updatedKrill_10052022.csv	Pre	0.00183556214040784	1.81111342599141e-68	8.69334444475879e-67	*	Fish	sardine
653	24	sardine	Footprint	post_MHW_Web/NCC2_NCC1Matched_10042022.csv	Post	0.000336681176502829	1.81111342599141e-68	8.69334444475879e-67	*	Fish	sardine
654	24	sardine	Footprint	pre_MHW_Web/NCC_11242020_JimsOld_updatedKrill_10052022.csv	Pre	0.00469907540733727	1.81111342599141e-68	8.69334444475879e-67	*	Fish	sardine
655	24	sardine	Footprint	post_MHW_Web/NCC2_NCC1Matched_10042022.csv	Post	7.42546652664772e-05	1.81111342599141e-68	8.69334444475879e-67	*	Fish	sardine
656	24	sardine	Footprint	pre_MHW_Web/NCC_11242020_JimsOld_updatedKrill_10052022.csv	Pre	0.0121173611868232	1.81111342599141e-68	8.69334444475879e-67	*	Fish	sardine
657	24	sardine	Footprint	post_MHW_Web/NCC2_NCC1Matched_10042022.csv	Post	0.000444536763937115	1.81111342599141e-68	8.69334444475879e-67	*	Fish	sardine
658	24	sardine	Footprint	pre_MHW_Web/NCC_11242020_JimsOld_updatedKrill_10052022.csv	Pre	0.00462192153808783	1.81111342599141e-68	8.69334444475879e-67	*	Fish	sardine
659	24	sardine	Footprint	post_MHW_Web/NCC2_NCC1Matched_10042022.csv	Post	0.000832457140706787	1.81111342599141e-68	8.69334444475879e-67	*	Fish	sardine
660	24	sardine	Footprint	pre_MHW_Web/NCC_11242020_JimsOld_updatedKrill_10052022.csv	Pre	0.0110291520419608	1.81111342599141e-68	8.69334444475879e-67	*	Fish	sardine
661	24	sardine	Footprint	post_MHW_Web/NCC2_NCC1Matched_10042022.csv	Post	0.000240457845083842	1.81111342599141e-68	8.69334444475879e-67	*	Fish	sardine
662	24	sardine	Footprint	pre_MHW_Web/NCC_11242020_JimsOld_updatedKrill_10052022.csv	Pre	0.00211835577188773	1.81111342599141e-68	8.69334444475879e-67	*	Fish	sardine
663	24	sardine	Footprint	post_MHW_Web/NCC2_NCC1Matched_10042022.csv	Post	0.000123120903669733	1.81111342599141e-68	8.69334444475879e-67	*	Fish	sardine
664	24	sardine	Footprint	pre_MHW_Web/NCC_11242020_JimsOld_updatedKrill_10052022.csv	Pre	0.000791183462319077	1.81111342599141e-68	8.69334444475879e-67	*	Fish	sardine
665	24	sardine	Footprint	post_MHW_Web/NCC2_NCC1Matched_10042022.csv	Post	0.000565040489044547	1.81111342599141e-68	8.69334444475879e-67	*	Fish	sardine
666	24	sardine	Footprint	pre_MHW_Web/NCC_11242020_JimsOld_updatedKrill_10052022.csv	Pre	0.00147749113011424	1.81111342599141e-68	8.69334444475879e-67	*	Fish	sardine
667	24	sardine	Footprint	post_MHW_Web/NCC2_NCC1Matched_10042022.csv	Post	0.000889257160561467	1.81111342599141e-68	8.69334444475879e-67	*	Fish	sardine
668	24	sardine	Footprint	pre_MHW_Web/NCC_11242020_JimsOld_updatedKrill_10052022.csv	Pre	0.00532140642457831	1.81111342599141e-68	8.69334444475879e-67	*	Fish	sardine
669	24	sardine	Footprint	post_MHW_Web/NCC2_NCC1Matched_10042022.csv	Post	0.000797446792242731	1.81111342599141e-68	8.69334444475879e-67	*	Fish	sardine
670	24	sardine	Footprint	pre_MHW_Web/NCC_11242020_JimsOld_updatedKrill_10052022.csv	Pre	0.00459723146264725	1.81111342599141e-68	8.69334444475879e-67	*	Fish	sardine
671	24	sardine	Footprint	post_MHW_Web/NCC2_NCC1Matched_10042022.csv	Post	0.000384423132673848	1.81111342599141e-68	8.69334444475879e-67	*	Fish	sardine
672	24	sardine	Footprint	pre_MHW_Web/NCC_11242020_JimsOld_updatedKrill_10052022.csv	Pre	0.00392395562581392	1.81111342599141e-68	8.69334444475879e-67	*	Fish	sardine
673	24	sardine	Footprint	post_MHW_Web/NCC2_NCC1Matched_10042022.csv	Post	8.41443230132678e-05	1.81111342599141e-68	8.69334444475879e-67	*	Fish	sardine
674	24	sardine	Footprint	pre_MHW_Web/NCC_11242020_JimsOld_updatedKrill_10052022.csv	Pre	0.0115788491986652	1.81111342599141e-68	8.69334444475879e-67	*	Fish	sardine
675	24	sardine	Footprint	post_MHW_Web/NCC2_NCC1Matched_10042022.csv	Post	0.000493776295326834	1.81111342599141e-68	8.69334444475879e-67	*	Fish	sardine
676	24	sardine	Footprint	pre_MHW_Web/NCC_11242020_JimsOld_updatedKrill_10052022.csv	Pre	0.00544512120329673	1.81111342599141e-68	8.69334444475879e-67	*	Fish	sardine
677	24	sardine	Footprint	post_MHW_Web/NCC2_NCC1Matched_10042022.csv	Post	0.000107908676341811	1.81111342599141e-68	8.69334444475879e-67	*	Fish	sardine
678	24	sardine	Footprint	pre_MHW_Web/NCC_11242020_JimsOld_updatedKrill_10052022.csv	Pre	0.0187563346712609	1.81111342599141e-68	8.69334444475879e-67	*	Fish	sardine
679	24	sardine	Footprint	post_MHW_Web/NCC2_NCC1Matched_10042022.csv	Post	0.000121271589781783	1.81111342599141e-68	8.69334444475879e-67	*	Fish	sardine
680	24	sardine	Footprint	pre_MHW_Web/NCC_11242020_JimsOld_updatedKrill_10052022.csv	Pre	0.00750311267624179	1.81111342599141e-68	8.69334444475879e-67	*	Fish	sardine
681	24	sardine	Footprint	post_MHW_Web/NCC2_NCC1Matched_10042022.csv	Post	0.000166816316084902	1.81111342599141e-68	8.69334444475879e-67	*	Fish	sardine
682	24	sardine	Footprint	pre_MHW_Web/NCC_11242020_JimsOld_updatedKrill_10052022.csv	Pre	0.0102297690648131	1.81111342599141e-68	8.69334444475879e-67	*	Fish	sardine
683	24	sardine	Footprint	post_MHW_Web/NCC2_NCC1Matched_10042022.csv	Post	0.000274121638511935	1.81111342599141e-68	8.69334444475879e-67	*	Fish	sardine
684	24	sardine	Footprint	pre_MHW_Web/NCC_11242020_JimsOld_updatedKrill_10052022.csv	Pre	0.00216434855261077	1.81111342599141e-68	8.69334444475879e-67	*	Fish	sardine
685	24	sardine	Footprint	post_MHW_Web/NCC2_NCC1Matched_10042022.csv	Post	0.000631419619599206	1.81111342599141e-68	8.69334444475879e-67	*	Fish	sardine
686	24	sardine	Footprint	pre_MHW_Web/NCC_11242020_JimsOld_updatedKrill_10052022.csv	Pre	0.00199873760584082	1.81111342599141e-68	8.69334444475879e-67	*	Fish	sardine
687	24	sardine	Footprint	post_MHW_Web/NCC2_NCC1Matched_10042022.csv	Post	0.00091610925388659	1.81111342599141e-68	8.69334444475879e-67	*	Fish	sardine
688	24	sardine	Footprint	pre_MHW_Web/NCC_11242020_JimsOld_updatedKrill_10052022.csv	Pre	0.00713696724940416	1.81111342599141e-68	8.69334444475879e-67	*	Fish	sardine
689	24	sardine	Footprint	post_MHW_Web/NCC2_NCC1Matched_10042022.csv	Post	0.000885299276303761	1.81111342599141e-68	8.69334444475879e-67	*	Fish	sardine
690	24	sardine	Footprint	pre_MHW_Web/NCC_11242020_JimsOld_updatedKrill_10052022.csv	Pre	0.00251687357952226	1.81111342599141e-68	8.69334444475879e-67	*	Fish	sardine
691	24	sardine	Footprint	post_MHW_Web/NCC2_NCC1Matched_10042022.csv	Post	0.00074319167607567	1.81111342599141e-68	8.69334444475879e-67	*	Fish	sardine
692	24	sardine	Footprint	pre_MHW_Web/NCC_11242020_JimsOld_updatedKrill_10052022.csv	Pre	0.00673195396982448	1.81111342599141e-68	8.69334444475879e-67	*	Fish	sardine
693	24	sardine	Footprint	post_MHW_Web/NCC2_NCC1Matched_10042022.csv	Post	0.000412916461619825	1.81111342599141e-68	8.69334444475879e-67	*	Fish	sardine
694	24	sardine	Footprint	pre_MHW_Web/NCC_11242020_JimsOld_updatedKrill_10052022.csv	Pre	0.0308072989158713	1.81111342599141e-68	8.69334444475879e-67	*	Fish	sardine
695	24	sardine	Footprint	post_MHW_Web/NCC2_NCC1Matched_10042022.csv	Post	0.000261351576188985	1.81111342599141e-68	8.69334444475879e-67	*	Fish	sardine
696	24	sardine	Footprint	pre_MHW_Web/NCC_11242020_JimsOld_updatedKrill_10052022.csv	Pre	0.0080094407939226	1.81111342599141e-68	8.69334444475879e-67	*	Fish	sardine
697	24	sardine	Footprint	post_MHW_Web/NCC2_NCC1Matched_10042022.csv	Post	0.000495513403432983	1.81111342599141e-68	8.69334444475879e-67	*	Fish	sardine
698	24	sardine	Footprint	pre_MHW_Web/NCC_11242020_JimsOld_updatedKrill_10052022.csv	Pre	0.0139690818048548	1.81111342599141e-68	8.69334444475879e-67	*	Fish	sardine
699	24	sardine	Footprint	post_MHW_Web/NCC2_NCC1Matched_10042022.csv	Post	0.000191143490012028	1.81111342599141e-68	8.69334444475879e-67	*	Fish	sardine
700	24	sardine	Footprint	pre_MHW_Web/NCC_11242020_JimsOld_updatedKrill_10052022.csv	Pre	0.0368397307986224	1.81111342599141e-68	8.69334444475879e-67	*	Fish	sardine
701	24	sardine	Footprint	post_MHW_Web/NCC2_NCC1Matched_10042022.csv	Post	0.00029474841755622	1.81111342599141e-68	8.69334444475879e-67	*	Fish	sardine
702	24	sardine	Footprint	pre_MHW_Web/NCC_11242020_JimsOld_updatedKrill_10052022.csv	Pre	0.00647200461621326	1.81111342599141e-68	8.69334444475879e-67	*	Fish	sardine
703	24	sardine	Footprint	post_MHW_Web/NCC2_NCC1Matched_10042022.csv	Post	0.00178719092193805	1.81111342599141e-68	8.69334444475879e-67	*	Fish	sardine
704	24	sardine	Footprint	pre_MHW_Web/NCC_11242020_JimsOld_updatedKrill_10052022.csv	Pre	0.00333027040086727	1.81111342599141e-68	8.69334444475879e-67	*	Fish	sardine
705	24	sardine	Footprint	post_MHW_Web/NCC2_NCC1Matched_10042022.csv	Post	0.000379179241013602	1.81111342599141e-68	8.69334444475879e-67	*	Fish	sardine
706	24	sardine	Footprint	pre_MHW_Web/NCC_11242020_JimsOld_updatedKrill_10052022.csv	Pre	0.0177538816816473	1.81111342599141e-68	8.69334444475879e-67	*	Fish	sardine
707	24	sardine	Footprint	post_MHW_Web/NCC2_NCC1Matched_10042022.csv	Post	0.000589278087539549	1.81111342599141e-68	8.69334444475879e-67	*	Fish	sardine
708	24	sardine	Footprint	pre_MHW_Web/NCC_11242020_JimsOld_updatedKrill_10052022.csv	Pre	0.00431304067429628	1.81111342599141e-68	8.69334444475879e-67	*	Fish	sardine
709	24	sardine	Footprint	post_MHW_Web/NCC2_NCC1Matched_10042022.csv	Post	0.000297984176670808	1.81111342599141e-68	8.69334444475879e-67	*	Fish	sardine
710	24	sardine	Footprint	pre_MHW_Web/NCC_11242020_JimsOld_updatedKrill_10052022.csv	Pre	0.0077518803501898	1.81111342599141e-68	8.69334444475879e-67	*	Fish	sardine
711	24	sardine	Footprint	post_MHW_Web/NCC2_NCC1Matched_10042022.csv	Post	0.000886085205369373	1.81111342599141e-68	8.69334444475879e-67	*	Fish	sardine
712	24	sardine	Footprint	pre_MHW_Web/NCC_11242020_JimsOld_updatedKrill_10052022.csv	Pre	0.00371630790264503	1.81111342599141e-68	8.69334444475879e-67	*	Fish	sardine
713	24	sardine	Footprint	post_MHW_Web/NCC2_NCC1Matched_10042022.csv	Post	0.000546514877166929	1.81111342599141e-68	8.69334444475879e-67	*	Fish	sardine
714	24	sardine	Footprint	pre_MHW_Web/NCC_11242020_JimsOld_updatedKrill_10052022.csv	Pre	0.00733375639564645	1.81111342599141e-68	8.69334444475879e-67	*	Fish	sardine
715	24	sardine	Footprint	post_MHW_Web/NCC2_NCC1Matched_10042022.csv	Post	0.000462713976964603	1.81111342599141e-68	8.69334444475879e-67	*	Fish	sardine
716	24	sardine	Footprint	pre_MHW_Web/NCC_11242020_JimsOld_updatedKrill_10052022.csv	Pre	0.00113838564002192	1.81111342599141e-68	8.69334444475879e-67	*	Fish	sardine
717	24	sardine	Footprint	post_MHW_Web/NCC2_NCC1Matched_10042022.csv	Post	0.000454264852049568	1.81111342599141e-68	8.69334444475879e-67	*	Fish	sardine
718	24	sardine	Footprint	pre_MHW_Web/NCC_11242020_JimsOld_updatedKrill_10052022.csv	Pre	0.0209199198396071	1.81111342599141e-68	8.69334444475879e-67	*	Fish	sardine
719	24	sardine	Footprint	post_MHW_Web/NCC2_NCC1Matched_10042022.csv	Post	0.000423972384083891	1.81111342599141e-68	8.69334444475879e-67	*	Fish	sardine
720	24	sardine	Footprint	pre_MHW_Web/NCC_11242020_JimsOld_updatedKrill_10052022.csv	Pre	0.00622497032922961	1.81111342599141e-68	8.69334444475879e-67	*	Fish	sardine
721	24	sardine	Footprint	post_MHW_Web/NCC2_NCC1Matched_10042022.csv	Post	9.30119913368997e-05	1.81111342599141e-68	8.69334444475879e-67	*	Fish	sardine
722	24	sardine	Footprint	pre_MHW_Web/NCC_11242020_JimsOld_updatedKrill_10052022.csv	Pre	0.011150010990993	1.81111342599141e-68	8.69334444475879e-67	*	Fish	sardine
723	24	sardine	Footprint	post_MHW_Web/NCC2_NCC1Matched_10042022.csv	Post	0.000893081792616106	1.81111342599141e-68	8.69334444475879e-67	*	Fish	sardine
724	24	sardine	Footprint	pre_MHW_Web/NCC_11242020_JimsOld_updatedKrill_10052022.csv	Pre	0.00657476906784267	1.81111342599141e-68	8.69334444475879e-67	*	Fish	sardine
725	24	sardine	Footprint	post_MHW_Web/NCC2_NCC1Matched_10042022.csv	Post	0.000859808370209281	1.81111342599141e-68	8.69334444475879e-67	*	Fish	sardine
726	24	sardine	Footprint	pre_MHW_Web/NCC_11242020_JimsOld_updatedKrill_10052022.csv	Pre	0.0130483997084479	1.81111342599141e-68	8.69334444475879e-67	*	Fish	sardine
727	24	sardine	Footprint	post_MHW_Web/NCC2_NCC1Matched_10042022.csv	Post	0.0012139991746867	1.81111342599141e-68	8.69334444475879e-67	*	Fish	sardine
728	24	sardine	Footprint	pre_MHW_Web/NCC_11242020_JimsOld_updatedKrill_10052022.csv	Pre	0.0102382675088625	1.81111342599141e-68	8.69334444475879e-67	*	Fish	sardine
729	24	sardine	Footprint	post_MHW_Web/NCC2_NCC1Matched_10042022.csv	Post	8.39525729411832e-05	1.81111342599141e-68	8.69334444475879e-67	*	Fish	sardine
730	24	sardine	Footprint	pre_MHW_Web/NCC_11242020_JimsOld_updatedKrill_10052022.csv	Pre	0.00595951348842653	1.81111342599141e-68	8.69334444475879e-67	*	Fish	sardine
731	24	sardine	Footprint	post_MHW_Web/NCC2_NCC1Matched_10042022.csv	Post	0.000220716995634762	1.81111342599141e-68	8.69334444475879e-67	*	Fish	sardine
732	24	sardine	Footprint	pre_MHW_Web/NCC_11242020_JimsOld_updatedKrill_10052022.csv	Pre	0.00145331465315489	1.81111342599141e-68	8.69334444475879e-67	*	Fish	sardine
733	24	sardine	Footprint	post_MHW_Web/NCC2_NCC1Matched_10042022.csv	Post	0.000600339412095255	1.81111342599141e-68	8.69334444475879e-67	*	Fish	sardine
734	24	sardine	Footprint	pre_MHW_Web/NCC_11242020_JimsOld_updatedKrill_10052022.csv	Pre	0.0166446336023879	1.81111342599141e-68	8.69334444475879e-67	*	Fish	sardine
735	24	sardine	Footprint	post_MHW_Web/NCC2_NCC1Matched_10042022.csv	Post	0.000556198226270864	1.81111342599141e-68	8.69334444475879e-67	*	Fish	sardine
736	24	sardine	Footprint	pre_MHW_Web/NCC_11242020_JimsOld_updatedKrill_10052022.csv	Pre	0.00998517213424115	1.81111342599141e-68	8.69334444475879e-67	*	Fish	sardine
737	24	sardine	Footprint	post_MHW_Web/NCC2_NCC1Matched_10042022.csv	Post	0.000711916183692926	1.81111342599141e-68	8.69334444475879e-67	*	Fish	sardine
738	24	sardine	Footprint	pre_MHW_Web/NCC_11242020_JimsOld_updatedKrill_10052022.csv	Pre	0.00343636159987934	1.81111342599141e-68	8.69334444475879e-67	*	Fish	sardine
739	24	sardine	Footprint	post_MHW_Web/NCC2_NCC1Matched_10042022.csv	Post	0.00113276192829453	1.81111342599141e-68	8.69334444475879e-67	*	Fish	sardine
740	24	sardine	Footprint	pre_MHW_Web/NCC_11242020_JimsOld_updatedKrill_10052022.csv	Pre	0.00115977028553399	1.81111342599141e-68	8.69334444475879e-67	*	Fish	sardine
741	24	sardine	Footprint	post_MHW_Web/NCC2_NCC1Matched_10042022.csv	Post	0.000268478105515535	1.81111342599141e-68	8.69334444475879e-67	*	Fish	sardine
742	24	sardine	Footprint	pre_MHW_Web/NCC_11242020_JimsOld_updatedKrill_10052022.csv	Pre	0.0255578264983726	1.81111342599141e-68	8.69334444475879e-67	*	Fish	sardine
743	24	sardine	Footprint	post_MHW_Web/NCC2_NCC1Matched_10042022.csv	Post	0.000114402357719889	1.81111342599141e-68	8.69334444475879e-67	*	Fish	sardine
744	24	sardine	Footprint	pre_MHW_Web/NCC_11242020_JimsOld_updatedKrill_10052022.csv	Pre	0.00654919180455247	1.81111342599141e-68	8.69334444475879e-67	*	Fish	sardine
745	24	sardine	Footprint	post_MHW_Web/NCC2_NCC1Matched_10042022.csv	Post	0.00106922525405121	1.81111342599141e-68	8.69334444475879e-67	*	Fish	sardine
746	24	sardine	Footprint	pre_MHW_Web/NCC_11242020_JimsOld_updatedKrill_10052022.csv	Pre	0.00377229242310383	1.81111342599141e-68	8.69334444475879e-67	*	Fish	sardine
747	24	sardine	Footprint	post_MHW_Web/NCC2_NCC1Matched_10042022.csv	Post	0.000251228268380307	1.81111342599141e-68	8.69334444475879e-67	*	Fish	sardine
748	24	sardine	Footprint	pre_MHW_Web/NCC_11242020_JimsOld_updatedKrill_10052022.csv	Pre	0.0302964464044232	1.81111342599141e-68	8.69334444475879e-67	*	Fish	sardine
749	24	sardine	Footprint	post_MHW_Web/NCC2_NCC1Matched_10042022.csv	Post	0.000406684548603265	1.81111342599141e-68	8.69334444475879e-67	*	Fish	sardine
750	24	sardine	Footprint	pre_MHW_Web/NCC_11242020_JimsOld_updatedKrill_10052022.csv	Pre	0.00570253736076949	1.81111342599141e-68	8.69334444475879e-67	*	Fish	sardine
751	24	sardine	Footprint	post_MHW_Web/NCC2_NCC1Matched_10042022.csv	Post	0.00030876407325358	1.81111342599141e-68	8.69334444475879e-67	*	Fish	sardine
752	24	sardine	Footprint	pre_MHW_Web/NCC_11242020_JimsOld_updatedKrill_10052022.csv	Pre	0.00140523000145554	1.81111342599141e-68	8.69334444475879e-67	*	Fish	sardine
753	24	sardine	Footprint	post_MHW_Web/NCC2_NCC1Matched_10042022.csv	Post	0.000496075262657303	1.81111342599141e-68	8.69334444475879e-67	*	Fish	sardine
754	24	sardine	Footprint	pre_MHW_Web/NCC_11242020_JimsOld_updatedKrill_10052022.csv	Pre	0.00502008350305747	1.81111342599141e-68	8.69334444475879e-67	*	Fish	sardine
755	24	sardine	Footprint	post_MHW_Web/NCC2_NCC1Matched_10042022.csv	Post	0.00273906597556371	1.81111342599141e-68	8.69334444475879e-67	*	Fish	sardine
756	24	sardine	Footprint	pre_MHW_Web/NCC_11242020_JimsOld_updatedKrill_10052022.csv	Pre	0.00410876321199458	1.81111342599141e-68	8.69334444475879e-67	*	Fish	sardine
757	24	sardine	Footprint	post_MHW_Web/NCC2_NCC1Matched_10042022.csv	Post	0.000466145783513142	1.81111342599141e-68	8.69334444475879e-67	*	Fish	sardine
758	24	sardine	Footprint	pre_MHW_Web/NCC_11242020_JimsOld_updatedKrill_10052022.csv	Pre	0.00925158865013892	1.81111342599141e-68	8.69334444475879e-67	*	Fish	sardine
759	24	sardine	Footprint	post_MHW_Web/NCC2_NCC1Matched_10042022.csv	Post	0.000252373706139878	1.81111342599141e-68	8.69334444475879e-67	*	Fish	sardine
760	24	sardine	Footprint	pre_MHW_Web/NCC_11242020_JimsOld_updatedKrill_10052022.csv	Pre	0.00539185440604192	1.81111342599141e-68	8.69334444475879e-67	*	Fish	sardine
761	24	sardine	Footprint	post_MHW_Web/NCC2_NCC1Matched_10042022.csv	Post	0.000114504040084642	1.81111342599141e-68	8.69334444475879e-67	*	Fish	sardine
762	24	sardine	Footprint	pre_MHW_Web/NCC_11242020_JimsOld_updatedKrill_10052022.csv	Pre	0.00952434938203918	1.81111342599141e-68	8.69334444475879e-67	*	Fish	sardine
763	24	sardine	Footprint	post_MHW_Web/NCC2_NCC1Matched_10042022.csv	Post	0.00108172907795843	1.81111342599141e-68	8.69334444475879e-67	*	Fish	sardine
764	24	sardine	Footprint	pre_MHW_Web/NCC_11242020_JimsOld_updatedKrill_10052022.csv	Pre	0.00362214861883717	1.81111342599141e-68	8.69334444475879e-67	*	Fish	sardine
765	24	sardine	Footprint	post_MHW_Web/NCC2_NCC1Matched_10042022.csv	Post	0.000107099647417618	1.81111342599141e-68	8.69334444475879e-67	*	Fish	sardine
766	24	sardine	Footprint	pre_MHW_Web/NCC_11242020_JimsOld_updatedKrill_10052022.csv	Pre	0.003678565634135	1.81111342599141e-68	8.69334444475879e-67	*	Fish	sardine
767	24	sardine	Footprint	post_MHW_Web/NCC2_NCC1Matched_10042022.csv	Post	0.00051173461161591	1.81111342599141e-68	8.69334444475879e-67	*	Fish	sardine
768	24	sardine	Footprint	pre_MHW_Web/NCC_11242020_JimsOld_updatedKrill_10052022.csv	Pre	0.0040131559001005	1.81111342599141e-68	8.69334444475879e-67	*	Fish	sardine
769	24	sardine	Footprint	post_MHW_Web/NCC2_NCC1Matched_10042022.csv	Post	0.000152232368285642	1.81111342599141e-68	8.69334444475879e-67	*	Fish	sardine
770	24	sardine	Footprint	pre_MHW_Web/NCC_11242020_JimsOld_updatedKrill_10052022.csv	Pre	0.00259667445161206	1.81111342599141e-68	8.69334444475879e-67	*	Fish	sardine
771	24	sardine	Footprint	post_MHW_Web/NCC2_NCC1Matched_10042022.csv	Post	0.00186543846069397	1.81111342599141e-68	8.69334444475879e-67	*	Fish	sardine
772	24	sardine	Footprint	pre_MHW_Web/NCC_11242020_JimsOld_updatedKrill_10052022.csv	Pre	0.00432419888723755	1.81111342599141e-68	8.69334444475879e-67	*	Fish	sardine
773	24	sardine	Footprint	post_MHW_Web/NCC2_NCC1Matched_10042022.csv	Post	0.000814432474274168	1.81111342599141e-68	8.69334444475879e-67	*	Fish	sardine
774	24	sardine	Footprint	pre_MHW_Web/NCC_11242020_JimsOld_updatedKrill_10052022.csv	Pre	0.000952528836791383	1.81111342599141e-68	8.69334444475879e-67	*	Fish	sardine
775	24	sardine	Footprint	post_MHW_Web/NCC2_NCC1Matched_10042022.csv	Post	0.000570335298872381	1.81111342599141e-68	8.69334444475879e-67	*	Fish	sardine
776	24	sardine	Footprint	pre_MHW_Web/NCC_11242020_JimsOld_updatedKrill_10052022.csv	Pre	0.00551329652279794	1.81111342599141e-68	8.69334444475879e-67	*	Fish	sardine
777	24	sardine	Footprint	post_MHW_Web/NCC2_NCC1Matched_10042022.csv	Post	3.40834665551391e-05	1.81111342599141e-68	8.69334444475879e-67	*	Fish	sardine
778	24	sardine	Footprint	pre_MHW_Web/NCC_11242020_JimsOld_updatedKrill_10052022.csv	Pre	0.00176452118147634	1.81111342599141e-68	8.69334444475879e-67	*	Fish	sardine
779	24	sardine	Footprint	post_MHW_Web/NCC2_NCC1Matched_10042022.csv	Post	0.000180263033824454	1.81111342599141e-68	8.69334444475879e-67	*	Fish	sardine
780	24	sardine	Footprint	pre_MHW_Web/NCC_11242020_JimsOld_updatedKrill_10052022.csv	Pre	0.00587498530452803	1.81111342599141e-68	8.69334444475879e-67	*	Fish	sardine
781	24	sardine	Footprint	post_MHW_Web/NCC2_NCC1Matched_10042022.csv	Post	0.000588077770575561	1.81111342599141e-68	8.69334444475879e-67	*	Fish	sardine
782	24	sardine	Footprint	pre_MHW_Web/NCC_11242020_JimsOld_updatedKrill_10052022.csv	Pre	0.00167489776659659	1.81111342599141e-68	8.69334444475879e-67	*	Fish	sardine
783	24	sardine	Footprint	post_MHW_Web/NCC2_NCC1Matched_10042022.csv	Post	4.87639597291664e-05	1.81111342599141e-68	8.69334444475879e-67	*	Fish	sardine
784	24	sardine	Footprint	pre_MHW_Web/NCC_11242020_JimsOld_updatedKrill_10052022.csv	Pre	0.00481173394971602	1.81111342599141e-68	8.69334444475879e-67	*	Fish	sardine
785	24	sardine	Footprint	post_MHW_Web/NCC2_NCC1Matched_10042022.csv	Post	2.06170721307151e-05	1.81111342599141e-68	8.69334444475879e-67	*	Fish	sardine
786	24	sardine	Footprint	pre_MHW_Web/NCC_11242020_JimsOld_updatedKrill_10052022.csv	Pre	0.0107076964263147	1.81111342599141e-68	8.69334444475879e-67	*	Fish	sardine
787	24	sardine	Footprint	post_MHW_Web/NCC2_NCC1Matched_10042022.csv	Post	0.00035113797497806	1.81111342599141e-68	8.69334444475879e-67	*	Fish	sardine
788	24	sardine	Footprint	pre_MHW_Web/NCC_11242020_JimsOld_updatedKrill_10052022.csv	Pre	0.012953505347416	1.81111342599141e-68	8.69334444475879e-67	*	Fish	sardine
789	24	sardine	Footprint	post_MHW_Web/NCC2_NCC1Matched_10042022.csv	Post	0.000193259842499349	1.81111342599141e-68	8.69334444475879e-67	*	Fish	sardine
790	24	sardine	Footprint	pre_MHW_Web/NCC_11242020_JimsOld_updatedKrill_10052022.csv	Pre	0.00741582869006466	1.81111342599141e-68	8.69334444475879e-67	*	Fish	sardine
791	24	sardine	Footprint	post_MHW_Web/NCC2_NCC1Matched_10042022.csv	Post	0.000304276685005674	1.81111342599141e-68	8.69334444475879e-67	*	Fish	sardine
792	24	sardine	Footprint	pre_MHW_Web/NCC_11242020_JimsOld_updatedKrill_10052022.csv	Pre	0.00347584618057038	1.81111342599141e-68	8.69334444475879e-67	*	Fish	sardine
793	24	sardine	Footprint	post_MHW_Web/NCC2_NCC1Matched_10042022.csv	Post	0.000284347621089293	1.81111342599141e-68	8.69334444475879e-67	*	Fish	sardine
794	24	sardine	Footprint	pre_MHW_Web/NCC_11242020_JimsOld_updatedKrill_10052022.csv	Pre	0.00856624710522186	1.81111342599141e-68	8.69334444475879e-67	*	Fish	sardine
795	24	sardine	Footprint	post_MHW_Web/NCC2_NCC1Matched_10042022.csv	Post	5.01583237362125e-05	1.81111342599141e-68	8.69334444475879e-67	*	Fish	sardine
796	24	sardine	Footprint	pre_MHW_Web/NCC_11242020_JimsOld_updatedKrill_10052022.csv	Pre	0.0100949662945241	1.81111342599141e-68	8.69334444475879e-67	*	Fish	sardine
797	24	sardine	Footprint	post_MHW_Web/NCC2_NCC1Matched_10042022.csv	Post	0.000225848266858001	1.81111342599141e-68	8.69334444475879e-67	*	Fish	sardine
798	24	sardine	Footprint	pre_MHW_Web/NCC_11242020_JimsOld_updatedKrill_10052022.csv	Pre	0.00195179918873698	1.81111342599141e-68	8.69334444475879e-67	*	Fish	sardine
799	24	sardine	Footprint	post_MHW_Web/NCC2_NCC1Matched_10042022.csv	Post	0.000875086308687569	1.81111342599141e-68	8.69334444475879e-67	*	Fish	sardine
800	24	sardine	Footprint	pre_MHW_Web/NCC_11242020_JimsOld_updatedKrill_10052022.csv	Pre	0.0124768516197747	1.81111342599141e-68	8.69334444475879e-67	*	Fish	sardine
801	24	sardine	Footprint	post_MHW_Web/NCC2_NCC1Matched_10042022.csv	Post	0.000157525801651828	1.81111342599141e-68	8.69334444475879e-67	*	Fish	sardine
802	24	sardine	Footprint	pre_MHW_Web/NCC_11242020_JimsOld_updatedKrill_10052022.csv	Pre	0.00306580140751564	1.81111342599141e-68	8.69334444475879e-67	*	Fish	sardine
803	24	sardine	Footprint	post_MHW_Web/NCC2_NCC1Matched_10042022.csv	Post	0.000387307051453492	1.81111342599141e-68	8.69334444475879e-67	*	Fish	sardine
804	24	sardine	Footprint	pre_MHW_Web/NCC_11242020_JimsOld_updatedKrill_10052022.csv	Pre	0.00554111012790467	1.81111342599141e-68	8.69334444475879e-67	*	Fish	sardine
805	24	sardine	Footprint	post_MHW_Web/NCC2_NCC1Matched_10042022.csv	Post	0.000226977079013263	1.81111342599141e-68	8.69334444475879e-67	*	Fish	sardine
806	24	sardine	Footprint	pre_MHW_Web/NCC_11242020_JimsOld_updatedKrill_10052022.csv	Pre	0.00172617660646114	1.81111342599141e-68	8.69334444475879e-67	*	Fish	sardine
807	24	sardine	Footprint	post_MHW_Web/NCC2_NCC1Matched_10042022.csv	Post	0.000630121754843288	1.81111342599141e-68	8.69334444475879e-67	*	Fish	sardine
808	24	sardine	Footprint	pre_MHW_Web/NCC_11242020_JimsOld_updatedKrill_10052022.csv	Pre	0.00406410511521981	1.81111342599141e-68	8.69334444475879e-67	*	Fish	sardine
809	24	sardine	Footprint	post_MHW_Web/NCC2_NCC1Matched_10042022.csv	Post	0.0011575961348726	1.81111342599141e-68	8.69334444475879e-67	*	Fish	sardine
810	24	sardine	Footprint	pre_MHW_Web/NCC_11242020_JimsOld_updatedKrill_10052022.csv	Pre	0.0106284272991532	1.81111342599141e-68	8.69334444475879e-67	*	Fish	sardine
811	24	sardine	Footprint	post_MHW_Web/NCC2_NCC1Matched_10042022.csv	Post	0.00104935769827921	1.81111342599141e-68	8.69334444475879e-67	*	Fish	sardine
812	24	sardine	Footprint	pre_MHW_Web/NCC_11242020_JimsOld_updatedKrill_10052022.csv	Pre	0.00115067552376637	1.81111342599141e-68	8.69334444475879e-67	*	Fish	sardine
813	24	sardine	Footprint	post_MHW_Web/NCC2_NCC1Matched_10042022.csv	Post	0.000167154440978987	1.81111342599141e-68	8.69334444475879e-67	*	Fish	sardine
814	24	sardine	Footprint	pre_MHW_Web/NCC_11242020_JimsOld_updatedKrill_10052022.csv	Pre	0.0090292012888787	1.81111342599141e-68	8.69334444475879e-67	*	Fish	sardine
815	24	sardine	Footprint	post_MHW_Web/NCC2_NCC1Matched_10042022.csv	Post	0.00025681276475367	1.81111342599141e-68	8.69334444475879e-67	*	Fish	sardine
816	24	sardine	Footprint	pre_MHW_Web/NCC_11242020_JimsOld_updatedKrill_10052022.csv	Pre	0.0162573102372224	1.81111342599141e-68	8.69334444475879e-67	*	Fish	sardine
817	24	sardine	Footprint	post_MHW_Web/NCC2_NCC1Matched_10042022.csv	Post	0.000339525832339034	1.81111342599141e-68	8.69334444475879e-67	*	Fish	sardine
818	24	sardine	Footprint	pre_MHW_Web/NCC_11242020_JimsOld_updatedKrill_10052022.csv	Pre	0.000239585791220724	1.81111342599141e-68	8.69334444475879e-67	*	Fish	sardine
819	24	sardine	Footprint	post_MHW_Web/NCC2_NCC1Matched_10042022.csv	Post	0.000593031624113738	1.81111342599141e-68	8.69334444475879e-67	*	Fish	sardine
820	24	sardine	Footprint	pre_MHW_Web/NCC_11242020_JimsOld_updatedKrill_10052022.csv	Pre	0.00778723803057013	1.81111342599141e-68	8.69334444475879e-67	*	Fish	sardine
821	24	sardine	Footprint	post_MHW_Web/NCC2_NCC1Matched_10042022.csv	Post	0.000441656294326414	1.81111342599141e-68	8.69334444475879e-67	*	Fish	sardine
822	24	sardine	Footprint	pre_MHW_Web/NCC_11242020_JimsOld_updatedKrill_10052022.csv	Pre	0.00807688638996723	1.81111342599141e-68	8.69334444475879e-67	*	Fish	sardine
823	24	sardine	Footprint	post_MHW_Web/NCC2_NCC1Matched_10042022.csv	Post	0.00103444954895096	1.81111342599141e-68	8.69334444475879e-67	*	Fish	sardine
824	24	sardine	Footprint	pre_MHW_Web/NCC_11242020_JimsOld_updatedKrill_10052022.csv	Pre	0.0065690765465394	1.81111342599141e-68	8.69334444475879e-67	*	Fish	sardine
825	24	sardine	Footprint	post_MHW_Web/NCC2_NCC1Matched_10042022.csv	Post	7.99879979059115e-05	1.81111342599141e-68	8.69334444475879e-67	*	Fish	sardine
826	24	sardine	Footprint	pre_MHW_Web/NCC_11242020_JimsOld_updatedKrill_10052022.csv	Pre	0.00206822323008449	1.81111342599141e-68	8.69334444475879e-67	*	Fish	sardine
827	24	sardine	Footprint	post_MHW_Web/NCC2_NCC1Matched_10042022.csv	Post	0.000139222622774893	1.81111342599141e-68	8.69334444475879e-67	*	Fish	sardine
828	24	sardine	Footprint	pre_MHW_Web/NCC_11242020_JimsOld_updatedKrill_10052022.csv	Pre	0.00440191585663528	1.81111342599141e-68	8.69334444475879e-67	*	Fish	sardine
829	24	sardine	Footprint	post_MHW_Web/NCC2_NCC1Matched_10042022.csv	Post	0.000221352961559969	1.81111342599141e-68	8.69334444475879e-67	*	Fish	sardine
830	24	sardine	Footprint	pre_MHW_Web/NCC_11242020_JimsOld_updatedKrill_10052022.csv	Pre	0.000949003429378391	1.81111342599141e-68	8.69334444475879e-67	*	Fish	sardine
831	24	sardine	Footprint	post_MHW_Web/NCC2_NCC1Matched_10042022.csv	Post	0.000259321341485259	1.81111342599141e-68	8.69334444475879e-67	*	Fish	sardine
832	24	sardine	Footprint	pre_MHW_Web/NCC_11242020_JimsOld_updatedKrill_10052022.csv	Pre	0.00122951873287531	1.81111342599141e-68	8.69334444475879e-67	*	Fish	sardine
833	24	sardine	Footprint	post_MHW_Web/NCC2_NCC1Matched_10042022.csv	Post	0.000761586638815026	1.81111342599141e-68	8.69334444475879e-67	*	Fish	sardine
834	24	sardine	Footprint	pre_MHW_Web/NCC_11242020_JimsOld_updatedKrill_10052022.csv	Pre	0.0058883935567496	1.81111342599141e-68	8.69334444475879e-67	*	Fish	sardine
835	24	sardine	Footprint	post_MHW_Web/NCC2_NCC1Matched_10042022.csv	Post	0.00165612226532656	1.81111342599141e-68	8.69334444475879e-67	*	Fish	sardine
836	24	sardine	Footprint	pre_MHW_Web/NCC_11242020_JimsOld_updatedKrill_10052022.csv	Pre	0.000304247216210883	1.81111342599141e-68	8.69334444475879e-67	*	Fish	sardine
837	24	sardine	Footprint	post_MHW_Web/NCC2_NCC1Matched_10042022.csv	Post	0.000317223288519599	1.81111342599141e-68	8.69334444475879e-67	*	Fish	sardine
838	24	sardine	Footprint	pre_MHW_Web/NCC_11242020_JimsOld_updatedKrill_10052022.csv	Pre	0.0189604959143917	1.81111342599141e-68	8.69334444475879e-67	*	Fish	sardine
839	24	sardine	Footprint	post_MHW_Web/NCC2_NCC1Matched_10042022.csv	Post	0.000113744113466154	1.81111342599141e-68	8.69334444475879e-67	*	Fish	sardine
840	24	sardine	Footprint	pre_MHW_Web/NCC_11242020_JimsOld_updatedKrill_10052022.csv	Pre	0.011632690465799	1.81111342599141e-68	8.69334444475879e-67	*	Fish	sardine
841	24	sardine	Footprint	post_MHW_Web/NCC2_NCC1Matched_10042022.csv	Post	0.00140707576009945	1.81111342599141e-68	8.69334444475879e-67	*	Fish	sardine
842	24	sardine	Footprint	pre_MHW_Web/NCC_11242020_JimsOld_updatedKrill_10052022.csv	Pre	0.00497083065157079	1.81111342599141e-68	8.69334444475879e-67	*	Fish	sardine
843	24	sardine	Footprint	post_MHW_Web/NCC2_NCC1Matched_10042022.csv	Post	0.000473543900439434	1.81111342599141e-68	8.69334444475879e-67	*	Fish	sardine
844	24	sardine	Footprint	pre_MHW_Web/NCC_11242020_JimsOld_updatedKrill_10052022.csv	Pre	0.00742712316363052	1.81111342599141e-68	8.69334444475879e-67	*	Fish	sardine
845	24	sardine	Footprint	post_MHW_Web/NCC2_NCC1Matched_10042022.csv	Post	0.000392968497851595	1.81111342599141e-68	8.69334444475879e-67	*	Fish	sardine
846	24	sardine	Footprint	pre_MHW_Web/NCC_11242020_JimsOld_updatedKrill_10052022.csv	Pre	0.00169401758400239	1.81111342599141e-68	8.69334444475879e-67	*	Fish	sardine
847	24	sardine	Footprint	post_MHW_Web/NCC2_NCC1Matched_10042022.csv	Post	0.000362545601196029	1.81111342599141e-68	8.69334444475879e-67	*	Fish	sardine
848	24	sardine	Footprint	pre_MHW_Web/NCC_11242020_JimsOld_updatedKrill_10052022.csv	Pre	0.00371906310436477	1.81111342599141e-68	8.69334444475879e-67	*	Fish	sardine
849	24	sardine	Footprint	post_MHW_Web/NCC2_NCC1Matched_10042022.csv	Post	0.000408500880760816	1.81111342599141e-68	8.69334444475879e-67	*	Fish	sardine
850	24	sardine	Footprint	pre_MHW_Web/NCC_11242020_JimsOld_updatedKrill_10052022.csv	Pre	0.00172065806979388	1.81111342599141e-68	8.69334444475879e-67	*	Fish	sardine
851	24	sardine	Footprint	post_MHW_Web/NCC2_NCC1Matched_10042022.csv	Post	0.000444615570681032	1.81111342599141e-68	8.69334444475879e-67	*	Fish	sardine
852	24	sardine	Footprint	pre_MHW_Web/NCC_11242020_JimsOld_updatedKrill_10052022.csv	Pre	0.00656506157143465	1.81111342599141e-68	8.69334444475879e-67	*	Fish	sardine
853	24	sardine	Footprint	post_MHW_Web/NCC2_NCC1Matched_10042022.csv	Post	0.000254852924135756	1.81111342599141e-68	8.69334444475879e-67	*	Fish	sardine
854	24	sardine	Footprint	pre_MHW_Web/NCC_11242020_JimsOld_updatedKrill_10052022.csv	Pre	0.00249479271434332	1.81111342599141e-68	8.69334444475879e-67	*	Fish	sardine
855	24	sardine	Footprint	post_MHW_Web/NCC2_NCC1Matched_10042022.csv	Post	0.000368455801586635	1.81111342599141e-68	8.69334444475879e-67	*	Fish	sardine
856	24	sardine	Footprint	pre_MHW_Web/NCC_11242020_JimsOld_updatedKrill_10052022.csv	Pre	0.000456718950910143	1.81111342599141e-68	8.69334444475879e-67	*	Fish	sardine
857	24	sardine	Footprint	post_MHW_Web/NCC2_NCC1Matched_10042022.csv	Post	0.000175354015141725	1.81111342599141e-68	8.69334444475879e-67	*	Fish	sardine
858	24	sardine	Footprint	pre_MHW_Web/NCC_11242020_JimsOld_updatedKrill_10052022.csv	Pre	0.00732298845079043	1.81111342599141e-68	8.69334444475879e-67	*	Fish	sardine
859	24	sardine	Footprint	post_MHW_Web/NCC2_NCC1Matched_10042022.csv	Post	0.000246551622991392	1.81111342599141e-68	8.69334444475879e-67	*	Fish	sardine
860	24	sardine	Footprint	pre_MHW_Web/NCC_11242020_JimsOld_updatedKrill_10052022.csv	Pre	0.00464964144923506	1.81111342599141e-68	8.69334444475879e-67	*	Fish	sardine
861	24	sardine	Footprint	post_MHW_Web/NCC2_NCC1Matched_10042022.csv	Post	0.000179451155715014	1.81111342599141e-68	8.69334444475879e-67	*	Fish	sardine
862	24	sardine	Footprint	pre_MHW_Web/NCC_11242020_JimsOld_updatedKrill_10052022.csv	Pre	0.0344733637916463	1.81111342599141e-68	8.69334444475879e-67	*	Fish	sardine
863	24	sardine	Footprint	post_MHW_Web/NCC2_NCC1Matched_10042022.csv	Post	0.000302119443285728	1.81111342599141e-68	8.69334444475879e-67	*	Fish	sardine
864	24	sardine	Footprint	pre_MHW_Web/NCC_11242020_JimsOld_updatedKrill_10052022.csv	Pre	0.00148165000514591	1.81111342599141e-68	8.69334444475879e-67	*	Fish	sardine
865	24	sardine	Footprint	post_MHW_Web/NCC2_NCC1Matched_10042022.csv	Post	0.000287063311654132	1.81111342599141e-68	8.69334444475879e-67	*	Fish	sardine
866	24	sardine	Footprint	pre_MHW_Web/NCC_11242020_JimsOld_updatedKrill_10052022.csv	Pre	0.00388246963981538	1.81111342599141e-68	8.69334444475879e-67	*	Fish	sardine
867	24	sardine	Footprint	post_MHW_Web/NCC2_NCC1Matched_10042022.csv	Post	0.000232067118207417	1.81111342599141e-68	8.69334444475879e-67	*	Fish	sardine
868	24	sardine	Footprint	pre_MHW_Web/NCC_11242020_JimsOld_updatedKrill_10052022.csv	Pre	0.00152350586556039	1.81111342599141e-68	8.69334444475879e-67	*	Fish	sardine
869	24	sardine	Footprint	post_MHW_Web/NCC2_NCC1Matched_10042022.csv	Post	0.000359733248849606	1.81111342599141e-68	8.69334444475879e-67	*	Fish	sardine
870	24	sardine	Footprint	pre_MHW_Web/NCC_11242020_JimsOld_updatedKrill_10052022.csv	Pre	0.00917029707037361	1.81111342599141e-68	8.69334444475879e-67	*	Fish	sardine
871	24	sardine	Footprint	post_MHW_Web/NCC2_NCC1Matched_10042022.csv	Post	3.44002437338821e-05	1.81111342599141e-68	8.69334444475879e-67	*	Fish	sardine
872	24	sardine	Footprint	pre_MHW_Web/NCC_11242020_JimsOld_updatedKrill_10052022.csv	Pre	0.00182963001139477	1.81111342599141e-68	8.69334444475879e-67	*	Fish	sardine
873	24	sardine	Footprint	post_MHW_Web/NCC2_NCC1Matched_10042022.csv	Post	0.00117361290596281	1.81111342599141e-68	8.69334444475879e-67	*	Fish	sardine
874	24	sardine	Footprint	pre_MHW_Web/NCC_11242020_JimsOld_updatedKrill_10052022.csv	Pre	0.00725885227231642	1.81111342599141e-68	8.69334444475879e-67	*	Fish	sardine
875	24	sardine	Footprint	post_MHW_Web/NCC2_NCC1Matched_10042022.csv	Post	0.000138556000318184	1.81111342599141e-68	8.69334444475879e-67	*	Fish	sardine
876	24	sardine	Footprint	pre_MHW_Web/NCC_11242020_JimsOld_updatedKrill_10052022.csv	Pre	0.013575821731893	1.81111342599141e-68	8.69334444475879e-67	*	Fish	sardine
877	24	sardine	Footprint	post_MHW_Web/NCC2_NCC1Matched_10042022.csv	Post	0.000510652608365439	1.81111342599141e-68	8.69334444475879e-67	*	Fish	sardine
878	24	sardine	Footprint	pre_MHW_Web/NCC_11242020_JimsOld_updatedKrill_10052022.csv	Pre	0.0073978937166373	1.81111342599141e-68	8.69334444475879e-67	*	Fish	sardine
879	24	sardine	Footprint	post_MHW_Web/NCC2_NCC1Matched_10042022.csv	Post	0.000374822432019773	1.81111342599141e-68	8.69334444475879e-67	*	Fish	sardine
880	24	sardine	Footprint	pre_MHW_Web/NCC_11242020_JimsOld_updatedKrill_10052022.csv	Pre	0.0047044602540973	1.81111342599141e-68	8.69334444475879e-67	*	Fish	sardine
881	24	sardine	Footprint	post_MHW_Web/NCC2_NCC1Matched_10042022.csv	Post	0.00133794722505011	1.81111342599141e-68	8.69334444475879e-67	*	Fish	sardine
882	24	sardine	Footprint	pre_MHW_Web/NCC_11242020_JimsOld_updatedKrill_10052022.csv	Pre	0.00331608591843588	1.81111342599141e-68	8.69334444475879e-67	*	Fish	sardine
883	24	sardine	Footprint	post_MHW_Web/NCC2_NCC1Matched_10042022.csv	Post	0.000612245580840397	1.81111342599141e-68	8.69334444475879e-67	*	Fish	sardine
884	24	sardine	Footprint	pre_MHW_Web/NCC_11242020_JimsOld_updatedKrill_10052022.csv	Pre	0.00351634629184857	1.81111342599141e-68	8.69334444475879e-67	*	Fish	sardine
885	24	sardine	Footprint	post_MHW_Web/NCC2_NCC1Matched_10042022.csv	Post	0.000283451815086629	1.81111342599141e-68	8.69334444475879e-67	*	Fish	sardine
886	24	sardine	Footprint	pre_MHW_Web/NCC_11242020_JimsOld_updatedKrill_10052022.csv	Pre	0.00398075015157266	1.81111342599141e-68	8.69334444475879e-67	*	Fish	sardine
887	24	sardine	Footprint	post_MHW_Web/NCC2_NCC1Matched_10042022.csv	Post	0.000108703079164639	1.81111342599141e-68	8.69334444475879e-67	*	Fish	sardine
888	24	sardine	Footprint	pre_MHW_Web/NCC_11242020_JimsOld_updatedKrill_10052022.csv	Pre	0.00112224456265822	1.81111342599141e-68	8.69334444475879e-67	*	Fish	sardine
889	24	sardine	Footprint	post_MHW_Web/NCC2_NCC1Matched_10042022.csv	Post	0.00013499271747529	1.81111342599141e-68	8.69334444475879e-67	*	Fish	sardine
890	24	sardine	Footprint	pre_MHW_Web/NCC_11242020_JimsOld_updatedKrill_10052022.csv	Pre	0.00508069628025615	1.81111342599141e-68	8.69334444475879e-67	*	Fish	sardine
891	24	sardine	Footprint	post_MHW_Web/NCC2_NCC1Matched_10042022.csv	Post	0.000304812506604454	1.81111342599141e-68	8.69334444475879e-67	*	Fish	sardine
892	24	sardine	Footprint	pre_MHW_Web/NCC_11242020_JimsOld_updatedKrill_10052022.csv	Pre	0.00332383337565655	1.81111342599141e-68	8.69334444475879e-67	*	Fish	sardine
893	24	sardine	Footprint	post_MHW_Web/NCC2_NCC1Matched_10042022.csv	Post	0.000529388232355252	1.81111342599141e-68	8.69334444475879e-67	*	Fish	sardine
894	24	sardine	Footprint	pre_MHW_Web/NCC_11242020_JimsOld_updatedKrill_10052022.csv	Pre	0.00636785776181341	1.81111342599141e-68	8.69334444475879e-67	*	Fish	sardine
895	24	sardine	Footprint	post_MHW_Web/NCC2_NCC1Matched_10042022.csv	Post	0.000332739966782793	1.81111342599141e-68	8.69334444475879e-67	*	Fish	sardine
896	24	sardine	Footprint	pre_MHW_Web/NCC_11242020_JimsOld_updatedKrill_10052022.csv	Pre	0.000521320309597005	1.81111342599141e-68	8.69334444475879e-67	*	Fish	sardine
897	24	sardine	Footprint	post_MHW_Web/NCC2_NCC1Matched_10042022.csv	Post	0.000127027722817827	1.81111342599141e-68	8.69334444475879e-67	*	Fish	sardine
898	24	sardine	Footprint	pre_MHW_Web/NCC_11242020_JimsOld_updatedKrill_10052022.csv	Pre	0.00110504012219078	1.81111342599141e-68	8.69334444475879e-67	*	Fish	sardine
899	24	sardine	Footprint	post_MHW_Web/NCC2_NCC1Matched_10042022.csv	Post	7.81478826021451e-05	1.81111342599141e-68	8.69334444475879e-67	*	Fish	sardine
900	24	sardine	Footprint	pre_MHW_Web/NCC_11242020_JimsOld_updatedKrill_10052022.csv	Pre	0.00207251177872061	1.81111342599141e-68	8.69334444475879e-67	*	Fish	sardine
901	24	sardine	Footprint	post_MHW_Web/NCC2_NCC1Matched_10042022.csv	Post	0.000759482350528845	1.81111342599141e-68	8.69334444475879e-67	*	Fish	sardine
902	24	sardine	Footprint	pre_MHW_Web/NCC_11242020_JimsOld_updatedKrill_10052022.csv	Pre	0.00980475325741199	1.81111342599141e-68	8.69334444475879e-67	*	Fish	sardine
903	24	sardine	Footprint	post_MHW_Web/NCC2_NCC1Matched_10042022.csv	Post	0.000510604416184954	1.81111342599141e-68	8.69334444475879e-67	*	Fish	sardine
904	24	sardine	Footprint	pre_MHW_Web/NCC_11242020_JimsOld_updatedKrill_10052022.csv	Pre	0.0122104090757871	1.81111342599141e-68	8.69334444475879e-67	*	Fish	sardine
905	24	sardine	Footprint	post_MHW_Web/NCC2_NCC1Matched_10042022.csv	Post	0.000367907478873383	1.81111342599141e-68	8.69334444475879e-67	*	Fish	sardine
906	24	sardine	Footprint	pre_MHW_Web/NCC_11242020_JimsOld_updatedKrill_10052022.csv	Pre	0.00469872736769091	1.81111342599141e-68	8.69334444475879e-67	*	Fish	sardine
907	24	sardine	Footprint	post_MHW_Web/NCC2_NCC1Matched_10042022.csv	Post	0.000321560554525616	1.81111342599141e-68	8.69334444475879e-67	*	Fish	sardine
908	24	sardine	Footprint	pre_MHW_Web/NCC_11242020_JimsOld_updatedKrill_10052022.csv	Pre	0.00318253326710636	1.81111342599141e-68	8.69334444475879e-67	*	Fish	sardine
909	24	sardine	Footprint	post_MHW_Web/NCC2_NCC1Matched_10042022.csv	Post	7.86785799064799e-05	1.81111342599141e-68	8.69334444475879e-67	*	Fish	sardine
910	24	sardine	Footprint	pre_MHW_Web/NCC_11242020_JimsOld_updatedKrill_10052022.csv	Pre	0.00223524596302863	1.81111342599141e-68	8.69334444475879e-67	*	Fish	sardine
911	24	sardine	Footprint	post_MHW_Web/NCC2_NCC1Matched_10042022.csv	Post	0.00103352666457806	1.81111342599141e-68	8.69334444475879e-67	*	Fish	sardine
912	24	sardine	Footprint	pre_MHW_Web/NCC_11242020_JimsOld_updatedKrill_10052022.csv	Pre	0.00391751315637656	1.81111342599141e-68	8.69334444475879e-67	*	Fish	sardine
913	24	sardine	Footprint	post_MHW_Web/NCC2_NCC1Matched_10042022.csv	Post	0.000680339998375542	1.81111342599141e-68	8.69334444475879e-67	*	Fish	sardine
914	24	sardine	Footprint	pre_MHW_Web/NCC_11242020_JimsOld_updatedKrill_10052022.csv	Pre	0.012300559423908	1.81111342599141e-68	8.69334444475879e-67	*	Fish	sardine
915	24	sardine	Footprint	post_MHW_Web/NCC2_NCC1Matched_10042022.csv	Post	0.00111382309518968	1.81111342599141e-68	8.69334444475879e-67	*	Fish	sardine
916	24	sardine	Footprint	pre_MHW_Web/NCC_11242020_JimsOld_updatedKrill_10052022.csv	Pre	0.0122175991534424	1.81111342599141e-68	8.69334444475879e-67	*	Fish	sardine
917	24	sardine	Footprint	post_MHW_Web/NCC2_NCC1Matched_10042022.csv	Post	0.000889083578877601	1.81111342599141e-68	8.69334444475879e-67	*	Fish	sardine
918	24	sardine	Footprint	pre_MHW_Web/NCC_11242020_JimsOld_updatedKrill_10052022.csv	Pre	0.0223207784906307	1.81111342599141e-68	8.69334444475879e-67	*	Fish	sardine
919	24	sardine	Footprint	post_MHW_Web/NCC2_NCC1Matched_10042022.csv	Post	0.000176963116338022	1.81111342599141e-68	8.69334444475879e-67	*	Fish	sardine
920	24	sardine	Footprint	pre_MHW_Web/NCC_11242020_JimsOld_updatedKrill_10052022.csv	Pre	0.00627474836901836	1.81111342599141e-68	8.69334444475879e-67	*	Fish	sardine
921	24	sardine	Footprint	post_MHW_Web/NCC2_NCC1Matched_10042022.csv	Post	0.000200587061081415	1.81111342599141e-68	8.69334444475879e-67	*	Fish	sardine
922	24	sardine	Footprint	pre_MHW_Web/NCC_11242020_JimsOld_updatedKrill_10052022.csv	Pre	0.000685841925941085	1.81111342599141e-68	8.69334444475879e-67	*	Fish	sardine
923	24	sardine	Footprint	post_MHW_Web/NCC2_NCC1Matched_10042022.csv	Post	0.000363665266719803	1.81111342599141e-68	8.69334444475879e-67	*	Fish	sardine
924	24	sardine	Footprint	pre_MHW_Web/NCC_11242020_JimsOld_updatedKrill_10052022.csv	Pre	0.00296526415566479	1.81111342599141e-68	8.69334444475879e-67	*	Fish	sardine
925	24	sardine	Footprint	post_MHW_Web/NCC2_NCC1Matched_10042022.csv	Post	0.000798175309009988	1.81111342599141e-68	8.69334444475879e-67	*	Fish	sardine
926	24	sardine	Footprint	pre_MHW_Web/NCC_11242020_JimsOld_updatedKrill_10052022.csv	Pre	0.00235745558354033	1.81111342599141e-68	8.69334444475879e-67	*	Fish	sardine
927	24	sardine	Footprint	post_MHW_Web/NCC2_NCC1Matched_10042022.csv	Post	0.00125868650596699	1.81111342599141e-68	8.69334444475879e-67	*	Fish	sardine
928	24	sardine	Footprint	pre_MHW_Web/NCC_11242020_JimsOld_updatedKrill_10052022.csv	Pre	0.0149014822776577	1.81111342599141e-68	8.69334444475879e-67	*	Fish	sardine
929	24	sardine	Footprint	post_MHW_Web/NCC2_NCC1Matched_10042022.csv	Post	9.1904170276057e-05	1.81111342599141e-68	8.69334444475879e-67	*	Fish	sardine
930	24	sardine	Footprint	pre_MHW_Web/NCC_11242020_JimsOld_updatedKrill_10052022.csv	Pre	0.00243953673204988	1.81111342599141e-68	8.69334444475879e-67	*	Fish	sardine
931	24	sardine	Footprint	post_MHW_Web/NCC2_NCC1Matched_10042022.csv	Post	0.000579776164948982	1.81111342599141e-68	8.69334444475879e-67	*	Fish	sardine
932	24	sardine	Footprint	pre_MHW_Web/NCC_11242020_JimsOld_updatedKrill_10052022.csv	Pre	0.00591948326598562	1.81111342599141e-68	8.69334444475879e-67	*	Fish	sardine
933	24	sardine	Footprint	post_MHW_Web/NCC2_NCC1Matched_10042022.csv	Post	0.00140498455659414	1.81111342599141e-68	8.69334444475879e-67	*	Fish	sardine
934	24	sardine	Footprint	pre_MHW_Web/NCC_11242020_JimsOld_updatedKrill_10052022.csv	Pre	0.00327266574442659	1.81111342599141e-68	8.69334444475879e-67	*	Fish	sardine
935	24	sardine	Footprint	post_MHW_Web/NCC2_NCC1Matched_10042022.csv	Post	0.000399794179381433	1.81111342599141e-68	8.69334444475879e-67	*	Fish	sardine
936	24	sardine	Footprint	pre_MHW_Web/NCC_11242020_JimsOld_updatedKrill_10052022.csv	Pre	0.00964813494292673	1.81111342599141e-68	8.69334444475879e-67	*	Fish	sardine
937	24	sardine	Footprint	post_MHW_Web/NCC2_NCC1Matched_10042022.csv	Post	0.000246093478113487	1.81111342599141e-68	8.69334444475879e-67	*	Fish	sardine
938	24	sardine	Footprint	pre_MHW_Web/NCC_11242020_JimsOld_updatedKrill_10052022.csv	Pre	0.00366035661875521	1.81111342599141e-68	8.69334444475879e-67	*	Fish	sardine
939	24	sardine	Footprint	post_MHW_Web/NCC2_NCC1Matched_10042022.csv	Post	6.54331035372163e-06	1.81111342599141e-68	8.69334444475879e-67	*	Fish	sardine
940	24	sardine	Footprint	pre_MHW_Web/NCC_11242020_JimsOld_updatedKrill_10052022.csv	Pre	0.00416031563992218	1.81111342599141e-68	8.69334444475879e-67	*	Fish	sardine
941	24	sardine	Footprint	post_MHW_Web/NCC2_NCC1Matched_10042022.csv	Post	0.000700984408461241	1.81111342599141e-68	8.69334444475879e-67	*	Fish	sardine
942	24	sardine	Footprint	pre_MHW_Web/NCC_11242020_JimsOld_updatedKrill_10052022.csv	Pre	0.0452260027201511	1.81111342599141e-68	8.69334444475879e-67	*	Fish	sardine
943	24	sardine	Footprint	post_MHW_Web/NCC2_NCC1Matched_10042022.csv	Post	0.000245746993612776	1.81111342599141e-68	8.69334444475879e-67	*	Fish	sardine
944	24	sardine	Footprint	pre_MHW_Web/NCC_11242020_JimsOld_updatedKrill_10052022.csv	Pre	0.00869269259572772	1.81111342599141e-68	8.69334444475879e-67	*	Fish	sardine
945	24	sardine	Footprint	post_MHW_Web/NCC2_NCC1Matched_10042022.csv	Post	0.00193051066274914	1.81111342599141e-68	8.69334444475879e-67	*	Fish	sardine
946	24	sardine	Footprint	pre_MHW_Web/NCC_11242020_JimsOld_updatedKrill_10052022.csv	Pre	0.000976328765408361	1.81111342599141e-68	8.69334444475879e-67	*	Fish	sardine
947	24	sardine	Footprint	post_MHW_Web/NCC2_NCC1Matched_10042022.csv	Post	0.000640357311761727	1.81111342599141e-68	8.69334444475879e-67	*	Fish	sardine
948	24	sardine	Footprint	pre_MHW_Web/NCC_11242020_JimsOld_updatedKrill_10052022.csv	Pre	0.000225647304841797	1.81111342599141e-68	8.69334444475879e-67	*	Fish	sardine
949	24	sardine	Footprint	post_MHW_Web/NCC2_NCC1Matched_10042022.csv	Post	1.19188049986569e-05	1.81111342599141e-68	8.69334444475879e-67	*	Fish	sardine
950	24	sardine	Footprint	pre_MHW_Web/NCC_11242020_JimsOld_updatedKrill_10052022.csv	Pre	0.0129550645355872	1.81111342599141e-68	8.69334444475879e-67	*	Fish	sardine
951	24	sardine	Footprint	post_MHW_Web/NCC2_NCC1Matched_10042022.csv	Post	0.000999945707462654	1.81111342599141e-68	8.69334444475879e-67	*	Fish	sardine
952	24	sardine	Footprint	pre_MHW_Web/NCC_11242020_JimsOld_updatedKrill_10052022.csv	Pre	0.00280280490724403	1.81111342599141e-68	8.69334444475879e-67	*	Fish	sardine
953	24	sardine	Footprint	post_MHW_Web/NCC2_NCC1Matched_10042022.csv	Post	0.000554994134077022	1.81111342599141e-68	8.69334444475879e-67	*	Fish	sardine
954	24	sardine	Footprint	pre_MHW_Web/NCC_11242020_JimsOld_updatedKrill_10052022.csv	Pre	0.000196966294156931	1.81111342599141e-68	8.69334444475879e-67	*	Fish	sardine
955	24	sardine	Footprint	post_MHW_Web/NCC2_NCC1Matched_10042022.csv	Post	0.000499280725423692	1.81111342599141e-68	8.69334444475879e-67	*	Fish	sardine
956	24	sardine	Footprint	pre_MHW_Web/NCC_11242020_JimsOld_updatedKrill_10052022.csv	Pre	0.00936907547541679	1.81111342599141e-68	8.69334444475879e-67	*	Fish	sardine
957	24	sardine	Footprint	post_MHW_Web/NCC2_NCC1Matched_10042022.csv	Post	0.000392154874554761	1.81111342599141e-68	8.69334444475879e-67	*	Fish	sardine
958	24	sardine	Footprint	pre_MHW_Web/NCC_11242020_JimsOld_updatedKrill_10052022.csv	Pre	0.000790307011737197	1.81111342599141e-68	8.69334444475879e-67	*	Fish	sardine
959	24	sardine	Footprint	post_MHW_Web/NCC2_NCC1Matched_10042022.csv	Post	0.000123647095034218	1.81111342599141e-68	8.69334444475879e-67	*	Fish	sardine
960	24	sardine	Footprint	pre_MHW_Web/NCC_11242020_JimsOld_updatedKrill_10052022.csv	Pre	0.00568920108630897	1.81111342599141e-68	8.69334444475879e-67	*	Fish	sardine
961	24	sardine	Footprint	post_MHW_Web/NCC2_NCC1Matched_10042022.csv	Post	0.000463547437167815	1.81111342599141e-68	8.69334444475879e-67	*	Fish	sardine
962	24	sardine	Footprint	pre_MHW_Web/NCC_11242020_JimsOld_updatedKrill_10052022.csv	Pre	0.00641791753232827	1.81111342599141e-68	8.69334444475879e-67	*	Fish	sardine
963	24	sardine	Footprint	post_MHW_Web/NCC2_NCC1Matched_10042022.csv	Post	0.000281985429218071	1.81111342599141e-68	8.69334444475879e-67	*	Fish	sardine
964	24	sardine	Footprint	pre_MHW_Web/NCC_11242020_JimsOld_updatedKrill_10052022.csv	Pre	0.000329612073982679	1.81111342599141e-68	8.69334444475879e-67	*	Fish	sardine
965	24	sardine	Footprint	post_MHW_Web/NCC2_NCC1Matched_10042022.csv	Post	0.000355901596402057	1.81111342599141e-68	8.69334444475879e-67	*	Fish	sardine
966	24	sardine	Footprint	pre_MHW_Web/NCC_11242020_JimsOld_updatedKrill_10052022.csv	Pre	0.00145286373656129	1.81111342599141e-68	8.69334444475879e-67	*	Fish	sardine
967	24	sardine	Footprint	post_MHW_Web/NCC2_NCC1Matched_10042022.csv	Post	0.000334328009709103	1.81111342599141e-68	8.69334444475879e-67	*	Fish	sardine
968	24	sardine	Footprint	pre_MHW_Web/NCC_11242020_JimsOld_updatedKrill_10052022.csv	Pre	0.000119959011167345	1.81111342599141e-68	8.69334444475879e-67	*	Fish	sardine
969	24	sardine	Footprint	post_MHW_Web/NCC2_NCC1Matched_10042022.csv	Post	0.000386096810899208	1.81111342599141e-68	8.69334444475879e-67	*	Fish	sardine
970	24	sardine	Footprint	pre_MHW_Web/NCC_11242020_JimsOld_updatedKrill_10052022.csv	Pre	0.0355409065093057	1.81111342599141e-68	8.69334444475879e-67	*	Fish	sardine
971	24	sardine	Footprint	post_MHW_Web/NCC2_NCC1Matched_10042022.csv	Post	0.000825739806332248	1.81111342599141e-68	8.69334444475879e-67	*	Fish	sardine
972	24	sardine	Footprint	pre_MHW_Web/NCC_11242020_JimsOld_updatedKrill_10052022.csv	Pre	0.00436953931444969	1.81111342599141e-68	8.69334444475879e-67	*	Fish	sardine
973	24	sardine	Footprint	post_MHW_Web/NCC2_NCC1Matched_10042022.csv	Post	0.000365085000770736	1.81111342599141e-68	8.69334444475879e-67	*	Fish	sardine
974	24	sardine	Footprint	pre_MHW_Web/NCC_11242020_JimsOld_updatedKrill_10052022.csv	Pre	0.00543503058122011	1.81111342599141e-68	8.69334444475879e-67	*	Fish	sardine
975	24	sardine	Footprint	post_MHW_Web/NCC2_NCC1Matched_10042022.csv	Post	0.000195296030782162	1.81111342599141e-68	8.69334444475879e-67	*	Fish	sardine
976	24	sardine	Footprint	pre_MHW_Web/NCC_11242020_JimsOld_updatedKrill_10052022.csv	Pre	0.00274521420474665	1.81111342599141e-68	8.69334444475879e-67	*	Fish	sardine
977	24	sardine	Footprint	post_MHW_Web/NCC2_NCC1Matched_10042022.csv	Post	0.000193868061896997	1.81111342599141e-68	8.69334444475879e-67	*	Fish	sardine
978	24	sardine	Footprint	pre_MHW_Web/NCC_11242020_JimsOld_updatedKrill_10052022.csv	Pre	0.00549007864236719	1.81111342599141e-68	8.69334444475879e-67	*	Fish	sardine
979	24	sardine	Footprint	post_MHW_Web/NCC2_NCC1Matched_10042022.csv	Post	0.00203887302261486	1.81111342599141e-68	8.69334444475879e-67	*	Fish	sardine
980	24	sardine	Footprint	pre_MHW_Web/NCC_11242020_JimsOld_updatedKrill_10052022.csv	Pre	0.00250099956014473	1.81111342599141e-68	8.69334444475879e-67	*	Fish	sardine
981	24	sardine	Footprint	post_MHW_Web/NCC2_NCC1Matched_10042022.csv	Post	0.000341467950928208	1.81111342599141e-68	8.69334444475879e-67	*	Fish	sardine
982	24	sardine	Footprint	pre_MHW_Web/NCC_11242020_JimsOld_updatedKrill_10052022.csv	Pre	0.000103955664503991	1.81111342599141e-68	8.69334444475879e-67	*	Fish	sardine
983	24	sardine	Footprint	post_MHW_Web/NCC2_NCC1Matched_10042022.csv	Post	0.000207063230853517	1.81111342599141e-68	8.69334444475879e-67	*	Fish	sardine
984	24	sardine	Footprint	pre_MHW_Web/NCC_11242020_JimsOld_updatedKrill_10052022.csv	Pre	0.00119699666612977	1.81111342599141e-68	8.69334444475879e-67	*	Fish	sardine
985	24	sardine	Footprint	post_MHW_Web/NCC2_NCC1Matched_10042022.csv	Post	0.000307487435942759	1.81111342599141e-68	8.69334444475879e-67	*	Fish	sardine
986	24	sardine	Footprint	pre_MHW_Web/NCC_11242020_JimsOld_updatedKrill_10052022.csv	Pre	0.003545294971548	1.81111342599141e-68	8.69334444475879e-67	*	Fish	sardine
987	24	sardine	Footprint	post_MHW_Web/NCC2_NCC1Matched_10042022.csv	Post	0.00048681200473811	1.81111342599141e-68	8.69334444475879e-67	*	Fish	sardine
988	24	sardine	Footprint	pre_MHW_Web/NCC_11242020_JimsOld_updatedKrill_10052022.csv	Pre	0.0379830441483762	1.81111342599141e-68	8.69334444475879e-67	*	Fish	sardine
989	24	sardine	Footprint	post_MHW_Web/NCC2_NCC1Matched_10042022.csv	Post	0.000320537659351922	1.81111342599141e-68	8.69334444475879e-67	*	Fish	sardine
990	24	sardine	Footprint	pre_MHW_Web/NCC_11242020_JimsOld_updatedKrill_10052022.csv	Pre	0.0207206667923575	1.81111342599141e-68	8.69334444475879e-67	*	Fish	sardine
991	24	sardine	Footprint	post_MHW_Web/NCC2_NCC1Matched_10042022.csv	Post	0.000978024959488275	1.81111342599141e-68	8.69334444475879e-67	*	Fish	sardine
992	24	sardine	Footprint	pre_MHW_Web/NCC_11242020_JimsOld_updatedKrill_10052022.csv	Pre	0.0154351462291831	1.81111342599141e-68	8.69334444475879e-67	*	Fish	sardine
993	24	sardine	Footprint	post_MHW_Web/NCC2_NCC1Matched_10042022.csv	Post	0.000525668066601915	1.81111342599141e-68	8.69334444475879e-67	*	Fish	sardine
994	24	sardine	Footprint	pre_MHW_Web/NCC_11242020_JimsOld_updatedKrill_10052022.csv	Pre	0.00325225800488969	1.81111342599141e-68	8.69334444475879e-67	*	Fish	sardine
995	24	sardine	Footprint	post_MHW_Web/NCC2_NCC1Matched_10042022.csv	Post	0.00114334801992821	1.81111342599141e-68	8.69334444475879e-67	*	Fish	sardine
996	24	sardine	Footprint	pre_MHW_Web/NCC_11242020_JimsOld_updatedKrill_10052022.csv	Pre	0.0128173708405314	1.81111342599141e-68	8.69334444475879e-67	*	Fish	sardine
997	24	sardine	Footprint	post_MHW_Web/NCC2_NCC1Matched_10042022.csv	Post	7.98719768004884e-05	1.81111342599141e-68	8.69334444475879e-67	*	Fish	sardine
998	24	sardine	Footprint	pre_MHW_Web/NCC_11242020_JimsOld_updatedKrill_10052022.csv	Pre	0.00115169324183259	1.81111342599141e-68	8.69334444475879e-67	*	Fish	sardine
999	24	sardine	Footprint	post_MHW_Web/NCC2_NCC1Matched_10042022.csv	Post	0.000198512810158131	1.81111342599141e-68	8.69334444475879e-67	*	Fish	sardine
1000	24	sardine	Footprint	pre_MHW_Web/NCC_11242020_JimsOld_updatedKrill_10052022.csv	Pre	0.00140206294811865	1.81111342599141e-68	8.69334444475879e-67	*	Fish	sardine
1001	24	sardine	Footprint	post_MHW_Web/NCC2_NCC1Matched_10042022.csv	Post	0.00173206233461464	1.81111342599141e-68	8.69334444475879e-67	*	Fish	sardine
1002	24	sardine	Footprint	pre_MHW_Web/NCC_11242020_JimsOld_updatedKrill_10052022.csv	Pre	0.00535831301070356	1.81111342599141e-68	8.69334444475879e-67	*	Fish	sardine
1003	24	sardine	Footprint	post_MHW_Web/NCC2_NCC1Matched_10042022.csv	Post	0.00050382351186217	1.81111342599141e-68	8.69334444475879e-67	*	Fish	sardine
1004	24	sardine	Footprint	pre_MHW_Web/NCC_11242020_JimsOld_updatedKrill_10052022.csv	Pre	0.00412791887246697	1.81111342599141e-68	8.69334444475879e-67	*	Fish	sardine
1005	24	sardine	Footprint	post_MHW_Web/NCC2_NCC1Matched_10042022.csv	Post	0.00053747972005528	1.81111342599141e-68	8.69334444475879e-67	*	Fish	sardine
1006	24	sardine	Footprint	pre_MHW_Web/NCC_11242020_JimsOld_updatedKrill_10052022.csv	Pre	0.0314777249545367	1.81111342599141e-68	8.69334444475879e-67	*	Fish	sardine
1007	24	sardine	Footprint	post_MHW_Web/NCC2_NCC1Matched_10042022.csv	Post	0.00104724980546892	1.81111342599141e-68	8.69334444475879e-67	*	Fish	sardine
1008	24	sardine	Footprint	pre_MHW_Web/NCC_11242020_JimsOld_updatedKrill_10052022.csv	Pre	0.00633164664869081	1.81111342599141e-68	8.69334444475879e-67	*	Fish	sardine
1009	24	sardine	Footprint	post_MHW_Web/NCC2_NCC1Matched_10042022.csv	Post	5.55593161262999e-05	1.81111342599141e-68	8.69334444475879e-67	*	Fish	sardine
1010	24	sardine	Footprint	pre_MHW_Web/NCC_11242020_JimsOld_updatedKrill_10052022.csv	Pre	0.01249247443066	1.81111342599141e-68	8.69334444475879e-67	*	Fish	sardine
1011	24	sardine	Footprint	post_MHW_Web/NCC2_NCC1Matched_10042022.csv	Post	0.000402830351600436	1.81111342599141e-68	8.69334444475879e-67	*	Fish	sardine
1012	24	sardine	Footprint	pre_MHW_Web/NCC_11242020_JimsOld_updatedKrill_10052022.csv	Pre	0.0222685648262317	1.81111342599141e-68	8.69334444475879e-67	*	Fish	sardine
1013	24	sardine	Footprint	post_MHW_Web/NCC2_NCC1Matched_10042022.csv	Post	0.000139374860630399	1.81111342599141e-68	8.69334444475879e-67	*	Fish	sardine
1014	24	sardine	Footprint	pre_MHW_Web/NCC_11242020_JimsOld_updatedKrill_10052022.csv	Pre	0.00525705601731051	1.81111342599141e-68	8.69334444475879e-67	*	Fish	sardine
1015	24	sardine	Footprint	post_MHW_Web/NCC2_NCC1Matched_10042022.csv	Post	0.000471416072276956	1.81111342599141e-68	8.69334444475879e-67	*	Fish	sardine
1016	24	sardine	Footprint	pre_MHW_Web/NCC_11242020_JimsOld_updatedKrill_10052022.csv	Pre	0.00126208827188753	1.81111342599141e-68	8.69334444475879e-67	*	Fish	sardine
1017	24	sardine	Footprint	post_MHW_Web/NCC2_NCC1Matched_10042022.csv	Post	9.03957697068621e-05	1.81111342599141e-68	8.69334444475879e-67	*	Fish	sardine
1018	24	sardine	Footprint	pre_MHW_Web/NCC_11242020_JimsOld_updatedKrill_10052022.csv	Pre	0.000364382955256157	1.81111342599141e-68	8.69334444475879e-67	*	Fish	sardine
1019	24	sardine	Footprint	post_MHW_Web/NCC2_NCC1Matched_10042022.csv	Post	0.000241081897512806	1.81111342599141e-68	8.69334444475879e-67	*	Fish	sardine
1020	24	sardine	Footprint	pre_MHW_Web/NCC_11242020_JimsOld_updatedKrill_10052022.csv	Pre	0.0135697421626099	1.81111342599141e-68	8.69334444475879e-67	*	Fish	sardine
1021	24	sardine	Footprint	post_MHW_Web/NCC2_NCC1Matched_10042022.csv	Post	0.000159534655334124	1.81111342599141e-68	8.69334444475879e-67	*	Fish	sardine
1022	24	sardine	Footprint	pre_MHW_Web/NCC_11242020_JimsOld_updatedKrill_10052022.csv	Pre	0.00163186793379717	1.81111342599141e-68	8.69334444475879e-67	*	Fish	sardine
1023	24	sardine	Footprint	post_MHW_Web/NCC2_NCC1Matched_10042022.csv	Post	0.000537127432275063	1.81111342599141e-68	8.69334444475879e-67	*	Fish	sardine
1024	24	sardine	Footprint	pre_MHW_Web/NCC_11242020_JimsOld_updatedKrill_10052022.csv	Pre	0.00387310780580163	1.81111342599141e-68	8.69334444475879e-67	*	Fish	sardine
1025	24	sardine	Footprint	post_MHW_Web/NCC2_NCC1Matched_10042022.csv	Post	0.00100581570978195	1.81111342599141e-68	8.69334444475879e-67	*	Fish	sardine
1026	24	sardine	Footprint	pre_MHW_Web/NCC_11242020_JimsOld_updatedKrill_10052022.csv	Pre	0.00360711666002031	1.81111342599141e-68	8.69334444475879e-67	*	Fish	sardine
1027	24	sardine	Footprint	post_MHW_Web/NCC2_NCC1Matched_10042022.csv	Post	0.000270885554495465	1.81111342599141e-68	8.69334444475879e-67	*	Fish	sardine
1028	24	sardine	Footprint	pre_MHW_Web/NCC_11242020_JimsOld_updatedKrill_10052022.csv	Pre	0.00384575170612374	1.81111342599141e-68	8.69334444475879e-67	*	Fish	sardine
1029	24	sardine	Footprint	post_MHW_Web/NCC2_NCC1Matched_10042022.csv	Post	0.000427194313318093	1.81111342599141e-68	8.69334444475879e-67	*	Fish	sardine
1030	24	sardine	Footprint	pre_MHW_Web/NCC_11242020_JimsOld_updatedKrill_10052022.csv	Pre	0.00371412661604717	1.81111342599141e-68	8.69334444475879e-67	*	Fish	sardine
1031	24	sardine	Footprint	post_MHW_Web/NCC2_NCC1Matched_10042022.csv	Post	0.00088516215153599	1.81111342599141e-68	8.69334444475879e-67	*	Fish	sardine
1032	24	sardine	Footprint	pre_MHW_Web/NCC_11242020_JimsOld_updatedKrill_10052022.csv	Pre	0.00986861988744172	1.81111342599141e-68	8.69334444475879e-67	*	Fish	sardine
1033	24	sardine	Footprint	post_MHW_Web/NCC2_NCC1Matched_10042022.csv	Post	0.00101054098417745	1.81111342599141e-68	8.69334444475879e-67	*	Fish	sardine
1034	24	sardine	Footprint	pre_MHW_Web/NCC_11242020_JimsOld_updatedKrill_10052022.csv	Pre	0.00469471697187343	1.81111342599141e-68	8.69334444475879e-67	*	Fish	sardine
1035	24	sardine	Footprint	post_MHW_Web/NCC2_NCC1Matched_10042022.csv	Post	0.000174709747292514	1.81111342599141e-68	8.69334444475879e-67	*	Fish	sardine
1036	24	sardine	Footprint	pre_MHW_Web/NCC_11242020_JimsOld_updatedKrill_10052022.csv	Pre	0.00248727940153809	1.81111342599141e-68	8.69334444475879e-67	*	Fish	sardine
1037	24	sardine	Footprint	post_MHW_Web/NCC2_NCC1Matched_10042022.csv	Post	9.24830304074737e-05	1.81111342599141e-68	8.69334444475879e-67	*	Fish	sardine
1038	24	sardine	Footprint	pre_MHW_Web/NCC_11242020_JimsOld_updatedKrill_10052022.csv	Pre	0.00492490988073901	1.81111342599141e-68	8.69334444475879e-67	*	Fish	sardine
1039	24	sardine	Footprint	post_MHW_Web/NCC2_NCC1Matched_10042022.csv	Post	0.00034917590565486	1.81111342599141e-68	8.69334444475879e-67	*	Fish	sardine
1040	24	sardine	Footprint	pre_MHW_Web/NCC_11242020_JimsOld_updatedKrill_10052022.csv	Pre	0.00687663567662843	1.81111342599141e-68	8.69334444475879e-67	*	Fish	sardine
1041	24	sardine	Footprint	post_MHW_Web/NCC2_NCC1Matched_10042022.csv	Post	0.000383702801492738	1.81111342599141e-68	8.69334444475879e-67	*	Fish	sardine
1042	24	sardine	Footprint	pre_MHW_Web/NCC_11242020_JimsOld_updatedKrill_10052022.csv	Pre	0.000101653738509079	1.81111342599141e-68	8.69334444475879e-67	*	Fish	sardine
1043	24	sardine	Footprint	post_MHW_Web/NCC2_NCC1Matched_10042022.csv	Post	0.000288792855826556	1.81111342599141e-68	8.69334444475879e-67	*	Fish	sardine
1044	24	sardine	Footprint	pre_MHW_Web/NCC_11242020_JimsOld_updatedKrill_10052022.csv	Pre	0.00286502777449133	1.81111342599141e-68	8.69334444475879e-67	*	Fish	sardine
1045	24	sardine	Footprint	post_MHW_Web/NCC2_NCC1Matched_10042022.csv	Post	0.000273184260624645	1.81111342599141e-68	8.69334444475879e-67	*	Fish	sardine
1046	24	sardine	Footprint	pre_MHW_Web/NCC_11242020_JimsOld_updatedKrill_10052022.csv	Pre	0.00130033186401979	1.81111342599141e-68	8.69334444475879e-67	*	Fish	sardine
1047	24	sardine	Footprint	post_MHW_Web/NCC2_NCC1Matched_10042022.csv	Post	0.000322167474799609	1.81111342599141e-68	8.69334444475879e-67	*	Fish	sardine
1048	24	sardine	Footprint	pre_MHW_Web/NCC_11242020_JimsOld_updatedKrill_10052022.csv	Pre	0.00466286225285119	1.81111342599141e-68	8.69334444475879e-67	*	Fish	sardine
1049	24	sardine	Footprint	post_MHW_Web/NCC2_NCC1Matched_10042022.csv	Post	0.0007783871904823	1.81111342599141e-68	8.69334444475879e-67	*	Fish	sardine
1050	24	sardine	Footprint	pre_MHW_Web/NCC_11242020_JimsOld_updatedKrill_10052022.csv	Pre	0.00502357039490737	1.81111342599141e-68	8.69334444475879e-67	*	Fish	sardine
1051	24	sardine	Footprint	post_MHW_Web/NCC2_NCC1Matched_10042022.csv	Post	0.000294644526286602	1.81111342599141e-68	8.69334444475879e-67	*	Fish	sardine
1052	24	sardine	Footprint	pre_MHW_Web/NCC_11242020_JimsOld_updatedKrill_10052022.csv	Pre	0.00302797388653547	1.81111342599141e-68	8.69334444475879e-67	*	Fish	sardine
1053	24	sardine	Footprint	post_MHW_Web/NCC2_NCC1Matched_10042022.csv	Post	0.000353201888079116	1.81111342599141e-68	8.69334444475879e-67	*	Fish	sardine
1054	24	sardine	Footprint	pre_MHW_Web/NCC_11242020_JimsOld_updatedKrill_10052022.csv	Pre	0.00147349292679151	1.81111342599141e-68	8.69334444475879e-67	*	Fish	sardine
1055	24	sardine	Footprint	post_MHW_Web/NCC2_NCC1Matched_10042022.csv	Post	0.000264593454090561	1.81111342599141e-68	8.69334444475879e-67	*	Fish	sardine
1056	24	sardine	Footprint	pre_MHW_Web/NCC_11242020_JimsOld_updatedKrill_10052022.csv	Pre	0.00723109557841572	1.81111342599141e-68	8.69334444475879e-67	*	Fish	sardine
1057	24	sardine	Footprint	post_MHW_Web/NCC2_NCC1Matched_10042022.csv	Post	0.000303644237305152	1.81111342599141e-68	8.69334444475879e-67	*	Fish	sardine
1058	24	sardine	Footprint	pre_MHW_Web/NCC_11242020_JimsOld_updatedKrill_10052022.csv	Pre	0.00869135689656074	1.81111342599141e-68	8.69334444475879e-67	*	Fish	sardine
1059	24	sardine	Footprint	post_MHW_Web/NCC2_NCC1Matched_10042022.csv	Post	0.00113768199507147	1.81111342599141e-68	8.69334444475879e-67	*	Fish	sardine
1060	24	sardine	Footprint	pre_MHW_Web/NCC_11242020_JimsOld_updatedKrill_10052022.csv	Pre	0.0230336904925132	1.81111342599141e-68	8.69334444475879e-67	*	Fish	sardine
1061	24	sardine	Footprint	post_MHW_Web/NCC2_NCC1Matched_10042022.csv	Post	0.000171427977922308	1.81111342599141e-68	8.69334444475879e-67	*	Fish	sardine
1062	24	sardine	Footprint	pre_MHW_Web/NCC_11242020_JimsOld_updatedKrill_10052022.csv	Pre	0.00134381724466789	1.81111342599141e-68	8.69334444475879e-67	*	Fish	sardine
1063	24	sardine	Footprint	post_MHW_Web/NCC2_NCC1Matched_10042022.csv	Post	5.27543066822707e-05	1.81111342599141e-68	8.69334444475879e-67	*	Fish	sardine
1064	24	sardine	Footprint	pre_MHW_Web/NCC_11242020_JimsOld_updatedKrill_10052022.csv	Pre	0.00374104705962225	1.81111342599141e-68	8.69334444475879e-67	*	Fish	sardine
1065	24	sardine	Footprint	post_MHW_Web/NCC2_NCC1Matched_10042022.csv	Post	0.000352729420916419	1.81111342599141e-68	8.69334444475879e-67	*	Fish	sardine
1066	24	sardine	Footprint	pre_MHW_Web/NCC_11242020_JimsOld_updatedKrill_10052022.csv	Pre	0.00227096427726781	1.81111342599141e-68	8.69334444475879e-67	*	Fish	sardine
1067	24	sardine	Footprint	post_MHW_Web/NCC2_NCC1Matched_10042022.csv	Post	0.000275086597576178	1.81111342599141e-68	8.69334444475879e-67	*	Fish	sardine
1068	24	sardine	Footprint	pre_MHW_Web/NCC_11242020_JimsOld_updatedKrill_10052022.csv	Pre	0.00085155563242326	1.81111342599141e-68	8.69334444475879e-67	*	Fish	sardine
1069	24	sardine	Footprint	post_MHW_Web/NCC2_NCC1Matched_10042022.csv	Post	0.000126815487428051	1.81111342599141e-68	8.69334444475879e-67	*	Fish	sardine
1070	24	sardine	Footprint	pre_MHW_Web/NCC_11242020_JimsOld_updatedKrill_10052022.csv	Pre	0.00285407647952932	1.81111342599141e-68	8.69334444475879e-67	*	Fish	sardine
1071	24	sardine	Footprint	post_MHW_Web/NCC2_NCC1Matched_10042022.csv	Post	0.000215723940162032	1.81111342599141e-68	8.69334444475879e-67	*	Fish	sardine
1072	24	sardine	Footprint	pre_MHW_Web/NCC_11242020_JimsOld_updatedKrill_10052022.csv	Pre	0.0106359431759723	1.81111342599141e-68	8.69334444475879e-67	*	Fish	sardine
1073	24	sardine	Footprint	post_MHW_Web/NCC2_NCC1Matched_10042022.csv	Post	4.26541820626888e-05	1.81111342599141e-68	8.69334444475879e-67	*	Fish	sardine
1074	24	sardine	Footprint	pre_MHW_Web/NCC_11242020_JimsOld_updatedKrill_10052022.csv	Pre	0.0206902392618858	1.81111342599141e-68	8.69334444475879e-67	*	Fish	sardine
1075	24	sardine	Footprint	post_MHW_Web/NCC2_NCC1Matched_10042022.csv	Post	0.00043464232730896	1.81111342599141e-68	8.69334444475879e-67	*	Fish	sardine
1076	24	sardine	Footprint	pre_MHW_Web/NCC_11242020_JimsOld_updatedKrill_10052022.csv	Pre	0.0137984116453989	1.81111342599141e-68	8.69334444475879e-67	*	Fish	sardine
1077	24	sardine	Footprint	post_MHW_Web/NCC2_NCC1Matched_10042022.csv	Post	0.00115413731751483	1.81111342599141e-68	8.69334444475879e-67	*	Fish	sardine
1078	24	sardine	Footprint	pre_MHW_Web/NCC_11242020_JimsOld_updatedKrill_10052022.csv	Pre	0.0270956699594236	1.81111342599141e-68	8.69334444475879e-67	*	Fish	sardine
1079	24	sardine	Footprint	post_MHW_Web/NCC2_NCC1Matched_10042022.csv	Post	0.000965606018163293	1.81111342599141e-68	8.69334444475879e-67	*	Fish	sardine
1080	24	sardine	Footprint	pre_MHW_Web/NCC_11242020_JimsOld_updatedKrill_10052022.csv	Pre	0.00441208048989337	1.81111342599141e-68	8.69334444475879e-67	*	Fish	sardine
1081	24	sardine	Footprint	post_MHW_Web/NCC2_NCC1Matched_10042022.csv	Post	0.000143297680092681	1.81111342599141e-68	8.69334444475879e-67	*	Fish	sardine
1082	24	sardine	Footprint	pre_MHW_Web/NCC_11242020_JimsOld_updatedKrill_10052022.csv	Pre	0.0186694003261711	1.81111342599141e-68	8.69334444475879e-67	*	Fish	sardine
1083	24	sardine	Footprint	post_MHW_Web/NCC2_NCC1Matched_10042022.csv	Post	0.000157774607719845	1.81111342599141e-68	8.69334444475879e-67	*	Fish	sardine
1084	24	sardine	Footprint	pre_MHW_Web/NCC_11242020_JimsOld_updatedKrill_10052022.csv	Pre	0.0107541934424861	1.81111342599141e-68	8.69334444475879e-67	*	Fish	sardine
1085	24	sardine	Footprint	post_MHW_Web/NCC2_NCC1Matched_10042022.csv	Post	0.000461116154641524	1.81111342599141e-68	8.69334444475879e-67	*	Fish	sardine
1086	24	sardine	Footprint	pre_MHW_Web/NCC_11242020_JimsOld_updatedKrill_10052022.csv	Pre	0.0206959871324071	1.81111342599141e-68	8.69334444475879e-67	*	Fish	sardine
1087	24	sardine	Footprint	post_MHW_Web/NCC2_NCC1Matched_10042022.csv	Post	0.000159421554774283	1.81111342599141e-68	8.69334444475879e-67	*	Fish	sardine
1088	24	sardine	Footprint	pre_MHW_Web/NCC_11242020_JimsOld_updatedKrill_10052022.csv	Pre	0.00198821661831083	1.81111342599141e-68	8.69334444475879e-67	*	Fish	sardine
1089	24	sardine	Footprint	post_MHW_Web/NCC2_NCC1Matched_10042022.csv	Post	0.000261289055816297	1.81111342599141e-68	8.69334444475879e-67	*	Fish	sardine
1090	24	sardine	Footprint	pre_MHW_Web/NCC_11242020_JimsOld_updatedKrill_10052022.csv	Pre	0.00189854941400922	1.81111342599141e-68	8.69334444475879e-67	*	Fish	sardine
1091	24	sardine	Footprint	post_MHW_Web/NCC2_NCC1Matched_10042022.csv	Post	0.000181457996246374	1.81111342599141e-68	8.69334444475879e-67	*	Fish	sardine
1092	24	sardine	Footprint	pre_MHW_Web/NCC_11242020_JimsOld_updatedKrill_10052022.csv	Pre	0.00502216065217754	1.81111342599141e-68	8.69334444475879e-67	*	Fish	sardine
1093	24	sardine	Footprint	post_MHW_Web/NCC2_NCC1Matched_10042022.csv	Post	0.000401232163407119	1.81111342599141e-68	8.69334444475879e-67	*	Fish	sardine
1094	24	sardine	Footprint	pre_MHW_Web/NCC_11242020_JimsOld_updatedKrill_10052022.csv	Pre	0.000225947284857641	1.81111342599141e-68	8.69334444475879e-67	*	Fish	sardine
1095	24	sardine	Footprint	post_MHW_Web/NCC2_NCC1Matched_10042022.csv	Post	0.000649433829720071	1.81111342599141e-68	8.69334444475879e-67	*	Fish	sardine
1096	24	sardine	Footprint	pre_MHW_Web/NCC_11242020_JimsOld_updatedKrill_10052022.csv	Pre	0.00585610508687776	1.81111342599141e-68	8.69334444475879e-67	*	Fish	sardine
1097	24	sardine	Footprint	post_MHW_Web/NCC2_NCC1Matched_10042022.csv	Post	0.000356887869473764	1.81111342599141e-68	8.69334444475879e-67	*	Fish	sardine
1098	24	sardine	Footprint	pre_MHW_Web/NCC_11242020_JimsOld_updatedKrill_10052022.csv	Pre	0.00234119405747123	1.81111342599141e-68	8.69334444475879e-67	*	Fish	sardine
1099	24	sardine	Footprint	post_MHW_Web/NCC2_NCC1Matched_10042022.csv	Post	0.000596230422179904	1.81111342599141e-68	8.69334444475879e-67	*	Fish	sardine
1100	24	sardine	Footprint	pre_MHW_Web/NCC_11242020_JimsOld_updatedKrill_10052022.csv	Pre	0.00640771417698469	1.81111342599141e-68	8.69334444475879e-67	*	Fish	sardine
1101	24	sardine	Footprint	post_MHW_Web/NCC2_NCC1Matched_10042022.csv	Post	0.000143793323496632	1.81111342599141e-68	8.69334444475879e-67	*	Fish	sardine
1102	24	sardine	Footprint	pre_MHW_Web/NCC_11242020_JimsOld_updatedKrill_10052022.csv	Pre	0.00442050657468778	1.81111342599141e-68	8.69334444475879e-67	*	Fish	sardine
1103	24	sardine	Footprint	post_MHW_Web/NCC2_NCC1Matched_10042022.csv	Post	6.72258009013526e-05	1.81111342599141e-68	8.69334444475879e-67	*	Fish	sardine
1104	24	sardine	Footprint	pre_MHW_Web/NCC_11242020_JimsOld_updatedKrill_10052022.csv	Pre	0.00311861940373798	1.81111342599141e-68	8.69334444475879e-67	*	Fish	sardine
1105	24	sardine	Footprint	post_MHW_Web/NCC2_NCC1Matched_10042022.csv	Post	0.000478026313780118	1.81111342599141e-68	8.69334444475879e-67	*	Fish	sardine
1106	24	sardine	Footprint	pre_MHW_Web/NCC_11242020_JimsOld_updatedKrill_10052022.csv	Pre	0.00194744417140492	1.81111342599141e-68	8.69334444475879e-67	*	Fish	sardine
1107	24	sardine	Footprint	post_MHW_Web/NCC2_NCC1Matched_10042022.csv	Post	8.71829601347707e-05	1.81111342599141e-68	8.69334444475879e-67	*	Fish	sardine
1108	24	sardine	Footprint	pre_MHW_Web/NCC_11242020_JimsOld_updatedKrill_10052022.csv	Pre	0.000669888475747711	1.81111342599141e-68	8.69334444475879e-67	*	Fish	sardine
1109	24	sardine	Footprint	post_MHW_Web/NCC2_NCC1Matched_10042022.csv	Post	0.000218649104760307	1.81111342599141e-68	8.69334444475879e-67	*	Fish	sardine
1110	24	sardine	Footprint	pre_MHW_Web/NCC_11242020_JimsOld_updatedKrill_10052022.csv	Pre	0.0137364038362503	1.81111342599141e-68	8.69334444475879e-67	*	Fish	sardine
1111	24	sardine	Footprint	post_MHW_Web/NCC2_NCC1Matched_10042022.csv	Post	3.28865191643457e-05	1.81111342599141e-68	8.69334444475879e-67	*	Fish	sardine
1112	24	sardine	Footprint	pre_MHW_Web/NCC_11242020_JimsOld_updatedKrill_10052022.csv	Pre	0.00694154668893964	1.81111342599141e-68	8.69334444475879e-67	*	Fish	sardine
1113	24	sardine	Footprint	post_MHW_Web/NCC2_NCC1Matched_10042022.csv	Post	0.00108193484848541	1.81111342599141e-68	8.69334444475879e-67	*	Fish	sardine
1114	24	sardine	Footprint	pre_MHW_Web/NCC_11242020_JimsOld_updatedKrill_10052022.csv	Pre	0.00340529241469881	1.81111342599141e-68	8.69334444475879e-67	*	Fish	sardine
1115	24	sardine	Footprint	post_MHW_Web/NCC2_NCC1Matched_10042022.csv	Post	0.000477288009861239	1.81111342599141e-68	8.69334444475879e-67	*	Fish	sardine
1116	24	sardine	Footprint	pre_MHW_Web/NCC_11242020_JimsOld_updatedKrill_10052022.csv	Pre	0.00481603765704277	1.81111342599141e-68	8.69334444475879e-67	*	Fish	sardine
1117	24	sardine	Footprint	post_MHW_Web/NCC2_NCC1Matched_10042022.csv	Post	0.00146611669854937	1.81111342599141e-68	8.69334444475879e-67	*	Fish	sardine
1118	24	sardine	Footprint	pre_MHW_Web/NCC_11242020_JimsOld_updatedKrill_10052022.csv	Pre	0.00847952758070977	1.81111342599141e-68	8.69334444475879e-67	*	Fish	sardine
1119	24	sardine	Footprint	post_MHW_Web/NCC2_NCC1Matched_10042022.csv	Post	0.000238494714471275	1.81111342599141e-68	8.69334444475879e-67	*	Fish	sardine
1120	24	sardine	Footprint	pre_MHW_Web/NCC_11242020_JimsOld_updatedKrill_10052022.csv	Pre	0.00229105811977994	1.81111342599141e-68	8.69334444475879e-67	*	Fish	sardine
1121	24	sardine	Footprint	post_MHW_Web/NCC2_NCC1Matched_10042022.csv	Post	0.000142105287635314	1.81111342599141e-68	8.69334444475879e-67	*	Fish	sardine
1122	24	sardine	Footprint	pre_MHW_Web/NCC_11242020_JimsOld_updatedKrill_10052022.csv	Pre	0.0191963590808001	1.81111342599141e-68	8.69334444475879e-67	*	Fish	sardine
1123	24	sardine	Footprint	post_MHW_Web/NCC2_NCC1Matched_10042022.csv	Post	0.000412053279732159	1.81111342599141e-68	8.69334444475879e-67	*	Fish	sardine
1124	24	sardine	Footprint	pre_MHW_Web/NCC_11242020_JimsOld_updatedKrill_10052022.csv	Pre	0.00453096857340584	1.81111342599141e-68	8.69334444475879e-67	*	Fish	sardine
1125	24	sardine	Footprint	post_MHW_Web/NCC2_NCC1Matched_10042022.csv	Post	0.00021974616976761	1.81111342599141e-68	8.69334444475879e-67	*	Fish	sardine
1126	24	sardine	Footprint	pre_MHW_Web/NCC_11242020_JimsOld_updatedKrill_10052022.csv	Pre	0.0035804554037713	1.81111342599141e-68	8.69334444475879e-67	*	Fish	sardine
1127	24	sardine	Footprint	post_MHW_Web/NCC2_NCC1Matched_10042022.csv	Post	0.000402296639994813	1.81111342599141e-68	8.69334444475879e-67	*	Fish	sardine
1128	24	sardine	Footprint	pre_MHW_Web/NCC_11242020_JimsOld_updatedKrill_10052022.csv	Pre	0.00439820975284201	1.81111342599141e-68	8.69334444475879e-67	*	Fish	sardine
1129	24	sardine	Footprint	post_MHW_Web/NCC2_NCC1Matched_10042022.csv	Post	5.92559568386957e-05	1.81111342599141e-68	8.69334444475879e-67	*	Fish	sardine
1130	24	sardine	Footprint	pre_MHW_Web/NCC_11242020_JimsOld_updatedKrill_10052022.csv	Pre	0.000412459598837916	1.81111342599141e-68	8.69334444475879e-67	*	Fish	sardine
1131	24	sardine	Footprint	post_MHW_Web/NCC2_NCC1Matched_10042022.csv	Post	0.000292202062322354	1.81111342599141e-68	8.69334444475879e-67	*	Fish	sardine
1132	24	sardine	Footprint	pre_MHW_Web/NCC_11242020_JimsOld_updatedKrill_10052022.csv	Pre	0.0143590109450384	1.81111342599141e-68	8.69334444475879e-67	*	Fish	sardine
1133	24	sardine	Footprint	post_MHW_Web/NCC2_NCC1Matched_10042022.csv	Post	0.000138645774248763	1.81111342599141e-68	8.69334444475879e-67	*	Fish	sardine
1134	24	sardine	Footprint	pre_MHW_Web/NCC_11242020_JimsOld_updatedKrill_10052022.csv	Pre	0.0022368665388101	1.81111342599141e-68	8.69334444475879e-67	*	Fish	sardine
1135	24	sardine	Footprint	post_MHW_Web/NCC2_NCC1Matched_10042022.csv	Post	0.00043476844178944	1.81111342599141e-68	8.69334444475879e-67	*	Fish	sardine
1136	24	sardine	Footprint	pre_MHW_Web/NCC_11242020_JimsOld_updatedKrill_10052022.csv	Pre	0.000383467615707331	1.81111342599141e-68	8.69334444475879e-67	*	Fish	sardine
1137	24	sardine	Footprint	post_MHW_Web/NCC2_NCC1Matched_10042022.csv	Post	7.11582791442497e-05	1.81111342599141e-68	8.69334444475879e-67	*	Fish	sardine
1138	24	sardine	Footprint	pre_MHW_Web/NCC_11242020_JimsOld_updatedKrill_10052022.csv	Pre	3.57081464475443e-05	1.81111342599141e-68	8.69334444475879e-67	*	Fish	sardine
1139	24	sardine	Footprint	post_MHW_Web/NCC2_NCC1Matched_10042022.csv	Post	8.94054080357732e-05	1.81111342599141e-68	8.69334444475879e-67	*	Fish	sardine
1140	24	sardine	Footprint	pre_MHW_Web/NCC_11242020_JimsOld_updatedKrill_10052022.csv	Pre	0.00459270428748108	1.81111342599141e-68	8.69334444475879e-67	*	Fish	sardine
1141	24	sardine	Footprint	post_MHW_Web/NCC2_NCC1Matched_10042022.csv	Post	0.000874369226186933	1.81111342599141e-68	8.69334444475879e-67	*	Fish	sardine
1142	24	sardine	Footprint	pre_MHW_Web/NCC_11242020_JimsOld_updatedKrill_10052022.csv	Pre	0.00189039635235645	1.81111342599141e-68	8.69334444475879e-67	*	Fish	sardine
1143	24	sardine	Footprint	post_MHW_Web/NCC2_NCC1Matched_10042022.csv	Post	6.85061015460044e-05	1.81111342599141e-68	8.69334444475879e-67	*	Fish	sardine
1144	24	sardine	Footprint	pre_MHW_Web/NCC_11242020_JimsOld_updatedKrill_10052022.csv	Pre	0.000659024255196655	1.81111342599141e-68	8.69334444475879e-67	*	Fish	sardine
1145	24	sardine	Footprint	post_MHW_Web/NCC2_NCC1Matched_10042022.csv	Post	3.99641716927654e-05	1.81111342599141e-68	8.69334444475879e-67	*	Fish	sardine
1146	24	sardine	Footprint	pre_MHW_Web/NCC_11242020_JimsOld_updatedKrill_10052022.csv	Pre	0.00341254809877841	1.81111342599141e-68	8.69334444475879e-67	*	Fish	sardine
1147	24	sardine	Footprint	post_MHW_Web/NCC2_NCC1Matched_10042022.csv	Post	0.000979193793737239	1.81111342599141e-68	8.69334444475879e-67	*	Fish	sardine
1148	24	sardine	Footprint	pre_MHW_Web/NCC_11242020_JimsOld_updatedKrill_10052022.csv	Pre	0.00992260290901527	1.81111342599141e-68	8.69334444475879e-67	*	Fish	sardine
1149	24	sardine	Footprint	post_MHW_Web/NCC2_NCC1Matched_10042022.csv	Post	0.000185322451592658	1.81111342599141e-68	8.69334444475879e-67	*	Fish	sardine
1150	24	sardine	Footprint	pre_MHW_Web/NCC_11242020_JimsOld_updatedKrill_10052022.csv	Pre	0.0163332728718259	1.81111342599141e-68	8.69334444475879e-67	*	Fish	sardine
1151	24	sardine	Footprint	post_MHW_Web/NCC2_NCC1Matched_10042022.csv	Post	0.000656068981097775	1.81111342599141e-68	8.69334444475879e-67	*	Fish	sardine
1152	24	sardine	Footprint	pre_MHW_Web/NCC_11242020_JimsOld_updatedKrill_10052022.csv	Pre	0.000163967550675052	1.81111342599141e-68	8.69334444475879e-67	*	Fish	sardine
1153	24	sardine	Footprint	post_MHW_Web/NCC2_NCC1Matched_10042022.csv	Post	0.000242442928439685	1.81111342599141e-68	8.69334444475879e-67	*	Fish	sardine
1154	24	sardine	Footprint	pre_MHW_Web/NCC_11242020_JimsOld_updatedKrill_10052022.csv	Pre	0.0021124370967924	1.81111342599141e-68	8.69334444475879e-67	*	Fish	sardine
1155	24	sardine	Footprint	post_MHW_Web/NCC2_NCC1Matched_10042022.csv	Post	8.35697043921624e-05	1.81111342599141e-68	8.69334444475879e-67	*	Fish	sardine
1156	24	sardine	Footprint	pre_MHW_Web/NCC_11242020_JimsOld_updatedKrill_10052022.csv	Pre	0.00252518493530869	1.81111342599141e-68	8.69334444475879e-67	*	Fish	sardine
1157	24	sardine	Footprint	post_MHW_Web/NCC2_NCC1Matched_10042022.csv	Post	0.000141257427155991	1.81111342599141e-68	8.69334444475879e-67	*	Fish	sardine
1158	24	sardine	Footprint	pre_MHW_Web/NCC_11242020_JimsOld_updatedKrill_10052022.csv	Pre	0.0503094461359447	1.81111342599141e-68	8.69334444475879e-67	*	Fish	sardine
1159	24	sardine	Footprint	post_MHW_Web/NCC2_NCC1Matched_10042022.csv	Post	0.000354472869670539	1.81111342599141e-68	8.69334444475879e-67	*	Fish	sardine
1160	24	sardine	Footprint	pre_MHW_Web/NCC_11242020_JimsOld_updatedKrill_10052022.csv	Pre	0.000844447115023181	1.81111342599141e-68	8.69334444475879e-67	*	Fish	sardine
1161	24	sardine	Footprint	post_MHW_Web/NCC2_NCC1Matched_10042022.csv	Post	0.000161343309351157	1.81111342599141e-68	8.69334444475879e-67	*	Fish	sardine
1162	24	sardine	Footprint	pre_MHW_Web/NCC_11242020_JimsOld_updatedKrill_10052022.csv	Pre	0.00490043071011409	1.81111342599141e-68	8.69334444475879e-67	*	Fish	sardine
1163	24	sardine	Footprint	post_MHW_Web/NCC2_NCC1Matched_10042022.csv	Post	2.09194073734663e-05	1.81111342599141e-68	8.69334444475879e-67	*	Fish	sardine
1164	24	sardine	Footprint	pre_MHW_Web/NCC_11242020_JimsOld_updatedKrill_10052022.csv	Pre	0.00262468144808812	1.81111342599141e-68	8.69334444475879e-67	*	Fish	sardine
1165	24	sardine	Footprint	post_MHW_Web/NCC2_NCC1Matched_10042022.csv	Post	0.000639475657184953	1.81111342599141e-68	8.69334444475879e-67	*	Fish	sardine
1166	24	sardine	Footprint	pre_MHW_Web/NCC_11242020_JimsOld_updatedKrill_10052022.csv	Pre	0.00546838410312701	1.81111342599141e-68	8.69334444475879e-67	*	Fish	sardine
1167	24	sardine	Footprint	post_MHW_Web/NCC2_NCC1Matched_10042022.csv	Post	0.000408146503962722	1.81111342599141e-68	8.69334444475879e-67	*	Fish	sardine
1168	24	sardine	Footprint	pre_MHW_Web/NCC_11242020_JimsOld_updatedKrill_10052022.csv	Pre	0.00186493471757949	1.81111342599141e-68	8.69334444475879e-67	*	Fish	sardine
1169	24	sardine	Footprint	post_MHW_Web/NCC2_NCC1Matched_10042022.csv	Post	0.000260557370613328	1.81111342599141e-68	8.69334444475879e-67	*	Fish	sardine
1170	24	sardine	Footprint	pre_MHW_Web/NCC_11242020_JimsOld_updatedKrill_10052022.csv	Pre	0.00925817812674647	1.81111342599141e-68	8.69334444475879e-67	*	Fish	sardine
1171	24	sardine	Footprint	post_MHW_Web/NCC2_NCC1Matched_10042022.csv	Post	0.000137168494938302	1.81111342599141e-68	8.69334444475879e-67	*	Fish	sardine
1172	24	sardine	Footprint	pre_MHW_Web/NCC_11242020_JimsOld_updatedKrill_10052022.csv	Pre	0.00548040338950346	1.81111342599141e-68	8.69334444475879e-67	*	Fish	sardine
1173	24	sardine	Footprint	post_MHW_Web/NCC2_NCC1Matched_10042022.csv	Post	0.000198619255291475	1.81111342599141e-68	8.69334444475879e-67	*	Fish	sardine
1174	24	sardine	Footprint	pre_MHW_Web/NCC_11242020_JimsOld_updatedKrill_10052022.csv	Pre	0.00890048214106748	1.81111342599141e-68	8.69334444475879e-67	*	Fish	sardine
1175	24	sardine	Footprint	post_MHW_Web/NCC2_NCC1Matched_10042022.csv	Post	0.000177951224555539	1.81111342599141e-68	8.69334444475879e-67	*	Fish	sardine
1176	24	sardine	Footprint	pre_MHW_Web/NCC_11242020_JimsOld_updatedKrill_10052022.csv	Pre	0.0053041399640891	1.81111342599141e-68	8.69334444475879e-67	*	Fish	sardine
1177	24	sardine	Footprint	post_MHW_Web/NCC2_NCC1Matched_10042022.csv	Post	0.000449345674213356	1.81111342599141e-68	8.69334444475879e-67	*	Fish	sardine
1178	24	sardine	Footprint	pre_MHW_Web/NCC_11242020_JimsOld_updatedKrill_10052022.csv	Pre	0.00640349485858315	1.81111342599141e-68	8.69334444475879e-67	*	Fish	sardine
1179	24	sardine	Footprint	post_MHW_Web/NCC2_NCC1Matched_10042022.csv	Post	0.000534731757969417	1.81111342599141e-68	8.69334444475879e-67	*	Fish	sardine
1180	24	sardine	Footprint	pre_MHW_Web/NCC_11242020_JimsOld_updatedKrill_10052022.csv	Pre	0.00164832297876935	1.81111342599141e-68	8.69334444475879e-67	*	Fish	sardine
1181	24	sardine	Footprint	post_MHW_Web/NCC2_NCC1Matched_10042022.csv	Post	0.000867037174773012	1.81111342599141e-68	8.69334444475879e-67	*	Fish	sardine
1182	24	sardine	Footprint	pre_MHW_Web/NCC_11242020_JimsOld_updatedKrill_10052022.csv	Pre	0.0060666698899731	1.81111342599141e-68	8.69334444475879e-67	*	Fish	sardine
1183	24	sardine	Footprint	post_MHW_Web/NCC2_NCC1Matched_10042022.csv	Post	8.40960208535295e-05	1.81111342599141e-68	8.69334444475879e-67	*	Fish	sardine
1184	24	sardine	Footprint	pre_MHW_Web/NCC_11242020_JimsOld_updatedKrill_10052022.csv	Pre	0.0101824370627321	1.81111342599141e-68	8.69334444475879e-67	*	Fish	sardine
1185	24	sardine	Footprint	post_MHW_Web/NCC2_NCC1Matched_10042022.csv	Post	0.00035448680663788	1.81111342599141e-68	8.69334444475879e-67	*	Fish	sardine
1186	24	sardine	Footprint	pre_MHW_Web/NCC_11242020_JimsOld_updatedKrill_10052022.csv	Pre	0.0101049861984845	1.81111342599141e-68	8.69334444475879e-67	*	Fish	sardine
1187	24	sardine	Footprint	post_MHW_Web/NCC2_NCC1Matched_10042022.csv	Post	0.000367583341096122	1.81111342599141e-68	8.69334444475879e-67	*	Fish	sardine
1188	24	sardine	Footprint	pre_MHW_Web/NCC_11242020_JimsOld_updatedKrill_10052022.csv	Pre	0.0028265942407681	1.81111342599141e-68	8.69334444475879e-67	*	Fish	sardine
1189	24	sardine	Footprint	post_MHW_Web/NCC2_NCC1Matched_10042022.csv	Post	0.000542692430651514	1.81111342599141e-68	8.69334444475879e-67	*	Fish	sardine
1190	24	sardine	Footprint	pre_MHW_Web/NCC_11242020_JimsOld_updatedKrill_10052022.csv	Pre	0.00724719261096433	1.81111342599141e-68	8.69334444475879e-67	*	Fish	sardine
1191	24	sardine	Footprint	post_MHW_Web/NCC2_NCC1Matched_10042022.csv	Post	0.000521346159372782	1.81111342599141e-68	8.69334444475879e-67	*	Fish	sardine
1192	24	sardine	Footprint	pre_MHW_Web/NCC_11242020_JimsOld_updatedKrill_10052022.csv	Pre	0.0100974793720955	1.81111342599141e-68	8.69334444475879e-67	*	Fish	sardine
1193	24	sardine	Footprint	post_MHW_Web/NCC2_NCC1Matched_10042022.csv	Post	0.000161223929666382	1.81111342599141e-68	8.69334444475879e-67	*	Fish	sardine
1194	24	sardine	Footprint	pre_MHW_Web/NCC_11242020_JimsOld_updatedKrill_10052022.csv	Pre	0.0166581063814554	1.81111342599141e-68	8.69334444475879e-67	*	Fish	sardine
1195	24	sardine	Footprint	post_MHW_Web/NCC2_NCC1Matched_10042022.csv	Post	0.00144350239226921	1.81111342599141e-68	8.69334444475879e-67	*	Fish	sardine
1196	24	sardine	Footprint	pre_MHW_Web/NCC_11242020_JimsOld_updatedKrill_10052022.csv	Pre	0.0061059225783518	1.81111342599141e-68	8.69334444475879e-67	*	Fish	sardine
1197	24	sardine	Footprint	post_MHW_Web/NCC2_NCC1Matched_10042022.csv	Post	0.000590112349034092	1.81111342599141e-68	8.69334444475879e-67	*	Fish	sardine
1198	24	sardine	Footprint	pre_MHW_Web/NCC_11242020_JimsOld_updatedKrill_10052022.csv	Pre	0.00157957138795278	1.81111342599141e-68	8.69334444475879e-67	*	Fish	sardine
1199	24	sardine	Footprint	post_MHW_Web/NCC2_NCC1Matched_10042022.csv	Post	0.000369126357379979	1.81111342599141e-68	8.69334444475879e-67	*	Fish	sardine
1200	24	sardine	Footprint	pre_MHW_Web/NCC_11242020_JimsOld_updatedKrill_10052022.csv	Pre	0.00609950393701789	1.81111342599141e-68	8.69334444475879e-67	*	Fish	sardine
1201	24	sardine	Footprint	post_MHW_Web/NCC2_NCC1Matched_10042022.csv	Post	0.00100395979344259	1.81111342599141e-68	8.69334444475879e-67	*	Fish	sardine
1202	24	sardine	Footprint	pre_MHW_Web/NCC_11242020_JimsOld_updatedKrill_10052022.csv	Pre	0.00275570935958406	1.81111342599141e-68	8.69334444475879e-67	*	Fish	sardine
1203	24	sardine	Footprint	post_MHW_Web/NCC2_NCC1Matched_10042022.csv	Post	1.63719660070985e-05	1.81111342599141e-68	8.69334444475879e-67	*	Fish	sardine
1204	24	sardine	Footprint	pre_MHW_Web/NCC_11242020_JimsOld_updatedKrill_10052022.csv	Pre	0.00376092558207677	1.81111342599141e-68	8.69334444475879e-67	*	Fish	sardine
1205	24	sardine	Footprint	post_MHW_Web/NCC2_NCC1Matched_10042022.csv	Post	0.000825358317972935	1.81111342599141e-68	8.69334444475879e-67	*	Fish	sardine
1206	24	sardine	Footprint	pre_MHW_Web/NCC_11242020_JimsOld_updatedKrill_10052022.csv	Pre	0.00349248146216131	1.81111342599141e-68	8.69334444475879e-67	*	Fish	sardine
1207	24	sardine	Footprint	post_MHW_Web/NCC2_NCC1Matched_10042022.csv	Post	0.000185079543772853	1.81111342599141e-68	8.69334444475879e-67	*	Fish	sardine
1208	24	sardine	Footprint	pre_MHW_Web/NCC_11242020_JimsOld_updatedKrill_10052022.csv	Pre	0.000479247913265145	1.81111342599141e-68	8.69334444475879e-67	*	Fish	sardine
1209	24	sardine	Footprint	post_MHW_Web/NCC2_NCC1Matched_10042022.csv	Post	3.20941962040686e-05	1.81111342599141e-68	8.69334444475879e-67	*	Fish	sardine
1210	24	sardine	Footprint	pre_MHW_Web/NCC_11242020_JimsOld_updatedKrill_10052022.csv	Pre	0.0100724091641537	1.81111342599141e-68	8.69334444475879e-67	*	Fish	sardine
1211	24	sardine	Footprint	post_MHW_Web/NCC2_NCC1Matched_10042022.csv	Post	3.10242710963163e-05	1.81111342599141e-68	8.69334444475879e-67	*	Fish	sardine
1212	24	sardine	Footprint	pre_MHW_Web/NCC_11242020_JimsOld_updatedKrill_10052022.csv	Pre	0.00848837581239333	1.81111342599141e-68	8.69334444475879e-67	*	Fish	sardine
1213	24	sardine	Footprint	post_MHW_Web/NCC2_NCC1Matched_10042022.csv	Post	0.000411160976602096	1.81111342599141e-68	8.69334444475879e-67	*	Fish	sardine
1214	24	sardine	Footprint	pre_MHW_Web/NCC_11242020_JimsOld_updatedKrill_10052022.csv	Pre	0.00485601688025168	1.81111342599141e-68	8.69334444475879e-67	*	Fish	sardine
1215	24	sardine	Footprint	post_MHW_Web/NCC2_NCC1Matched_10042022.csv	Post	0.000563710100020732	1.81111342599141e-68	8.69334444475879e-67	*	Fish	sardine
1216	24	sardine	Footprint	pre_MHW_Web/NCC_11242020_JimsOld_updatedKrill_10052022.csv	Pre	0.00459791329548227	1.81111342599141e-68	8.69334444475879e-67	*	Fish	sardine
1217	24	sardine	Footprint	post_MHW_Web/NCC2_NCC1Matched_10042022.csv	Post	0.000460781247106047	1.81111342599141e-68	8.69334444475879e-67	*	Fish	sardine
1218	24	sardine	Footprint	pre_MHW_Web/NCC_11242020_JimsOld_updatedKrill_10052022.csv	Pre	0.00870134897220099	1.81111342599141e-68	8.69334444475879e-67	*	Fish	sardine
1219	24	sardine	Footprint	post_MHW_Web/NCC2_NCC1Matched_10042022.csv	Post	2.7066035936488e-05	1.81111342599141e-68	8.69334444475879e-67	*	Fish	sardine
1220	24	sardine	Footprint	pre_MHW_Web/NCC_11242020_JimsOld_updatedKrill_10052022.csv	Pre	0.00798901703916617	1.81111342599141e-68	8.69334444475879e-67	*	Fish	sardine
1221	24	sardine	Footprint	post_MHW_Web/NCC2_NCC1Matched_10042022.csv	Post	0.000250448450322146	1.81111342599141e-68	8.69334444475879e-67	*	Fish	sardine
1222	24	sardine	Footprint	pre_MHW_Web/NCC_11242020_JimsOld_updatedKrill_10052022.csv	Pre	0.00243975336408418	1.81111342599141e-68	8.69334444475879e-67	*	Fish	sardine
1223	24	sardine	Footprint	post_MHW_Web/NCC2_NCC1Matched_10042022.csv	Post	0.000612720760454126	1.81111342599141e-68	8.69334444475879e-67	*	Fish	sardine
1224	24	sardine	Footprint	pre_MHW_Web/NCC_11242020_JimsOld_updatedKrill_10052022.csv	Pre	0.00488977774012372	1.81111342599141e-68	8.69334444475879e-67	*	Fish	sardine
1225	24	sardine	Footprint	post_MHW_Web/NCC2_NCC1Matched_10042022.csv	Post	0.000983720189095439	1.81111342599141e-68	8.69334444475879e-67	*	Fish	sardine
1226	24	sardine	Footprint	pre_MHW_Web/NCC_11242020_JimsOld_updatedKrill_10052022.csv	Pre	0.0188662653000231	1.81111342599141e-68	8.69334444475879e-67	*	Fish	sardine
1227	24	sardine	Footprint	post_MHW_Web/NCC2_NCC1Matched_10042022.csv	Post	0.00131459301463549	1.81111342599141e-68	8.69334444475879e-67	*	Fish	sardine
1228	24	sardine	Footprint	pre_MHW_Web/NCC_11242020_JimsOld_updatedKrill_10052022.csv	Pre	0.0192350204196141	1.81111342599141e-68	8.69334444475879e-67	*	Fish	sardine
1229	24	sardine	Footprint	post_MHW_Web/NCC2_NCC1Matched_10042022.csv	Post	0.000441197081376888	1.81111342599141e-68	8.69334444475879e-67	*	Fish	sardine
1230	24	sardine	Footprint	pre_MHW_Web/NCC_11242020_JimsOld_updatedKrill_10052022.csv	Pre	0.00052263333282935	1.81111342599141e-68	8.69334444475879e-67	*	Fish	sardine
1231	24	sardine	Footprint	post_MHW_Web/NCC2_NCC1Matched_10042022.csv	Post	0.000168722966015495	1.81111342599141e-68	8.69334444475879e-67	*	Fish	sardine
1232	24	sardine	Footprint	pre_MHW_Web/NCC_11242020_JimsOld_updatedKrill_10052022.csv	Pre	0.00175099371721999	1.81111342599141e-68	8.69334444475879e-67	*	Fish	sardine
1233	24	sardine	Footprint	post_MHW_Web/NCC2_NCC1Matched_10042022.csv	Post	0.00057283767075807	1.81111342599141e-68	8.69334444475879e-67	*	Fish	sardine
1234	24	sardine	Footprint	pre_MHW_Web/NCC_11242020_JimsOld_updatedKrill_10052022.csv	Pre	0.00367742746061959	1.81111342599141e-68	8.69334444475879e-67	*	Fish	sardine
1235	24	sardine	Footprint	post_MHW_Web/NCC2_NCC1Matched_10042022.csv	Post	0.000163514890755849	1.81111342599141e-68	8.69334444475879e-67	*	Fish	sardine
1236	24	sardine	Footprint	pre_MHW_Web/NCC_11242020_JimsOld_updatedKrill_10052022.csv	Pre	0.00134808183910302	1.81111342599141e-68	8.69334444475879e-67	*	Fish	sardine
1237	24	sardine	Footprint	post_MHW_Web/NCC2_NCC1Matched_10042022.csv	Post	0.000207649284609814	1.81111342599141e-68	8.69334444475879e-67	*	Fish	sardine
1238	24	sardine	Footprint	pre_MHW_Web/NCC_11242020_JimsOld_updatedKrill_10052022.csv	Pre	0.000935716292286182	1.81111342599141e-68	8.69334444475879e-67	*	Fish	sardine
1239	24	sardine	Footprint	post_MHW_Web/NCC2_NCC1Matched_10042022.csv	Post	0.000562668981620063	1.81111342599141e-68	8.69334444475879e-67	*	Fish	sardine
1240	24	sardine	Footprint	pre_MHW_Web/NCC_11242020_JimsOld_updatedKrill_10052022.csv	Pre	0.00633958332806138	1.81111342599141e-68	8.69334444475879e-67	*	Fish	sardine
1241	24	sardine	Footprint	post_MHW_Web/NCC2_NCC1Matched_10042022.csv	Post	0.000209221879446419	1.81111342599141e-68	8.69334444475879e-67	*	Fish	sardine
1242	24	sardine	Footprint	pre_MHW_Web/NCC_11242020_JimsOld_updatedKrill_10052022.csv	Pre	0.00311971141324381	1.81111342599141e-68	8.69334444475879e-67	*	Fish	sardine
1243	24	sardine	Footprint	post_MHW_Web/NCC2_NCC1Matched_10042022.csv	Post	0.000277902332758048	1.81111342599141e-68	8.69334444475879e-67	*	Fish	sardine
1244	24	sardine	Footprint	pre_MHW_Web/NCC_11242020_JimsOld_updatedKrill_10052022.csv	Pre	0.00197819124595201	1.81111342599141e-68	8.69334444475879e-67	*	Fish	sardine
1245	24	sardine	Footprint	post_MHW_Web/NCC2_NCC1Matched_10042022.csv	Post	0.00030534562726015	1.81111342599141e-68	8.69334444475879e-67	*	Fish	sardine
1246	24	sardine	Footprint	pre_MHW_Web/NCC_11242020_JimsOld_updatedKrill_10052022.csv	Pre	0.0106744303643088	1.81111342599141e-68	8.69334444475879e-67	*	Fish	sardine
1247	24	sardine	Footprint	post_MHW_Web/NCC2_NCC1Matched_10042022.csv	Post	0.00100545708709505	1.81111342599141e-68	8.69334444475879e-67	*	Fish	sardine
1248	24	sardine	Footprint	pre_MHW_Web/NCC_11242020_JimsOld_updatedKrill_10052022.csv	Pre	0.00264807635980551	1.81111342599141e-68	8.69334444475879e-67	*	Fish	sardine
1249	24	sardine	Footprint	post_MHW_Web/NCC2_NCC1Matched_10042022.csv	Post	3.83906190969798e-05	1.81111342599141e-68	8.69334444475879e-67	*	Fish	sardine
1250	24	sardine	Footprint	pre_MHW_Web/NCC_11242020_JimsOld_updatedKrill_10052022.csv	Pre	0.0243809028516902	1.81111342599141e-68	8.69334444475879e-67	*	Fish	sardine
1251	24	sardine	Footprint	post_MHW_Web/NCC2_NCC1Matched_10042022.csv	Post	0.000127641889969705	1.81111342599141e-68	8.69334444475879e-67	*	Fish	sardine
1252	24	sardine	Footprint	pre_MHW_Web/NCC_11242020_JimsOld_updatedKrill_10052022.csv	Pre	0.00223742891322659	1.81111342599141e-68	8.69334444475879e-67	*	Fish	sardine
1253	24	sardine	Footprint	post_MHW_Web/NCC2_NCC1Matched_10042022.csv	Post	0.000227265201162298	1.81111342599141e-68	8.69334444475879e-67	*	Fish	sardine
1254	24	sardine	Footprint	pre_MHW_Web/NCC_11242020_JimsOld_updatedKrill_10052022.csv	Pre	0.0118389493181149	1.81111342599141e-68	8.69334444475879e-67	*	Fish	sardine
1255	24	sardine	Footprint	post_MHW_Web/NCC2_NCC1Matched_10042022.csv	Post	0.000472766939052644	1.81111342599141e-68	8.69334444475879e-67	*	Fish	sardine
1256	24	sardine	Footprint	pre_MHW_Web/NCC_11242020_JimsOld_updatedKrill_10052022.csv	Pre	0.00270542443425764	1.81111342599141e-68	8.69334444475879e-67	*	Fish	sardine
1257	24	sardine	Footprint	post_MHW_Web/NCC2_NCC1Matched_10042022.csv	Post	0.000636847370467493	1.81111342599141e-68	8.69334444475879e-67	*	Fish	sardine
1258	24	sardine	Footprint	pre_MHW_Web/NCC_11242020_JimsOld_updatedKrill_10052022.csv	Pre	0.00331521296660384	1.81111342599141e-68	8.69334444475879e-67	*	Fish	sardine
1259	24	sardine	Footprint	post_MHW_Web/NCC2_NCC1Matched_10042022.csv	Post	0.000759703101576971	1.81111342599141e-68	8.69334444475879e-67	*	Fish	sardine
1260	24	sardine	Footprint	pre_MHW_Web/NCC_11242020_JimsOld_updatedKrill_10052022.csv	Pre	0.0068160410002421	1.81111342599141e-68	8.69334444475879e-67	*	Fish	sardine
1261	24	sardine	Footprint	post_MHW_Web/NCC2_NCC1Matched_10042022.csv	Post	0.000462876766980908	1.81111342599141e-68	8.69334444475879e-67	*	Fish	sardine
1262	24	sardine	Footprint	pre_MHW_Web/NCC_11242020_JimsOld_updatedKrill_10052022.csv	Pre	0.00317718061471864	1.81111342599141e-68	8.69334444475879e-67	*	Fish	sardine
1263	24	sardine	Footprint	post_MHW_Web/NCC2_NCC1Matched_10042022.csv	Post	0.000123106765946164	1.81111342599141e-68	8.69334444475879e-67	*	Fish	sardine
1264	24	sardine	Footprint	pre_MHW_Web/NCC_11242020_JimsOld_updatedKrill_10052022.csv	Pre	0.00194207420022237	1.81111342599141e-68	8.69334444475879e-67	*	Fish	sardine
1265	24	sardine	Footprint	post_MHW_Web/NCC2_NCC1Matched_10042022.csv	Post	0.000156859529354738	1.81111342599141e-68	8.69334444475879e-67	*	Fish	sardine
1266	24	sardine	Footprint	pre_MHW_Web/NCC_11242020_JimsOld_updatedKrill_10052022.csv	Pre	0.006475931276551	1.81111342599141e-68	8.69334444475879e-67	*	Fish	sardine
1267	24	sardine	Footprint	post_MHW_Web/NCC2_NCC1Matched_10042022.csv	Post	7.54578623096295e-05	1.81111342599141e-68	8.69334444475879e-67	*	Fish	sardine
1268	24	sardine	Footprint	pre_MHW_Web/NCC_11242020_JimsOld_updatedKrill_10052022.csv	Pre	0.00485312360690999	1.81111342599141e-68	8.69334444475879e-67	*	Fish	sardine
1269	24	sardine	Footprint	post_MHW_Web/NCC2_NCC1Matched_10042022.csv	Post	0.000202634477866111	1.81111342599141e-68	8.69334444475879e-67	*	Fish	sardine
1270	24	sardine	Footprint	pre_MHW_Web/NCC_11242020_JimsOld_updatedKrill_10052022.csv	Pre	0.00369773210507226	1.81111342599141e-68	8.69334444475879e-67	*	Fish	sardine
1271	24	sardine	Footprint	post_MHW_Web/NCC2_NCC1Matched_10042022.csv	Post	0.000285758465837312	1.81111342599141e-68	8.69334444475879e-67	*	Fish	sardine
1272	24	sardine	Footprint	pre_MHW_Web/NCC_11242020_JimsOld_updatedKrill_10052022.csv	Pre	0.00418234188040659	1.81111342599141e-68	8.69334444475879e-67	*	Fish	sardine
1273	24	sardine	Footprint	post_MHW_Web/NCC2_NCC1Matched_10042022.csv	Post	0.000846421720337202	1.81111342599141e-68	8.69334444475879e-67	*	Fish	sardine
1274	24	sardine	Footprint	pre_MHW_Web/NCC_11242020_JimsOld_updatedKrill_10052022.csv	Pre	0.0050311884895406	1.81111342599141e-68	8.69334444475879e-67	*	Fish	sardine
1275	24	sardine	Footprint	post_MHW_Web/NCC2_NCC1Matched_10042022.csv	Post	0.000360836675432787	1.81111342599141e-68	8.69334444475879e-67	*	Fish	sardine
1276	24	sardine	Footprint	pre_MHW_Web/NCC_11242020_JimsOld_updatedKrill_10052022.csv	Pre	0.00221156869835294	1.81111342599141e-68	8.69334444475879e-67	*	Fish	sardine
1277	24	sardine	Footprint	post_MHW_Web/NCC2_NCC1Matched_10042022.csv	Post	6.96652842489204e-05	1.81111342599141e-68	8.69334444475879e-67	*	Fish	sardine
1278	24	sardine	Footprint	pre_MHW_Web/NCC_11242020_JimsOld_updatedKrill_10052022.csv	Pre	0.00953643786529756	1.81111342599141e-68	8.69334444475879e-67	*	Fish	sardine
1279	24	sardine	Footprint	post_MHW_Web/NCC2_NCC1Matched_10042022.csv	Post	0.00024453403609673	1.81111342599141e-68	8.69334444475879e-67	*	Fish	sardine
1280	24	sardine	Footprint	pre_MHW_Web/NCC_11242020_JimsOld_updatedKrill_10052022.csv	Pre	0.00462832846116656	1.81111342599141e-68	8.69334444475879e-67	*	Fish	sardine
1281	24	sardine	Footprint	post_MHW_Web/NCC2_NCC1Matched_10042022.csv	Post	0.000188176798763238	1.81111342599141e-68	8.69334444475879e-67	*	Fish	sardine
1282	24	sardine	Footprint	pre_MHW_Web/NCC_11242020_JimsOld_updatedKrill_10052022.csv	Pre	0.00644201089789431	1.81111342599141e-68	8.69334444475879e-67	*	Fish	sardine
1283	24	sardine	Footprint	post_MHW_Web/NCC2_NCC1Matched_10042022.csv	Post	0.000184736981546007	1.81111342599141e-68	8.69334444475879e-67	*	Fish	sardine
1284	24	sardine	Footprint	pre_MHW_Web/NCC_11242020_JimsOld_updatedKrill_10052022.csv	Pre	0.0129553694472639	1.81111342599141e-68	8.69334444475879e-67	*	Fish	sardine
1285	24	sardine	Footprint	post_MHW_Web/NCC2_NCC1Matched_10042022.csv	Post	0.000157169310074567	1.81111342599141e-68	8.69334444475879e-67	*	Fish	sardine
1286	24	sardine	Footprint	pre_MHW_Web/NCC_11242020_JimsOld_updatedKrill_10052022.csv	Pre	0.00494230383530584	1.81111342599141e-68	8.69334444475879e-67	*	Fish	sardine
1287	24	sardine	Footprint	post_MHW_Web/NCC2_NCC1Matched_10042022.csv	Post	0.000330911670622327	1.81111342599141e-68	8.69334444475879e-67	*	Fish	sardine
1288	24	sardine	Footprint	pre_MHW_Web/NCC_11242020_JimsOld_updatedKrill_10052022.csv	Pre	0.005023781642189	1.81111342599141e-68	8.69334444475879e-67	*	Fish	sardine
1289	24	sardine	Footprint	post_MHW_Web/NCC2_NCC1Matched_10042022.csv	Post	0.000282012764062472	1.81111342599141e-68	8.69334444475879e-67	*	Fish	sardine
1290	24	sardine	Footprint	pre_MHW_Web/NCC_11242020_JimsOld_updatedKrill_10052022.csv	Pre	0.0037246294574585	1.81111342599141e-68	8.69334444475879e-67	*	Fish	sardine
1291	24	sardine	Footprint	post_MHW_Web/NCC2_NCC1Matched_10042022.csv	Post	0.000772254563895579	1.81111342599141e-68	8.69334444475879e-67	*	Fish	sardine
1292	24	sardine	Footprint	pre_MHW_Web/NCC_11242020_JimsOld_updatedKrill_10052022.csv	Pre	0.00471830452304986	1.81111342599141e-68	8.69334444475879e-67	*	Fish	sardine
1293	24	sardine	Footprint	post_MHW_Web/NCC2_NCC1Matched_10042022.csv	Post	5.85679557128249e-05	1.81111342599141e-68	8.69334444475879e-67	*	Fish	sardine
1294	24	sardine	Footprint	pre_MHW_Web/NCC_11242020_JimsOld_updatedKrill_10052022.csv	Pre	0.00516067577655545	1.81111342599141e-68	8.69334444475879e-67	*	Fish	sardine
1295	24	sardine	Footprint	post_MHW_Web/NCC2_NCC1Matched_10042022.csv	Post	0.000302330355847315	1.81111342599141e-68	8.69334444475879e-67	*	Fish	sardine
1296	24	sardine	Footprint	pre_MHW_Web/NCC_11242020_JimsOld_updatedKrill_10052022.csv	Pre	0.00461659544601081	1.81111342599141e-68	8.69334444475879e-67	*	Fish	sardine
1297	24	sardine	Footprint	post_MHW_Web/NCC2_NCC1Matched_10042022.csv	Post	0.000152814320078966	1.81111342599141e-68	8.69334444475879e-67	*	Fish	sardine
1298	24	sardine	Footprint	pre_MHW_Web/NCC_11242020_JimsOld_updatedKrill_10052022.csv	Pre	0.00585950786606984	1.81111342599141e-68	8.69334444475879e-67	*	Fish	sardine
1299	24	sardine	Footprint	post_MHW_Web/NCC2_NCC1Matched_10042022.csv	Post	9.39194326816855e-05	1.81111342599141e-68	8.69334444475879e-67	*	Fish	sardine
1300	24	sardine	Footprint	pre_MHW_Web/NCC_11242020_JimsOld_updatedKrill_10052022.csv	Pre	0.0131085009208218	1.81111342599141e-68	8.69334444475879e-67	*	Fish	sardine
1301	24	sardine	Footprint	post_MHW_Web/NCC2_NCC1Matched_10042022.csv	Post	2.05340836715426e-05	1.81111342599141e-68	8.69334444475879e-67	*	Fish	sardine
1302	24	sardine	Footprint	pre_MHW_Web/NCC_11242020_JimsOld_updatedKrill_10052022.csv	Pre	0.00187697340658339	1.81111342599141e-68	8.69334444475879e-67	*	Fish	sardine
1303	24	sardine	Footprint	post_MHW_Web/NCC2_NCC1Matched_10042022.csv	Post	0.000783325000786325	1.81111342599141e-68	8.69334444475879e-67	*	Fish	sardine
1304	24	sardine	Footprint	pre_MHW_Web/NCC_11242020_JimsOld_updatedKrill_10052022.csv	Pre	0.000140494621137417	1.81111342599141e-68	8.69334444475879e-67	*	Fish	sardine
1305	24	sardine	Footprint	post_MHW_Web/NCC2_NCC1Matched_10042022.csv	Post	0.000102324494872393	1.81111342599141e-68	8.69334444475879e-67	*	Fish	sardine
1306	24	sardine	Footprint	pre_MHW_Web/NCC_11242020_JimsOld_updatedKrill_10052022.csv	Pre	0.00370724554062838	1.81111342599141e-68	8.69334444475879e-67	*	Fish	sardine
1307	24	sardine	Footprint	post_MHW_Web/NCC2_NCC1Matched_10042022.csv	Post	0.000159283551082932	1.81111342599141e-68	8.69334444475879e-67	*	Fish	sardine
1308	24	sardine	Footprint	pre_MHW_Web/NCC_11242020_JimsOld_updatedKrill_10052022.csv	Pre	0.00525647860661084	1.81111342599141e-68	8.69334444475879e-67	*	Fish	sardine
1309	24	sardine	Footprint	post_MHW_Web/NCC2_NCC1Matched_10042022.csv	Post	0.000369909909247599	1.81111342599141e-68	8.69334444475879e-67	*	Fish	sardine
1310	24	sardine	Footprint	pre_MHW_Web/NCC_11242020_JimsOld_updatedKrill_10052022.csv	Pre	0.00429834723850377	1.81111342599141e-68	8.69334444475879e-67	*	Fish	sardine
1311	24	sardine	Footprint	post_MHW_Web/NCC2_NCC1Matched_10042022.csv	Post	0.000643266243703644	1.81111342599141e-68	8.69334444475879e-67	*	Fish	sardine
1312	24	sardine	Footprint	pre_MHW_Web/NCC_11242020_JimsOld_updatedKrill_10052022.csv	Pre	0.00564844762866067	1.81111342599141e-68	8.69334444475879e-67	*	Fish	sardine
1313	24	sardine	Footprint	post_MHW_Web/NCC2_NCC1Matched_10042022.csv	Post	9.24354410842827e-06	1.81111342599141e-68	8.69334444475879e-67	*	Fish	sardine
1314	24	sardine	Footprint	pre_MHW_Web/NCC_11242020_JimsOld_updatedKrill_10052022.csv	Pre	0.00511477417397993	1.81111342599141e-68	8.69334444475879e-67	*	Fish	sardine
1315	24	sardine	Footprint	post_MHW_Web/NCC2_NCC1Matched_10042022.csv	Post	9.4152450739481e-05	1.81111342599141e-68	8.69334444475879e-67	*	Fish	sardine
1316	24	sardine	Footprint	pre_MHW_Web/NCC_11242020_JimsOld_updatedKrill_10052022.csv	Pre	0.00511925359205702	1.81111342599141e-68	8.69334444475879e-67	*	Fish	sardine
1317	24	sardine	Footprint	post_MHW_Web/NCC2_NCC1Matched_10042022.csv	Post	0.000301663121861657	1.81111342599141e-68	8.69334444475879e-67	*	Fish	sardine
1318	24	sardine	Footprint	pre_MHW_Web/NCC_11242020_JimsOld_updatedKrill_10052022.csv	Pre	0.000613793042924817	1.81111342599141e-68	8.69334444475879e-67	*	Fish	sardine
1319	24	sardine	Footprint	post_MHW_Web/NCC2_NCC1Matched_10042022.csv	Post	0.000700012750778482	1.81111342599141e-68	8.69334444475879e-67	*	Fish	sardine
1320	24	sardine	Footprint	pre_MHW_Web/NCC_11242020_JimsOld_updatedKrill_10052022.csv	Pre	0.0111923591956801	1.81111342599141e-68	8.69334444475879e-67	*	Fish	sardine
1321	24	sardine	Footprint	post_MHW_Web/NCC2_NCC1Matched_10042022.csv	Post	0.000655360863759417	1.81111342599141e-68	8.69334444475879e-67	*	Fish	sardine
1322	24	sardine	Footprint	pre_MHW_Web/NCC_11242020_JimsOld_updatedKrill_10052022.csv	Pre	0.000170718329353919	1.81111342599141e-68	8.69334444475879e-67	*	Fish	sardine
1323	24	sardine	Footprint	post_MHW_Web/NCC2_NCC1Matched_10042022.csv	Post	0.000183693671838833	1.81111342599141e-68	8.69334444475879e-67	*	Fish	sardine
1324	24	sardine	Footprint	pre_MHW_Web/NCC_11242020_JimsOld_updatedKrill_10052022.csv	Pre	0.00301975831296607	1.81111342599141e-68	8.69334444475879e-67	*	Fish	sardine
1325	24	sardine	Footprint	post_MHW_Web/NCC2_NCC1Matched_10042022.csv	Post	0.00595579874772156	1.81111342599141e-68	8.69334444475879e-67	*	Fish	sardine
1326	24	sardine	Footprint	pre_MHW_Web/NCC_11242020_JimsOld_updatedKrill_10052022.csv	Pre	0.00849609916839394	1.81111342599141e-68	8.69334444475879e-67	*	Fish	sardine
1327	24	sardine	Footprint	post_MHW_Web/NCC2_NCC1Matched_10042022.csv	Post	0.000722904251049047	1.81111342599141e-68	8.69334444475879e-67	*	Fish	sardine
1328	24	sardine	Footprint	pre_MHW_Web/NCC_11242020_JimsOld_updatedKrill_10052022.csv	Pre	0.00491500654514119	1.81111342599141e-68	8.69334444475879e-67	*	Fish	sardine
1329	24	sardine	Footprint	post_MHW_Web/NCC2_NCC1Matched_10042022.csv	Post	0.00059426080857572	1.81111342599141e-68	8.69334444475879e-67	*	Fish	sardine
1330	24	sardine	Footprint	pre_MHW_Web/NCC_11242020_JimsOld_updatedKrill_10052022.csv	Pre	0.00151834980384005	1.81111342599141e-68	8.69334444475879e-67	*	Fish	sardine
1331	24	sardine	Footprint	post_MHW_Web/NCC2_NCC1Matched_10042022.csv	Post	0.000745313889416906	1.81111342599141e-68	8.69334444475879e-67	*	Fish	sardine
1332	24	sardine	Footprint	pre_MHW_Web/NCC_11242020_JimsOld_updatedKrill_10052022.csv	Pre	0.0070615672245371	1.81111342599141e-68	8.69334444475879e-67	*	Fish	sardine
1333	24	sardine	Footprint	post_MHW_Web/NCC2_NCC1Matched_10042022.csv	Post	0.000181785603376964	1.81111342599141e-68	8.69334444475879e-67	*	Fish	sardine
1334	24	sardine	Footprint	pre_MHW_Web/NCC_11242020_JimsOld_updatedKrill_10052022.csv	Pre	0.0151085907164805	1.81111342599141e-68	8.69334444475879e-67	*	Fish	sardine
1335	24	sardine	Footprint	post_MHW_Web/NCC2_NCC1Matched_10042022.csv	Post	7.67868587793217e-05	1.81111342599141e-68	8.69334444475879e-67	*	Fish	sardine
1336	24	sardine	Footprint	pre_MHW_Web/NCC_11242020_JimsOld_updatedKrill_10052022.csv	Pre	0.000963399582898175	1.81111342599141e-68	8.69334444475879e-67	*	Fish	sardine
1337	24	sardine	Footprint	post_MHW_Web/NCC2_NCC1Matched_10042022.csv	Post	0.000336447859774904	1.81111342599141e-68	8.69334444475879e-67	*	Fish	sardine
1338	24	sardine	Footprint	pre_MHW_Web/NCC_11242020_JimsOld_updatedKrill_10052022.csv	Pre	0.00509930632364967	1.81111342599141e-68	8.69334444475879e-67	*	Fish	sardine
1339	24	sardine	Footprint	post_MHW_Web/NCC2_NCC1Matched_10042022.csv	Post	0.00169858212523379	1.81111342599141e-68	8.69334444475879e-67	*	Fish	sardine
1340	24	sardine	Footprint	pre_MHW_Web/NCC_11242020_JimsOld_updatedKrill_10052022.csv	Pre	0.00815952342952785	1.81111342599141e-68	8.69334444475879e-67	*	Fish	sardine
1341	24	sardine	Footprint	post_MHW_Web/NCC2_NCC1Matched_10042022.csv	Post	0.000478485248647764	1.81111342599141e-68	8.69334444475879e-67	*	Fish	sardine
1342	24	sardine	Footprint	pre_MHW_Web/NCC_11242020_JimsOld_updatedKrill_10052022.csv	Pre	0.0181764197992849	1.81111342599141e-68	8.69334444475879e-67	*	Fish	sardine
1343	24	sardine	Footprint	post_MHW_Web/NCC2_NCC1Matched_10042022.csv	Post	0.000454809906967571	1.81111342599141e-68	8.69334444475879e-67	*	Fish	sardine
1344	24	sardine	Footprint	pre_MHW_Web/NCC_11242020_JimsOld_updatedKrill_10052022.csv	Pre	0.0325104704550012	1.81111342599141e-68	8.69334444475879e-67	*	Fish	sardine
1345	24	sardine	Footprint	post_MHW_Web/NCC2_NCC1Matched_10042022.csv	Post	0.000452070677688823	1.81111342599141e-68	8.69334444475879e-67	*	Fish	sardine
1346	24	sardine	Footprint	pre_MHW_Web/NCC_11242020_JimsOld_updatedKrill_10052022.csv	Pre	0.00694990603314722	1.81111342599141e-68	8.69334444475879e-67	*	Fish	sardine
1347	24	sardine	Footprint	post_MHW_Web/NCC2_NCC1Matched_10042022.csv	Post	0.00018107831118707	1.81111342599141e-68	8.69334444475879e-67	*	Fish	sardine
1348	24	sardine	Footprint	pre_MHW_Web/NCC_11242020_JimsOld_updatedKrill_10052022.csv	Pre	0.00135226029419455	1.81111342599141e-68	8.69334444475879e-67	*	Fish	sardine
1349	24	sardine	Footprint	post_MHW_Web/NCC2_NCC1Matched_10042022.csv	Post	0.000871789730551527	1.81111342599141e-68	8.69334444475879e-67	*	Fish	sardine
1350	24	sardine	Footprint	pre_MHW_Web/NCC_11242020_JimsOld_updatedKrill_10052022.csv	Pre	0.00907272299327837	1.81111342599141e-68	8.69334444475879e-67	*	Fish	sardine
1351	24	sardine	Footprint	post_MHW_Web/NCC2_NCC1Matched_10042022.csv	Post	0.000259511511573608	1.81111342599141e-68	8.69334444475879e-67	*	Fish	sardine
1352	24	sardine	Footprint	pre_MHW_Web/NCC_11242020_JimsOld_updatedKrill_10052022.csv	Pre	0.000964082212465126	1.81111342599141e-68	8.69334444475879e-67	*	Fish	sardine
1353	24	sardine	Footprint	post_MHW_Web/NCC2_NCC1Matched_10042022.csv	Post	0.000492659786409313	1.81111342599141e-68	8.69334444475879e-67	*	Fish	sardine
1354	24	sardine	Footprint	pre_MHW_Web/NCC_11242020_JimsOld_updatedKrill_10052022.csv	Pre	0.00416319344666317	1.81111342599141e-68	8.69334444475879e-67	*	Fish	sardine
1355	24	sardine	Footprint	post_MHW_Web/NCC2_NCC1Matched_10042022.csv	Post	0.000218376395513227	1.81111342599141e-68	8.69334444475879e-67	*	Fish	sardine
1356	24	sardine	Footprint	pre_MHW_Web/NCC_11242020_JimsOld_updatedKrill_10052022.csv	Pre	0.00323762949223134	1.81111342599141e-68	8.69334444475879e-67	*	Fish	sardine
1357	24	sardine	Footprint	post_MHW_Web/NCC2_NCC1Matched_10042022.csv	Post	0.000268670168564153	1.81111342599141e-68	8.69334444475879e-67	*	Fish	sardine
1358	24	sardine	Footprint	pre_MHW_Web/NCC_11242020_JimsOld_updatedKrill_10052022.csv	Pre	0.0165936867521353	1.81111342599141e-68	8.69334444475879e-67	*	Fish	sardine
1359	24	sardine	Footprint	post_MHW_Web/NCC2_NCC1Matched_10042022.csv	Post	8.62015231371657e-06	1.81111342599141e-68	8.69334444475879e-67	*	Fish	sardine
1360	24	sardine	Footprint	pre_MHW_Web/NCC_11242020_JimsOld_updatedKrill_10052022.csv	Pre	0.00337433190715111	1.81111342599141e-68	8.69334444475879e-67	*	Fish	sardine
1361	24	sardine	Footprint	post_MHW_Web/NCC2_NCC1Matched_10042022.csv	Post	0.000393345429326537	1.81111342599141e-68	8.69334444475879e-67	*	Fish	sardine
1362	24	sardine	Footprint	pre_MHW_Web/NCC_11242020_JimsOld_updatedKrill_10052022.csv	Pre	0.0127401857921772	1.81111342599141e-68	8.69334444475879e-67	*	Fish	sardine
1363	24	sardine	Footprint	post_MHW_Web/NCC2_NCC1Matched_10042022.csv	Post	0.000362348744773483	1.81111342599141e-68	8.69334444475879e-67	*	Fish	sardine
1364	24	sardine	Footprint	pre_MHW_Web/NCC_11242020_JimsOld_updatedKrill_10052022.csv	Pre	0.00803617317917765	1.81111342599141e-68	8.69334444475879e-67	*	Fish	sardine
1365	24	sardine	Footprint	post_MHW_Web/NCC2_NCC1Matched_10042022.csv	Post	0.000257870082373497	1.81111342599141e-68	8.69334444475879e-67	*	Fish	sardine
1366	24	sardine	Footprint	pre_MHW_Web/NCC_11242020_JimsOld_updatedKrill_10052022.csv	Pre	0.00505360726955137	1.81111342599141e-68	8.69334444475879e-67	*	Fish	sardine
1367	24	sardine	Footprint	post_MHW_Web/NCC2_NCC1Matched_10042022.csv	Post	0.000287559862743584	1.81111342599141e-68	8.69334444475879e-67	*	Fish	sardine
1368	24	sardine	Footprint	pre_MHW_Web/NCC_11242020_JimsOld_updatedKrill_10052022.csv	Pre	0.000131086830194955	1.81111342599141e-68	8.69334444475879e-67	*	Fish	sardine
1369	24	sardine	Footprint	post_MHW_Web/NCC2_NCC1Matched_10042022.csv	Post	0.000533720266923018	1.81111342599141e-68	8.69334444475879e-67	*	Fish	sardine
1370	24	sardine	Footprint	pre_MHW_Web/NCC_11242020_JimsOld_updatedKrill_10052022.csv	Pre	0.00523765605259762	1.81111342599141e-68	8.69334444475879e-67	*	Fish	sardine
1371	24	sardine	Footprint	post_MHW_Web/NCC2_NCC1Matched_10042022.csv	Post	0.000131701917667718	1.81111342599141e-68	8.69334444475879e-67	*	Fish	sardine
1372	24	sardine	Footprint	pre_MHW_Web/NCC_11242020_JimsOld_updatedKrill_10052022.csv	Pre	0.0112232849988066	1.81111342599141e-68	8.69334444475879e-67	*	Fish	sardine
1373	24	sardine	Footprint	post_MHW_Web/NCC2_NCC1Matched_10042022.csv	Post	1.16414585655064e-05	1.81111342599141e-68	8.69334444475879e-67	*	Fish	sardine
1374	24	sardine	Footprint	pre_MHW_Web/NCC_11242020_JimsOld_updatedKrill_10052022.csv	Pre	0.00487055238352577	1.81111342599141e-68	8.69334444475879e-67	*	Fish	sardine
1375	24	sardine	Footprint	post_MHW_Web/NCC2_NCC1Matched_10042022.csv	Post	0.000184309365349683	1.81111342599141e-68	8.69334444475879e-67	*	Fish	sardine
1376	24	sardine	Footprint	pre_MHW_Web/NCC_11242020_JimsOld_updatedKrill_10052022.csv	Pre	0.000925272083413514	1.81111342599141e-68	8.69334444475879e-67	*	Fish	sardine
1377	24	sardine	Footprint	post_MHW_Web/NCC2_NCC1Matched_10042022.csv	Post	0.000946800820768691	1.81111342599141e-68	8.69334444475879e-67	*	Fish	sardine
1378	24	sardine	Footprint	pre_MHW_Web/NCC_11242020_JimsOld_updatedKrill_10052022.csv	Pre	0.00343916545522935	1.81111342599141e-68	8.69334444475879e-67	*	Fish	sardine
1379	24	sardine	Footprint	post_MHW_Web/NCC2_NCC1Matched_10042022.csv	Post	0.000201853205464276	1.81111342599141e-68	8.69334444475879e-67	*	Fish	sardine
1380	24	sardine	Footprint	pre_MHW_Web/NCC_11242020_JimsOld_updatedKrill_10052022.csv	Pre	0.00971152155244149	1.81111342599141e-68	8.69334444475879e-67	*	Fish	sardine
1381	24	sardine	Footprint	post_MHW_Web/NCC2_NCC1Matched_10042022.csv	Post	0.000821062208512569	1.81111342599141e-68	8.69334444475879e-67	*	Fish	sardine
1382	24	sardine	Footprint	pre_MHW_Web/NCC_11242020_JimsOld_updatedKrill_10052022.csv	Pre	0.00226933818580061	1.81111342599141e-68	8.69334444475879e-67	*	Fish	sardine
1383	24	sardine	Footprint	post_MHW_Web/NCC2_NCC1Matched_10042022.csv	Post	0.000525910651244799	1.81111342599141e-68	8.69334444475879e-67	*	Fish	sardine
1384	24	sardine	Footprint	pre_MHW_Web/NCC_11242020_JimsOld_updatedKrill_10052022.csv	Pre	0.00401843960593921	1.81111342599141e-68	8.69334444475879e-67	*	Fish	sardine
1385	24	sardine	Footprint	post_MHW_Web/NCC2_NCC1Matched_10042022.csv	Post	0.000479522830532907	1.81111342599141e-68	8.69334444475879e-67	*	Fish	sardine
1386	24	sardine	Footprint	pre_MHW_Web/NCC_11242020_JimsOld_updatedKrill_10052022.csv	Pre	0.00438064296319588	1.81111342599141e-68	8.69334444475879e-67	*	Fish	sardine
1387	24	sardine	Footprint	post_MHW_Web/NCC2_NCC1Matched_10042022.csv	Post	0.000173370955308566	1.81111342599141e-68	8.69334444475879e-67	*	Fish	sardine
1388	24	sardine	Footprint	pre_MHW_Web/NCC_11242020_JimsOld_updatedKrill_10052022.csv	Pre	0.0120050316241419	1.81111342599141e-68	8.69334444475879e-67	*	Fish	sardine
1389	24	sardine	Footprint	post_MHW_Web/NCC2_NCC1Matched_10042022.csv	Post	0.000343236565717941	1.81111342599141e-68	8.69334444475879e-67	*	Fish	sardine
1390	24	sardine	Footprint	pre_MHW_Web/NCC_11242020_JimsOld_updatedKrill_10052022.csv	Pre	0.00764471854179201	1.81111342599141e-68	8.69334444475879e-67	*	Fish	sardine
1391	24	sardine	Footprint	post_MHW_Web/NCC2_NCC1Matched_10042022.csv	Post	0.000303726550442823	1.81111342599141e-68	8.69334444475879e-67	*	Fish	sardine
1392	24	sardine	Footprint	pre_MHW_Web/NCC_11242020_JimsOld_updatedKrill_10052022.csv	Pre	0.00700309857212772	1.81111342599141e-68	8.69334444475879e-67	*	Fish	sardine
1393	24	sardine	Footprint	post_MHW_Web/NCC2_NCC1Matched_10042022.csv	Post	0.000280242448399587	1.81111342599141e-68	8.69334444475879e-67	*	Fish	sardine
1394	24	sardine	Footprint	pre_MHW_Web/NCC_11242020_JimsOld_updatedKrill_10052022.csv	Pre	0.0285449640923421	1.81111342599141e-68	8.69334444475879e-67	*	Fish	sardine
1395	24	sardine	Footprint	post_MHW_Web/NCC2_NCC1Matched_10042022.csv	Post	0.000116571514457967	1.81111342599141e-68	8.69334444475879e-67	*	Fish	sardine
1396	24	sardine	Footprint	pre_MHW_Web/NCC_11242020_JimsOld_updatedKrill_10052022.csv	Pre	0.0133720289095857	1.81111342599141e-68	8.69334444475879e-67	*	Fish	sardine
1397	24	sardine	Footprint	post_MHW_Web/NCC2_NCC1Matched_10042022.csv	Post	0.000395913422868106	1.81111342599141e-68	8.69334444475879e-67	*	Fish	sardine
1398	24	sardine	Footprint	pre_MHW_Web/NCC_11242020_JimsOld_updatedKrill_10052022.csv	Pre	0.00518852487802348	1.81111342599141e-68	8.69334444475879e-67	*	Fish	sardine
1399	24	sardine	Footprint	post_MHW_Web/NCC2_NCC1Matched_10042022.csv	Post	0.00034572732013512	1.81111342599141e-68	8.69334444475879e-67	*	Fish	sardine
1400	24	sardine	Footprint	pre_MHW_Web/NCC_11242020_JimsOld_updatedKrill_10052022.csv	Pre	0.00126956475342163	1.81111342599141e-68	8.69334444475879e-67	*	Fish	sardine
1401	24	sardine	Footprint	post_MHW_Web/NCC2_NCC1Matched_10042022.csv	Post	0.000921525487553882	1.81111342599141e-68	8.69334444475879e-67	*	Fish	sardine
1402	24	sardine	Footprint	pre_MHW_Web/NCC_11242020_JimsOld_updatedKrill_10052022.csv	Pre	0.00378159563289203	1.81111342599141e-68	8.69334444475879e-67	*	Fish	sardine
1403	24	sardine	Footprint	post_MHW_Web/NCC2_NCC1Matched_10042022.csv	Post	0.000230011935048514	1.81111342599141e-68	8.69334444475879e-67	*	Fish	sardine
1404	24	sardine	Footprint	pre_MHW_Web/NCC_11242020_JimsOld_updatedKrill_10052022.csv	Pre	0.00222340969795311	1.81111342599141e-68	8.69334444475879e-67	*	Fish	sardine
1405	24	sardine	Footprint	post_MHW_Web/NCC2_NCC1Matched_10042022.csv	Post	0.000125413904802131	1.81111342599141e-68	8.69334444475879e-67	*	Fish	sardine
1406	24	sardine	Footprint	pre_MHW_Web/NCC_11242020_JimsOld_updatedKrill_10052022.csv	Pre	0.0064544964434842	1.81111342599141e-68	8.69334444475879e-67	*	Fish	sardine
1407	24	sardine	Footprint	post_MHW_Web/NCC2_NCC1Matched_10042022.csv	Post	9.4118540822273e-05	1.81111342599141e-68	8.69334444475879e-67	*	Fish	sardine
1408	24	sardine	Footprint	pre_MHW_Web/NCC_11242020_JimsOld_updatedKrill_10052022.csv	Pre	0.0178084992823733	1.81111342599141e-68	8.69334444475879e-67	*	Fish	sardine
1409	24	sardine	Footprint	post_MHW_Web/NCC2_NCC1Matched_10042022.csv	Post	0.000579563827855929	1.81111342599141e-68	8.69334444475879e-67	*	Fish	sardine
1410	24	sardine	Footprint	pre_MHW_Web/NCC_11242020_JimsOld_updatedKrill_10052022.csv	Pre	0.00341189095249234	1.81111342599141e-68	8.69334444475879e-67	*	Fish	sardine
1411	24	sardine	Footprint	post_MHW_Web/NCC2_NCC1Matched_10042022.csv	Post	0.00104107834926306	1.81111342599141e-68	8.69334444475879e-67	*	Fish	sardine
1412	24	sardine	Footprint	pre_MHW_Web/NCC_11242020_JimsOld_updatedKrill_10052022.csv	Pre	0.0010432844841731	1.81111342599141e-68	8.69334444475879e-67	*	Fish	sardine
1413	24	sardine	Footprint	post_MHW_Web/NCC2_NCC1Matched_10042022.csv	Post	0.000879333586185528	1.81111342599141e-68	8.69334444475879e-67	*	Fish	sardine
1414	24	sardine	Footprint	pre_MHW_Web/NCC_11242020_JimsOld_updatedKrill_10052022.csv	Pre	0.00834814333044204	1.81111342599141e-68	8.69334444475879e-67	*	Fish	sardine
1415	24	sardine	Footprint	post_MHW_Web/NCC2_NCC1Matched_10042022.csv	Post	0.000344488314850457	1.81111342599141e-68	8.69334444475879e-67	*	Fish	sardine
1416	24	sardine	Footprint	pre_MHW_Web/NCC_11242020_JimsOld_updatedKrill_10052022.csv	Pre	0.00266921266794327	1.81111342599141e-68	8.69334444475879e-67	*	Fish	sardine
1417	24	sardine	Footprint	post_MHW_Web/NCC2_NCC1Matched_10042022.csv	Post	0.00038803890896035	1.81111342599141e-68	8.69334444475879e-67	*	Fish	sardine
1418	24	sardine	Footprint	pre_MHW_Web/NCC_11242020_JimsOld_updatedKrill_10052022.csv	Pre	0.0300477111466537	1.81111342599141e-68	8.69334444475879e-67	*	Fish	sardine
1419	24	sardine	Footprint	post_MHW_Web/NCC2_NCC1Matched_10042022.csv	Post	0.000182763248374345	1.81111342599141e-68	8.69334444475879e-67	*	Fish	sardine
1420	24	sardine	Footprint	pre_MHW_Web/NCC_11242020_JimsOld_updatedKrill_10052022.csv	Pre	0.00276765296174903	1.81111342599141e-68	8.69334444475879e-67	*	Fish	sardine
1421	24	sardine	Footprint	post_MHW_Web/NCC2_NCC1Matched_10042022.csv	Post	0.000386075316355825	1.81111342599141e-68	8.69334444475879e-67	*	Fish	sardine
1422	24	sardine	Footprint	pre_MHW_Web/NCC_11242020_JimsOld_updatedKrill_10052022.csv	Pre	0.00173131611040222	1.81111342599141e-68	8.69334444475879e-67	*	Fish	sardine
1423	24	sardine	Footprint	post_MHW_Web/NCC2_NCC1Matched_10042022.csv	Post	0.000257911575490019	1.81111342599141e-68	8.69334444475879e-67	*	Fish	sardine
1424	24	sardine	Footprint	pre_MHW_Web/NCC_11242020_JimsOld_updatedKrill_10052022.csv	Pre	0.00315666470145411	1.81111342599141e-68	8.69334444475879e-67	*	Fish	sardine
1425	24	sardine	Footprint	post_MHW_Web/NCC2_NCC1Matched_10042022.csv	Post	0.000329630748555073	1.81111342599141e-68	8.69334444475879e-67	*	Fish	sardine
1426	24	sardine	Footprint	pre_MHW_Web/NCC_11242020_JimsOld_updatedKrill_10052022.csv	Pre	0.000341736683085447	1.81111342599141e-68	8.69334444475879e-67	*	Fish	sardine
1427	24	sardine	Footprint	post_MHW_Web/NCC2_NCC1Matched_10042022.csv	Post	0.000471470807222684	1.81111342599141e-68	8.69334444475879e-67	*	Fish	sardine
1428	24	sardine	Footprint	pre_MHW_Web/NCC_11242020_JimsOld_updatedKrill_10052022.csv	Pre	0.00169558552183611	1.81111342599141e-68	8.69334444475879e-67	*	Fish	sardine
1429	24	sardine	Footprint	post_MHW_Web/NCC2_NCC1Matched_10042022.csv	Post	0.000447500931422054	1.81111342599141e-68	8.69334444475879e-67	*	Fish	sardine
1430	24	sardine	Footprint	pre_MHW_Web/NCC_11242020_JimsOld_updatedKrill_10052022.csv	Pre	0.00375619884946272	1.81111342599141e-68	8.69334444475879e-67	*	Fish	sardine
1431	24	sardine	Footprint	post_MHW_Web/NCC2_NCC1Matched_10042022.csv	Post	0.000363199761154899	1.81111342599141e-68	8.69334444475879e-67	*	Fish	sardine
1432	24	sardine	Footprint	pre_MHW_Web/NCC_11242020_JimsOld_updatedKrill_10052022.csv	Pre	0.00151778864318379	1.81111342599141e-68	8.69334444475879e-67	*	Fish	sardine
1433	24	sardine	Footprint	post_MHW_Web/NCC2_NCC1Matched_10042022.csv	Post	0.000146064844460923	1.81111342599141e-68	8.69334444475879e-67	*	Fish	sardine
1434	24	sardine	Footprint	pre_MHW_Web/NCC_11242020_JimsOld_updatedKrill_10052022.csv	Pre	0.0105308264630553	1.81111342599141e-68	8.69334444475879e-67	*	Fish	sardine
1435	24	sardine	Footprint	post_MHW_Web/NCC2_NCC1Matched_10042022.csv	Post	0.00102743118129495	1.81111342599141e-68	8.69334444475879e-67	*	Fish	sardine
1436	24	sardine	Footprint	pre_MHW_Web/NCC_11242020_JimsOld_updatedKrill_10052022.csv	Pre	0.0131582571964696	1.81111342599141e-68	8.69334444475879e-67	*	Fish	sardine
1437	24	sardine	Footprint	post_MHW_Web/NCC2_NCC1Matched_10042022.csv	Post	0.000383776025713069	1.81111342599141e-68	8.69334444475879e-67	*	Fish	sardine
1438	24	sardine	Footprint	pre_MHW_Web/NCC_11242020_JimsOld_updatedKrill_10052022.csv	Pre	0.000156304073307638	1.81111342599141e-68	8.69334444475879e-67	*	Fish	sardine
1439	24	sardine	Footprint	post_MHW_Web/NCC2_NCC1Matched_10042022.csv	Post	0.000403165956010665	1.81111342599141e-68	8.69334444475879e-67	*	Fish	sardine
1440	24	sardine	Footprint	pre_MHW_Web/NCC_11242020_JimsOld_updatedKrill_10052022.csv	Pre	0.00251850488195196	1.81111342599141e-68	8.69334444475879e-67	*	Fish	sardine
1441	24	sardine	Footprint	pre_MHW_Web/NCC_11242020_JimsOld_updatedKrill_10052022.csv	Pre	0.00477944425477065	1.81111342599141e-68	8.69334444475879e-67	*	Fish	sardine
1442	24	sardine	Footprint	post_MHW_Web/NCC2_NCC1Matched_10042022.csv	Post	0.000111463865003419	1.81111342599141e-68	8.69334444475879e-67	*	Fish	sardine
1443	24	sardine	Footprint	pre_MHW_Web/NCC_11242020_JimsOld_updatedKrill_10052022.csv	Pre	0.0056207776014045	1.81111342599141e-68	8.69334444475879e-67	*	Fish	sardine
1444	24	sardine	Footprint	post_MHW_Web/NCC2_NCC1Matched_10042022.csv	Post	0.000148563767443753	1.81111342599141e-68	8.69334444475879e-67	*	Fish	sardine
1445	24	sardine	Footprint	pre_MHW_Web/NCC_11242020_JimsOld_updatedKrill_10052022.csv	Pre	0.0117852309026466	1.81111342599141e-68	8.69334444475879e-67	*	Fish	sardine
1446	24	sardine	Footprint	post_MHW_Web/NCC2_NCC1Matched_10042022.csv	Post	0.000165181495871141	1.81111342599141e-68	8.69334444475879e-67	*	Fish	sardine
1447	24	sardine	Footprint	pre_MHW_Web/NCC_11242020_JimsOld_updatedKrill_10052022.csv	Pre	0.00246104279307062	1.81111342599141e-68	8.69334444475879e-67	*	Fish	sardine
1448	24	sardine	Footprint	post_MHW_Web/NCC2_NCC1Matched_10042022.csv	Post	0.00140356071770631	1.81111342599141e-68	8.69334444475879e-67	*	Fish	sardine
1449	24	sardine	Footprint	pre_MHW_Web/NCC_11242020_JimsOld_updatedKrill_10052022.csv	Pre	0.00547639926850615	1.81111342599141e-68	8.69334444475879e-67	*	Fish	sardine
1450	24	sardine	Footprint	post_MHW_Web/NCC2_NCC1Matched_10042022.csv	Post	0.000476209413005633	1.81111342599141e-68	8.69334444475879e-67	*	Fish	sardine
1451	24	sardine	Footprint	pre_MHW_Web/NCC_11242020_JimsOld_updatedKrill_10052022.csv	Pre	0.030474975951787	1.81111342599141e-68	8.69334444475879e-67	*	Fish	sardine
1452	24	sardine	Footprint	post_MHW_Web/NCC2_NCC1Matched_10042022.csv	Post	0.000740386813860698	1.81111342599141e-68	8.69334444475879e-67	*	Fish	sardine
1453	24	sardine	Footprint	pre_MHW_Web/NCC_11242020_JimsOld_updatedKrill_10052022.csv	Pre	0.0123732894658094	1.81111342599141e-68	8.69334444475879e-67	*	Fish	sardine
1454	24	sardine	Footprint	post_MHW_Web/NCC2_NCC1Matched_10042022.csv	Post	0.000480409144453263	1.81111342599141e-68	8.69334444475879e-67	*	Fish	sardine
1455	24	sardine	Footprint	pre_MHW_Web/NCC_11242020_JimsOld_updatedKrill_10052022.csv	Pre	0.00248647713093607	1.81111342599141e-68	8.69334444475879e-67	*	Fish	sardine
1456	24	sardine	Footprint	post_MHW_Web/NCC2_NCC1Matched_10042022.csv	Post	0.000570199321064822	1.81111342599141e-68	8.69334444475879e-67	*	Fish	sardine
1457	24	sardine	Footprint	pre_MHW_Web/NCC_11242020_JimsOld_updatedKrill_10052022.csv	Pre	0.00454282559467044	1.81111342599141e-68	8.69334444475879e-67	*	Fish	sardine
1458	24	sardine	Footprint	post_MHW_Web/NCC2_NCC1Matched_10042022.csv	Post	0.000654612519280483	1.81111342599141e-68	8.69334444475879e-67	*	Fish	sardine
1459	24	sardine	Footprint	pre_MHW_Web/NCC_11242020_JimsOld_updatedKrill_10052022.csv	Pre	0.00414725770128362	1.81111342599141e-68	8.69334444475879e-67	*	Fish	sardine
1460	24	sardine	Footprint	post_MHW_Web/NCC2_NCC1Matched_10042022.csv	Post	0.000510582238694667	1.81111342599141e-68	8.69334444475879e-67	*	Fish	sardine
1461	24	sardine	Footprint	pre_MHW_Web/NCC_11242020_JimsOld_updatedKrill_10052022.csv	Pre	0.000708334935844814	1.81111342599141e-68	8.69334444475879e-67	*	Fish	sardine
1462	24	sardine	Footprint	post_MHW_Web/NCC2_NCC1Matched_10042022.csv	Post	0.000259526690720607	1.81111342599141e-68	8.69334444475879e-67	*	Fish	sardine
1463	24	sardine	Footprint	pre_MHW_Web/NCC_11242020_JimsOld_updatedKrill_10052022.csv	Pre	0.0141173395993258	1.81111342599141e-68	8.69334444475879e-67	*	Fish	sardine
1464	24	sardine	Footprint	post_MHW_Web/NCC2_NCC1Matched_10042022.csv	Post	0.000310772234460387	1.81111342599141e-68	8.69334444475879e-67	*	Fish	sardine
1465	24	sardine	Footprint	pre_MHW_Web/NCC_11242020_JimsOld_updatedKrill_10052022.csv	Pre	0.0017269745079024	1.81111342599141e-68	8.69334444475879e-67	*	Fish	sardine
1466	24	sardine	Footprint	post_MHW_Web/NCC2_NCC1Matched_10042022.csv	Post	2.25506524264281e-05	1.81111342599141e-68	8.69334444475879e-67	*	Fish	sardine
1467	24	sardine	Footprint	pre_MHW_Web/NCC_11242020_JimsOld_updatedKrill_10052022.csv	Pre	0.0112016697708329	1.81111342599141e-68	8.69334444475879e-67	*	Fish	sardine
1468	24	sardine	Footprint	post_MHW_Web/NCC2_NCC1Matched_10042022.csv	Post	0.000453175304587016	1.81111342599141e-68	8.69334444475879e-67	*	Fish	sardine
1469	24	sardine	Footprint	pre_MHW_Web/NCC_11242020_JimsOld_updatedKrill_10052022.csv	Pre	0.00726215300112623	1.81111342599141e-68	8.69334444475879e-67	*	Fish	sardine
1470	24	sardine	Footprint	post_MHW_Web/NCC2_NCC1Matched_10042022.csv	Post	0.000708961753608724	1.81111342599141e-68	8.69334444475879e-67	*	Fish	sardine
1471	24	sardine	Footprint	pre_MHW_Web/NCC_11242020_JimsOld_updatedKrill_10052022.csv	Pre	0.00160996541966371	1.81111342599141e-68	8.69334444475879e-67	*	Fish	sardine
1472	24	sardine	Footprint	post_MHW_Web/NCC2_NCC1Matched_10042022.csv	Post	0.000445793584707955	1.81111342599141e-68	8.69334444475879e-67	*	Fish	sardine
1473	24	sardine	Footprint	pre_MHW_Web/NCC_11242020_JimsOld_updatedKrill_10052022.csv	Pre	0.000291983191257423	1.81111342599141e-68	8.69334444475879e-67	*	Fish	sardine
1474	24	sardine	Footprint	post_MHW_Web/NCC2_NCC1Matched_10042022.csv	Post	0.000855409207740215	1.81111342599141e-68	8.69334444475879e-67	*	Fish	sardine
1475	24	sardine	Footprint	pre_MHW_Web/NCC_11242020_JimsOld_updatedKrill_10052022.csv	Pre	0.00625422423726509	1.81111342599141e-68	8.69334444475879e-67	*	Fish	sardine
1476	24	sardine	Footprint	post_MHW_Web/NCC2_NCC1Matched_10042022.csv	Post	0.00111931928592129	1.81111342599141e-68	8.69334444475879e-67	*	Fish	sardine
1477	24	sardine	Footprint	pre_MHW_Web/NCC_11242020_JimsOld_updatedKrill_10052022.csv	Pre	0.00522895867353737	1.81111342599141e-68	8.69334444475879e-67	*	Fish	sardine
1478	24	sardine	Footprint	post_MHW_Web/NCC2_NCC1Matched_10042022.csv	Post	0.000130504893328304	1.81111342599141e-68	8.69334444475879e-67	*	Fish	sardine
1479	24	sardine	Footprint	pre_MHW_Web/NCC_11242020_JimsOld_updatedKrill_10052022.csv	Pre	0.00385145952673213	1.81111342599141e-68	8.69334444475879e-67	*	Fish	sardine
1480	24	sardine	Footprint	post_MHW_Web/NCC2_NCC1Matched_10042022.csv	Post	6.61400726237996e-05	1.81111342599141e-68	8.69334444475879e-67	*	Fish	sardine
1481	24	sardine	Footprint	pre_MHW_Web/NCC_11242020_JimsOld_updatedKrill_10052022.csv	Pre	0.00631793365349547	1.81111342599141e-68	8.69334444475879e-67	*	Fish	sardine
1482	24	sardine	Footprint	post_MHW_Web/NCC2_NCC1Matched_10042022.csv	Post	8.69734765044874e-05	1.81111342599141e-68	8.69334444475879e-67	*	Fish	sardine
1483	24	sardine	Footprint	pre_MHW_Web/NCC_11242020_JimsOld_updatedKrill_10052022.csv	Pre	0.0045768363277641	1.81111342599141e-68	8.69334444475879e-67	*	Fish	sardine
1484	24	sardine	Footprint	post_MHW_Web/NCC2_NCC1Matched_10042022.csv	Post	2.60016850637433e-05	1.81111342599141e-68	8.69334444475879e-67	*	Fish	sardine
1485	24	sardine	Footprint	pre_MHW_Web/NCC_11242020_JimsOld_updatedKrill_10052022.csv	Pre	0.0103263793950468	1.81111342599141e-68	8.69334444475879e-67	*	Fish	sardine
1486	24	sardine	Footprint	post_MHW_Web/NCC2_NCC1Matched_10042022.csv	Post	0.000106501993464686	1.81111342599141e-68	8.69334444475879e-67	*	Fish	sardine
1487	24	sardine	Footprint	pre_MHW_Web/NCC_11242020_JimsOld_updatedKrill_10052022.csv	Pre	0.0129746026867966	1.81111342599141e-68	8.69334444475879e-67	*	Fish	sardine
1488	24	sardine	Footprint	post_MHW_Web/NCC2_NCC1Matched_10042022.csv	Post	0.00150390339679456	1.81111342599141e-68	8.69334444475879e-67	*	Fish	sardine
1489	24	sardine	Footprint	pre_MHW_Web/NCC_11242020_JimsOld_updatedKrill_10052022.csv	Pre	0.00610234359859589	1.81111342599141e-68	8.69334444475879e-67	*	Fish	sardine
1490	24	sardine	Footprint	post_MHW_Web/NCC2_NCC1Matched_10042022.csv	Post	9.57021494995642e-05	1.81111342599141e-68	8.69334444475879e-67	*	Fish	sardine
1491	24	sardine	Footprint	pre_MHW_Web/NCC_11242020_JimsOld_updatedKrill_10052022.csv	Pre	0.002902054558838	1.81111342599141e-68	8.69334444475879e-67	*	Fish	sardine
1492	24	sardine	Footprint	post_MHW_Web/NCC2_NCC1Matched_10042022.csv	Post	0.000200017719801576	1.81111342599141e-68	8.69334444475879e-67	*	Fish	sardine
1493	24	sardine	Footprint	pre_MHW_Web/NCC_11242020_JimsOld_updatedKrill_10052022.csv	Pre	0.00303019143034992	1.81111342599141e-68	8.69334444475879e-67	*	Fish	sardine
1494	24	sardine	Footprint	post_MHW_Web/NCC2_NCC1Matched_10042022.csv	Post	0.000676332382267047	1.81111342599141e-68	8.69334444475879e-67	*	Fish	sardine
1495	24	sardine	Footprint	pre_MHW_Web/NCC_11242020_JimsOld_updatedKrill_10052022.csv	Pre	0.0227711365153776	1.81111342599141e-68	8.69334444475879e-67	*	Fish	sardine
1496	24	sardine	Footprint	post_MHW_Web/NCC2_NCC1Matched_10042022.csv	Post	0.00103376796498565	1.81111342599141e-68	8.69334444475879e-67	*	Fish	sardine
1497	24	sardine	Footprint	pre_MHW_Web/NCC_11242020_JimsOld_updatedKrill_10052022.csv	Pre	0.00458933765892609	1.81111342599141e-68	8.69334444475879e-67	*	Fish	sardine
1498	24	sardine	Footprint	post_MHW_Web/NCC2_NCC1Matched_10042022.csv	Post	0.000848509356783618	1.81111342599141e-68	8.69334444475879e-67	*	Fish	sardine
1499	24	sardine	Footprint	pre_MHW_Web/NCC_11242020_JimsOld_updatedKrill_10052022.csv	Pre	0.00369921127872546	1.81111342599141e-68	8.69334444475879e-67	*	Fish	sardine
1500	24	sardine	Footprint	post_MHW_Web/NCC2_NCC1Matched_10042022.csv	Post	0.000506624062055522	1.81111342599141e-68	8.69334444475879e-67	*	Fish	sardine
1501	24	sardine	Footprint	pre_MHW_Web/NCC_11242020_JimsOld_updatedKrill_10052022.csv	Pre	0.00726803666947139	1.81111342599141e-68	8.69334444475879e-67	*	Fish	sardine
1502	24	sardine	Footprint	post_MHW_Web/NCC2_NCC1Matched_10042022.csv	Post	0.000266196473898748	1.81111342599141e-68	8.69334444475879e-67	*	Fish	sardine
1503	24	sardine	Footprint	pre_MHW_Web/NCC_11242020_JimsOld_updatedKrill_10052022.csv	Pre	0.00113010539494053	1.81111342599141e-68	8.69334444475879e-67	*	Fish	sardine
1504	24	sardine	Footprint	post_MHW_Web/NCC2_NCC1Matched_10042022.csv	Post	0.000108213038676605	1.81111342599141e-68	8.69334444475879e-67	*	Fish	sardine
1505	24	sardine	Footprint	pre_MHW_Web/NCC_11242020_JimsOld_updatedKrill_10052022.csv	Pre	0.00903849737261469	1.81111342599141e-68	8.69334444475879e-67	*	Fish	sardine
1506	24	sardine	Footprint	post_MHW_Web/NCC2_NCC1Matched_10042022.csv	Post	0.000304279117578808	1.81111342599141e-68	8.69334444475879e-67	*	Fish	sardine
1507	24	sardine	Footprint	pre_MHW_Web/NCC_11242020_JimsOld_updatedKrill_10052022.csv	Pre	0.0262962801988132	1.81111342599141e-68	8.69334444475879e-67	*	Fish	sardine
1508	24	sardine	Footprint	post_MHW_Web/NCC2_NCC1Matched_10042022.csv	Post	0.000375397470637945	1.81111342599141e-68	8.69334444475879e-67	*	Fish	sardine
1509	24	sardine	Footprint	pre_MHW_Web/NCC_11242020_JimsOld_updatedKrill_10052022.csv	Pre	0.00308658411917946	1.81111342599141e-68	8.69334444475879e-67	*	Fish	sardine
1510	24	sardine	Footprint	post_MHW_Web/NCC2_NCC1Matched_10042022.csv	Post	0.000685934673266459	1.81111342599141e-68	8.69334444475879e-67	*	Fish	sardine
1511	24	sardine	Footprint	pre_MHW_Web/NCC_11242020_JimsOld_updatedKrill_10052022.csv	Pre	0.000576157471556838	1.81111342599141e-68	8.69334444475879e-67	*	Fish	sardine
1512	24	sardine	Footprint	post_MHW_Web/NCC2_NCC1Matched_10042022.csv	Post	0.000128543864255487	1.81111342599141e-68	8.69334444475879e-67	*	Fish	sardine
1513	24	sardine	Footprint	pre_MHW_Web/NCC_11242020_JimsOld_updatedKrill_10052022.csv	Pre	0.00517955870203494	1.81111342599141e-68	8.69334444475879e-67	*	Fish	sardine
1514	24	sardine	Footprint	post_MHW_Web/NCC2_NCC1Matched_10042022.csv	Post	0.000780708417736038	1.81111342599141e-68	8.69334444475879e-67	*	Fish	sardine
1515	24	sardine	Footprint	pre_MHW_Web/NCC_11242020_JimsOld_updatedKrill_10052022.csv	Pre	0.00238764652437168	1.81111342599141e-68	8.69334444475879e-67	*	Fish	sardine
1516	24	sardine	Footprint	post_MHW_Web/NCC2_NCC1Matched_10042022.csv	Post	0.000296113250325234	1.81111342599141e-68	8.69334444475879e-67	*	Fish	sardine
1517	24	sardine	Footprint	pre_MHW_Web/NCC_11242020_JimsOld_updatedKrill_10052022.csv	Pre	0.0104774680123026	1.81111342599141e-68	8.69334444475879e-67	*	Fish	sardine
1518	24	sardine	Footprint	post_MHW_Web/NCC2_NCC1Matched_10042022.csv	Post	0.000583649338957205	1.81111342599141e-68	8.69334444475879e-67	*	Fish	sardine
1519	24	sardine	Footprint	pre_MHW_Web/NCC_11242020_JimsOld_updatedKrill_10052022.csv	Pre	0.0171646494692639	1.81111342599141e-68	8.69334444475879e-67	*	Fish	sardine
1520	24	sardine	Footprint	post_MHW_Web/NCC2_NCC1Matched_10042022.csv	Post	0.000406140005560953	1.81111342599141e-68	8.69334444475879e-67	*	Fish	sardine
1521	24	sardine	Footprint	pre_MHW_Web/NCC_11242020_JimsOld_updatedKrill_10052022.csv	Pre	0.00305406776113183	1.81111342599141e-68	8.69334444475879e-67	*	Fish	sardine
1522	24	sardine	Footprint	post_MHW_Web/NCC2_NCC1Matched_10042022.csv	Post	0.000130881474713033	1.81111342599141e-68	8.69334444475879e-67	*	Fish	sardine
1523	24	sardine	Footprint	pre_MHW_Web/NCC_11242020_JimsOld_updatedKrill_10052022.csv	Pre	0.00115294456639197	1.81111342599141e-68	8.69334444475879e-67	*	Fish	sardine
1524	24	sardine	Footprint	post_MHW_Web/NCC2_NCC1Matched_10042022.csv	Post	0.000326209007481559	1.81111342599141e-68	8.69334444475879e-67	*	Fish	sardine
1525	24	sardine	Footprint	pre_MHW_Web/NCC_11242020_JimsOld_updatedKrill_10052022.csv	Pre	0.00138779698170005	1.81111342599141e-68	8.69334444475879e-67	*	Fish	sardine
1526	24	sardine	Footprint	post_MHW_Web/NCC2_NCC1Matched_10042022.csv	Post	0.00016474369267075	1.81111342599141e-68	8.69334444475879e-67	*	Fish	sardine
1527	24	sardine	Footprint	pre_MHW_Web/NCC_11242020_JimsOld_updatedKrill_10052022.csv	Pre	0.00173664109103547	1.81111342599141e-68	8.69334444475879e-67	*	Fish	sardine
1528	24	sardine	Footprint	post_MHW_Web/NCC2_NCC1Matched_10042022.csv	Post	0.000858604341917862	1.81111342599141e-68	8.69334444475879e-67	*	Fish	sardine
1529	24	sardine	Footprint	pre_MHW_Web/NCC_11242020_JimsOld_updatedKrill_10052022.csv	Pre	0.00777845377177096	1.81111342599141e-68	8.69334444475879e-67	*	Fish	sardine
1530	24	sardine	Footprint	post_MHW_Web/NCC2_NCC1Matched_10042022.csv	Post	0.00100619242606834	1.81111342599141e-68	8.69334444475879e-67	*	Fish	sardine
1531	24	sardine	Footprint	pre_MHW_Web/NCC_11242020_JimsOld_updatedKrill_10052022.csv	Pre	0.0174622490524226	1.81111342599141e-68	8.69334444475879e-67	*	Fish	sardine
1532	24	sardine	Footprint	post_MHW_Web/NCC2_NCC1Matched_10042022.csv	Post	5.94615263275362e-05	1.81111342599141e-68	8.69334444475879e-67	*	Fish	sardine
1533	24	sardine	Footprint	pre_MHW_Web/NCC_11242020_JimsOld_updatedKrill_10052022.csv	Pre	0.0125289701801955	1.81111342599141e-68	8.69334444475879e-67	*	Fish	sardine
1534	24	sardine	Footprint	post_MHW_Web/NCC2_NCC1Matched_10042022.csv	Post	0.000108055596551404	1.81111342599141e-68	8.69334444475879e-67	*	Fish	sardine
1535	24	sardine	Footprint	pre_MHW_Web/NCC_11242020_JimsOld_updatedKrill_10052022.csv	Pre	0.00388635294876554	1.81111342599141e-68	8.69334444475879e-67	*	Fish	sardine
1536	24	sardine	Footprint	post_MHW_Web/NCC2_NCC1Matched_10042022.csv	Post	0.000221774915018711	1.81111342599141e-68	8.69334444475879e-67	*	Fish	sardine
1537	24	sardine	Footprint	pre_MHW_Web/NCC_11242020_JimsOld_updatedKrill_10052022.csv	Pre	0.00525401633816002	1.81111342599141e-68	8.69334444475879e-67	*	Fish	sardine
1538	24	sardine	Footprint	post_MHW_Web/NCC2_NCC1Matched_10042022.csv	Post	0.000206679761600815	1.81111342599141e-68	8.69334444475879e-67	*	Fish	sardine
1539	24	sardine	Footprint	pre_MHW_Web/NCC_11242020_JimsOld_updatedKrill_10052022.csv	Pre	0.0046650268009677	1.81111342599141e-68	8.69334444475879e-67	*	Fish	sardine
1540	24	sardine	Footprint	post_MHW_Web/NCC2_NCC1Matched_10042022.csv	Post	0.000534294612575045	1.81111342599141e-68	8.69334444475879e-67	*	Fish	sardine
1541	24	sardine	Footprint	pre_MHW_Web/NCC_11242020_JimsOld_updatedKrill_10052022.csv	Pre	0.00164812516183616	1.81111342599141e-68	8.69334444475879e-67	*	Fish	sardine
1542	24	sardine	Footprint	post_MHW_Web/NCC2_NCC1Matched_10042022.csv	Post	0.000125101157884536	1.81111342599141e-68	8.69334444475879e-67	*	Fish	sardine
1543	24	sardine	Footprint	pre_MHW_Web/NCC_11242020_JimsOld_updatedKrill_10052022.csv	Pre	0.0125602827065444	1.81111342599141e-68	8.69334444475879e-67	*	Fish	sardine
1544	24	sardine	Footprint	post_MHW_Web/NCC2_NCC1Matched_10042022.csv	Post	0.000204892657939617	1.81111342599141e-68	8.69334444475879e-67	*	Fish	sardine
1545	24	sardine	Footprint	pre_MHW_Web/NCC_11242020_JimsOld_updatedKrill_10052022.csv	Pre	0.00392000461385039	1.81111342599141e-68	8.69334444475879e-67	*	Fish	sardine
1546	24	sardine	Footprint	post_MHW_Web/NCC2_NCC1Matched_10042022.csv	Post	0.000561004146978234	1.81111342599141e-68	8.69334444475879e-67	*	Fish	sardine
1547	24	sardine	Footprint	pre_MHW_Web/NCC_11242020_JimsOld_updatedKrill_10052022.csv	Pre	0.00584337624547259	1.81111342599141e-68	8.69334444475879e-67	*	Fish	sardine
1548	24	sardine	Footprint	post_MHW_Web/NCC2_NCC1Matched_10042022.csv	Post	4.67053737777076e-05	1.81111342599141e-68	8.69334444475879e-67	*	Fish	sardine
1549	24	sardine	Footprint	pre_MHW_Web/NCC_11242020_JimsOld_updatedKrill_10052022.csv	Pre	0.00859355356197147	1.81111342599141e-68	8.69334444475879e-67	*	Fish	sardine
1550	24	sardine	Footprint	post_MHW_Web/NCC2_NCC1Matched_10042022.csv	Post	0.000385155842746698	1.81111342599141e-68	8.69334444475879e-67	*	Fish	sardine
1551	24	sardine	Footprint	pre_MHW_Web/NCC_11242020_JimsOld_updatedKrill_10052022.csv	Pre	0.00459709225638425	1.81111342599141e-68	8.69334444475879e-67	*	Fish	sardine
1552	24	sardine	Footprint	post_MHW_Web/NCC2_NCC1Matched_10042022.csv	Post	0.000228996063248976	1.81111342599141e-68	8.69334444475879e-67	*	Fish	sardine
1553	24	sardine	Footprint	pre_MHW_Web/NCC_11242020_JimsOld_updatedKrill_10052022.csv	Pre	0.00100019866000694	1.81111342599141e-68	8.69334444475879e-67	*	Fish	sardine
1554	24	sardine	Footprint	post_MHW_Web/NCC2_NCC1Matched_10042022.csv	Post	0.000840265426143962	1.81111342599141e-68	8.69334444475879e-67	*	Fish	sardine
1555	24	sardine	Footprint	pre_MHW_Web/NCC_11242020_JimsOld_updatedKrill_10052022.csv	Pre	0.0280116276915618	1.81111342599141e-68	8.69334444475879e-67	*	Fish	sardine
1556	24	sardine	Footprint	post_MHW_Web/NCC2_NCC1Matched_10042022.csv	Post	0.000540070866472487	1.81111342599141e-68	8.69334444475879e-67	*	Fish	sardine
1557	24	sardine	Footprint	pre_MHW_Web/NCC_11242020_JimsOld_updatedKrill_10052022.csv	Pre	0.00791015452818998	1.81111342599141e-68	8.69334444475879e-67	*	Fish	sardine
1558	24	sardine	Footprint	post_MHW_Web/NCC2_NCC1Matched_10042022.csv	Post	0.000551636201229481	1.81111342599141e-68	8.69334444475879e-67	*	Fish	sardine
1559	24	sardine	Footprint	pre_MHW_Web/NCC_11242020_JimsOld_updatedKrill_10052022.csv	Pre	0.00216850115149343	1.81111342599141e-68	8.69334444475879e-67	*	Fish	sardine
1560	24	sardine	Footprint	post_MHW_Web/NCC2_NCC1Matched_10042022.csv	Post	0.000827099741698053	1.81111342599141e-68	8.69334444475879e-67	*	Fish	sardine
1561	24	sardine	Footprint	pre_MHW_Web/NCC_11242020_JimsOld_updatedKrill_10052022.csv	Pre	0.0211879234741944	1.81111342599141e-68	8.69334444475879e-67	*	Fish	sardine
1562	24	sardine	Footprint	post_MHW_Web/NCC2_NCC1Matched_10042022.csv	Post	0.000869007296152191	1.81111342599141e-68	8.69334444475879e-67	*	Fish	sardine
1563	24	sardine	Footprint	pre_MHW_Web/NCC_11242020_JimsOld_updatedKrill_10052022.csv	Pre	0.000849328119022277	1.81111342599141e-68	8.69334444475879e-67	*	Fish	sardine
1564	24	sardine	Footprint	post_MHW_Web/NCC2_NCC1Matched_10042022.csv	Post	0.000203975517289061	1.81111342599141e-68	8.69334444475879e-67	*	Fish	sardine
1565	24	sardine	Footprint	pre_MHW_Web/NCC_11242020_JimsOld_updatedKrill_10052022.csv	Pre	0.0036503261457529	1.81111342599141e-68	8.69334444475879e-67	*	Fish	sardine
1566	24	sardine	Footprint	post_MHW_Web/NCC2_NCC1Matched_10042022.csv	Post	9.77388699441986e-05	1.81111342599141e-68	8.69334444475879e-67	*	Fish	sardine
1567	24	sardine	Footprint	pre_MHW_Web/NCC_11242020_JimsOld_updatedKrill_10052022.csv	Pre	0.0119691661602368	1.81111342599141e-68	8.69334444475879e-67	*	Fish	sardine
1568	24	sardine	Footprint	post_MHW_Web/NCC2_NCC1Matched_10042022.csv	Post	2.42516753697976e-05	1.81111342599141e-68	8.69334444475879e-67	*	Fish	sardine
1569	24	sardine	Footprint	pre_MHW_Web/NCC_11242020_JimsOld_updatedKrill_10052022.csv	Pre	0.0104056436754588	1.81111342599141e-68	8.69334444475879e-67	*	Fish	sardine
1570	24	sardine	Footprint	post_MHW_Web/NCC2_NCC1Matched_10042022.csv	Post	0.000263625990412166	1.81111342599141e-68	8.69334444475879e-67	*	Fish	sardine
1571	24	sardine	Footprint	pre_MHW_Web/NCC_11242020_JimsOld_updatedKrill_10052022.csv	Pre	0.0153693956482178	1.81111342599141e-68	8.69334444475879e-67	*	Fish	sardine
1572	24	sardine	Footprint	post_MHW_Web/NCC2_NCC1Matched_10042022.csv	Post	0.000484787734830279	1.81111342599141e-68	8.69334444475879e-67	*	Fish	sardine
1573	24	sardine	Footprint	pre_MHW_Web/NCC_11242020_JimsOld_updatedKrill_10052022.csv	Pre	0.00921377559423169	1.81111342599141e-68	8.69334444475879e-67	*	Fish	sardine
1574	24	sardine	Footprint	post_MHW_Web/NCC2_NCC1Matched_10042022.csv	Post	0.000374089167955173	1.81111342599141e-68	8.69334444475879e-67	*	Fish	sardine
1575	24	sardine	Footprint	pre_MHW_Web/NCC_11242020_JimsOld_updatedKrill_10052022.csv	Pre	0.0149909922104382	1.81111342599141e-68	8.69334444475879e-67	*	Fish	sardine
1576	24	sardine	Footprint	post_MHW_Web/NCC2_NCC1Matched_10042022.csv	Post	0.000127186005759709	1.81111342599141e-68	8.69334444475879e-67	*	Fish	sardine
1577	24	sardine	Footprint	pre_MHW_Web/NCC_11242020_JimsOld_updatedKrill_10052022.csv	Pre	0.0341071308400353	1.81111342599141e-68	8.69334444475879e-67	*	Fish	sardine
1578	24	sardine	Footprint	post_MHW_Web/NCC2_NCC1Matched_10042022.csv	Post	0.000493433200590518	1.81111342599141e-68	8.69334444475879e-67	*	Fish	sardine
1579	24	sardine	Footprint	pre_MHW_Web/NCC_11242020_JimsOld_updatedKrill_10052022.csv	Pre	0.00194216722890158	1.81111342599141e-68	8.69334444475879e-67	*	Fish	sardine
1580	24	sardine	Footprint	post_MHW_Web/NCC2_NCC1Matched_10042022.csv	Post	0.000677663900478927	1.81111342599141e-68	8.69334444475879e-67	*	Fish	sardine
1581	24	sardine	Footprint	pre_MHW_Web/NCC_11242020_JimsOld_updatedKrill_10052022.csv	Pre	0.00226789741474992	1.81111342599141e-68	8.69334444475879e-67	*	Fish	sardine
1582	24	sardine	Footprint	post_MHW_Web/NCC2_NCC1Matched_10042022.csv	Post	0.00119508348087193	1.81111342599141e-68	8.69334444475879e-67	*	Fish	sardine
1583	24	sardine	Footprint	pre_MHW_Web/NCC_11242020_JimsOld_updatedKrill_10052022.csv	Pre	0.00115240589711164	1.81111342599141e-68	8.69334444475879e-67	*	Fish	sardine
1584	24	sardine	Footprint	post_MHW_Web/NCC2_NCC1Matched_10042022.csv	Post	0.000369295395390921	1.81111342599141e-68	8.69334444475879e-67	*	Fish	sardine
1585	24	sardine	Footprint	pre_MHW_Web/NCC_11242020_JimsOld_updatedKrill_10052022.csv	Pre	0.000581132162466414	1.81111342599141e-68	8.69334444475879e-67	*	Fish	sardine
1586	24	sardine	Footprint	post_MHW_Web/NCC2_NCC1Matched_10042022.csv	Post	0.000254386409447457	1.81111342599141e-68	8.69334444475879e-67	*	Fish	sardine
1587	24	sardine	Footprint	pre_MHW_Web/NCC_11242020_JimsOld_updatedKrill_10052022.csv	Pre	0.00176543018022386	1.81111342599141e-68	8.69334444475879e-67	*	Fish	sardine
1588	24	sardine	Footprint	post_MHW_Web/NCC2_NCC1Matched_10042022.csv	Post	0.000142808105737013	1.81111342599141e-68	8.69334444475879e-67	*	Fish	sardine
1589	24	sardine	Footprint	pre_MHW_Web/NCC_11242020_JimsOld_updatedKrill_10052022.csv	Pre	0.00484798264046644	1.81111342599141e-68	8.69334444475879e-67	*	Fish	sardine
1590	24	sardine	Footprint	post_MHW_Web/NCC2_NCC1Matched_10042022.csv	Post	0.000192568919030889	1.81111342599141e-68	8.69334444475879e-67	*	Fish	sardine
1591	24	sardine	Footprint	pre_MHW_Web/NCC_11242020_JimsOld_updatedKrill_10052022.csv	Pre	0.0108023941644202	1.81111342599141e-68	8.69334444475879e-67	*	Fish	sardine
1592	24	sardine	Footprint	post_MHW_Web/NCC2_NCC1Matched_10042022.csv	Post	0.00195310396704725	1.81111342599141e-68	8.69334444475879e-67	*	Fish	sardine
1593	24	sardine	Footprint	pre_MHW_Web/NCC_11242020_JimsOld_updatedKrill_10052022.csv	Pre	0.00574013408374994	1.81111342599141e-68	8.69334444475879e-67	*	Fish	sardine
1594	24	sardine	Footprint	post_MHW_Web/NCC2_NCC1Matched_10042022.csv	Post	0.000182868337681162	1.81111342599141e-68	8.69334444475879e-67	*	Fish	sardine
1595	24	sardine	Footprint	pre_MHW_Web/NCC_11242020_JimsOld_updatedKrill_10052022.csv	Pre	0.00134942472374182	1.81111342599141e-68	8.69334444475879e-67	*	Fish	sardine
1596	24	sardine	Footprint	post_MHW_Web/NCC2_NCC1Matched_10042022.csv	Post	9.79786708032281e-05	1.81111342599141e-68	8.69334444475879e-67	*	Fish	sardine
1597	24	sardine	Footprint	pre_MHW_Web/NCC_11242020_JimsOld_updatedKrill_10052022.csv	Pre	0.000143754939873675	1.81111342599141e-68	8.69334444475879e-67	*	Fish	sardine
1598	24	sardine	Footprint	post_MHW_Web/NCC2_NCC1Matched_10042022.csv	Post	0.000143074517127277	1.81111342599141e-68	8.69334444475879e-67	*	Fish	sardine
1599	24	sardine	Footprint	pre_MHW_Web/NCC_11242020_JimsOld_updatedKrill_10052022.csv	Pre	0.0160221419013178	1.81111342599141e-68	8.69334444475879e-67	*	Fish	sardine
1600	24	sardine	Footprint	post_MHW_Web/NCC2_NCC1Matched_10042022.csv	Post	0.000494569135924882	1.81111342599141e-68	8.69334444475879e-67	*	Fish	sardine
1601	24	sardine	Footprint	pre_MHW_Web/NCC_11242020_JimsOld_updatedKrill_10052022.csv	Pre	0.00963294461218714	1.81111342599141e-68	8.69334444475879e-67	*	Fish	sardine
1602	24	sardine	Footprint	post_MHW_Web/NCC2_NCC1Matched_10042022.csv	Post	0.00142141952628957	1.81111342599141e-68	8.69334444475879e-67	*	Fish	sardine
1603	24	sardine	Footprint	pre_MHW_Web/NCC_11242020_JimsOld_updatedKrill_10052022.csv	Pre	0.00355315148275587	1.81111342599141e-68	8.69334444475879e-67	*	Fish	sardine
1604	24	sardine	Footprint	post_MHW_Web/NCC2_NCC1Matched_10042022.csv	Post	0.000346727358365313	1.81111342599141e-68	8.69334444475879e-67	*	Fish	sardine
1605	24	sardine	Footprint	pre_MHW_Web/NCC_11242020_JimsOld_updatedKrill_10052022.csv	Pre	0.00384068991586649	1.81111342599141e-68	8.69334444475879e-67	*	Fish	sardine
1606	24	sardine	Footprint	post_MHW_Web/NCC2_NCC1Matched_10042022.csv	Post	2.80328560931543e-05	1.81111342599141e-68	8.69334444475879e-67	*	Fish	sardine
1607	24	sardine	Footprint	pre_MHW_Web/NCC_11242020_JimsOld_updatedKrill_10052022.csv	Pre	0.00103211945977291	1.81111342599141e-68	8.69334444475879e-67	*	Fish	sardine
1608	24	sardine	Footprint	post_MHW_Web/NCC2_NCC1Matched_10042022.csv	Post	0.000690304658407337	1.81111342599141e-68	8.69334444475879e-67	*	Fish	sardine
1609	24	sardine	Footprint	pre_MHW_Web/NCC_11242020_JimsOld_updatedKrill_10052022.csv	Pre	0.00104002391257683	1.81111342599141e-68	8.69334444475879e-67	*	Fish	sardine
1610	24	sardine	Footprint	post_MHW_Web/NCC2_NCC1Matched_10042022.csv	Post	0.000110993197353953	1.81111342599141e-68	8.69334444475879e-67	*	Fish	sardine
1611	24	sardine	Footprint	pre_MHW_Web/NCC_11242020_JimsOld_updatedKrill_10052022.csv	Pre	0.00415902583536989	1.81111342599141e-68	8.69334444475879e-67	*	Fish	sardine
1612	24	sardine	Footprint	post_MHW_Web/NCC2_NCC1Matched_10042022.csv	Post	0.000764338689574678	1.81111342599141e-68	8.69334444475879e-67	*	Fish	sardine
1613	24	sardine	Footprint	pre_MHW_Web/NCC_11242020_JimsOld_updatedKrill_10052022.csv	Pre	0.00394191150995122	1.81111342599141e-68	8.69334444475879e-67	*	Fish	sardine
1614	24	sardine	Footprint	post_MHW_Web/NCC2_NCC1Matched_10042022.csv	Post	9.2986941084862e-06	1.81111342599141e-68	8.69334444475879e-67	*	Fish	sardine
1615	24	sardine	Footprint	pre_MHW_Web/NCC_11242020_JimsOld_updatedKrill_10052022.csv	Pre	0.00586558330412798	1.81111342599141e-68	8.69334444475879e-67	*	Fish	sardine
1616	24	sardine	Footprint	post_MHW_Web/NCC2_NCC1Matched_10042022.csv	Post	0.000343515155542608	1.81111342599141e-68	8.69334444475879e-67	*	Fish	sardine
1617	24	sardine	Footprint	pre_MHW_Web/NCC_11242020_JimsOld_updatedKrill_10052022.csv	Pre	0.00401887505662901	1.81111342599141e-68	8.69334444475879e-67	*	Fish	sardine
1618	24	sardine	Footprint	post_MHW_Web/NCC2_NCC1Matched_10042022.csv	Post	0.000157337407456683	1.81111342599141e-68	8.69334444475879e-67	*	Fish	sardine
1619	24	sardine	Footprint	pre_MHW_Web/NCC_11242020_JimsOld_updatedKrill_10052022.csv	Pre	0.00369692426791288	1.81111342599141e-68	8.69334444475879e-67	*	Fish	sardine
1620	24	sardine	Footprint	post_MHW_Web/NCC2_NCC1Matched_10042022.csv	Post	0.00317929173028259	1.81111342599141e-68	8.69334444475879e-67	*	Fish	sardine
1621	24	sardine	Footprint	pre_MHW_Web/NCC_11242020_JimsOld_updatedKrill_10052022.csv	Pre	0.00996647068576725	1.81111342599141e-68	8.69334444475879e-67	*	Fish	sardine
1622	24	sardine	Footprint	post_MHW_Web/NCC2_NCC1Matched_10042022.csv	Post	0.00111119373698209	1.81111342599141e-68	8.69334444475879e-67	*	Fish	sardine
1623	24	sardine	Footprint	pre_MHW_Web/NCC_11242020_JimsOld_updatedKrill_10052022.csv	Pre	0.0158807817631923	1.81111342599141e-68	8.69334444475879e-67	*	Fish	sardine
1624	24	sardine	Footprint	post_MHW_Web/NCC2_NCC1Matched_10042022.csv	Post	0.000556721907158436	1.81111342599141e-68	8.69334444475879e-67	*	Fish	sardine
1625	24	sardine	Footprint	pre_MHW_Web/NCC_11242020_JimsOld_updatedKrill_10052022.csv	Pre	0.000157169014440651	1.81111342599141e-68	8.69334444475879e-67	*	Fish	sardine
1626	24	sardine	Footprint	post_MHW_Web/NCC2_NCC1Matched_10042022.csv	Post	0.000518130545533793	1.81111342599141e-68	8.69334444475879e-67	*	Fish	sardine
1627	24	sardine	Footprint	pre_MHW_Web/NCC_11242020_JimsOld_updatedKrill_10052022.csv	Pre	0.00203926038506859	1.81111342599141e-68	8.69334444475879e-67	*	Fish	sardine
1628	24	sardine	Footprint	post_MHW_Web/NCC2_NCC1Matched_10042022.csv	Post	0.000526479659277333	1.81111342599141e-68	8.69334444475879e-67	*	Fish	sardine
1629	24	sardine	Footprint	pre_MHW_Web/NCC_11242020_JimsOld_updatedKrill_10052022.csv	Pre	0.00805737224170587	1.81111342599141e-68	8.69334444475879e-67	*	Fish	sardine
1630	24	sardine	Footprint	post_MHW_Web/NCC2_NCC1Matched_10042022.csv	Post	0.000135334581004418	1.81111342599141e-68	8.69334444475879e-67	*	Fish	sardine
1631	24	sardine	Footprint	pre_MHW_Web/NCC_11242020_JimsOld_updatedKrill_10052022.csv	Pre	0.00118701937602841	1.81111342599141e-68	8.69334444475879e-67	*	Fish	sardine
1632	24	sardine	Footprint	post_MHW_Web/NCC2_NCC1Matched_10042022.csv	Post	0.000619712376117316	1.81111342599141e-68	8.69334444475879e-67	*	Fish	sardine
1633	24	sardine	Footprint	pre_MHW_Web/NCC_11242020_JimsOld_updatedKrill_10052022.csv	Pre	0.00251030775716296	1.81111342599141e-68	8.69334444475879e-67	*	Fish	sardine
1634	24	sardine	Footprint	post_MHW_Web/NCC2_NCC1Matched_10042022.csv	Post	0.000277606663213121	1.81111342599141e-68	8.69334444475879e-67	*	Fish	sardine
1635	24	sardine	Footprint	pre_MHW_Web/NCC_11242020_JimsOld_updatedKrill_10052022.csv	Pre	0.00115654502871774	1.81111342599141e-68	8.69334444475879e-67	*	Fish	sardine
1636	24	sardine	Footprint	post_MHW_Web/NCC2_NCC1Matched_10042022.csv	Post	0.000877044667635665	1.81111342599141e-68	8.69334444475879e-67	*	Fish	sardine
1637	24	sardine	Footprint	pre_MHW_Web/NCC_11242020_JimsOld_updatedKrill_10052022.csv	Pre	0.00793776147631849	1.81111342599141e-68	8.69334444475879e-67	*	Fish	sardine
1638	24	sardine	Footprint	post_MHW_Web/NCC2_NCC1Matched_10042022.csv	Post	0.000238178850105641	1.81111342599141e-68	8.69334444475879e-67	*	Fish	sardine
1639	24	sardine	Footprint	pre_MHW_Web/NCC_11242020_JimsOld_updatedKrill_10052022.csv	Pre	0.00533812733114475	1.81111342599141e-68	8.69334444475879e-67	*	Fish	sardine
1640	24	sardine	Footprint	post_MHW_Web/NCC2_NCC1Matched_10042022.csv	Post	0.000127419862124043	1.81111342599141e-68	8.69334444475879e-67	*	Fish	sardine
1641	24	sardine	Footprint	pre_MHW_Web/NCC_11242020_JimsOld_updatedKrill_10052022.csv	Pre	0.00189203088548813	1.81111342599141e-68	8.69334444475879e-67	*	Fish	sardine
1642	24	sardine	Footprint	post_MHW_Web/NCC2_NCC1Matched_10042022.csv	Post	0.000965039059699387	1.81111342599141e-68	8.69334444475879e-67	*	Fish	sardine
1643	24	sardine	Footprint	pre_MHW_Web/NCC_11242020_JimsOld_updatedKrill_10052022.csv	Pre	0.0142551435935915	1.81111342599141e-68	8.69334444475879e-67	*	Fish	sardine
1644	24	sardine	Footprint	post_MHW_Web/NCC2_NCC1Matched_10042022.csv	Post	0.000178781802753279	1.81111342599141e-68	8.69334444475879e-67	*	Fish	sardine
1645	24	sardine	Footprint	pre_MHW_Web/NCC_11242020_JimsOld_updatedKrill_10052022.csv	Pre	0.0149534933405324	1.81111342599141e-68	8.69334444475879e-67	*	Fish	sardine
1646	24	sardine	Footprint	post_MHW_Web/NCC2_NCC1Matched_10042022.csv	Post	0.000350106859505215	1.81111342599141e-68	8.69334444475879e-67	*	Fish	sardine
1647	24	sardine	Footprint	pre_MHW_Web/NCC_11242020_JimsOld_updatedKrill_10052022.csv	Pre	0.0119532086242854	1.81111342599141e-68	8.69334444475879e-67	*	Fish	sardine
1648	24	sardine	Footprint	post_MHW_Web/NCC2_NCC1Matched_10042022.csv	Post	0.000354410923460888	1.81111342599141e-68	8.69334444475879e-67	*	Fish	sardine
1649	24	sardine	Footprint	pre_MHW_Web/NCC_11242020_JimsOld_updatedKrill_10052022.csv	Pre	0.00180185135586753	1.81111342599141e-68	8.69334444475879e-67	*	Fish	sardine
1650	24	sardine	Footprint	post_MHW_Web/NCC2_NCC1Matched_10042022.csv	Post	0.000310967575785624	1.81111342599141e-68	8.69334444475879e-67	*	Fish	sardine
1651	24	sardine	Footprint	pre_MHW_Web/NCC_11242020_JimsOld_updatedKrill_10052022.csv	Pre	0.00399258559372142	1.81111342599141e-68	8.69334444475879e-67	*	Fish	sardine
1652	24	sardine	Footprint	post_MHW_Web/NCC2_NCC1Matched_10042022.csv	Post	0.000396413926207531	1.81111342599141e-68	8.69334444475879e-67	*	Fish	sardine
1653	24	sardine	Footprint	pre_MHW_Web/NCC_11242020_JimsOld_updatedKrill_10052022.csv	Pre	0.000507496347117056	1.81111342599141e-68	8.69334444475879e-67	*	Fish	sardine
1654	24	sardine	Footprint	post_MHW_Web/NCC2_NCC1Matched_10042022.csv	Post	0.000129825659859417	1.81111342599141e-68	8.69334444475879e-67	*	Fish	sardine
1655	24	sardine	Footprint	pre_MHW_Web/NCC_11242020_JimsOld_updatedKrill_10052022.csv	Pre	0.00434420272586194	1.81111342599141e-68	8.69334444475879e-67	*	Fish	sardine
1656	24	sardine	Footprint	post_MHW_Web/NCC2_NCC1Matched_10042022.csv	Post	0.000292620918706626	1.81111342599141e-68	8.69334444475879e-67	*	Fish	sardine
1657	24	sardine	Footprint	pre_MHW_Web/NCC_11242020_JimsOld_updatedKrill_10052022.csv	Pre	0.00348929124479042	1.81111342599141e-68	8.69334444475879e-67	*	Fish	sardine
1658	24	sardine	Footprint	post_MHW_Web/NCC2_NCC1Matched_10042022.csv	Post	0.000931301067092248	1.81111342599141e-68	8.69334444475879e-67	*	Fish	sardine
1659	24	sardine	Footprint	pre_MHW_Web/NCC_11242020_JimsOld_updatedKrill_10052022.csv	Pre	0.00283764084058351	1.81111342599141e-68	8.69334444475879e-67	*	Fish	sardine
1660	24	sardine	Footprint	post_MHW_Web/NCC2_NCC1Matched_10042022.csv	Post	0.000174436231385982	1.81111342599141e-68	8.69334444475879e-67	*	Fish	sardine
1661	24	sardine	Footprint	pre_MHW_Web/NCC_11242020_JimsOld_updatedKrill_10052022.csv	Pre	0.00304608032165015	1.81111342599141e-68	8.69334444475879e-67	*	Fish	sardine
1662	24	sardine	Footprint	post_MHW_Web/NCC2_NCC1Matched_10042022.csv	Post	0.0005377118604806	1.81111342599141e-68	8.69334444475879e-67	*	Fish	sardine
1663	24	sardine	Footprint	pre_MHW_Web/NCC_11242020_JimsOld_updatedKrill_10052022.csv	Pre	0.00102189153215111	1.81111342599141e-68	8.69334444475879e-67	*	Fish	sardine
1664	24	sardine	Footprint	post_MHW_Web/NCC2_NCC1Matched_10042022.csv	Post	6.36692201391531e-05	1.81111342599141e-68	8.69334444475879e-67	*	Fish	sardine
1665	24	sardine	Footprint	pre_MHW_Web/NCC_11242020_JimsOld_updatedKrill_10052022.csv	Pre	0.00311080774952842	1.81111342599141e-68	8.69334444475879e-67	*	Fish	sardine
1666	24	sardine	Footprint	post_MHW_Web/NCC2_NCC1Matched_10042022.csv	Post	0.000445038739654487	1.81111342599141e-68	8.69334444475879e-67	*	Fish	sardine
1667	24	sardine	Footprint	pre_MHW_Web/NCC_11242020_JimsOld_updatedKrill_10052022.csv	Pre	0.0626288100149571	1.81111342599141e-68	8.69334444475879e-67	*	Fish	sardine
1668	24	sardine	Footprint	post_MHW_Web/NCC2_NCC1Matched_10042022.csv	Post	7.17700909647525e-05	1.81111342599141e-68	8.69334444475879e-67	*	Fish	sardine
1669	24	sardine	Footprint	pre_MHW_Web/NCC_11242020_JimsOld_updatedKrill_10052022.csv	Pre	0.00109231884324025	1.81111342599141e-68	8.69334444475879e-67	*	Fish	sardine
1670	24	sardine	Footprint	post_MHW_Web/NCC2_NCC1Matched_10042022.csv	Post	0.000156458927929446	1.81111342599141e-68	8.69334444475879e-67	*	Fish	sardine
1671	24	sardine	Footprint	pre_MHW_Web/NCC_11242020_JimsOld_updatedKrill_10052022.csv	Pre	0.00325773266029753	1.81111342599141e-68	8.69334444475879e-67	*	Fish	sardine
1672	24	sardine	Footprint	post_MHW_Web/NCC2_NCC1Matched_10042022.csv	Post	0.000750520787917934	1.81111342599141e-68	8.69334444475879e-67	*	Fish	sardine
1673	24	sardine	Footprint	pre_MHW_Web/NCC_11242020_JimsOld_updatedKrill_10052022.csv	Pre	0.0123148185137481	1.81111342599141e-68	8.69334444475879e-67	*	Fish	sardine
1674	24	sardine	Footprint	post_MHW_Web/NCC2_NCC1Matched_10042022.csv	Post	0.0014700378021402	1.81111342599141e-68	8.69334444475879e-67	*	Fish	sardine
1675	24	sardine	Footprint	pre_MHW_Web/NCC_11242020_JimsOld_updatedKrill_10052022.csv	Pre	0.0268259330183518	1.81111342599141e-68	8.69334444475879e-67	*	Fish	sardine
1676	24	sardine	Footprint	post_MHW_Web/NCC2_NCC1Matched_10042022.csv	Post	0.00062880867386369	1.81111342599141e-68	8.69334444475879e-67	*	Fish	sardine
1677	24	sardine	Footprint	pre_MHW_Web/NCC_11242020_JimsOld_updatedKrill_10052022.csv	Pre	0.00332872490250739	1.81111342599141e-68	8.69334444475879e-67	*	Fish	sardine
1678	24	sardine	Footprint	post_MHW_Web/NCC2_NCC1Matched_10042022.csv	Post	0.000405768893849623	1.81111342599141e-68	8.69334444475879e-67	*	Fish	sardine
1679	24	sardine	Footprint	pre_MHW_Web/NCC_11242020_JimsOld_updatedKrill_10052022.csv	Pre	0.00655256883220911	1.81111342599141e-68	8.69334444475879e-67	*	Fish	sardine
1680	24	sardine	Footprint	post_MHW_Web/NCC2_NCC1Matched_10042022.csv	Post	0.000157662124513918	1.81111342599141e-68	8.69334444475879e-67	*	Fish	sardine
1681	24	sardine	Footprint	pre_MHW_Web/NCC_11242020_JimsOld_updatedKrill_10052022.csv	Pre	0.00222885053938258	1.81111342599141e-68	8.69334444475879e-67	*	Fish	sardine
1682	24	sardine	Footprint	post_MHW_Web/NCC2_NCC1Matched_10042022.csv	Post	0.000771603362699816	1.81111342599141e-68	8.69334444475879e-67	*	Fish	sardine
1683	24	sardine	Footprint	pre_MHW_Web/NCC_11242020_JimsOld_updatedKrill_10052022.csv	Pre	0.00430733767994922	1.81111342599141e-68	8.69334444475879e-67	*	Fish	sardine
1684	24	sardine	Footprint	post_MHW_Web/NCC2_NCC1Matched_10042022.csv	Post	0.000339790245595156	1.81111342599141e-68	8.69334444475879e-67	*	Fish	sardine
1685	24	sardine	Footprint	pre_MHW_Web/NCC_11242020_JimsOld_updatedKrill_10052022.csv	Pre	0.00778175239197611	1.81111342599141e-68	8.69334444475879e-67	*	Fish	sardine
1686	24	sardine	Footprint	post_MHW_Web/NCC2_NCC1Matched_10042022.csv	Post	0.000533062904765658	1.81111342599141e-68	8.69334444475879e-67	*	Fish	sardine
1687	24	sardine	Footprint	pre_MHW_Web/NCC_11242020_JimsOld_updatedKrill_10052022.csv	Pre	0.00455649110391139	1.81111342599141e-68	8.69334444475879e-67	*	Fish	sardine
1688	24	sardine	Footprint	post_MHW_Web/NCC2_NCC1Matched_10042022.csv	Post	0.000294471062773963	1.81111342599141e-68	8.69334444475879e-67	*	Fish	sardine
1689	24	sardine	Footprint	pre_MHW_Web/NCC_11242020_JimsOld_updatedKrill_10052022.csv	Pre	0.0149809040291555	1.81111342599141e-68	8.69334444475879e-67	*	Fish	sardine
1690	24	sardine	Footprint	post_MHW_Web/NCC2_NCC1Matched_10042022.csv	Post	0.000159898434090086	1.81111342599141e-68	8.69334444475879e-67	*	Fish	sardine
1691	24	sardine	Footprint	pre_MHW_Web/NCC_11242020_JimsOld_updatedKrill_10052022.csv	Pre	0.0173396547295343	1.81111342599141e-68	8.69334444475879e-67	*	Fish	sardine
1692	24	sardine	Footprint	post_MHW_Web/NCC2_NCC1Matched_10042022.csv	Post	0.000408095489076231	1.81111342599141e-68	8.69334444475879e-67	*	Fish	sardine
1693	24	sardine	Footprint	pre_MHW_Web/NCC_11242020_JimsOld_updatedKrill_10052022.csv	Pre	0.00142093262186583	1.81111342599141e-68	8.69334444475879e-67	*	Fish	sardine
1694	24	sardine	Footprint	post_MHW_Web/NCC2_NCC1Matched_10042022.csv	Post	9.72692294139425e-05	1.81111342599141e-68	8.69334444475879e-67	*	Fish	sardine
1695	24	sardine	Footprint	pre_MHW_Web/NCC_11242020_JimsOld_updatedKrill_10052022.csv	Pre	0.0474011510437209	1.81111342599141e-68	8.69334444475879e-67	*	Fish	sardine
1696	24	sardine	Footprint	post_MHW_Web/NCC2_NCC1Matched_10042022.csv	Post	0.00107566360212303	1.81111342599141e-68	8.69334444475879e-67	*	Fish	sardine
1697	24	sardine	Footprint	pre_MHW_Web/NCC_11242020_JimsOld_updatedKrill_10052022.csv	Pre	0.00117019973664953	1.81111342599141e-68	8.69334444475879e-67	*	Fish	sardine
1698	24	sardine	Footprint	post_MHW_Web/NCC2_NCC1Matched_10042022.csv	Post	0.000633061883647378	1.81111342599141e-68	8.69334444475879e-67	*	Fish	sardine
1699	24	sardine	Footprint	pre_MHW_Web/NCC_11242020_JimsOld_updatedKrill_10052022.csv	Pre	0.0024618552252189	1.81111342599141e-68	8.69334444475879e-67	*	Fish	sardine
1700	24	sardine	Footprint	post_MHW_Web/NCC2_NCC1Matched_10042022.csv	Post	0.000284874539239107	1.81111342599141e-68	8.69334444475879e-67	*	Fish	sardine
1701	24	sardine	Footprint	pre_MHW_Web/NCC_11242020_JimsOld_updatedKrill_10052022.csv	Pre	5.57133922794477e-05	1.81111342599141e-68	8.69334444475879e-67	*	Fish	sardine
1702	24	sardine	Footprint	post_MHW_Web/NCC2_NCC1Matched_10042022.csv	Post	0.000376391523636878	1.81111342599141e-68	8.69334444475879e-67	*	Fish	sardine
1703	24	sardine	Footprint	pre_MHW_Web/NCC_11242020_JimsOld_updatedKrill_10052022.csv	Pre	0.00537903870187982	1.81111342599141e-68	8.69334444475879e-67	*	Fish	sardine
1704	24	sardine	Footprint	post_MHW_Web/NCC2_NCC1Matched_10042022.csv	Post	0.000314121866340909	1.81111342599141e-68	8.69334444475879e-67	*	Fish	sardine
1705	24	sardine	Footprint	pre_MHW_Web/NCC_11242020_JimsOld_updatedKrill_10052022.csv	Pre	0.00183123948321659	1.81111342599141e-68	8.69334444475879e-67	*	Fish	sardine
1706	24	sardine	Footprint	post_MHW_Web/NCC2_NCC1Matched_10042022.csv	Post	0.000125680938691553	1.81111342599141e-68	8.69334444475879e-67	*	Fish	sardine
1707	24	sardine	Footprint	pre_MHW_Web/NCC_11242020_JimsOld_updatedKrill_10052022.csv	Pre	0.00363675442702027	1.81111342599141e-68	8.69334444475879e-67	*	Fish	sardine
1708	24	sardine	Footprint	post_MHW_Web/NCC2_NCC1Matched_10042022.csv	Post	0.000134474298881504	1.81111342599141e-68	8.69334444475879e-67	*	Fish	sardine
1709	24	sardine	Footprint	pre_MHW_Web/NCC_11242020_JimsOld_updatedKrill_10052022.csv	Pre	0.0022713391517813	1.81111342599141e-68	8.69334444475879e-67	*	Fish	sardine
1710	24	sardine	Footprint	post_MHW_Web/NCC2_NCC1Matched_10042022.csv	Post	0.00172393156237361	1.81111342599141e-68	8.69334444475879e-67	*	Fish	sardine
1711	24	sardine	Footprint	pre_MHW_Web/NCC_11242020_JimsOld_updatedKrill_10052022.csv	Pre	0.00154280432859878	1.81111342599141e-68	8.69334444475879e-67	*	Fish	sardine
1712	24	sardine	Footprint	post_MHW_Web/NCC2_NCC1Matched_10042022.csv	Post	0.000340860754959057	1.81111342599141e-68	8.69334444475879e-67	*	Fish	sardine
1713	24	sardine	Footprint	pre_MHW_Web/NCC_11242020_JimsOld_updatedKrill_10052022.csv	Pre	0.00968420880794368	1.81111342599141e-68	8.69334444475879e-67	*	Fish	sardine
1714	24	sardine	Footprint	post_MHW_Web/NCC2_NCC1Matched_10042022.csv	Post	4.56340134682612e-05	1.81111342599141e-68	8.69334444475879e-67	*	Fish	sardine
1715	24	sardine	Footprint	pre_MHW_Web/NCC_11242020_JimsOld_updatedKrill_10052022.csv	Pre	0.00321556589361008	1.81111342599141e-68	8.69334444475879e-67	*	Fish	sardine
1716	24	sardine	Footprint	post_MHW_Web/NCC2_NCC1Matched_10042022.csv	Post	0.000667253363005474	1.81111342599141e-68	8.69334444475879e-67	*	Fish	sardine
1717	24	sardine	Footprint	pre_MHW_Web/NCC_11242020_JimsOld_updatedKrill_10052022.csv	Pre	0.000580643361773312	1.81111342599141e-68	8.69334444475879e-67	*	Fish	sardine
1718	24	sardine	Footprint	post_MHW_Web/NCC2_NCC1Matched_10042022.csv	Post	0.000394279949496939	1.81111342599141e-68	8.69334444475879e-67	*	Fish	sardine
1719	24	sardine	Footprint	pre_MHW_Web/NCC_11242020_JimsOld_updatedKrill_10052022.csv	Pre	0.000149980041190838	1.81111342599141e-68	8.69334444475879e-67	*	Fish	sardine
1720	24	sardine	Footprint	post_MHW_Web/NCC2_NCC1Matched_10042022.csv	Post	3.78703187657027e-05	1.81111342599141e-68	8.69334444475879e-67	*	Fish	sardine
1721	24	sardine	Footprint	pre_MHW_Web/NCC_11242020_JimsOld_updatedKrill_10052022.csv	Pre	0.00601269680390504	1.81111342599141e-68	8.69334444475879e-67	*	Fish	sardine
1722	24	sardine	Footprint	post_MHW_Web/NCC2_NCC1Matched_10042022.csv	Post	0.00067519863982469	1.81111342599141e-68	8.69334444475879e-67	*	Fish	sardine
1723	24	sardine	Footprint	pre_MHW_Web/NCC_11242020_JimsOld_updatedKrill_10052022.csv	Pre	0.00118644211557729	1.81111342599141e-68	8.69334444475879e-67	*	Fish	sardine
1724	24	sardine	Footprint	post_MHW_Web/NCC2_NCC1Matched_10042022.csv	Post	4.44340841446435e-05	1.81111342599141e-68	8.69334444475879e-67	*	Fish	sardine
1725	24	sardine	Footprint	pre_MHW_Web/NCC_11242020_JimsOld_updatedKrill_10052022.csv	Pre	0.00455362372223756	1.81111342599141e-68	8.69334444475879e-67	*	Fish	sardine
1726	24	sardine	Footprint	post_MHW_Web/NCC2_NCC1Matched_10042022.csv	Post	0.000356969081897557	1.81111342599141e-68	8.69334444475879e-67	*	Fish	sardine
1727	24	sardine	Footprint	pre_MHW_Web/NCC_11242020_JimsOld_updatedKrill_10052022.csv	Pre	0.000773928601263202	1.81111342599141e-68	8.69334444475879e-67	*	Fish	sardine
1728	24	sardine	Footprint	post_MHW_Web/NCC2_NCC1Matched_10042022.csv	Post	0.000268500099674741	1.81111342599141e-68	8.69334444475879e-67	*	Fish	sardine
1729	24	sardine	Footprint	pre_MHW_Web/NCC_11242020_JimsOld_updatedKrill_10052022.csv	Pre	0.00774632499828238	1.81111342599141e-68	8.69334444475879e-67	*	Fish	sardine
1730	24	sardine	Footprint	post_MHW_Web/NCC2_NCC1Matched_10042022.csv	Post	0.000226437735032646	1.81111342599141e-68	8.69334444475879e-67	*	Fish	sardine
1731	24	sardine	Footprint	pre_MHW_Web/NCC_11242020_JimsOld_updatedKrill_10052022.csv	Pre	0.00255612306489663	1.81111342599141e-68	8.69334444475879e-67	*	Fish	sardine
1732	24	sardine	Footprint	post_MHW_Web/NCC2_NCC1Matched_10042022.csv	Post	0.000183813009567573	1.81111342599141e-68	8.69334444475879e-67	*	Fish	sardine
1733	24	sardine	Footprint	pre_MHW_Web/NCC_11242020_JimsOld_updatedKrill_10052022.csv	Pre	0.00728971285833805	1.81111342599141e-68	8.69334444475879e-67	*	Fish	sardine
1734	24	sardine	Footprint	post_MHW_Web/NCC2_NCC1Matched_10042022.csv	Post	0.00039621730791019	1.81111342599141e-68	8.69334444475879e-67	*	Fish	sardine
1735	24	sardine	Footprint	pre_MHW_Web/NCC_11242020_JimsOld_updatedKrill_10052022.csv	Pre	0.016327108580823	1.81111342599141e-68	8.69334444475879e-67	*	Fish	sardine
1736	24	sardine	Footprint	post_MHW_Web/NCC2_NCC1Matched_10042022.csv	Post	0.000170973900168882	1.81111342599141e-68	8.69334444475879e-67	*	Fish	sardine
1737	24	sardine	Footprint	pre_MHW_Web/NCC_11242020_JimsOld_updatedKrill_10052022.csv	Pre	0.0097943586606225	1.81111342599141e-68	8.69334444475879e-67	*	Fish	sardine
1738	24	sardine	Footprint	post_MHW_Web/NCC2_NCC1Matched_10042022.csv	Post	0.000295581457928863	1.81111342599141e-68	8.69334444475879e-67	*	Fish	sardine
1739	24	sardine	Footprint	pre_MHW_Web/NCC_11242020_JimsOld_updatedKrill_10052022.csv	Pre	0.00434037323296287	1.81111342599141e-68	8.69334444475879e-67	*	Fish	sardine
1740	24	sardine	Footprint	post_MHW_Web/NCC2_NCC1Matched_10042022.csv	Post	0.000780014432492644	1.81111342599141e-68	8.69334444475879e-67	*	Fish	sardine
1741	24	sardine	Footprint	pre_MHW_Web/NCC_11242020_JimsOld_updatedKrill_10052022.csv	Pre	0.0171069224035296	1.81111342599141e-68	8.69334444475879e-67	*	Fish	sardine
1742	24	sardine	Footprint	post_MHW_Web/NCC2_NCC1Matched_10042022.csv	Post	0.000752451468915185	1.81111342599141e-68	8.69334444475879e-67	*	Fish	sardine
1743	24	sardine	Footprint	pre_MHW_Web/NCC_11242020_JimsOld_updatedKrill_10052022.csv	Pre	0.0127263563435047	1.81111342599141e-68	8.69334444475879e-67	*	Fish	sardine
1744	24	sardine	Footprint	post_MHW_Web/NCC2_NCC1Matched_10042022.csv	Post	0.000907650913572264	1.81111342599141e-68	8.69334444475879e-67	*	Fish	sardine
1745	24	sardine	Footprint	pre_MHW_Web/NCC_11242020_JimsOld_updatedKrill_10052022.csv	Pre	0.0162024973017081	1.81111342599141e-68	8.69334444475879e-67	*	Fish	sardine
1746	24	sardine	Footprint	post_MHW_Web/NCC2_NCC1Matched_10042022.csv	Post	0.000201665507640275	1.81111342599141e-68	8.69334444475879e-67	*	Fish	sardine
1747	24	sardine	Footprint	pre_MHW_Web/NCC_11242020_JimsOld_updatedKrill_10052022.csv	Pre	0.00228062626571755	1.81111342599141e-68	8.69334444475879e-67	*	Fish	sardine
1748	24	sardine	Footprint	post_MHW_Web/NCC2_NCC1Matched_10042022.csv	Post	0.00155381862100056	1.81111342599141e-68	8.69334444475879e-67	*	Fish	sardine
1749	24	sardine	Footprint	pre_MHW_Web/NCC_11242020_JimsOld_updatedKrill_10052022.csv	Pre	0.0052198245659561	1.81111342599141e-68	8.69334444475879e-67	*	Fish	sardine
1750	24	sardine	Footprint	post_MHW_Web/NCC2_NCC1Matched_10042022.csv	Post	6.34792594513107e-05	1.81111342599141e-68	8.69334444475879e-67	*	Fish	sardine
1751	24	sardine	Footprint	pre_MHW_Web/NCC_11242020_JimsOld_updatedKrill_10052022.csv	Pre	0.062893213447483	1.81111342599141e-68	8.69334444475879e-67	*	Fish	sardine
1752	24	sardine	Footprint	post_MHW_Web/NCC2_NCC1Matched_10042022.csv	Post	0.000553423809151874	1.81111342599141e-68	8.69334444475879e-67	*	Fish	sardine
1753	24	sardine	Footprint	pre_MHW_Web/NCC_11242020_JimsOld_updatedKrill_10052022.csv	Pre	0.00829618489064915	1.81111342599141e-68	8.69334444475879e-67	*	Fish	sardine
1754	24	sardine	Footprint	post_MHW_Web/NCC2_NCC1Matched_10042022.csv	Post	0.000168277158966486	1.81111342599141e-68	8.69334444475879e-67	*	Fish	sardine
1755	24	sardine	Footprint	pre_MHW_Web/NCC_11242020_JimsOld_updatedKrill_10052022.csv	Pre	0.00506990683764292	1.81111342599141e-68	8.69334444475879e-67	*	Fish	sardine
1756	24	sardine	Footprint	post_MHW_Web/NCC2_NCC1Matched_10042022.csv	Post	8.81174676381573e-05	1.81111342599141e-68	8.69334444475879e-67	*	Fish	sardine
1757	24	sardine	Footprint	pre_MHW_Web/NCC_11242020_JimsOld_updatedKrill_10052022.csv	Pre	0.00702452886476186	1.81111342599141e-68	8.69334444475879e-67	*	Fish	sardine
1758	24	sardine	Footprint	post_MHW_Web/NCC2_NCC1Matched_10042022.csv	Post	0.000121446641978988	1.81111342599141e-68	8.69334444475879e-67	*	Fish	sardine
1759	24	sardine	Footprint	post_MHW_Web/NCC2_NCC1Matched_10042022.csv	Post	0.000360742375013286	1.81111342599141e-68	8.69334444475879e-67	*	Fish	sardine
1760	24	sardine	Footprint	pre_MHW_Web/NCC_11242020_JimsOld_updatedKrill_10052022.csv	Pre	0.00661750366450548	1.81111342599141e-68	8.69334444475879e-67	*	Fish	sardine
1761	24	sardine	Footprint	post_MHW_Web/NCC2_NCC1Matched_10042022.csv	Post	0.000306205115802933	1.81111342599141e-68	8.69334444475879e-67	*	Fish	sardine
1762	24	sardine	Footprint	pre_MHW_Web/NCC_11242020_JimsOld_updatedKrill_10052022.csv	Pre	0.00931799494443698	1.81111342599141e-68	8.69334444475879e-67	*	Fish	sardine
1763	24	sardine	Footprint	post_MHW_Web/NCC2_NCC1Matched_10042022.csv	Post	0.000334816033169907	1.81111342599141e-68	8.69334444475879e-67	*	Fish	sardine
1764	24	sardine	Footprint	pre_MHW_Web/NCC_11242020_JimsOld_updatedKrill_10052022.csv	Pre	0.00475598021805081	1.81111342599141e-68	8.69334444475879e-67	*	Fish	sardine
1765	24	sardine	Footprint	post_MHW_Web/NCC2_NCC1Matched_10042022.csv	Post	0.00106151969269137	1.81111342599141e-68	8.69334444475879e-67	*	Fish	sardine
1766	24	sardine	Footprint	pre_MHW_Web/NCC_11242020_JimsOld_updatedKrill_10052022.csv	Pre	0.0092862488547959	1.81111342599141e-68	8.69334444475879e-67	*	Fish	sardine
1767	24	sardine	Footprint	post_MHW_Web/NCC2_NCC1Matched_10042022.csv	Post	0.00102299089787499	1.81111342599141e-68	8.69334444475879e-67	*	Fish	sardine
1768	24	sardine	Footprint	pre_MHW_Web/NCC_11242020_JimsOld_updatedKrill_10052022.csv	Pre	0.00692371459419352	1.81111342599141e-68	8.69334444475879e-67	*	Fish	sardine
1769	24	sardine	Footprint	post_MHW_Web/NCC2_NCC1Matched_10042022.csv	Post	0.000191801460637864	1.81111342599141e-68	8.69334444475879e-67	*	Fish	sardine
1770	24	sardine	Footprint	pre_MHW_Web/NCC_11242020_JimsOld_updatedKrill_10052022.csv	Pre	0.00979826855271473	1.81111342599141e-68	8.69334444475879e-67	*	Fish	sardine
1771	24	sardine	Footprint	post_MHW_Web/NCC2_NCC1Matched_10042022.csv	Post	0.00127315510108121	1.81111342599141e-68	8.69334444475879e-67	*	Fish	sardine
1772	24	sardine	Footprint	pre_MHW_Web/NCC_11242020_JimsOld_updatedKrill_10052022.csv	Pre	0.00672712512285523	1.81111342599141e-68	8.69334444475879e-67	*	Fish	sardine
1773	24	sardine	Footprint	post_MHW_Web/NCC2_NCC1Matched_10042022.csv	Post	0.000143547699186379	1.81111342599141e-68	8.69334444475879e-67	*	Fish	sardine
1774	24	sardine	Footprint	pre_MHW_Web/NCC_11242020_JimsOld_updatedKrill_10052022.csv	Pre	0.00112770246863628	1.81111342599141e-68	8.69334444475879e-67	*	Fish	sardine
1775	24	sardine	Footprint	post_MHW_Web/NCC2_NCC1Matched_10042022.csv	Post	0.00143159077017593	1.81111342599141e-68	8.69334444475879e-67	*	Fish	sardine
1776	24	sardine	Footprint	pre_MHW_Web/NCC_11242020_JimsOld_updatedKrill_10052022.csv	Pre	0.00245236114534355	1.81111342599141e-68	8.69334444475879e-67	*	Fish	sardine
1777	24	sardine	Footprint	post_MHW_Web/NCC2_NCC1Matched_10042022.csv	Post	0.000270201568365226	1.81111342599141e-68	8.69334444475879e-67	*	Fish	sardine
1778	24	sardine	Footprint	pre_MHW_Web/NCC_11242020_JimsOld_updatedKrill_10052022.csv	Pre	0.00136094171142143	1.81111342599141e-68	8.69334444475879e-67	*	Fish	sardine
1779	24	sardine	Footprint	post_MHW_Web/NCC2_NCC1Matched_10042022.csv	Post	0.000211518047560912	1.81111342599141e-68	8.69334444475879e-67	*	Fish	sardine
1780	24	sardine	Footprint	pre_MHW_Web/NCC_11242020_JimsOld_updatedKrill_10052022.csv	Pre	0.0112295694998886	1.81111342599141e-68	8.69334444475879e-67	*	Fish	sardine
1781	24	sardine	Footprint	post_MHW_Web/NCC2_NCC1Matched_10042022.csv	Post	0.00172637335721792	1.81111342599141e-68	8.69334444475879e-67	*	Fish	sardine
1782	24	sardine	Footprint	pre_MHW_Web/NCC_11242020_JimsOld_updatedKrill_10052022.csv	Pre	0.00165184062705627	1.81111342599141e-68	8.69334444475879e-67	*	Fish	sardine
1783	24	sardine	Footprint	post_MHW_Web/NCC2_NCC1Matched_10042022.csv	Post	0.00108138570024787	1.81111342599141e-68	8.69334444475879e-67	*	Fish	sardine
1784	24	sardine	Footprint	pre_MHW_Web/NCC_11242020_JimsOld_updatedKrill_10052022.csv	Pre	0.0115979169157924	1.81111342599141e-68	8.69334444475879e-67	*	Fish	sardine
1785	24	sardine	Footprint	post_MHW_Web/NCC2_NCC1Matched_10042022.csv	Post	0.000562289070138352	1.81111342599141e-68	8.69334444475879e-67	*	Fish	sardine
1786	24	sardine	Footprint	pre_MHW_Web/NCC_11242020_JimsOld_updatedKrill_10052022.csv	Pre	0.00627942908766797	1.81111342599141e-68	8.69334444475879e-67	*	Fish	sardine
1787	24	sardine	Footprint	post_MHW_Web/NCC2_NCC1Matched_10042022.csv	Post	0.000488127084291919	1.81111342599141e-68	8.69334444475879e-67	*	Fish	sardine
1788	24	sardine	Footprint	pre_MHW_Web/NCC_11242020_JimsOld_updatedKrill_10052022.csv	Pre	0.00469827063401404	1.81111342599141e-68	8.69334444475879e-67	*	Fish	sardine
1789	24	sardine	Footprint	post_MHW_Web/NCC2_NCC1Matched_10042022.csv	Post	0.000253865517087476	1.81111342599141e-68	8.69334444475879e-67	*	Fish	sardine
1790	24	sardine	Footprint	pre_MHW_Web/NCC_11242020_JimsOld_updatedKrill_10052022.csv	Pre	0.00969251362081563	1.81111342599141e-68	8.69334444475879e-67	*	Fish	sardine
1791	24	sardine	Footprint	post_MHW_Web/NCC2_NCC1Matched_10042022.csv	Post	0.000104879980753542	1.81111342599141e-68	8.69334444475879e-67	*	Fish	sardine
1792	24	sardine	Footprint	pre_MHW_Web/NCC_11242020_JimsOld_updatedKrill_10052022.csv	Pre	0.0101398833281543	1.81111342599141e-68	8.69334444475879e-67	*	Fish	sardine
1793	24	sardine	Footprint	post_MHW_Web/NCC2_NCC1Matched_10042022.csv	Post	0.000204855289220588	1.81111342599141e-68	8.69334444475879e-67	*	Fish	sardine
1794	24	sardine	Footprint	pre_MHW_Web/NCC_11242020_JimsOld_updatedKrill_10052022.csv	Pre	0.00481332499044371	1.81111342599141e-68	8.69334444475879e-67	*	Fish	sardine
1795	24	sardine	Footprint	post_MHW_Web/NCC2_NCC1Matched_10042022.csv	Post	0.000209797071099322	1.81111342599141e-68	8.69334444475879e-67	*	Fish	sardine
1796	24	sardine	Footprint	pre_MHW_Web/NCC_11242020_JimsOld_updatedKrill_10052022.csv	Pre	0.00810074909356267	1.81111342599141e-68	8.69334444475879e-67	*	Fish	sardine
1797	24	sardine	Footprint	post_MHW_Web/NCC2_NCC1Matched_10042022.csv	Post	0.00256488374976412	1.81111342599141e-68	8.69334444475879e-67	*	Fish	sardine
1798	24	sardine	Footprint	pre_MHW_Web/NCC_11242020_JimsOld_updatedKrill_10052022.csv	Pre	0.00223574792223367	1.81111342599141e-68	8.69334444475879e-67	*	Fish	sardine
1799	24	sardine	Footprint	post_MHW_Web/NCC2_NCC1Matched_10042022.csv	Post	0.000460071470323088	1.81111342599141e-68	8.69334444475879e-67	*	Fish	sardine
1800	24	sardine	Footprint	pre_MHW_Web/NCC_11242020_JimsOld_updatedKrill_10052022.csv	Pre	0.0295576608212101	1.81111342599141e-68	8.69334444475879e-67	*	Fish	sardine
1801	24	sardine	Footprint	post_MHW_Web/NCC2_NCC1Matched_10042022.csv	Post	0.000854258826184688	1.81111342599141e-68	8.69334444475879e-67	*	Fish	sardine
1802	24	sardine	Footprint	pre_MHW_Web/NCC_11242020_JimsOld_updatedKrill_10052022.csv	Pre	0.0203682298848785	1.81111342599141e-68	8.69334444475879e-67	*	Fish	sardine
1803	24	sardine	Footprint	post_MHW_Web/NCC2_NCC1Matched_10042022.csv	Post	0.000829204653108475	1.81111342599141e-68	8.69334444475879e-67	*	Fish	sardine
1804	24	sardine	Footprint	pre_MHW_Web/NCC_11242020_JimsOld_updatedKrill_10052022.csv	Pre	0.0023835315998099	1.81111342599141e-68	8.69334444475879e-67	*	Fish	sardine
1805	24	sardine	Footprint	post_MHW_Web/NCC2_NCC1Matched_10042022.csv	Post	0.000279929800834254	1.81111342599141e-68	8.69334444475879e-67	*	Fish	sardine
1806	24	sardine	Footprint	post_MHW_Web/NCC2_NCC1Matched_10042022.csv	Post	0.000392079655293978	1.81111342599141e-68	8.69334444475879e-67	*	Fish	sardine
1807	24	sardine	Footprint	post_MHW_Web/NCC2_NCC1Matched_10042022.csv	Post	0.000556779836075936	1.81111342599141e-68	8.69334444475879e-67	*	Fish	sardine
1808	24	sardine	Footprint	post_MHW_Web/NCC2_NCC1Matched_10042022.csv	Post	0.000660383724697349	1.81111342599141e-68	8.69334444475879e-67	*	Fish	sardine
1809	24	sardine	Footprint	post_MHW_Web/NCC2_NCC1Matched_10042022.csv	Post	0.000447091369189364	1.81111342599141e-68	8.69334444475879e-67	*	Fish	sardine
1810	24	sardine	Footprint	post_MHW_Web/NCC2_NCC1Matched_10042022.csv	Post	0.00103270527313599	1.81111342599141e-68	8.69334444475879e-67	*	Fish	sardine
1811	24	sardine	Footprint	post_MHW_Web/NCC2_NCC1Matched_10042022.csv	Post	0.000182474926916108	1.81111342599141e-68	8.69334444475879e-67	*	Fish	sardine
1812	24	sardine	Footprint	post_MHW_Web/NCC2_NCC1Matched_10042022.csv	Post	0.000762188057215925	1.81111342599141e-68	8.69334444475879e-67	*	Fish	sardine
1813	24	sardine	Footprint	post_MHW_Web/NCC2_NCC1Matched_10042022.csv	Post	0.000464983468130972	1.81111342599141e-68	8.69334444475879e-67	*	Fish	sardine
1814	24	sardine	Footprint	post_MHW_Web/NCC2_NCC1Matched_10042022.csv	Post	0.000400953514477815	1.81111342599141e-68	8.69334444475879e-67	*	Fish	sardine
1815	24	sardine	Footprint	post_MHW_Web/NCC2_NCC1Matched_10042022.csv	Post	0.000248445889480921	1.81111342599141e-68	8.69334444475879e-67	*	Fish	sardine
1816	24	sardine	Footprint	post_MHW_Web/NCC2_NCC1Matched_10042022.csv	Post	0.00229662862070573	1.81111342599141e-68	8.69334444475879e-67	*	Fish	sardine
1817	24	sardine	Footprint	post_MHW_Web/NCC2_NCC1Matched_10042022.csv	Post	0.00112479887528492	1.81111342599141e-68	8.69334444475879e-67	*	Fish	sardine
1818	24	sardine	Footprint	post_MHW_Web/NCC2_NCC1Matched_10042022.csv	Post	0.000204503332804274	1.81111342599141e-68	8.69334444475879e-67	*	Fish	sardine
1819	24	sardine	Footprint	post_MHW_Web/NCC2_NCC1Matched_10042022.csv	Post	0.000264762589182119	1.81111342599141e-68	8.69334444475879e-67	*	Fish	sardine
1820	24	sardine	Footprint	post_MHW_Web/NCC2_NCC1Matched_10042022.csv	Post	0.000644082015386626	1.81111342599141e-68	8.69334444475879e-67	*	Fish	sardine
1821	24	sardine	Footprint	post_MHW_Web/NCC2_NCC1Matched_10042022.csv	Post	0.000452045692020238	1.81111342599141e-68	8.69334444475879e-67	*	Fish	sardine
1822	24	sardine	Footprint	post_MHW_Web/NCC2_NCC1Matched_10042022.csv	Post	0.000460914223918493	1.81111342599141e-68	8.69334444475879e-67	*	Fish	sardine
1823	24	sardine	Footprint	post_MHW_Web/NCC2_NCC1Matched_10042022.csv	Post	9.75084299776736e-05	1.81111342599141e-68	8.69334444475879e-67	*	Fish	sardine
1824	24	sardine	Footprint	post_MHW_Web/NCC2_NCC1Matched_10042022.csv	Post	0.000528667026977861	1.81111342599141e-68	8.69334444475879e-67	*	Fish	sardine
1825	24	sardine	Footprint	post_MHW_Web/NCC2_NCC1Matched_10042022.csv	Post	0.000741269758090755	1.81111342599141e-68	8.69334444475879e-67	*	Fish	sardine
1826	24	sardine	Footprint	post_MHW_Web/NCC2_NCC1Matched_10042022.csv	Post	0.000337359757971474	1.81111342599141e-68	8.69334444475879e-67	*	Fish	sardine
1827	24	sardine	Footprint	post_MHW_Web/NCC2_NCC1Matched_10042022.csv	Post	0.000233361672901994	1.81111342599141e-68	8.69334444475879e-67	*	Fish	sardine
1828	24	sardine	Footprint	post_MHW_Web/NCC2_NCC1Matched_10042022.csv	Post	0.000112804244757844	1.81111342599141e-68	8.69334444475879e-67	*	Fish	sardine
1829	24	sardine	Footprint	post_MHW_Web/NCC2_NCC1Matched_10042022.csv	Post	0.000209872368491083	1.81111342599141e-68	8.69334444475879e-67	*	Fish	sardine
1830	24	sardine	Footprint	post_MHW_Web/NCC2_NCC1Matched_10042022.csv	Post	8.00361363261103e-05	1.81111342599141e-68	8.69334444475879e-67	*	Fish	sardine
1831	24	sardine	Footprint	post_MHW_Web/NCC2_NCC1Matched_10042022.csv	Post	0.00107842393006631	1.81111342599141e-68	8.69334444475879e-67	*	Fish	sardine
1832	24	sardine	Footprint	post_MHW_Web/NCC2_NCC1Matched_10042022.csv	Post	0.000620258203815725	1.81111342599141e-68	8.69334444475879e-67	*	Fish	sardine
1833	24	sardine	Footprint	post_MHW_Web/NCC2_NCC1Matched_10042022.csv	Post	0.000884835447649152	1.81111342599141e-68	8.69334444475879e-67	*	Fish	sardine
1834	24	sardine	Footprint	post_MHW_Web/NCC2_NCC1Matched_10042022.csv	Post	5.18759709017917e-05	1.81111342599141e-68	8.69334444475879e-67	*	Fish	sardine
1835	24	sardine	Footprint	post_MHW_Web/NCC2_NCC1Matched_10042022.csv	Post	0.000721122453390364	1.81111342599141e-68	8.69334444475879e-67	*	Fish	sardine
1836	24	sardine	Footprint	post_MHW_Web/NCC2_NCC1Matched_10042022.csv	Post	0.000637579428026793	1.81111342599141e-68	8.69334444475879e-67	*	Fish	sardine
1837	24	sardine	Footprint	post_MHW_Web/NCC2_NCC1Matched_10042022.csv	Post	0.00044597733799171	1.81111342599141e-68	8.69334444475879e-67	*	Fish	sardine
1838	24	sardine	Footprint	post_MHW_Web/NCC2_NCC1Matched_10042022.csv	Post	0.000157852547858352	1.81111342599141e-68	8.69334444475879e-67	*	Fish	sardine
1839	24	sardine	Footprint	post_MHW_Web/NCC2_NCC1Matched_10042022.csv	Post	0.00114920349416686	1.81111342599141e-68	8.69334444475879e-67	*	Fish	sardine
1840	24	sardine	Footprint	post_MHW_Web/NCC2_NCC1Matched_10042022.csv	Post	0.000610952302953628	1.81111342599141e-68	8.69334444475879e-67	*	Fish	sardine
1841	24	sardine	Footprint	post_MHW_Web/NCC2_NCC1Matched_10042022.csv	Post	0.0012335702155214	1.81111342599141e-68	8.69334444475879e-67	*	Fish	sardine
1842	24	sardine	Footprint	post_MHW_Web/NCC2_NCC1Matched_10042022.csv	Post	0.000157324636584658	1.81111342599141e-68	8.69334444475879e-67	*	Fish	sardine
1843	24	sardine	Footprint	post_MHW_Web/NCC2_NCC1Matched_10042022.csv	Post	0.000913740935524632	1.81111342599141e-68	8.69334444475879e-67	*	Fish	sardine
1844	24	sardine	Footprint	post_MHW_Web/NCC2_NCC1Matched_10042022.csv	Post	0.000686597241016829	1.81111342599141e-68	8.69334444475879e-67	*	Fish	sardine
1845	24	sardine	Footprint	post_MHW_Web/NCC2_NCC1Matched_10042022.csv	Post	0.000668861848337145	1.81111342599141e-68	8.69334444475879e-67	*	Fish	sardine
1846	24	sardine	Footprint	post_MHW_Web/NCC2_NCC1Matched_10042022.csv	Post	0.00043694011398216	1.81111342599141e-68	8.69334444475879e-67	*	Fish	sardine
1847	24	sardine	Footprint	post_MHW_Web/NCC2_NCC1Matched_10042022.csv	Post	0.000492101283360223	1.81111342599141e-68	8.69334444475879e-67	*	Fish	sardine
1848	24	sardine	Footprint	post_MHW_Web/NCC2_NCC1Matched_10042022.csv	Post	0.000233237392236419	1.81111342599141e-68	8.69334444475879e-67	*	Fish	sardine
1849	24	sardine	Footprint	post_MHW_Web/NCC2_NCC1Matched_10042022.csv	Post	0.000584543535108489	1.81111342599141e-68	8.69334444475879e-67	*	Fish	sardine
1850	24	sardine	Footprint	post_MHW_Web/NCC2_NCC1Matched_10042022.csv	Post	0.000623222086308353	1.81111342599141e-68	8.69334444475879e-67	*	Fish	sardine
1851	24	sardine	Footprint	post_MHW_Web/NCC2_NCC1Matched_10042022.csv	Post	0.000652728740356556	1.81111342599141e-68	8.69334444475879e-67	*	Fish	sardine
1852	24	sardine	Footprint	post_MHW_Web/NCC2_NCC1Matched_10042022.csv	Post	4.10877875141918e-05	1.81111342599141e-68	8.69334444475879e-67	*	Fish	sardine
1853	24	sardine	Footprint	post_MHW_Web/NCC2_NCC1Matched_10042022.csv	Post	4.05573350785341e-05	1.81111342599141e-68	8.69334444475879e-67	*	Fish	sardine
1854	24	sardine	Footprint	post_MHW_Web/NCC2_NCC1Matched_10042022.csv	Post	0.000606295521820477	1.81111342599141e-68	8.69334444475879e-67	*	Fish	sardine
1855	24	sardine	Footprint	post_MHW_Web/NCC2_NCC1Matched_10042022.csv	Post	0.00101428486319759	1.81111342599141e-68	8.69334444475879e-67	*	Fish	sardine
1856	24	sardine	Footprint	post_MHW_Web/NCC2_NCC1Matched_10042022.csv	Post	0.000654256741425781	1.81111342599141e-68	8.69334444475879e-67	*	Fish	sardine
1857	24	sardine	Footprint	post_MHW_Web/NCC2_NCC1Matched_10042022.csv	Post	0.000216427890934435	1.81111342599141e-68	8.69334444475879e-67	*	Fish	sardine
1858	24	sardine	Footprint	post_MHW_Web/NCC2_NCC1Matched_10042022.csv	Post	0.000978090011398927	1.81111342599141e-68	8.69334444475879e-67	*	Fish	sardine
1859	24	sardine	Footprint	post_MHW_Web/NCC2_NCC1Matched_10042022.csv	Post	0.000131142528380839	1.81111342599141e-68	8.69334444475879e-67	*	Fish	sardine
1860	24	sardine	Footprint	post_MHW_Web/NCC2_NCC1Matched_10042022.csv	Post	0.000451825413272529	1.81111342599141e-68	8.69334444475879e-67	*	Fish	sardine
1861	24	sardine	Footprint	post_MHW_Web/NCC2_NCC1Matched_10042022.csv	Post	4.67619137203211e-05	1.81111342599141e-68	8.69334444475879e-67	*	Fish	sardine
1862	24	sardine	Footprint	post_MHW_Web/NCC2_NCC1Matched_10042022.csv	Post	0.000559598910131163	1.81111342599141e-68	8.69334444475879e-67	*	Fish	sardine
1863	24	sardine	Footprint	post_MHW_Web/NCC2_NCC1Matched_10042022.csv	Post	0.000690385007067694	1.81111342599141e-68	8.69334444475879e-67	*	Fish	sardine
1864	24	sardine	Footprint	post_MHW_Web/NCC2_NCC1Matched_10042022.csv	Post	0.00024265416864698	1.81111342599141e-68	8.69334444475879e-67	*	Fish	sardine
1865	24	sardine	Footprint	post_MHW_Web/NCC2_NCC1Matched_10042022.csv	Post	0.000528489946831702	1.81111342599141e-68	8.69334444475879e-67	*	Fish	sardine
1866	24	sardine	Footprint	post_MHW_Web/NCC2_NCC1Matched_10042022.csv	Post	0.000385340935541025	1.81111342599141e-68	8.69334444475879e-67	*	Fish	sardine
1867	24	sardine	Footprint	post_MHW_Web/NCC2_NCC1Matched_10042022.csv	Post	4.14015990136442e-05	1.81111342599141e-68	8.69334444475879e-67	*	Fish	sardine
1868	24	sardine	Footprint	post_MHW_Web/NCC2_NCC1Matched_10042022.csv	Post	0.000183024047289778	1.81111342599141e-68	8.69334444475879e-67	*	Fish	sardine
1869	24	sardine	Footprint	post_MHW_Web/NCC2_NCC1Matched_10042022.csv	Post	0.000509431677321779	1.81111342599141e-68	8.69334444475879e-67	*	Fish	sardine
1870	24	sardine	Footprint	post_MHW_Web/NCC2_NCC1Matched_10042022.csv	Post	0.000277493305322326	1.81111342599141e-68	8.69334444475879e-67	*	Fish	sardine
1871	24	sardine	Footprint	post_MHW_Web/NCC2_NCC1Matched_10042022.csv	Post	9.61842851114458e-05	1.81111342599141e-68	8.69334444475879e-67	*	Fish	sardine
1872	24	sardine	Footprint	post_MHW_Web/NCC2_NCC1Matched_10042022.csv	Post	3.31993449559641e-05	1.81111342599141e-68	8.69334444475879e-67	*	Fish	sardine
1873	24	sardine	Footprint	pre_MHW_Web/NCC_11242020_JimsOld_updatedKrill_10052022.csv	Pre	0.00458677524193638	1.81111342599141e-68	8.69334444475879e-67	*	Fish	sardine
1874	24	sardine	Footprint	post_MHW_Web/NCC2_NCC1Matched_10042022.csv	Post	0.000683384708366075	1.81111342599141e-68	8.69334444475879e-67	*	Fish	sardine
1875	24	sardine	Footprint	pre_MHW_Web/NCC_11242020_JimsOld_updatedKrill_10052022.csv	Pre	0.00616331043946415	1.81111342599141e-68	8.69334444475879e-67	*	Fish	sardine
1876	24	sardine	Footprint	post_MHW_Web/NCC2_NCC1Matched_10042022.csv	Post	0.000283913312918976	1.81111342599141e-68	8.69334444475879e-67	*	Fish	sardine
1877	24	sardine	Footprint	pre_MHW_Web/NCC_11242020_JimsOld_updatedKrill_10052022.csv	Pre	0.00321961764781319	1.81111342599141e-68	8.69334444475879e-67	*	Fish	sardine
1878	24	sardine	Footprint	post_MHW_Web/NCC2_NCC1Matched_10042022.csv	Post	0.00021672593266756	1.81111342599141e-68	8.69334444475879e-67	*	Fish	sardine
1879	24	sardine	Footprint	pre_MHW_Web/NCC_11242020_JimsOld_updatedKrill_10052022.csv	Pre	0.015860474034367	1.81111342599141e-68	8.69334444475879e-67	*	Fish	sardine
1880	24	sardine	Footprint	post_MHW_Web/NCC2_NCC1Matched_10042022.csv	Post	0.000411201611446905	1.81111342599141e-68	8.69334444475879e-67	*	Fish	sardine
1881	24	sardine	Footprint	pre_MHW_Web/NCC_11242020_JimsOld_updatedKrill_10052022.csv	Pre	0.00457535843683246	1.81111342599141e-68	8.69334444475879e-67	*	Fish	sardine
1882	24	sardine	Footprint	post_MHW_Web/NCC2_NCC1Matched_10042022.csv	Post	8.82910765896721e-05	1.81111342599141e-68	8.69334444475879e-67	*	Fish	sardine
1883	24	sardine	Footprint	pre_MHW_Web/NCC_11242020_JimsOld_updatedKrill_10052022.csv	Pre	0.0182232199708	1.81111342599141e-68	8.69334444475879e-67	*	Fish	sardine
1884	24	sardine	Footprint	post_MHW_Web/NCC2_NCC1Matched_10042022.csv	Post	0.000246118865806087	1.81111342599141e-68	8.69334444475879e-67	*	Fish	sardine
1885	24	sardine	Footprint	pre_MHW_Web/NCC_11242020_JimsOld_updatedKrill_10052022.csv	Pre	0.00476142763061344	1.81111342599141e-68	8.69334444475879e-67	*	Fish	sardine
1886	24	sardine	Footprint	post_MHW_Web/NCC2_NCC1Matched_10042022.csv	Post	0.000731945580522544	1.81111342599141e-68	8.69334444475879e-67	*	Fish	sardine
1887	24	sardine	Footprint	pre_MHW_Web/NCC_11242020_JimsOld_updatedKrill_10052022.csv	Pre	0.00622801588592055	1.81111342599141e-68	8.69334444475879e-67	*	Fish	sardine
1888	24	sardine	Footprint	post_MHW_Web/NCC2_NCC1Matched_10042022.csv	Post	0.000129103656948991	1.81111342599141e-68	8.69334444475879e-67	*	Fish	sardine
1889	24	sardine	Footprint	pre_MHW_Web/NCC_11242020_JimsOld_updatedKrill_10052022.csv	Pre	0.000109211135150606	1.81111342599141e-68	8.69334444475879e-67	*	Fish	sardine
1890	24	sardine	Footprint	post_MHW_Web/NCC2_NCC1Matched_10042022.csv	Post	0.000722921682386785	1.81111342599141e-68	8.69334444475879e-67	*	Fish	sardine
1891	24	sardine	Footprint	pre_MHW_Web/NCC_11242020_JimsOld_updatedKrill_10052022.csv	Pre	0.0178765162682436	1.81111342599141e-68	8.69334444475879e-67	*	Fish	sardine
1892	24	sardine	Footprint	post_MHW_Web/NCC2_NCC1Matched_10042022.csv	Post	9.94248884929971e-05	1.81111342599141e-68	8.69334444475879e-67	*	Fish	sardine
1893	24	sardine	Footprint	pre_MHW_Web/NCC_11242020_JimsOld_updatedKrill_10052022.csv	Pre	0.0100477672294275	1.81111342599141e-68	8.69334444475879e-67	*	Fish	sardine
1894	24	sardine	Footprint	post_MHW_Web/NCC2_NCC1Matched_10042022.csv	Post	0.000453075054397865	1.81111342599141e-68	8.69334444475879e-67	*	Fish	sardine
1895	24	sardine	Footprint	pre_MHW_Web/NCC_11242020_JimsOld_updatedKrill_10052022.csv	Pre	0.0107357917353737	1.81111342599141e-68	8.69334444475879e-67	*	Fish	sardine
1896	24	sardine	Footprint	post_MHW_Web/NCC2_NCC1Matched_10042022.csv	Post	0.000142982731731811	1.81111342599141e-68	8.69334444475879e-67	*	Fish	sardine
1897	24	sardine	Footprint	pre_MHW_Web/NCC_11242020_JimsOld_updatedKrill_10052022.csv	Pre	0.000662960993069202	1.81111342599141e-68	8.69334444475879e-67	*	Fish	sardine
1898	24	sardine	Footprint	post_MHW_Web/NCC2_NCC1Matched_10042022.csv	Post	4.65099062584219e-05	1.81111342599141e-68	8.69334444475879e-67	*	Fish	sardine
1899	24	sardine	Footprint	pre_MHW_Web/NCC_11242020_JimsOld_updatedKrill_10052022.csv	Pre	0.00466925793823844	1.81111342599141e-68	8.69334444475879e-67	*	Fish	sardine
1900	24	sardine	Footprint	post_MHW_Web/NCC2_NCC1Matched_10042022.csv	Post	0.000437637235752825	1.81111342599141e-68	8.69334444475879e-67	*	Fish	sardine
1901	24	sardine	Footprint	pre_MHW_Web/NCC_11242020_JimsOld_updatedKrill_10052022.csv	Pre	0.000628702914719119	1.81111342599141e-68	8.69334444475879e-67	*	Fish	sardine
1902	24	sardine	Footprint	post_MHW_Web/NCC2_NCC1Matched_10042022.csv	Post	0.000911404826829075	1.81111342599141e-68	8.69334444475879e-67	*	Fish	sardine
1903	24	sardine	Footprint	pre_MHW_Web/NCC_11242020_JimsOld_updatedKrill_10052022.csv	Pre	0.00287583490708463	1.81111342599141e-68	8.69334444475879e-67	*	Fish	sardine
1904	24	sardine	Footprint	post_MHW_Web/NCC2_NCC1Matched_10042022.csv	Post	0.000957951771657899	1.81111342599141e-68	8.69334444475879e-67	*	Fish	sardine
1905	24	sardine	Footprint	pre_MHW_Web/NCC_11242020_JimsOld_updatedKrill_10052022.csv	Pre	0.00137660411435952	1.81111342599141e-68	8.69334444475879e-67	*	Fish	sardine
1906	24	sardine	Footprint	post_MHW_Web/NCC2_NCC1Matched_10042022.csv	Post	0.000320203246546644	1.81111342599141e-68	8.69334444475879e-67	*	Fish	sardine
1907	24	sardine	Footprint	pre_MHW_Web/NCC_11242020_JimsOld_updatedKrill_10052022.csv	Pre	0.00780263836335425	1.81111342599141e-68	8.69334444475879e-67	*	Fish	sardine
1908	24	sardine	Footprint	post_MHW_Web/NCC2_NCC1Matched_10042022.csv	Post	0.000123574118561865	1.81111342599141e-68	8.69334444475879e-67	*	Fish	sardine
1909	24	sardine	Footprint	pre_MHW_Web/NCC_11242020_JimsOld_updatedKrill_10052022.csv	Pre	0.00218248688782912	1.81111342599141e-68	8.69334444475879e-67	*	Fish	sardine
1910	24	sardine	Footprint	post_MHW_Web/NCC2_NCC1Matched_10042022.csv	Post	0.00110111636923105	1.81111342599141e-68	8.69334444475879e-67	*	Fish	sardine
1911	24	sardine	Footprint	pre_MHW_Web/NCC_11242020_JimsOld_updatedKrill_10052022.csv	Pre	0.00138671487988224	1.81111342599141e-68	8.69334444475879e-67	*	Fish	sardine
1912	24	sardine	Footprint	post_MHW_Web/NCC2_NCC1Matched_10042022.csv	Post	0.00176108237841325	1.81111342599141e-68	8.69334444475879e-67	*	Fish	sardine
1913	24	sardine	Footprint	pre_MHW_Web/NCC_11242020_JimsOld_updatedKrill_10052022.csv	Pre	0.0114089725210277	1.81111342599141e-68	8.69334444475879e-67	*	Fish	sardine
1914	24	sardine	Footprint	post_MHW_Web/NCC2_NCC1Matched_10042022.csv	Post	0.000407499604964164	1.81111342599141e-68	8.69334444475879e-67	*	Fish	sardine
1915	24	sardine	Footprint	pre_MHW_Web/NCC_11242020_JimsOld_updatedKrill_10052022.csv	Pre	0.00472698945612136	1.81111342599141e-68	8.69334444475879e-67	*	Fish	sardine
1916	24	sardine	Footprint	post_MHW_Web/NCC2_NCC1Matched_10042022.csv	Post	0.000435516586690697	1.81111342599141e-68	8.69334444475879e-67	*	Fish	sardine
1917	24	sardine	Footprint	pre_MHW_Web/NCC_11242020_JimsOld_updatedKrill_10052022.csv	Pre	0.00794210400891129	1.81111342599141e-68	8.69334444475879e-67	*	Fish	sardine
1918	24	sardine	Footprint	post_MHW_Web/NCC2_NCC1Matched_10042022.csv	Post	0.000602777488612665	1.81111342599141e-68	8.69334444475879e-67	*	Fish	sardine
1919	24	sardine	Footprint	pre_MHW_Web/NCC_11242020_JimsOld_updatedKrill_10052022.csv	Pre	0.00952995453469973	1.81111342599141e-68	8.69334444475879e-67	*	Fish	sardine
1920	24	sardine	Footprint	post_MHW_Web/NCC2_NCC1Matched_10042022.csv	Post	0.00197270422362747	1.81111342599141e-68	8.69334444475879e-67	*	Fish	sardine
1921	24	sardine	Footprint	pre_MHW_Web/NCC_11242020_JimsOld_updatedKrill_10052022.csv	Pre	0.00396457205639979	1.81111342599141e-68	8.69334444475879e-67	*	Fish	sardine
1922	24	sardine	Footprint	post_MHW_Web/NCC2_NCC1Matched_10042022.csv	Post	0.000355569355330719	1.81111342599141e-68	8.69334444475879e-67	*	Fish	sardine
1923	24	sardine	Footprint	pre_MHW_Web/NCC_11242020_JimsOld_updatedKrill_10052022.csv	Pre	0.00422746373329302	1.81111342599141e-68	8.69334444475879e-67	*	Fish	sardine
1924	24	sardine	Footprint	post_MHW_Web/NCC2_NCC1Matched_10042022.csv	Post	0.00135489946232501	1.81111342599141e-68	8.69334444475879e-67	*	Fish	sardine
1925	24	sardine	Footprint	pre_MHW_Web/NCC_11242020_JimsOld_updatedKrill_10052022.csv	Pre	0.017490557729403	1.81111342599141e-68	8.69334444475879e-67	*	Fish	sardine
1926	24	sardine	Footprint	post_MHW_Web/NCC2_NCC1Matched_10042022.csv	Post	0.000246434637537301	1.81111342599141e-68	8.69334444475879e-67	*	Fish	sardine
1927	24	sardine	Footprint	pre_MHW_Web/NCC_11242020_JimsOld_updatedKrill_10052022.csv	Pre	0.00512141202024636	1.81111342599141e-68	8.69334444475879e-67	*	Fish	sardine
1928	24	sardine	Footprint	post_MHW_Web/NCC2_NCC1Matched_10042022.csv	Post	0.000931799708379562	1.81111342599141e-68	8.69334444475879e-67	*	Fish	sardine
1929	24	sardine	Footprint	pre_MHW_Web/NCC_11242020_JimsOld_updatedKrill_10052022.csv	Pre	0.00708420687902644	1.81111342599141e-68	8.69334444475879e-67	*	Fish	sardine
1930	24	sardine	Footprint	post_MHW_Web/NCC2_NCC1Matched_10042022.csv	Post	0.000870485855803363	1.81111342599141e-68	8.69334444475879e-67	*	Fish	sardine
1931	24	sardine	Footprint	pre_MHW_Web/NCC_11242020_JimsOld_updatedKrill_10052022.csv	Pre	0.0054840042615325	1.81111342599141e-68	8.69334444475879e-67	*	Fish	sardine
1932	24	sardine	Footprint	post_MHW_Web/NCC2_NCC1Matched_10042022.csv	Post	0.000153581875028301	1.81111342599141e-68	8.69334444475879e-67	*	Fish	sardine
1933	24	sardine	Footprint	pre_MHW_Web/NCC_11242020_JimsOld_updatedKrill_10052022.csv	Pre	0.00504319537949254	1.81111342599141e-68	8.69334444475879e-67	*	Fish	sardine
1934	24	sardine	Footprint	pre_MHW_Web/NCC_11242020_JimsOld_updatedKrill_10052022.csv	Pre	0.00659336596350865	1.81111342599141e-68	8.69334444475879e-67	*	Fish	sardine
1935	24	sardine	Footprint	pre_MHW_Web/NCC_11242020_JimsOld_updatedKrill_10052022.csv	Pre	0.00268157956902459	1.81111342599141e-68	8.69334444475879e-67	*	Fish	sardine
1936	24	sardine	Footprint	pre_MHW_Web/NCC_11242020_JimsOld_updatedKrill_10052022.csv	Pre	0.0195600001905776	1.81111342599141e-68	8.69334444475879e-67	*	Fish	sardine
1937	24	sardine	Footprint	pre_MHW_Web/NCC_11242020_JimsOld_updatedKrill_10052022.csv	Pre	0.00372594360167745	1.81111342599141e-68	8.69334444475879e-67	*	Fish	sardine
1938	24	sardine	Footprint	pre_MHW_Web/NCC_11242020_JimsOld_updatedKrill_10052022.csv	Pre	0.0114361225712935	1.81111342599141e-68	8.69334444475879e-67	*	Fish	sardine
1939	24	sardine	Footprint	pre_MHW_Web/NCC_11242020_JimsOld_updatedKrill_10052022.csv	Pre	0.000317093153979682	1.81111342599141e-68	8.69334444475879e-67	*	Fish	sardine
1940	24	sardine	Footprint	pre_MHW_Web/NCC_11242020_JimsOld_updatedKrill_10052022.csv	Pre	0.00363075510854393	1.81111342599141e-68	8.69334444475879e-67	*	Fish	sardine
1941	24	sardine	Footprint	pre_MHW_Web/NCC_11242020_JimsOld_updatedKrill_10052022.csv	Pre	0.0132708489784077	1.81111342599141e-68	8.69334444475879e-67	*	Fish	sardine
1942	24	sardine	Footprint	pre_MHW_Web/NCC_11242020_JimsOld_updatedKrill_10052022.csv	Pre	0.015000606823727	1.81111342599141e-68	8.69334444475879e-67	*	Fish	sardine
1943	24	sardine	Footprint	pre_MHW_Web/NCC_11242020_JimsOld_updatedKrill_10052022.csv	Pre	0.000108890037382352	1.81111342599141e-68	8.69334444475879e-67	*	Fish	sardine
1944	24	sardine	Footprint	pre_MHW_Web/NCC_11242020_JimsOld_updatedKrill_10052022.csv	Pre	0.0151826631108	1.81111342599141e-68	8.69334444475879e-67	*	Fish	sardine
1945	24	sardine	Footprint	pre_MHW_Web/NCC_11242020_JimsOld_updatedKrill_10052022.csv	Pre	0.0098401898983887	1.81111342599141e-68	8.69334444475879e-67	*	Fish	sardine
1946	24	sardine	Footprint	pre_MHW_Web/NCC_11242020_JimsOld_updatedKrill_10052022.csv	Pre	0.00312722041355394	1.81111342599141e-68	8.69334444475879e-67	*	Fish	sardine
1947	24	sardine	Footprint	pre_MHW_Web/NCC_11242020_JimsOld_updatedKrill_10052022.csv	Pre	0.00519795662811534	1.81111342599141e-68	8.69334444475879e-67	*	Fish	sardine
1948	24	sardine	Footprint	pre_MHW_Web/NCC_11242020_JimsOld_updatedKrill_10052022.csv	Pre	0.00205369906574562	1.81111342599141e-68	8.69334444475879e-67	*	Fish	sardine
1949	24	sardine	Footprint	pre_MHW_Web/NCC_11242020_JimsOld_updatedKrill_10052022.csv	Pre	0.00540859982339428	1.81111342599141e-68	8.69334444475879e-67	*	Fish	sardine
1950	24	sardine	Footprint	pre_MHW_Web/NCC_11242020_JimsOld_updatedKrill_10052022.csv	Pre	0.0129617525254906	1.81111342599141e-68	8.69334444475879e-67	*	Fish	sardine
1951	24	sardine	Footprint	pre_MHW_Web/NCC_11242020_JimsOld_updatedKrill_10052022.csv	Pre	0.0024626974231784	1.81111342599141e-68	8.69334444475879e-67	*	Fish	sardine
1952	24	sardine	Footprint	pre_MHW_Web/NCC_11242020_JimsOld_updatedKrill_10052022.csv	Pre	0.00968197018292873	1.81111342599141e-68	8.69334444475879e-67	*	Fish	sardine
1953	24	sardine	Footprint	pre_MHW_Web/NCC_11242020_JimsOld_updatedKrill_10052022.csv	Pre	0.0059856312533208	1.81111342599141e-68	8.69334444475879e-67	*	Fish	sardine
1954	24	sardine	Footprint	pre_MHW_Web/NCC_11242020_JimsOld_updatedKrill_10052022.csv	Pre	0.00973118738900094	1.81111342599141e-68	8.69334444475879e-67	*	Fish	sardine
1955	24	sardine	Footprint	pre_MHW_Web/NCC_11242020_JimsOld_updatedKrill_10052022.csv	Pre	0.00943034668676872	1.81111342599141e-68	8.69334444475879e-67	*	Fish	sardine
1956	24	sardine	Footprint	pre_MHW_Web/NCC_11242020_JimsOld_updatedKrill_10052022.csv	Pre	0.00618705322968838	1.81111342599141e-68	8.69334444475879e-67	*	Fish	sardine
1957	24	sardine	Footprint	pre_MHW_Web/NCC_11242020_JimsOld_updatedKrill_10052022.csv	Pre	0.00653206484726735	1.81111342599141e-68	8.69334444475879e-67	*	Fish	sardine
1958	24	sardine	Footprint	pre_MHW_Web/NCC_11242020_JimsOld_updatedKrill_10052022.csv	Pre	0.00176485109135749	1.81111342599141e-68	8.69334444475879e-67	*	Fish	sardine
1959	24	sardine	Footprint	pre_MHW_Web/NCC_11242020_JimsOld_updatedKrill_10052022.csv	Pre	0.00108971856644923	1.81111342599141e-68	8.69334444475879e-67	*	Fish	sardine
1960	24	sardine	Footprint	pre_MHW_Web/NCC_11242020_JimsOld_updatedKrill_10052022.csv	Pre	0.000952318207540978	1.81111342599141e-68	8.69334444475879e-67	*	Fish	sardine
1961	24	sardine	Footprint	pre_MHW_Web/NCC_11242020_JimsOld_updatedKrill_10052022.csv	Pre	0.0117252340655002	1.81111342599141e-68	8.69334444475879e-67	*	Fish	sardine
1962	24	sardine	Footprint	pre_MHW_Web/NCC_11242020_JimsOld_updatedKrill_10052022.csv	Pre	0.00501090812813124	1.81111342599141e-68	8.69334444475879e-67	*	Fish	sardine
1963	24	sardine	Footprint	pre_MHW_Web/NCC_11242020_JimsOld_updatedKrill_10052022.csv	Pre	0.00317395072136827	1.81111342599141e-68	8.69334444475879e-67	*	Fish	sardine
1964	24	sardine	Footprint	pre_MHW_Web/NCC_11242020_JimsOld_updatedKrill_10052022.csv	Pre	0.00147795730801352	1.81111342599141e-68	8.69334444475879e-67	*	Fish	sardine
1965	24	sardine	Footprint	pre_MHW_Web/NCC_11242020_JimsOld_updatedKrill_10052022.csv	Pre	0.00381034567155637	1.81111342599141e-68	8.69334444475879e-67	*	Fish	sardine
1966	24	sardine	Footprint	pre_MHW_Web/NCC_11242020_JimsOld_updatedKrill_10052022.csv	Pre	0.0214489215680469	1.81111342599141e-68	8.69334444475879e-67	*	Fish	sardine
1967	24	sardine	Footprint	pre_MHW_Web/NCC_11242020_JimsOld_updatedKrill_10052022.csv	Pre	0.0031976205909368	1.81111342599141e-68	8.69334444475879e-67	*	Fish	sardine
1968	24	sardine	Footprint	pre_MHW_Web/NCC_11242020_JimsOld_updatedKrill_10052022.csv	Pre	0.0148387797950796	1.81111342599141e-68	8.69334444475879e-67	*	Fish	sardine
1969	24	sardine	Footprint	pre_MHW_Web/NCC_11242020_JimsOld_updatedKrill_10052022.csv	Pre	0.0168959398521049	1.81111342599141e-68	8.69334444475879e-67	*	Fish	sardine
1970	24	sardine	Footprint	pre_MHW_Web/NCC_11242020_JimsOld_updatedKrill_10052022.csv	Pre	0.0139699011988348	1.81111342599141e-68	8.69334444475879e-67	*	Fish	sardine
1971	24	sardine	Footprint	pre_MHW_Web/NCC_11242020_JimsOld_updatedKrill_10052022.csv	Pre	0.000275762318260133	1.81111342599141e-68	8.69334444475879e-67	*	Fish	sardine
1972	24	sardine	Footprint	pre_MHW_Web/NCC_11242020_JimsOld_updatedKrill_10052022.csv	Pre	0.00103614581990631	1.81111342599141e-68	8.69334444475879e-67	*	Fish	sardine
1973	24	sardine	Footprint	pre_MHW_Web/NCC_11242020_JimsOld_updatedKrill_10052022.csv	Pre	0.000646472381576708	1.81111342599141e-68	8.69334444475879e-67	*	Fish	sardine
1974	24	sardine	Footprint	pre_MHW_Web/NCC_11242020_JimsOld_updatedKrill_10052022.csv	Pre	0.00406687419088124	1.81111342599141e-68	8.69334444475879e-67	*	Fish	sardine
1975	24	sardine	Footprint	pre_MHW_Web/NCC_11242020_JimsOld_updatedKrill_10052022.csv	Pre	0.0106692266883974	1.81111342599141e-68	8.69334444475879e-67	*	Fish	sardine
1976	24	sardine	Footprint	pre_MHW_Web/NCC_11242020_JimsOld_updatedKrill_10052022.csv	Pre	0.00582923910654809	1.81111342599141e-68	8.69334444475879e-67	*	Fish	sardine
1977	24	sardine	Footprint	pre_MHW_Web/NCC_11242020_JimsOld_updatedKrill_10052022.csv	Pre	0.00614022968100725	1.81111342599141e-68	8.69334444475879e-67	*	Fish	sardine
1978	24	sardine	Footprint	pre_MHW_Web/NCC_11242020_JimsOld_updatedKrill_10052022.csv	Pre	0.00113709898113844	1.81111342599141e-68	8.69334444475879e-67	*	Fish	sardine
1979	24	sardine	Footprint	pre_MHW_Web/NCC_11242020_JimsOld_updatedKrill_10052022.csv	Pre	0.0196491788784157	1.81111342599141e-68	8.69334444475879e-67	*	Fish	sardine
1980	24	sardine	Footprint	pre_MHW_Web/NCC_11242020_JimsOld_updatedKrill_10052022.csv	Pre	0.00882945987059154	1.81111342599141e-68	8.69334444475879e-67	*	Fish	sardine
1981	24	sardine	Footprint	pre_MHW_Web/NCC_11242020_JimsOld_updatedKrill_10052022.csv	Pre	0.0168784444984124	1.81111342599141e-68	8.69334444475879e-67	*	Fish	sardine
1982	24	sardine	Footprint	pre_MHW_Web/NCC_11242020_JimsOld_updatedKrill_10052022.csv	Pre	0.00305900335970848	1.81111342599141e-68	8.69334444475879e-67	*	Fish	sardine
1983	24	sardine	Footprint	pre_MHW_Web/NCC_11242020_JimsOld_updatedKrill_10052022.csv	Pre	0.00726051196474835	1.81111342599141e-68	8.69334444475879e-67	*	Fish	sardine
1984	24	sardine	Footprint	pre_MHW_Web/NCC_11242020_JimsOld_updatedKrill_10052022.csv	Pre	0.0190497924735974	1.81111342599141e-68	8.69334444475879e-67	*	Fish	sardine
1985	24	sardine	Footprint	pre_MHW_Web/NCC_11242020_JimsOld_updatedKrill_10052022.csv	Pre	0.00604419129384835	1.81111342599141e-68	8.69334444475879e-67	*	Fish	sardine
1986	24	sardine	Footprint	pre_MHW_Web/NCC_11242020_JimsOld_updatedKrill_10052022.csv	Pre	0.00615582207527481	1.81111342599141e-68	8.69334444475879e-67	*	Fish	sardine
1987	24	sardine	Footprint	pre_MHW_Web/NCC_11242020_JimsOld_updatedKrill_10052022.csv	Pre	0.00115927194966999	1.81111342599141e-68	8.69334444475879e-67	*	Fish	sardine
1988	24	sardine	Footprint	pre_MHW_Web/NCC_11242020_JimsOld_updatedKrill_10052022.csv	Pre	0.0193652880025343	1.81111342599141e-68	8.69334444475879e-67	*	Fish	sardine
1989	24	sardine	Footprint	pre_MHW_Web/NCC_11242020_JimsOld_updatedKrill_10052022.csv	Pre	0.00681541498699784	1.81111342599141e-68	8.69334444475879e-67	*	Fish	sardine
1990	24	sardine	Footprint	pre_MHW_Web/NCC_11242020_JimsOld_updatedKrill_10052022.csv	Pre	0.011789465881752	1.81111342599141e-68	8.69334444475879e-67	*	Fish	sardine
1991	24	sardine	Footprint	pre_MHW_Web/NCC_11242020_JimsOld_updatedKrill_10052022.csv	Pre	0.00502415749228229	1.81111342599141e-68	8.69334444475879e-67	*	Fish	sardine
1992	24	sardine	Footprint	pre_MHW_Web/NCC_11242020_JimsOld_updatedKrill_10052022.csv	Pre	0.0012981689250775	1.81111342599141e-68	8.69334444475879e-67	*	Fish	sardine
1993	24	sardine	Footprint	pre_MHW_Web/NCC_11242020_JimsOld_updatedKrill_10052022.csv	Pre	0.013155201271544	1.81111342599141e-68	8.69334444475879e-67	*	Fish	sardine
1994	24	sardine	Footprint	pre_MHW_Web/NCC_11242020_JimsOld_updatedKrill_10052022.csv	Pre	0.00442980453367193	1.81111342599141e-68	8.69334444475879e-67	*	Fish	sardine
1995	24	sardine	Footprint	pre_MHW_Web/NCC_11242020_JimsOld_updatedKrill_10052022.csv	Pre	0.000808967618556952	1.81111342599141e-68	8.69334444475879e-67	*	Fish	sardine
1996	24	sardine	Footprint	pre_MHW_Web/NCC_11242020_JimsOld_updatedKrill_10052022.csv	Pre	0.00203995848402029	1.81111342599141e-68	8.69334444475879e-67	*	Fish	sardine
1997	24	sardine	Footprint	pre_MHW_Web/NCC_11242020_JimsOld_updatedKrill_10052022.csv	Pre	0.000355801451279049	1.81111342599141e-68	8.69334444475879e-67	*	Fish	sardine
1998	24	sardine	Footprint	pre_MHW_Web/NCC_11242020_JimsOld_updatedKrill_10052022.csv	Pre	0.00134200459091021	1.81111342599141e-68	8.69334444475879e-67	*	Fish	sardine
1999	24	sardine	Footprint	pre_MHW_Web/NCC_11242020_JimsOld_updatedKrill_10052022.csv	Pre	0.00139020761146607	1.81111342599141e-68	8.69334444475879e-67	*	Fish	sardine
[truncated: 22,001 more rows]
