# Supplementary material for: Marine heatwaves disrupt ecosystem structure and function via altered food webs and energy flux
Source: Nat Commun. 2024 Mar 13;15:1988. doi: 10.1038/s41467-024-46263-2 (PMC10937662; doi:10.1038/s41467-024-46263-2)
Supplement: Supplementary file 6 — Source Data [file 41467_2024_46263_MOESM6_ESM.zip › FigS4.csv]

	FG.Num	FG	name	Model	MHW	value	p.value	p.corr	SS	Group	V3
1	33	rockfish	Footprint	pre_MHW_Web/NCC_11242020_JimsOld_updatedKrill_10052022.csv	Pre	0.00111198770098056	1.0905455076826e-11	5.23461843687648e-10	*	Rockfish	planktivorous rockfish
2	33	rockfish	Footprint	post_MHW_Web/NCC2_NCC1Matched_10042022.csv	Post	0.000739287015975789	1.0905455076826e-11	5.23461843687648e-10	*	Rockfish	planktivorous rockfish
3	33	rockfish	Footprint	pre_MHW_Web/NCC_11242020_JimsOld_updatedKrill_10052022.csv	Pre	8.48753152491012e-05	1.0905455076826e-11	5.23461843687648e-10	*	Rockfish	planktivorous rockfish
4	33	rockfish	Footprint	post_MHW_Web/NCC2_NCC1Matched_10042022.csv	Post	0.00022095924348534	1.0905455076826e-11	5.23461843687648e-10	*	Rockfish	planktivorous rockfish
5	33	rockfish	Footprint	pre_MHW_Web/NCC_11242020_JimsOld_updatedKrill_10052022.csv	Pre	0.000104916940759888	1.0905455076826e-11	5.23461843687648e-10	*	Rockfish	planktivorous rockfish
6	33	rockfish	Footprint	post_MHW_Web/NCC2_NCC1Matched_10042022.csv	Post	0.000395566055417872	1.0905455076826e-11	5.23461843687648e-10	*	Rockfish	planktivorous rockfish
7	33	rockfish	Footprint	post_MHW_Web/NCC2_NCC1Matched_10042022.csv	Post	0.000386449042256114	1.0905455076826e-11	5.23461843687648e-10	*	Rockfish	planktivorous rockfish
8	33	rockfish	Footprint	pre_MHW_Web/NCC_11242020_JimsOld_updatedKrill_10052022.csv	Pre	0.000183416513989711	1.0905455076826e-11	5.23461843687648e-10	*	Rockfish	planktivorous rockfish
9	33	rockfish	Footprint	post_MHW_Web/NCC2_NCC1Matched_10042022.csv	Post	0.000101395555693992	1.0905455076826e-11	5.23461843687648e-10	*	Rockfish	planktivorous rockfish
10	33	rockfish	Footprint	pre_MHW_Web/NCC_11242020_JimsOld_updatedKrill_10052022.csv	Pre	0.000500304217114734	1.0905455076826e-11	5.23461843687648e-10	*	Rockfish	planktivorous rockfish
11	33	rockfish	Footprint	post_MHW_Web/NCC2_NCC1Matched_10042022.csv	Post	0.00122598893614827	1.0905455076826e-11	5.23461843687648e-10	*	Rockfish	planktivorous rockfish
12	33	rockfish	Footprint	post_MHW_Web/NCC2_NCC1Matched_10042022.csv	Post	0.000273092134814209	1.0905455076826e-11	5.23461843687648e-10	*	Rockfish	planktivorous rockfish
13	33	rockfish	Footprint	pre_MHW_Web/NCC_11242020_JimsOld_updatedKrill_10052022.csv	Pre	0.000353352722795869	1.0905455076826e-11	5.23461843687648e-10	*	Rockfish	planktivorous rockfish
14	33	rockfish	Footprint	post_MHW_Web/NCC2_NCC1Matched_10042022.csv	Post	0.00060780334246645	1.0905455076826e-11	5.23461843687648e-10	*	Rockfish	planktivorous rockfish
15	33	rockfish	Footprint	pre_MHW_Web/NCC_11242020_JimsOld_updatedKrill_10052022.csv	Pre	0.000819187585516766	1.0905455076826e-11	5.23461843687648e-10	*	Rockfish	planktivorous rockfish
16	33	rockfish	Footprint	post_MHW_Web/NCC2_NCC1Matched_10042022.csv	Post	0.000365162036080226	1.0905455076826e-11	5.23461843687648e-10	*	Rockfish	planktivorous rockfish
17	33	rockfish	Footprint	pre_MHW_Web/NCC_11242020_JimsOld_updatedKrill_10052022.csv	Pre	0.000272642633840842	1.0905455076826e-11	5.23461843687648e-10	*	Rockfish	planktivorous rockfish
18	33	rockfish	Footprint	pre_MHW_Web/NCC_11242020_JimsOld_updatedKrill_10052022.csv	Pre	0.000338926016673087	1.0905455076826e-11	5.23461843687648e-10	*	Rockfish	planktivorous rockfish
19	33	rockfish	Footprint	post_MHW_Web/NCC2_NCC1Matched_10042022.csv	Post	0.000182592253071785	1.0905455076826e-11	5.23461843687648e-10	*	Rockfish	planktivorous rockfish
20	33	rockfish	Footprint	pre_MHW_Web/NCC_11242020_JimsOld_updatedKrill_10052022.csv	Pre	0.000790995610284132	1.0905455076826e-11	5.23461843687648e-10	*	Rockfish	planktivorous rockfish
21	33	rockfish	Footprint	post_MHW_Web/NCC2_NCC1Matched_10042022.csv	Post	0.000262463435021632	1.0905455076826e-11	5.23461843687648e-10	*	Rockfish	planktivorous rockfish
22	33	rockfish	Footprint	pre_MHW_Web/NCC_11242020_JimsOld_updatedKrill_10052022.csv	Pre	0.000416998159994279	1.0905455076826e-11	5.23461843687648e-10	*	Rockfish	planktivorous rockfish
23	33	rockfish	Footprint	post_MHW_Web/NCC2_NCC1Matched_10042022.csv	Post	0.000153247566142086	1.0905455076826e-11	5.23461843687648e-10	*	Rockfish	planktivorous rockfish
24	33	rockfish	Footprint	pre_MHW_Web/NCC_11242020_JimsOld_updatedKrill_10052022.csv	Pre	0.000461174189824263	1.0905455076826e-11	5.23461843687648e-10	*	Rockfish	planktivorous rockfish
25	33	rockfish	Footprint	pre_MHW_Web/NCC_11242020_JimsOld_updatedKrill_10052022.csv	Pre	0.00082540897174479	1.0905455076826e-11	5.23461843687648e-10	*	Rockfish	planktivorous rockfish
26	33	rockfish	Footprint	post_MHW_Web/NCC2_NCC1Matched_10042022.csv	Post	0.00143744110226575	1.0905455076826e-11	5.23461843687648e-10	*	Rockfish	planktivorous rockfish
27	33	rockfish	Footprint	pre_MHW_Web/NCC_11242020_JimsOld_updatedKrill_10052022.csv	Pre	0.00020063330526563	1.0905455076826e-11	5.23461843687648e-10	*	Rockfish	planktivorous rockfish
28	33	rockfish	Footprint	post_MHW_Web/NCC2_NCC1Matched_10042022.csv	Post	0.000413537220143476	1.0905455076826e-11	5.23461843687648e-10	*	Rockfish	planktivorous rockfish
29	33	rockfish	Footprint	pre_MHW_Web/NCC_11242020_JimsOld_updatedKrill_10052022.csv	Pre	0.00142345568008046	1.0905455076826e-11	5.23461843687648e-10	*	Rockfish	planktivorous rockfish
30	33	rockfish	Footprint	post_MHW_Web/NCC2_NCC1Matched_10042022.csv	Post	0.000233864881815215	1.0905455076826e-11	5.23461843687648e-10	*	Rockfish	planktivorous rockfish
31	33	rockfish	Footprint	pre_MHW_Web/NCC_11242020_JimsOld_updatedKrill_10052022.csv	Pre	0.000397819078941104	1.0905455076826e-11	5.23461843687648e-10	*	Rockfish	planktivorous rockfish
32	33	rockfish	Footprint	post_MHW_Web/NCC2_NCC1Matched_10042022.csv	Post	0.000366987554596588	1.0905455076826e-11	5.23461843687648e-10	*	Rockfish	planktivorous rockfish
33	33	rockfish	Footprint	pre_MHW_Web/NCC_11242020_JimsOld_updatedKrill_10052022.csv	Pre	0.000960605763264976	1.0905455076826e-11	5.23461843687648e-10	*	Rockfish	planktivorous rockfish
34	33	rockfish	Footprint	post_MHW_Web/NCC2_NCC1Matched_10042022.csv	Post	0.000452751658607643	1.0905455076826e-11	5.23461843687648e-10	*	Rockfish	planktivorous rockfish
35	33	rockfish	Footprint	pre_MHW_Web/NCC_11242020_JimsOld_updatedKrill_10052022.csv	Pre	0.00042738357032632	1.0905455076826e-11	5.23461843687648e-10	*	Rockfish	planktivorous rockfish
36	33	rockfish	Footprint	post_MHW_Web/NCC2_NCC1Matched_10042022.csv	Post	0.000236312566210074	1.0905455076826e-11	5.23461843687648e-10	*	Rockfish	planktivorous rockfish
37	33	rockfish	Footprint	pre_MHW_Web/NCC_11242020_JimsOld_updatedKrill_10052022.csv	Pre	0.000285466677645075	1.0905455076826e-11	5.23461843687648e-10	*	Rockfish	planktivorous rockfish
38	33	rockfish	Footprint	post_MHW_Web/NCC2_NCC1Matched_10042022.csv	Post	0.000449908171929239	1.0905455076826e-11	5.23461843687648e-10	*	Rockfish	planktivorous rockfish
39	33	rockfish	Footprint	pre_MHW_Web/NCC_11242020_JimsOld_updatedKrill_10052022.csv	Pre	0.000330419584522349	1.0905455076826e-11	5.23461843687648e-10	*	Rockfish	planktivorous rockfish
40	33	rockfish	Footprint	post_MHW_Web/NCC2_NCC1Matched_10042022.csv	Post	0.000388841154117386	1.0905455076826e-11	5.23461843687648e-10	*	Rockfish	planktivorous rockfish
41	33	rockfish	Footprint	pre_MHW_Web/NCC_11242020_JimsOld_updatedKrill_10052022.csv	Pre	0.000231338245784749	1.0905455076826e-11	5.23461843687648e-10	*	Rockfish	planktivorous rockfish
42	33	rockfish	Footprint	post_MHW_Web/NCC2_NCC1Matched_10042022.csv	Post	0.000279012463667774	1.0905455076826e-11	5.23461843687648e-10	*	Rockfish	planktivorous rockfish
43	33	rockfish	Footprint	pre_MHW_Web/NCC_11242020_JimsOld_updatedKrill_10052022.csv	Pre	0.00104702597446336	1.0905455076826e-11	5.23461843687648e-10	*	Rockfish	planktivorous rockfish
44	33	rockfish	Footprint	post_MHW_Web/NCC2_NCC1Matched_10042022.csv	Post	0.000168564384272699	1.0905455076826e-11	5.23461843687648e-10	*	Rockfish	planktivorous rockfish
45	33	rockfish	Footprint	pre_MHW_Web/NCC_11242020_JimsOld_updatedKrill_10052022.csv	Pre	0.000122643070782996	1.0905455076826e-11	5.23461843687648e-10	*	Rockfish	planktivorous rockfish
46	33	rockfish	Footprint	post_MHW_Web/NCC2_NCC1Matched_10042022.csv	Post	0.000597685619106434	1.0905455076826e-11	5.23461843687648e-10	*	Rockfish	planktivorous rockfish
47	33	rockfish	Footprint	pre_MHW_Web/NCC_11242020_JimsOld_updatedKrill_10052022.csv	Pre	0.000134463743645926	1.0905455076826e-11	5.23461843687648e-10	*	Rockfish	planktivorous rockfish
48	33	rockfish	Footprint	post_MHW_Web/NCC2_NCC1Matched_10042022.csv	Post	0.000259523835704637	1.0905455076826e-11	5.23461843687648e-10	*	Rockfish	planktivorous rockfish
49	33	rockfish	Footprint	pre_MHW_Web/NCC_11242020_JimsOld_updatedKrill_10052022.csv	Pre	0.000182347560428689	1.0905455076826e-11	5.23461843687648e-10	*	Rockfish	planktivorous rockfish
50	33	rockfish	Footprint	post_MHW_Web/NCC2_NCC1Matched_10042022.csv	Post	0.000151371365945431	1.0905455076826e-11	5.23461843687648e-10	*	Rockfish	planktivorous rockfish
51	33	rockfish	Footprint	pre_MHW_Web/NCC_11242020_JimsOld_updatedKrill_10052022.csv	Pre	0.00071278897501351	1.0905455076826e-11	5.23461843687648e-10	*	Rockfish	planktivorous rockfish
52	33	rockfish	Footprint	post_MHW_Web/NCC2_NCC1Matched_10042022.csv	Post	0.000191762619046017	1.0905455076826e-11	5.23461843687648e-10	*	Rockfish	planktivorous rockfish
53	33	rockfish	Footprint	pre_MHW_Web/NCC_11242020_JimsOld_updatedKrill_10052022.csv	Pre	9.75352326631436e-05	1.0905455076826e-11	5.23461843687648e-10	*	Rockfish	planktivorous rockfish
54	33	rockfish	Footprint	post_MHW_Web/NCC2_NCC1Matched_10042022.csv	Post	0.000581312468452222	1.0905455076826e-11	5.23461843687648e-10	*	Rockfish	planktivorous rockfish
55	33	rockfish	Footprint	pre_MHW_Web/NCC_11242020_JimsOld_updatedKrill_10052022.csv	Pre	4.83365802420129e-05	1.0905455076826e-11	5.23461843687648e-10	*	Rockfish	planktivorous rockfish
56	33	rockfish	Footprint	post_MHW_Web/NCC2_NCC1Matched_10042022.csv	Post	0.000225863676729071	1.0905455076826e-11	5.23461843687648e-10	*	Rockfish	planktivorous rockfish
57	33	rockfish	Footprint	pre_MHW_Web/NCC_11242020_JimsOld_updatedKrill_10052022.csv	Pre	0.000622647875572878	1.0905455076826e-11	5.23461843687648e-10	*	Rockfish	planktivorous rockfish
58	33	rockfish	Footprint	post_MHW_Web/NCC2_NCC1Matched_10042022.csv	Post	0.000514364200665384	1.0905455076826e-11	5.23461843687648e-10	*	Rockfish	planktivorous rockfish
59	33	rockfish	Footprint	pre_MHW_Web/NCC_11242020_JimsOld_updatedKrill_10052022.csv	Pre	0.000159100965552406	1.0905455076826e-11	5.23461843687648e-10	*	Rockfish	planktivorous rockfish
60	33	rockfish	Footprint	post_MHW_Web/NCC2_NCC1Matched_10042022.csv	Post	0.000271082239575993	1.0905455076826e-11	5.23461843687648e-10	*	Rockfish	planktivorous rockfish
61	33	rockfish	Footprint	pre_MHW_Web/NCC_11242020_JimsOld_updatedKrill_10052022.csv	Pre	0.000191043255855742	1.0905455076826e-11	5.23461843687648e-10	*	Rockfish	planktivorous rockfish
62	33	rockfish	Footprint	post_MHW_Web/NCC2_NCC1Matched_10042022.csv	Post	0.000283037312825379	1.0905455076826e-11	5.23461843687648e-10	*	Rockfish	planktivorous rockfish
63	33	rockfish	Footprint	pre_MHW_Web/NCC_11242020_JimsOld_updatedKrill_10052022.csv	Pre	0.000418207471656799	1.0905455076826e-11	5.23461843687648e-10	*	Rockfish	planktivorous rockfish
64	33	rockfish	Footprint	post_MHW_Web/NCC2_NCC1Matched_10042022.csv	Post	0.000205690964778283	1.0905455076826e-11	5.23461843687648e-10	*	Rockfish	planktivorous rockfish
65	33	rockfish	Footprint	pre_MHW_Web/NCC_11242020_JimsOld_updatedKrill_10052022.csv	Pre	0.000421695472077751	1.0905455076826e-11	5.23461843687648e-10	*	Rockfish	planktivorous rockfish
66	33	rockfish	Footprint	post_MHW_Web/NCC2_NCC1Matched_10042022.csv	Post	0.000228588180875159	1.0905455076826e-11	5.23461843687648e-10	*	Rockfish	planktivorous rockfish
67	33	rockfish	Footprint	pre_MHW_Web/NCC_11242020_JimsOld_updatedKrill_10052022.csv	Pre	0.000313452304826052	1.0905455076826e-11	5.23461843687648e-10	*	Rockfish	planktivorous rockfish
68	33	rockfish	Footprint	post_MHW_Web/NCC2_NCC1Matched_10042022.csv	Post	0.000437076420374705	1.0905455076826e-11	5.23461843687648e-10	*	Rockfish	planktivorous rockfish
69	33	rockfish	Footprint	pre_MHW_Web/NCC_11242020_JimsOld_updatedKrill_10052022.csv	Pre	0.000225484737978771	1.0905455076826e-11	5.23461843687648e-10	*	Rockfish	planktivorous rockfish
70	33	rockfish	Footprint	post_MHW_Web/NCC2_NCC1Matched_10042022.csv	Post	0.000564219686745138	1.0905455076826e-11	5.23461843687648e-10	*	Rockfish	planktivorous rockfish
71	33	rockfish	Footprint	pre_MHW_Web/NCC_11242020_JimsOld_updatedKrill_10052022.csv	Pre	0.000150287414812996	1.0905455076826e-11	5.23461843687648e-10	*	Rockfish	planktivorous rockfish
72	33	rockfish	Footprint	post_MHW_Web/NCC2_NCC1Matched_10042022.csv	Post	0.000350908543880194	1.0905455076826e-11	5.23461843687648e-10	*	Rockfish	planktivorous rockfish
73	33	rockfish	Footprint	pre_MHW_Web/NCC_11242020_JimsOld_updatedKrill_10052022.csv	Pre	0.000151722251141547	1.0905455076826e-11	5.23461843687648e-10	*	Rockfish	planktivorous rockfish
74	33	rockfish	Footprint	post_MHW_Web/NCC2_NCC1Matched_10042022.csv	Post	0.00050444123573622	1.0905455076826e-11	5.23461843687648e-10	*	Rockfish	planktivorous rockfish
75	33	rockfish	Footprint	pre_MHW_Web/NCC_11242020_JimsOld_updatedKrill_10052022.csv	Pre	0.000145255483535401	1.0905455076826e-11	5.23461843687648e-10	*	Rockfish	planktivorous rockfish
76	33	rockfish	Footprint	post_MHW_Web/NCC2_NCC1Matched_10042022.csv	Post	0.000241476032581036	1.0905455076826e-11	5.23461843687648e-10	*	Rockfish	planktivorous rockfish
77	33	rockfish	Footprint	pre_MHW_Web/NCC_11242020_JimsOld_updatedKrill_10052022.csv	Pre	0.000279275782772233	1.0905455076826e-11	5.23461843687648e-10	*	Rockfish	planktivorous rockfish
78	33	rockfish	Footprint	post_MHW_Web/NCC2_NCC1Matched_10042022.csv	Post	0.000602905032817738	1.0905455076826e-11	5.23461843687648e-10	*	Rockfish	planktivorous rockfish
79	33	rockfish	Footprint	pre_MHW_Web/NCC_11242020_JimsOld_updatedKrill_10052022.csv	Pre	0.000665695819956919	1.0905455076826e-11	5.23461843687648e-10	*	Rockfish	planktivorous rockfish
80	33	rockfish	Footprint	post_MHW_Web/NCC2_NCC1Matched_10042022.csv	Post	8.4353405739186e-05	1.0905455076826e-11	5.23461843687648e-10	*	Rockfish	planktivorous rockfish
81	33	rockfish	Footprint	pre_MHW_Web/NCC_11242020_JimsOld_updatedKrill_10052022.csv	Pre	0.000334677790132023	1.0905455076826e-11	5.23461843687648e-10	*	Rockfish	planktivorous rockfish
82	33	rockfish	Footprint	post_MHW_Web/NCC2_NCC1Matched_10042022.csv	Post	0.000435064645199955	1.0905455076826e-11	5.23461843687648e-10	*	Rockfish	planktivorous rockfish
83	33	rockfish	Footprint	pre_MHW_Web/NCC_11242020_JimsOld_updatedKrill_10052022.csv	Pre	0.000395316750650662	1.0905455076826e-11	5.23461843687648e-10	*	Rockfish	planktivorous rockfish
84	33	rockfish	Footprint	post_MHW_Web/NCC2_NCC1Matched_10042022.csv	Post	0.000457416561337665	1.0905455076826e-11	5.23461843687648e-10	*	Rockfish	planktivorous rockfish
85	33	rockfish	Footprint	pre_MHW_Web/NCC_11242020_JimsOld_updatedKrill_10052022.csv	Pre	0.000415580881666266	1.0905455076826e-11	5.23461843687648e-10	*	Rockfish	planktivorous rockfish
86	33	rockfish	Footprint	post_MHW_Web/NCC2_NCC1Matched_10042022.csv	Post	0.000162243176060785	1.0905455076826e-11	5.23461843687648e-10	*	Rockfish	planktivorous rockfish
87	33	rockfish	Footprint	pre_MHW_Web/NCC_11242020_JimsOld_updatedKrill_10052022.csv	Pre	0.000149243851240102	1.0905455076826e-11	5.23461843687648e-10	*	Rockfish	planktivorous rockfish
88	33	rockfish	Footprint	post_MHW_Web/NCC2_NCC1Matched_10042022.csv	Post	0.000198909279546622	1.0905455076826e-11	5.23461843687648e-10	*	Rockfish	planktivorous rockfish
89	33	rockfish	Footprint	pre_MHW_Web/NCC_11242020_JimsOld_updatedKrill_10052022.csv	Pre	6.27599903948074e-05	1.0905455076826e-11	5.23461843687648e-10	*	Rockfish	planktivorous rockfish
90	33	rockfish	Footprint	post_MHW_Web/NCC2_NCC1Matched_10042022.csv	Post	0.000340773541583175	1.0905455076826e-11	5.23461843687648e-10	*	Rockfish	planktivorous rockfish
91	33	rockfish	Footprint	pre_MHW_Web/NCC_11242020_JimsOld_updatedKrill_10052022.csv	Pre	0.000166454654154448	1.0905455076826e-11	5.23461843687648e-10	*	Rockfish	planktivorous rockfish
92	33	rockfish	Footprint	post_MHW_Web/NCC2_NCC1Matched_10042022.csv	Post	0.000122862595344068	1.0905455076826e-11	5.23461843687648e-10	*	Rockfish	planktivorous rockfish
93	33	rockfish	Footprint	pre_MHW_Web/NCC_11242020_JimsOld_updatedKrill_10052022.csv	Pre	6.13995032448227e-05	1.0905455076826e-11	5.23461843687648e-10	*	Rockfish	planktivorous rockfish
94	33	rockfish	Footprint	post_MHW_Web/NCC2_NCC1Matched_10042022.csv	Post	0.000249830171692194	1.0905455076826e-11	5.23461843687648e-10	*	Rockfish	planktivorous rockfish
95	33	rockfish	Footprint	pre_MHW_Web/NCC_11242020_JimsOld_updatedKrill_10052022.csv	Pre	0.000392342430490796	1.0905455076826e-11	5.23461843687648e-10	*	Rockfish	planktivorous rockfish
96	33	rockfish	Footprint	post_MHW_Web/NCC2_NCC1Matched_10042022.csv	Post	0.000247929439103374	1.0905455076826e-11	5.23461843687648e-10	*	Rockfish	planktivorous rockfish
97	33	rockfish	Footprint	pre_MHW_Web/NCC_11242020_JimsOld_updatedKrill_10052022.csv	Pre	0.000110445985053576	1.0905455076826e-11	5.23461843687648e-10	*	Rockfish	planktivorous rockfish
98	33	rockfish	Footprint	post_MHW_Web/NCC2_NCC1Matched_10042022.csv	Post	0.000523383491669716	1.0905455076826e-11	5.23461843687648e-10	*	Rockfish	planktivorous rockfish
99	33	rockfish	Footprint	pre_MHW_Web/NCC_11242020_JimsOld_updatedKrill_10052022.csv	Pre	0.000352940060657805	1.0905455076826e-11	5.23461843687648e-10	*	Rockfish	planktivorous rockfish
100	33	rockfish	Footprint	post_MHW_Web/NCC2_NCC1Matched_10042022.csv	Post	0.00025755333230242	1.0905455076826e-11	5.23461843687648e-10	*	Rockfish	planktivorous rockfish
101	33	rockfish	Footprint	pre_MHW_Web/NCC_11242020_JimsOld_updatedKrill_10052022.csv	Pre	0.000105917288612513	1.0905455076826e-11	5.23461843687648e-10	*	Rockfish	planktivorous rockfish
102	33	rockfish	Footprint	post_MHW_Web/NCC2_NCC1Matched_10042022.csv	Post	0.000201530039583037	1.0905455076826e-11	5.23461843687648e-10	*	Rockfish	planktivorous rockfish
103	33	rockfish	Footprint	pre_MHW_Web/NCC_11242020_JimsOld_updatedKrill_10052022.csv	Pre	0.000246176152680372	1.0905455076826e-11	5.23461843687648e-10	*	Rockfish	planktivorous rockfish
104	33	rockfish	Footprint	post_MHW_Web/NCC2_NCC1Matched_10042022.csv	Post	0.000181191396380013	1.0905455076826e-11	5.23461843687648e-10	*	Rockfish	planktivorous rockfish
105	33	rockfish	Footprint	pre_MHW_Web/NCC_11242020_JimsOld_updatedKrill_10052022.csv	Pre	0.000567931972791437	1.0905455076826e-11	5.23461843687648e-10	*	Rockfish	planktivorous rockfish
106	33	rockfish	Footprint	post_MHW_Web/NCC2_NCC1Matched_10042022.csv	Post	0.000622492966889346	1.0905455076826e-11	5.23461843687648e-10	*	Rockfish	planktivorous rockfish
107	33	rockfish	Footprint	pre_MHW_Web/NCC_11242020_JimsOld_updatedKrill_10052022.csv	Pre	3.05965056777222e-05	1.0905455076826e-11	5.23461843687648e-10	*	Rockfish	planktivorous rockfish
108	33	rockfish	Footprint	post_MHW_Web/NCC2_NCC1Matched_10042022.csv	Post	0.000367032842961486	1.0905455076826e-11	5.23461843687648e-10	*	Rockfish	planktivorous rockfish
109	33	rockfish	Footprint	pre_MHW_Web/NCC_11242020_JimsOld_updatedKrill_10052022.csv	Pre	0.000411272508718263	1.0905455076826e-11	5.23461843687648e-10	*	Rockfish	planktivorous rockfish
110	33	rockfish	Footprint	post_MHW_Web/NCC2_NCC1Matched_10042022.csv	Post	0.000197227239902755	1.0905455076826e-11	5.23461843687648e-10	*	Rockfish	planktivorous rockfish
111	33	rockfish	Footprint	pre_MHW_Web/NCC_11242020_JimsOld_updatedKrill_10052022.csv	Pre	0.000857034992961037	1.0905455076826e-11	5.23461843687648e-10	*	Rockfish	planktivorous rockfish
112	33	rockfish	Footprint	post_MHW_Web/NCC2_NCC1Matched_10042022.csv	Post	0.00128305501898925	1.0905455076826e-11	5.23461843687648e-10	*	Rockfish	planktivorous rockfish
113	33	rockfish	Footprint	pre_MHW_Web/NCC_11242020_JimsOld_updatedKrill_10052022.csv	Pre	0.000700151392550892	1.0905455076826e-11	5.23461843687648e-10	*	Rockfish	planktivorous rockfish
114	33	rockfish	Footprint	post_MHW_Web/NCC2_NCC1Matched_10042022.csv	Post	0.000544618772415211	1.0905455076826e-11	5.23461843687648e-10	*	Rockfish	planktivorous rockfish
115	33	rockfish	Footprint	pre_MHW_Web/NCC_11242020_JimsOld_updatedKrill_10052022.csv	Pre	0.00017690352373417	1.0905455076826e-11	5.23461843687648e-10	*	Rockfish	planktivorous rockfish
116	33	rockfish	Footprint	post_MHW_Web/NCC2_NCC1Matched_10042022.csv	Post	0.000430597764724242	1.0905455076826e-11	5.23461843687648e-10	*	Rockfish	planktivorous rockfish
117	33	rockfish	Footprint	pre_MHW_Web/NCC_11242020_JimsOld_updatedKrill_10052022.csv	Pre	4.39588748902464e-05	1.0905455076826e-11	5.23461843687648e-10	*	Rockfish	planktivorous rockfish
118	33	rockfish	Footprint	post_MHW_Web/NCC2_NCC1Matched_10042022.csv	Post	0.000303937490110738	1.0905455076826e-11	5.23461843687648e-10	*	Rockfish	planktivorous rockfish
119	33	rockfish	Footprint	pre_MHW_Web/NCC_11242020_JimsOld_updatedKrill_10052022.csv	Pre	0.000548280226755033	1.0905455076826e-11	5.23461843687648e-10	*	Rockfish	planktivorous rockfish
120	33	rockfish	Footprint	post_MHW_Web/NCC2_NCC1Matched_10042022.csv	Post	0.000129899004891093	1.0905455076826e-11	5.23461843687648e-10	*	Rockfish	planktivorous rockfish
121	33	rockfish	Footprint	pre_MHW_Web/NCC_11242020_JimsOld_updatedKrill_10052022.csv	Pre	0.000316764418221307	1.0905455076826e-11	5.23461843687648e-10	*	Rockfish	planktivorous rockfish
122	33	rockfish	Footprint	post_MHW_Web/NCC2_NCC1Matched_10042022.csv	Post	0.000193944650667089	1.0905455076826e-11	5.23461843687648e-10	*	Rockfish	planktivorous rockfish
123	33	rockfish	Footprint	pre_MHW_Web/NCC_11242020_JimsOld_updatedKrill_10052022.csv	Pre	0.000340205123733754	1.0905455076826e-11	5.23461843687648e-10	*	Rockfish	planktivorous rockfish
124	33	rockfish	Footprint	post_MHW_Web/NCC2_NCC1Matched_10042022.csv	Post	0.00014628962488365	1.0905455076826e-11	5.23461843687648e-10	*	Rockfish	planktivorous rockfish
125	33	rockfish	Footprint	pre_MHW_Web/NCC_11242020_JimsOld_updatedKrill_10052022.csv	Pre	6.41546626921677e-05	1.0905455076826e-11	5.23461843687648e-10	*	Rockfish	planktivorous rockfish
126	33	rockfish	Footprint	post_MHW_Web/NCC2_NCC1Matched_10042022.csv	Post	0.000186286451539202	1.0905455076826e-11	5.23461843687648e-10	*	Rockfish	planktivorous rockfish
127	33	rockfish	Footprint	pre_MHW_Web/NCC_11242020_JimsOld_updatedKrill_10052022.csv	Pre	0.00017139763895736	1.0905455076826e-11	5.23461843687648e-10	*	Rockfish	planktivorous rockfish
128	33	rockfish	Footprint	post_MHW_Web/NCC2_NCC1Matched_10042022.csv	Post	0.00033223139814207	1.0905455076826e-11	5.23461843687648e-10	*	Rockfish	planktivorous rockfish
129	33	rockfish	Footprint	pre_MHW_Web/NCC_11242020_JimsOld_updatedKrill_10052022.csv	Pre	0.000714538439572405	1.0905455076826e-11	5.23461843687648e-10	*	Rockfish	planktivorous rockfish
130	33	rockfish	Footprint	post_MHW_Web/NCC2_NCC1Matched_10042022.csv	Post	0.000131306972349827	1.0905455076826e-11	5.23461843687648e-10	*	Rockfish	planktivorous rockfish
131	33	rockfish	Footprint	pre_MHW_Web/NCC_11242020_JimsOld_updatedKrill_10052022.csv	Pre	0.00341099894707086	1.0905455076826e-11	5.23461843687648e-10	*	Rockfish	planktivorous rockfish
132	33	rockfish	Footprint	post_MHW_Web/NCC2_NCC1Matched_10042022.csv	Post	0.000558673479572797	1.0905455076826e-11	5.23461843687648e-10	*	Rockfish	planktivorous rockfish
133	33	rockfish	Footprint	pre_MHW_Web/NCC_11242020_JimsOld_updatedKrill_10052022.csv	Pre	4.12345121897073e-05	1.0905455076826e-11	5.23461843687648e-10	*	Rockfish	planktivorous rockfish
134	33	rockfish	Footprint	post_MHW_Web/NCC2_NCC1Matched_10042022.csv	Post	0.000125134521389488	1.0905455076826e-11	5.23461843687648e-10	*	Rockfish	planktivorous rockfish
135	33	rockfish	Footprint	pre_MHW_Web/NCC_11242020_JimsOld_updatedKrill_10052022.csv	Pre	0.000116124898642862	1.0905455076826e-11	5.23461843687648e-10	*	Rockfish	planktivorous rockfish
136	33	rockfish	Footprint	post_MHW_Web/NCC2_NCC1Matched_10042022.csv	Post	0.000237680930939825	1.0905455076826e-11	5.23461843687648e-10	*	Rockfish	planktivorous rockfish
137	33	rockfish	Footprint	pre_MHW_Web/NCC_11242020_JimsOld_updatedKrill_10052022.csv	Pre	0.000200933446117883	1.0905455076826e-11	5.23461843687648e-10	*	Rockfish	planktivorous rockfish
138	33	rockfish	Footprint	post_MHW_Web/NCC2_NCC1Matched_10042022.csv	Post	0.000384453788038056	1.0905455076826e-11	5.23461843687648e-10	*	Rockfish	planktivorous rockfish
139	33	rockfish	Footprint	pre_MHW_Web/NCC_11242020_JimsOld_updatedKrill_10052022.csv	Pre	5.55658227950911e-05	1.0905455076826e-11	5.23461843687648e-10	*	Rockfish	planktivorous rockfish
140	33	rockfish	Footprint	post_MHW_Web/NCC2_NCC1Matched_10042022.csv	Post	0.00017377234167921	1.0905455076826e-11	5.23461843687648e-10	*	Rockfish	planktivorous rockfish
141	33	rockfish	Footprint	pre_MHW_Web/NCC_11242020_JimsOld_updatedKrill_10052022.csv	Pre	0.000709901561238164	1.0905455076826e-11	5.23461843687648e-10	*	Rockfish	planktivorous rockfish
142	33	rockfish	Footprint	post_MHW_Web/NCC2_NCC1Matched_10042022.csv	Post	0.000162075277056327	1.0905455076826e-11	5.23461843687648e-10	*	Rockfish	planktivorous rockfish
143	33	rockfish	Footprint	pre_MHW_Web/NCC_11242020_JimsOld_updatedKrill_10052022.csv	Pre	0.000107888183535775	1.0905455076826e-11	5.23461843687648e-10	*	Rockfish	planktivorous rockfish
144	33	rockfish	Footprint	post_MHW_Web/NCC2_NCC1Matched_10042022.csv	Post	0.000324178593073046	1.0905455076826e-11	5.23461843687648e-10	*	Rockfish	planktivorous rockfish
145	33	rockfish	Footprint	pre_MHW_Web/NCC_11242020_JimsOld_updatedKrill_10052022.csv	Pre	0.000258499735853504	1.0905455076826e-11	5.23461843687648e-10	*	Rockfish	planktivorous rockfish
146	33	rockfish	Footprint	post_MHW_Web/NCC2_NCC1Matched_10042022.csv	Post	9.66285251819898e-05	1.0905455076826e-11	5.23461843687648e-10	*	Rockfish	planktivorous rockfish
147	33	rockfish	Footprint	pre_MHW_Web/NCC_11242020_JimsOld_updatedKrill_10052022.csv	Pre	0.000364621857673378	1.0905455076826e-11	5.23461843687648e-10	*	Rockfish	planktivorous rockfish
148	33	rockfish	Footprint	post_MHW_Web/NCC2_NCC1Matched_10042022.csv	Post	0.000930375859438901	1.0905455076826e-11	5.23461843687648e-10	*	Rockfish	planktivorous rockfish
149	33	rockfish	Footprint	pre_MHW_Web/NCC_11242020_JimsOld_updatedKrill_10052022.csv	Pre	0.000207750014937952	1.0905455076826e-11	5.23461843687648e-10	*	Rockfish	planktivorous rockfish
150	33	rockfish	Footprint	post_MHW_Web/NCC2_NCC1Matched_10042022.csv	Post	0.000474394311792153	1.0905455076826e-11	5.23461843687648e-10	*	Rockfish	planktivorous rockfish
151	33	rockfish	Footprint	pre_MHW_Web/NCC_11242020_JimsOld_updatedKrill_10052022.csv	Pre	0.000245503348173951	1.0905455076826e-11	5.23461843687648e-10	*	Rockfish	planktivorous rockfish
152	33	rockfish	Footprint	post_MHW_Web/NCC2_NCC1Matched_10042022.csv	Post	0.000132931588514484	1.0905455076826e-11	5.23461843687648e-10	*	Rockfish	planktivorous rockfish
153	33	rockfish	Footprint	pre_MHW_Web/NCC_11242020_JimsOld_updatedKrill_10052022.csv	Pre	8.28269286052679e-05	1.0905455076826e-11	5.23461843687648e-10	*	Rockfish	planktivorous rockfish
154	33	rockfish	Footprint	post_MHW_Web/NCC2_NCC1Matched_10042022.csv	Post	9.02907527868659e-05	1.0905455076826e-11	5.23461843687648e-10	*	Rockfish	planktivorous rockfish
155	33	rockfish	Footprint	pre_MHW_Web/NCC_11242020_JimsOld_updatedKrill_10052022.csv	Pre	4.96244101014065e-05	1.0905455076826e-11	5.23461843687648e-10	*	Rockfish	planktivorous rockfish
156	33	rockfish	Footprint	post_MHW_Web/NCC2_NCC1Matched_10042022.csv	Post	0.000236014532230181	1.0905455076826e-11	5.23461843687648e-10	*	Rockfish	planktivorous rockfish
157	33	rockfish	Footprint	pre_MHW_Web/NCC_11242020_JimsOld_updatedKrill_10052022.csv	Pre	0.00028613101772722	1.0905455076826e-11	5.23461843687648e-10	*	Rockfish	planktivorous rockfish
158	33	rockfish	Footprint	post_MHW_Web/NCC2_NCC1Matched_10042022.csv	Post	0.000182441980085696	1.0905455076826e-11	5.23461843687648e-10	*	Rockfish	planktivorous rockfish
159	33	rockfish	Footprint	pre_MHW_Web/NCC_11242020_JimsOld_updatedKrill_10052022.csv	Pre	0.000424265267453211	1.0905455076826e-11	5.23461843687648e-10	*	Rockfish	planktivorous rockfish
160	33	rockfish	Footprint	post_MHW_Web/NCC2_NCC1Matched_10042022.csv	Post	0.000163489444686359	1.0905455076826e-11	5.23461843687648e-10	*	Rockfish	planktivorous rockfish
161	33	rockfish	Footprint	pre_MHW_Web/NCC_11242020_JimsOld_updatedKrill_10052022.csv	Pre	0.000796774465051994	1.0905455076826e-11	5.23461843687648e-10	*	Rockfish	planktivorous rockfish
162	33	rockfish	Footprint	post_MHW_Web/NCC2_NCC1Matched_10042022.csv	Post	0.00030959091739104	1.0905455076826e-11	5.23461843687648e-10	*	Rockfish	planktivorous rockfish
163	33	rockfish	Footprint	pre_MHW_Web/NCC_11242020_JimsOld_updatedKrill_10052022.csv	Pre	0.000740573128704073	1.0905455076826e-11	5.23461843687648e-10	*	Rockfish	planktivorous rockfish
164	33	rockfish	Footprint	post_MHW_Web/NCC2_NCC1Matched_10042022.csv	Post	0.000440054291898155	1.0905455076826e-11	5.23461843687648e-10	*	Rockfish	planktivorous rockfish
165	33	rockfish	Footprint	pre_MHW_Web/NCC_11242020_JimsOld_updatedKrill_10052022.csv	Pre	0.000296568573832701	1.0905455076826e-11	5.23461843687648e-10	*	Rockfish	planktivorous rockfish
166	33	rockfish	Footprint	post_MHW_Web/NCC2_NCC1Matched_10042022.csv	Post	0.000758563808053555	1.0905455076826e-11	5.23461843687648e-10	*	Rockfish	planktivorous rockfish
167	33	rockfish	Footprint	pre_MHW_Web/NCC_11242020_JimsOld_updatedKrill_10052022.csv	Pre	4.10706186362572e-05	1.0905455076826e-11	5.23461843687648e-10	*	Rockfish	planktivorous rockfish
168	33	rockfish	Footprint	post_MHW_Web/NCC2_NCC1Matched_10042022.csv	Post	0.000130920415110331	1.0905455076826e-11	5.23461843687648e-10	*	Rockfish	planktivorous rockfish
169	33	rockfish	Footprint	pre_MHW_Web/NCC_11242020_JimsOld_updatedKrill_10052022.csv	Pre	9.15036280553211e-05	1.0905455076826e-11	5.23461843687648e-10	*	Rockfish	planktivorous rockfish
170	33	rockfish	Footprint	post_MHW_Web/NCC2_NCC1Matched_10042022.csv	Post	0.000344655444232546	1.0905455076826e-11	5.23461843687648e-10	*	Rockfish	planktivorous rockfish
171	33	rockfish	Footprint	pre_MHW_Web/NCC_11242020_JimsOld_updatedKrill_10052022.csv	Pre	6.40708225660312e-05	1.0905455076826e-11	5.23461843687648e-10	*	Rockfish	planktivorous rockfish
172	33	rockfish	Footprint	post_MHW_Web/NCC2_NCC1Matched_10042022.csv	Post	0.000895294122139173	1.0905455076826e-11	5.23461843687648e-10	*	Rockfish	planktivorous rockfish
173	33	rockfish	Footprint	pre_MHW_Web/NCC_11242020_JimsOld_updatedKrill_10052022.csv	Pre	0.000193821715753027	1.0905455076826e-11	5.23461843687648e-10	*	Rockfish	planktivorous rockfish
174	33	rockfish	Footprint	post_MHW_Web/NCC2_NCC1Matched_10042022.csv	Post	0.000303400141326134	1.0905455076826e-11	5.23461843687648e-10	*	Rockfish	planktivorous rockfish
175	33	rockfish	Footprint	pre_MHW_Web/NCC_11242020_JimsOld_updatedKrill_10052022.csv	Pre	0.000197466582775384	1.0905455076826e-11	5.23461843687648e-10	*	Rockfish	planktivorous rockfish
176	33	rockfish	Footprint	post_MHW_Web/NCC2_NCC1Matched_10042022.csv	Post	0.000272422210744036	1.0905455076826e-11	5.23461843687648e-10	*	Rockfish	planktivorous rockfish
177	33	rockfish	Footprint	pre_MHW_Web/NCC_11242020_JimsOld_updatedKrill_10052022.csv	Pre	7.0986460962884e-05	1.0905455076826e-11	5.23461843687648e-10	*	Rockfish	planktivorous rockfish
178	33	rockfish	Footprint	post_MHW_Web/NCC2_NCC1Matched_10042022.csv	Post	6.89594098945862e-05	1.0905455076826e-11	5.23461843687648e-10	*	Rockfish	planktivorous rockfish
179	33	rockfish	Footprint	pre_MHW_Web/NCC_11242020_JimsOld_updatedKrill_10052022.csv	Pre	0.000327703209688426	1.0905455076826e-11	5.23461843687648e-10	*	Rockfish	planktivorous rockfish
180	33	rockfish	Footprint	post_MHW_Web/NCC2_NCC1Matched_10042022.csv	Post	0.000871490440388818	1.0905455076826e-11	5.23461843687648e-10	*	Rockfish	planktivorous rockfish
181	33	rockfish	Footprint	pre_MHW_Web/NCC_11242020_JimsOld_updatedKrill_10052022.csv	Pre	0.000839816320390667	1.0905455076826e-11	5.23461843687648e-10	*	Rockfish	planktivorous rockfish
182	33	rockfish	Footprint	post_MHW_Web/NCC2_NCC1Matched_10042022.csv	Post	0.00124823132629574	1.0905455076826e-11	5.23461843687648e-10	*	Rockfish	planktivorous rockfish
183	33	rockfish	Footprint	pre_MHW_Web/NCC_11242020_JimsOld_updatedKrill_10052022.csv	Pre	0.000329992192786485	1.0905455076826e-11	5.23461843687648e-10	*	Rockfish	planktivorous rockfish
184	33	rockfish	Footprint	post_MHW_Web/NCC2_NCC1Matched_10042022.csv	Post	0.000158318390358628	1.0905455076826e-11	5.23461843687648e-10	*	Rockfish	planktivorous rockfish
185	33	rockfish	Footprint	pre_MHW_Web/NCC_11242020_JimsOld_updatedKrill_10052022.csv	Pre	4.69001767589261e-05	1.0905455076826e-11	5.23461843687648e-10	*	Rockfish	planktivorous rockfish
186	33	rockfish	Footprint	post_MHW_Web/NCC2_NCC1Matched_10042022.csv	Post	0.000639614158018946	1.0905455076826e-11	5.23461843687648e-10	*	Rockfish	planktivorous rockfish
187	33	rockfish	Footprint	pre_MHW_Web/NCC_11242020_JimsOld_updatedKrill_10052022.csv	Pre	0.000356077939174187	1.0905455076826e-11	5.23461843687648e-10	*	Rockfish	planktivorous rockfish
188	33	rockfish	Footprint	post_MHW_Web/NCC2_NCC1Matched_10042022.csv	Post	0.00130502570106463	1.0905455076826e-11	5.23461843687648e-10	*	Rockfish	planktivorous rockfish
189	33	rockfish	Footprint	pre_MHW_Web/NCC_11242020_JimsOld_updatedKrill_10052022.csv	Pre	0.000366650662242174	1.0905455076826e-11	5.23461843687648e-10	*	Rockfish	planktivorous rockfish
190	33	rockfish	Footprint	post_MHW_Web/NCC2_NCC1Matched_10042022.csv	Post	0.000184575082563787	1.0905455076826e-11	5.23461843687648e-10	*	Rockfish	planktivorous rockfish
191	33	rockfish	Footprint	pre_MHW_Web/NCC_11242020_JimsOld_updatedKrill_10052022.csv	Pre	0.000888310663824211	1.0905455076826e-11	5.23461843687648e-10	*	Rockfish	planktivorous rockfish
192	33	rockfish	Footprint	post_MHW_Web/NCC2_NCC1Matched_10042022.csv	Post	5.40256257353378e-05	1.0905455076826e-11	5.23461843687648e-10	*	Rockfish	planktivorous rockfish
193	33	rockfish	Footprint	pre_MHW_Web/NCC_11242020_JimsOld_updatedKrill_10052022.csv	Pre	0.000325343181606843	1.0905455076826e-11	5.23461843687648e-10	*	Rockfish	planktivorous rockfish
194	33	rockfish	Footprint	post_MHW_Web/NCC2_NCC1Matched_10042022.csv	Post	0.000211311453719594	1.0905455076826e-11	5.23461843687648e-10	*	Rockfish	planktivorous rockfish
195	33	rockfish	Footprint	pre_MHW_Web/NCC_11242020_JimsOld_updatedKrill_10052022.csv	Pre	5.3055809157151e-05	1.0905455076826e-11	5.23461843687648e-10	*	Rockfish	planktivorous rockfish
196	33	rockfish	Footprint	post_MHW_Web/NCC2_NCC1Matched_10042022.csv	Post	0.000137013477121819	1.0905455076826e-11	5.23461843687648e-10	*	Rockfish	planktivorous rockfish
197	33	rockfish	Footprint	pre_MHW_Web/NCC_11242020_JimsOld_updatedKrill_10052022.csv	Pre	0.000353623271404683	1.0905455076826e-11	5.23461843687648e-10	*	Rockfish	planktivorous rockfish
198	33	rockfish	Footprint	post_MHW_Web/NCC2_NCC1Matched_10042022.csv	Post	0.00016705463472884	1.0905455076826e-11	5.23461843687648e-10	*	Rockfish	planktivorous rockfish
199	33	rockfish	Footprint	pre_MHW_Web/NCC_11242020_JimsOld_updatedKrill_10052022.csv	Pre	8.9505038639132e-05	1.0905455076826e-11	5.23461843687648e-10	*	Rockfish	planktivorous rockfish
200	33	rockfish	Footprint	post_MHW_Web/NCC2_NCC1Matched_10042022.csv	Post	0.000378770902429498	1.0905455076826e-11	5.23461843687648e-10	*	Rockfish	planktivorous rockfish
201	33	rockfish	Footprint	pre_MHW_Web/NCC_11242020_JimsOld_updatedKrill_10052022.csv	Pre	0.000273297876860471	1.0905455076826e-11	5.23461843687648e-10	*	Rockfish	planktivorous rockfish
202	33	rockfish	Footprint	post_MHW_Web/NCC2_NCC1Matched_10042022.csv	Post	0.00084472510505103	1.0905455076826e-11	5.23461843687648e-10	*	Rockfish	planktivorous rockfish
203	33	rockfish	Footprint	pre_MHW_Web/NCC_11242020_JimsOld_updatedKrill_10052022.csv	Pre	0.000345199563304022	1.0905455076826e-11	5.23461843687648e-10	*	Rockfish	planktivorous rockfish
204	33	rockfish	Footprint	post_MHW_Web/NCC2_NCC1Matched_10042022.csv	Post	0.000308701450656144	1.0905455076826e-11	5.23461843687648e-10	*	Rockfish	planktivorous rockfish
205	33	rockfish	Footprint	pre_MHW_Web/NCC_11242020_JimsOld_updatedKrill_10052022.csv	Pre	0.000171805877817867	1.0905455076826e-11	5.23461843687648e-10	*	Rockfish	planktivorous rockfish
206	33	rockfish	Footprint	post_MHW_Web/NCC2_NCC1Matched_10042022.csv	Post	0.000286506418198751	1.0905455076826e-11	5.23461843687648e-10	*	Rockfish	planktivorous rockfish
207	33	rockfish	Footprint	pre_MHW_Web/NCC_11242020_JimsOld_updatedKrill_10052022.csv	Pre	0.000142508684226834	1.0905455076826e-11	5.23461843687648e-10	*	Rockfish	planktivorous rockfish
208	33	rockfish	Footprint	post_MHW_Web/NCC2_NCC1Matched_10042022.csv	Post	0.000615836950005338	1.0905455076826e-11	5.23461843687648e-10	*	Rockfish	planktivorous rockfish
209	33	rockfish	Footprint	pre_MHW_Web/NCC_11242020_JimsOld_updatedKrill_10052022.csv	Pre	0.000215497392230141	1.0905455076826e-11	5.23461843687648e-10	*	Rockfish	planktivorous rockfish
210	33	rockfish	Footprint	post_MHW_Web/NCC2_NCC1Matched_10042022.csv	Post	0.000376072950184381	1.0905455076826e-11	5.23461843687648e-10	*	Rockfish	planktivorous rockfish
211	33	rockfish	Footprint	pre_MHW_Web/NCC_11242020_JimsOld_updatedKrill_10052022.csv	Pre	0.000158156155569088	1.0905455076826e-11	5.23461843687648e-10	*	Rockfish	planktivorous rockfish
212	33	rockfish	Footprint	post_MHW_Web/NCC2_NCC1Matched_10042022.csv	Post	0.000180706036425591	1.0905455076826e-11	5.23461843687648e-10	*	Rockfish	planktivorous rockfish
213	33	rockfish	Footprint	pre_MHW_Web/NCC_11242020_JimsOld_updatedKrill_10052022.csv	Pre	0.000197748296858439	1.0905455076826e-11	5.23461843687648e-10	*	Rockfish	planktivorous rockfish
214	33	rockfish	Footprint	post_MHW_Web/NCC2_NCC1Matched_10042022.csv	Post	7.45489823795521e-05	1.0905455076826e-11	5.23461843687648e-10	*	Rockfish	planktivorous rockfish
215	33	rockfish	Footprint	pre_MHW_Web/NCC_11242020_JimsOld_updatedKrill_10052022.csv	Pre	0.00015807039763147	1.0905455076826e-11	5.23461843687648e-10	*	Rockfish	planktivorous rockfish
216	33	rockfish	Footprint	post_MHW_Web/NCC2_NCC1Matched_10042022.csv	Post	6.62405041800526e-05	1.0905455076826e-11	5.23461843687648e-10	*	Rockfish	planktivorous rockfish
217	33	rockfish	Footprint	pre_MHW_Web/NCC_11242020_JimsOld_updatedKrill_10052022.csv	Pre	0.000124267270386339	1.0905455076826e-11	5.23461843687648e-10	*	Rockfish	planktivorous rockfish
218	33	rockfish	Footprint	post_MHW_Web/NCC2_NCC1Matched_10042022.csv	Post	0.00146130524061535	1.0905455076826e-11	5.23461843687648e-10	*	Rockfish	planktivorous rockfish
219	33	rockfish	Footprint	pre_MHW_Web/NCC_11242020_JimsOld_updatedKrill_10052022.csv	Pre	0.0008361250070434	1.0905455076826e-11	5.23461843687648e-10	*	Rockfish	planktivorous rockfish
220	33	rockfish	Footprint	post_MHW_Web/NCC2_NCC1Matched_10042022.csv	Post	0.000291013471019556	1.0905455076826e-11	5.23461843687648e-10	*	Rockfish	planktivorous rockfish
221	33	rockfish	Footprint	pre_MHW_Web/NCC_11242020_JimsOld_updatedKrill_10052022.csv	Pre	0.000174819569435355	1.0905455076826e-11	5.23461843687648e-10	*	Rockfish	planktivorous rockfish
222	33	rockfish	Footprint	post_MHW_Web/NCC2_NCC1Matched_10042022.csv	Post	0.00028303889506306	1.0905455076826e-11	5.23461843687648e-10	*	Rockfish	planktivorous rockfish
223	33	rockfish	Footprint	pre_MHW_Web/NCC_11242020_JimsOld_updatedKrill_10052022.csv	Pre	0.00118696875510812	1.0905455076826e-11	5.23461843687648e-10	*	Rockfish	planktivorous rockfish
224	33	rockfish	Footprint	post_MHW_Web/NCC2_NCC1Matched_10042022.csv	Post	0.00182627731746843	1.0905455076826e-11	5.23461843687648e-10	*	Rockfish	planktivorous rockfish
225	33	rockfish	Footprint	pre_MHW_Web/NCC_11242020_JimsOld_updatedKrill_10052022.csv	Pre	0.00116377563418265	1.0905455076826e-11	5.23461843687648e-10	*	Rockfish	planktivorous rockfish
226	33	rockfish	Footprint	post_MHW_Web/NCC2_NCC1Matched_10042022.csv	Post	0.000510723629915712	1.0905455076826e-11	5.23461843687648e-10	*	Rockfish	planktivorous rockfish
227	33	rockfish	Footprint	pre_MHW_Web/NCC_11242020_JimsOld_updatedKrill_10052022.csv	Pre	0.00134143113853587	1.0905455076826e-11	5.23461843687648e-10	*	Rockfish	planktivorous rockfish
228	33	rockfish	Footprint	post_MHW_Web/NCC2_NCC1Matched_10042022.csv	Post	0.000197676723561082	1.0905455076826e-11	5.23461843687648e-10	*	Rockfish	planktivorous rockfish
229	33	rockfish	Footprint	pre_MHW_Web/NCC_11242020_JimsOld_updatedKrill_10052022.csv	Pre	0.00029385904272489	1.0905455076826e-11	5.23461843687648e-10	*	Rockfish	planktivorous rockfish
230	33	rockfish	Footprint	post_MHW_Web/NCC2_NCC1Matched_10042022.csv	Post	0.000186783054691478	1.0905455076826e-11	5.23461843687648e-10	*	Rockfish	planktivorous rockfish
231	33	rockfish	Footprint	pre_MHW_Web/NCC_11242020_JimsOld_updatedKrill_10052022.csv	Pre	0.000147470859154544	1.0905455076826e-11	5.23461843687648e-10	*	Rockfish	planktivorous rockfish
232	33	rockfish	Footprint	post_MHW_Web/NCC2_NCC1Matched_10042022.csv	Post	0.000704041627640864	1.0905455076826e-11	5.23461843687648e-10	*	Rockfish	planktivorous rockfish
233	33	rockfish	Footprint	pre_MHW_Web/NCC_11242020_JimsOld_updatedKrill_10052022.csv	Pre	0.00096036814492438	1.0905455076826e-11	5.23461843687648e-10	*	Rockfish	planktivorous rockfish
234	33	rockfish	Footprint	post_MHW_Web/NCC2_NCC1Matched_10042022.csv	Post	0.000102829587224359	1.0905455076826e-11	5.23461843687648e-10	*	Rockfish	planktivorous rockfish
235	33	rockfish	Footprint	pre_MHW_Web/NCC_11242020_JimsOld_updatedKrill_10052022.csv	Pre	0.000353367641055043	1.0905455076826e-11	5.23461843687648e-10	*	Rockfish	planktivorous rockfish
236	33	rockfish	Footprint	post_MHW_Web/NCC2_NCC1Matched_10042022.csv	Post	6.75435535419818e-05	1.0905455076826e-11	5.23461843687648e-10	*	Rockfish	planktivorous rockfish
237	33	rockfish	Footprint	pre_MHW_Web/NCC_11242020_JimsOld_updatedKrill_10052022.csv	Pre	0.000534578069974348	1.0905455076826e-11	5.23461843687648e-10	*	Rockfish	planktivorous rockfish
238	33	rockfish	Footprint	post_MHW_Web/NCC2_NCC1Matched_10042022.csv	Post	0.000332329987351053	1.0905455076826e-11	5.23461843687648e-10	*	Rockfish	planktivorous rockfish
239	33	rockfish	Footprint	pre_MHW_Web/NCC_11242020_JimsOld_updatedKrill_10052022.csv	Pre	0.00043093613977634	1.0905455076826e-11	5.23461843687648e-10	*	Rockfish	planktivorous rockfish
240	33	rockfish	Footprint	post_MHW_Web/NCC2_NCC1Matched_10042022.csv	Post	0.00026842020443637	1.0905455076826e-11	5.23461843687648e-10	*	Rockfish	planktivorous rockfish
241	33	rockfish	Footprint	pre_MHW_Web/NCC_11242020_JimsOld_updatedKrill_10052022.csv	Pre	0.000131448046968167	1.0905455076826e-11	5.23461843687648e-10	*	Rockfish	planktivorous rockfish
242	33	rockfish	Footprint	post_MHW_Web/NCC2_NCC1Matched_10042022.csv	Post	0.000830754330677958	1.0905455076826e-11	5.23461843687648e-10	*	Rockfish	planktivorous rockfish
243	33	rockfish	Footprint	pre_MHW_Web/NCC_11242020_JimsOld_updatedKrill_10052022.csv	Pre	0.000435036503468004	1.0905455076826e-11	5.23461843687648e-10	*	Rockfish	planktivorous rockfish
244	33	rockfish	Footprint	post_MHW_Web/NCC2_NCC1Matched_10042022.csv	Post	0.000384777584636124	1.0905455076826e-11	5.23461843687648e-10	*	Rockfish	planktivorous rockfish
245	33	rockfish	Footprint	pre_MHW_Web/NCC_11242020_JimsOld_updatedKrill_10052022.csv	Pre	0.000856751042393967	1.0905455076826e-11	5.23461843687648e-10	*	Rockfish	planktivorous rockfish
246	33	rockfish	Footprint	post_MHW_Web/NCC2_NCC1Matched_10042022.csv	Post	0.000150935761029483	1.0905455076826e-11	5.23461843687648e-10	*	Rockfish	planktivorous rockfish
247	33	rockfish	Footprint	pre_MHW_Web/NCC_11242020_JimsOld_updatedKrill_10052022.csv	Pre	0.000318765668539309	1.0905455076826e-11	5.23461843687648e-10	*	Rockfish	planktivorous rockfish
248	33	rockfish	Footprint	post_MHW_Web/NCC2_NCC1Matched_10042022.csv	Post	0.000108751006986458	1.0905455076826e-11	5.23461843687648e-10	*	Rockfish	planktivorous rockfish
249	33	rockfish	Footprint	pre_MHW_Web/NCC_11242020_JimsOld_updatedKrill_10052022.csv	Pre	8.78453833088665e-05	1.0905455076826e-11	5.23461843687648e-10	*	Rockfish	planktivorous rockfish
250	33	rockfish	Footprint	post_MHW_Web/NCC2_NCC1Matched_10042022.csv	Post	0.000337017715160989	1.0905455076826e-11	5.23461843687648e-10	*	Rockfish	planktivorous rockfish
251	33	rockfish	Footprint	pre_MHW_Web/NCC_11242020_JimsOld_updatedKrill_10052022.csv	Pre	0.000587297321586397	1.0905455076826e-11	5.23461843687648e-10	*	Rockfish	planktivorous rockfish
252	33	rockfish	Footprint	post_MHW_Web/NCC2_NCC1Matched_10042022.csv	Post	0.000137953760529634	1.0905455076826e-11	5.23461843687648e-10	*	Rockfish	planktivorous rockfish
253	33	rockfish	Footprint	pre_MHW_Web/NCC_11242020_JimsOld_updatedKrill_10052022.csv	Pre	0.000418109984785092	1.0905455076826e-11	5.23461843687648e-10	*	Rockfish	planktivorous rockfish
254	33	rockfish	Footprint	post_MHW_Web/NCC2_NCC1Matched_10042022.csv	Post	6.60108200914894e-05	1.0905455076826e-11	5.23461843687648e-10	*	Rockfish	planktivorous rockfish
255	33	rockfish	Footprint	pre_MHW_Web/NCC_11242020_JimsOld_updatedKrill_10052022.csv	Pre	0.000316890927468201	1.0905455076826e-11	5.23461843687648e-10	*	Rockfish	planktivorous rockfish
256	33	rockfish	Footprint	post_MHW_Web/NCC2_NCC1Matched_10042022.csv	Post	0.000221687046017762	1.0905455076826e-11	5.23461843687648e-10	*	Rockfish	planktivorous rockfish
257	33	rockfish	Footprint	pre_MHW_Web/NCC_11242020_JimsOld_updatedKrill_10052022.csv	Pre	0.000190244770313404	1.0905455076826e-11	5.23461843687648e-10	*	Rockfish	planktivorous rockfish
258	33	rockfish	Footprint	post_MHW_Web/NCC2_NCC1Matched_10042022.csv	Post	0.00104121074126319	1.0905455076826e-11	5.23461843687648e-10	*	Rockfish	planktivorous rockfish
259	33	rockfish	Footprint	pre_MHW_Web/NCC_11242020_JimsOld_updatedKrill_10052022.csv	Pre	3.20544443183069e-05	1.0905455076826e-11	5.23461843687648e-10	*	Rockfish	planktivorous rockfish
260	33	rockfish	Footprint	post_MHW_Web/NCC2_NCC1Matched_10042022.csv	Post	0.000378187328719795	1.0905455076826e-11	5.23461843687648e-10	*	Rockfish	planktivorous rockfish
261	33	rockfish	Footprint	pre_MHW_Web/NCC_11242020_JimsOld_updatedKrill_10052022.csv	Pre	0.000529176768677958	1.0905455076826e-11	5.23461843687648e-10	*	Rockfish	planktivorous rockfish
262	33	rockfish	Footprint	post_MHW_Web/NCC2_NCC1Matched_10042022.csv	Post	0.000699688836413975	1.0905455076826e-11	5.23461843687648e-10	*	Rockfish	planktivorous rockfish
263	33	rockfish	Footprint	pre_MHW_Web/NCC_11242020_JimsOld_updatedKrill_10052022.csv	Pre	0.000178401797190331	1.0905455076826e-11	5.23461843687648e-10	*	Rockfish	planktivorous rockfish
264	33	rockfish	Footprint	post_MHW_Web/NCC2_NCC1Matched_10042022.csv	Post	0.000866481158586783	1.0905455076826e-11	5.23461843687648e-10	*	Rockfish	planktivorous rockfish
265	33	rockfish	Footprint	pre_MHW_Web/NCC_11242020_JimsOld_updatedKrill_10052022.csv	Pre	0.000182445275793197	1.0905455076826e-11	5.23461843687648e-10	*	Rockfish	planktivorous rockfish
266	33	rockfish	Footprint	post_MHW_Web/NCC2_NCC1Matched_10042022.csv	Post	0.000384130780866302	1.0905455076826e-11	5.23461843687648e-10	*	Rockfish	planktivorous rockfish
267	33	rockfish	Footprint	pre_MHW_Web/NCC_11242020_JimsOld_updatedKrill_10052022.csv	Pre	0.000281219052353038	1.0905455076826e-11	5.23461843687648e-10	*	Rockfish	planktivorous rockfish
268	33	rockfish	Footprint	post_MHW_Web/NCC2_NCC1Matched_10042022.csv	Post	8.14091624273014e-05	1.0905455076826e-11	5.23461843687648e-10	*	Rockfish	planktivorous rockfish
269	33	rockfish	Footprint	pre_MHW_Web/NCC_11242020_JimsOld_updatedKrill_10052022.csv	Pre	0.00182942882305893	1.0905455076826e-11	5.23461843687648e-10	*	Rockfish	planktivorous rockfish
270	33	rockfish	Footprint	post_MHW_Web/NCC2_NCC1Matched_10042022.csv	Post	0.00141487602427144	1.0905455076826e-11	5.23461843687648e-10	*	Rockfish	planktivorous rockfish
271	33	rockfish	Footprint	pre_MHW_Web/NCC_11242020_JimsOld_updatedKrill_10052022.csv	Pre	6.5571828797014e-05	1.0905455076826e-11	5.23461843687648e-10	*	Rockfish	planktivorous rockfish
272	33	rockfish	Footprint	post_MHW_Web/NCC2_NCC1Matched_10042022.csv	Post	0.000454895002293962	1.0905455076826e-11	5.23461843687648e-10	*	Rockfish	planktivorous rockfish
273	33	rockfish	Footprint	pre_MHW_Web/NCC_11242020_JimsOld_updatedKrill_10052022.csv	Pre	9.43246104403096e-05	1.0905455076826e-11	5.23461843687648e-10	*	Rockfish	planktivorous rockfish
274	33	rockfish	Footprint	post_MHW_Web/NCC2_NCC1Matched_10042022.csv	Post	0.000147238632479279	1.0905455076826e-11	5.23461843687648e-10	*	Rockfish	planktivorous rockfish
275	33	rockfish	Footprint	pre_MHW_Web/NCC_11242020_JimsOld_updatedKrill_10052022.csv	Pre	7.5841981256337e-05	1.0905455076826e-11	5.23461843687648e-10	*	Rockfish	planktivorous rockfish
276	33	rockfish	Footprint	post_MHW_Web/NCC2_NCC1Matched_10042022.csv	Post	0.000164689362327257	1.0905455076826e-11	5.23461843687648e-10	*	Rockfish	planktivorous rockfish
277	33	rockfish	Footprint	pre_MHW_Web/NCC_11242020_JimsOld_updatedKrill_10052022.csv	Pre	6.8520146040484e-05	1.0905455076826e-11	5.23461843687648e-10	*	Rockfish	planktivorous rockfish
278	33	rockfish	Footprint	post_MHW_Web/NCC2_NCC1Matched_10042022.csv	Post	0.000506560699517327	1.0905455076826e-11	5.23461843687648e-10	*	Rockfish	planktivorous rockfish
279	33	rockfish	Footprint	pre_MHW_Web/NCC_11242020_JimsOld_updatedKrill_10052022.csv	Pre	0.000350262411788593	1.0905455076826e-11	5.23461843687648e-10	*	Rockfish	planktivorous rockfish
280	33	rockfish	Footprint	post_MHW_Web/NCC2_NCC1Matched_10042022.csv	Post	0.000257323771121627	1.0905455076826e-11	5.23461843687648e-10	*	Rockfish	planktivorous rockfish
281	33	rockfish	Footprint	pre_MHW_Web/NCC_11242020_JimsOld_updatedKrill_10052022.csv	Pre	0.000365318592850533	1.0905455076826e-11	5.23461843687648e-10	*	Rockfish	planktivorous rockfish
282	33	rockfish	Footprint	post_MHW_Web/NCC2_NCC1Matched_10042022.csv	Post	0.000152708666205685	1.0905455076826e-11	5.23461843687648e-10	*	Rockfish	planktivorous rockfish
283	33	rockfish	Footprint	pre_MHW_Web/NCC_11242020_JimsOld_updatedKrill_10052022.csv	Pre	0.000597301782737917	1.0905455076826e-11	5.23461843687648e-10	*	Rockfish	planktivorous rockfish
284	33	rockfish	Footprint	post_MHW_Web/NCC2_NCC1Matched_10042022.csv	Post	0.000217866575783105	1.0905455076826e-11	5.23461843687648e-10	*	Rockfish	planktivorous rockfish
285	33	rockfish	Footprint	pre_MHW_Web/NCC_11242020_JimsOld_updatedKrill_10052022.csv	Pre	0.000106428973067996	1.0905455076826e-11	5.23461843687648e-10	*	Rockfish	planktivorous rockfish
286	33	rockfish	Footprint	post_MHW_Web/NCC2_NCC1Matched_10042022.csv	Post	0.000463111758331681	1.0905455076826e-11	5.23461843687648e-10	*	Rockfish	planktivorous rockfish
287	33	rockfish	Footprint	pre_MHW_Web/NCC_11242020_JimsOld_updatedKrill_10052022.csv	Pre	0.000271297847551315	1.0905455076826e-11	5.23461843687648e-10	*	Rockfish	planktivorous rockfish
288	33	rockfish	Footprint	post_MHW_Web/NCC2_NCC1Matched_10042022.csv	Post	0.000258806376497374	1.0905455076826e-11	5.23461843687648e-10	*	Rockfish	planktivorous rockfish
289	33	rockfish	Footprint	pre_MHW_Web/NCC_11242020_JimsOld_updatedKrill_10052022.csv	Pre	7.75819842822908e-05	1.0905455076826e-11	5.23461843687648e-10	*	Rockfish	planktivorous rockfish
290	33	rockfish	Footprint	post_MHW_Web/NCC2_NCC1Matched_10042022.csv	Post	0.000311318133580609	1.0905455076826e-11	5.23461843687648e-10	*	Rockfish	planktivorous rockfish
291	33	rockfish	Footprint	pre_MHW_Web/NCC_11242020_JimsOld_updatedKrill_10052022.csv	Pre	0.000183842294633917	1.0905455076826e-11	5.23461843687648e-10	*	Rockfish	planktivorous rockfish
292	33	rockfish	Footprint	post_MHW_Web/NCC2_NCC1Matched_10042022.csv	Post	0.000259102518633344	1.0905455076826e-11	5.23461843687648e-10	*	Rockfish	planktivorous rockfish
293	33	rockfish	Footprint	pre_MHW_Web/NCC_11242020_JimsOld_updatedKrill_10052022.csv	Pre	9.73609132577869e-05	1.0905455076826e-11	5.23461843687648e-10	*	Rockfish	planktivorous rockfish
294	33	rockfish	Footprint	post_MHW_Web/NCC2_NCC1Matched_10042022.csv	Post	0.000176838828827387	1.0905455076826e-11	5.23461843687648e-10	*	Rockfish	planktivorous rockfish
295	33	rockfish	Footprint	pre_MHW_Web/NCC_11242020_JimsOld_updatedKrill_10052022.csv	Pre	0.000340032778445295	1.0905455076826e-11	5.23461843687648e-10	*	Rockfish	planktivorous rockfish
296	33	rockfish	Footprint	post_MHW_Web/NCC2_NCC1Matched_10042022.csv	Post	0.0013429097730154	1.0905455076826e-11	5.23461843687648e-10	*	Rockfish	planktivorous rockfish
297	33	rockfish	Footprint	pre_MHW_Web/NCC_11242020_JimsOld_updatedKrill_10052022.csv	Pre	0.000373111326530867	1.0905455076826e-11	5.23461843687648e-10	*	Rockfish	planktivorous rockfish
298	33	rockfish	Footprint	post_MHW_Web/NCC2_NCC1Matched_10042022.csv	Post	0.000156538925610174	1.0905455076826e-11	5.23461843687648e-10	*	Rockfish	planktivorous rockfish
299	33	rockfish	Footprint	pre_MHW_Web/NCC_11242020_JimsOld_updatedKrill_10052022.csv	Pre	0.00010764062176557	1.0905455076826e-11	5.23461843687648e-10	*	Rockfish	planktivorous rockfish
300	33	rockfish	Footprint	post_MHW_Web/NCC2_NCC1Matched_10042022.csv	Post	0.00101983688942375	1.0905455076826e-11	5.23461843687648e-10	*	Rockfish	planktivorous rockfish
301	33	rockfish	Footprint	pre_MHW_Web/NCC_11242020_JimsOld_updatedKrill_10052022.csv	Pre	0.000388782212305267	1.0905455076826e-11	5.23461843687648e-10	*	Rockfish	planktivorous rockfish
302	33	rockfish	Footprint	post_MHW_Web/NCC2_NCC1Matched_10042022.csv	Post	0.000353043424044845	1.0905455076826e-11	5.23461843687648e-10	*	Rockfish	planktivorous rockfish
303	33	rockfish	Footprint	pre_MHW_Web/NCC_11242020_JimsOld_updatedKrill_10052022.csv	Pre	0.000278031742292792	1.0905455076826e-11	5.23461843687648e-10	*	Rockfish	planktivorous rockfish
304	33	rockfish	Footprint	post_MHW_Web/NCC2_NCC1Matched_10042022.csv	Post	0.000525068460511202	1.0905455076826e-11	5.23461843687648e-10	*	Rockfish	planktivorous rockfish
305	33	rockfish	Footprint	pre_MHW_Web/NCC_11242020_JimsOld_updatedKrill_10052022.csv	Pre	0.000122762355262423	1.0905455076826e-11	5.23461843687648e-10	*	Rockfish	planktivorous rockfish
306	33	rockfish	Footprint	post_MHW_Web/NCC2_NCC1Matched_10042022.csv	Post	0.000270848358829872	1.0905455076826e-11	5.23461843687648e-10	*	Rockfish	planktivorous rockfish
307	33	rockfish	Footprint	pre_MHW_Web/NCC_11242020_JimsOld_updatedKrill_10052022.csv	Pre	0.00110660579170789	1.0905455076826e-11	5.23461843687648e-10	*	Rockfish	planktivorous rockfish
308	33	rockfish	Footprint	post_MHW_Web/NCC2_NCC1Matched_10042022.csv	Post	0.000153841277417847	1.0905455076826e-11	5.23461843687648e-10	*	Rockfish	planktivorous rockfish
309	33	rockfish	Footprint	pre_MHW_Web/NCC_11242020_JimsOld_updatedKrill_10052022.csv	Pre	0.000131457705727086	1.0905455076826e-11	5.23461843687648e-10	*	Rockfish	planktivorous rockfish
310	33	rockfish	Footprint	post_MHW_Web/NCC2_NCC1Matched_10042022.csv	Post	0.00015811045354994	1.0905455076826e-11	5.23461843687648e-10	*	Rockfish	planktivorous rockfish
311	33	rockfish	Footprint	pre_MHW_Web/NCC_11242020_JimsOld_updatedKrill_10052022.csv	Pre	0.000538166424997446	1.0905455076826e-11	5.23461843687648e-10	*	Rockfish	planktivorous rockfish
312	33	rockfish	Footprint	post_MHW_Web/NCC2_NCC1Matched_10042022.csv	Post	6.98294343277863e-05	1.0905455076826e-11	5.23461843687648e-10	*	Rockfish	planktivorous rockfish
313	33	rockfish	Footprint	pre_MHW_Web/NCC_11242020_JimsOld_updatedKrill_10052022.csv	Pre	7.54922895390734e-05	1.0905455076826e-11	5.23461843687648e-10	*	Rockfish	planktivorous rockfish
314	33	rockfish	Footprint	post_MHW_Web/NCC2_NCC1Matched_10042022.csv	Post	0.00160734510045256	1.0905455076826e-11	5.23461843687648e-10	*	Rockfish	planktivorous rockfish
315	33	rockfish	Footprint	pre_MHW_Web/NCC_11242020_JimsOld_updatedKrill_10052022.csv	Pre	6.17964144638577e-05	1.0905455076826e-11	5.23461843687648e-10	*	Rockfish	planktivorous rockfish
316	33	rockfish	Footprint	post_MHW_Web/NCC2_NCC1Matched_10042022.csv	Post	0.00025535241890256	1.0905455076826e-11	5.23461843687648e-10	*	Rockfish	planktivorous rockfish
317	33	rockfish	Footprint	pre_MHW_Web/NCC_11242020_JimsOld_updatedKrill_10052022.csv	Pre	0.000167681056253086	1.0905455076826e-11	5.23461843687648e-10	*	Rockfish	planktivorous rockfish
318	33	rockfish	Footprint	post_MHW_Web/NCC2_NCC1Matched_10042022.csv	Post	0.000614225773948723	1.0905455076826e-11	5.23461843687648e-10	*	Rockfish	planktivorous rockfish
319	33	rockfish	Footprint	post_MHW_Web/NCC2_NCC1Matched_10042022.csv	Post	0.000154243416337232	1.0905455076826e-11	5.23461843687648e-10	*	Rockfish	planktivorous rockfish
320	33	rockfish	Footprint	post_MHW_Web/NCC2_NCC1Matched_10042022.csv	Post	0.000198773794746751	1.0905455076826e-11	5.23461843687648e-10	*	Rockfish	planktivorous rockfish
321	33	rockfish	Footprint	post_MHW_Web/NCC2_NCC1Matched_10042022.csv	Post	0.00017541204335891	1.0905455076826e-11	5.23461843687648e-10	*	Rockfish	planktivorous rockfish
322	33	rockfish	Footprint	post_MHW_Web/NCC2_NCC1Matched_10042022.csv	Post	0.000656290050806798	1.0905455076826e-11	5.23461843687648e-10	*	Rockfish	planktivorous rockfish
323	33	rockfish	Footprint	post_MHW_Web/NCC2_NCC1Matched_10042022.csv	Post	0.000893618479240513	1.0905455076826e-11	5.23461843687648e-10	*	Rockfish	planktivorous rockfish
324	33	rockfish	Footprint	post_MHW_Web/NCC2_NCC1Matched_10042022.csv	Post	0.000367194753101944	1.0905455076826e-11	5.23461843687648e-10	*	Rockfish	planktivorous rockfish
325	33	rockfish	Footprint	post_MHW_Web/NCC2_NCC1Matched_10042022.csv	Post	0.000696387359493957	1.0905455076826e-11	5.23461843687648e-10	*	Rockfish	planktivorous rockfish
326	33	rockfish	Footprint	post_MHW_Web/NCC2_NCC1Matched_10042022.csv	Post	0.000233792501260912	1.0905455076826e-11	5.23461843687648e-10	*	Rockfish	planktivorous rockfish
327	33	rockfish	Footprint	post_MHW_Web/NCC2_NCC1Matched_10042022.csv	Post	0.000561998915311233	1.0905455076826e-11	5.23461843687648e-10	*	Rockfish	planktivorous rockfish
328	33	rockfish	Footprint	post_MHW_Web/NCC2_NCC1Matched_10042022.csv	Post	0.000767395646601432	1.0905455076826e-11	5.23461843687648e-10	*	Rockfish	planktivorous rockfish
329	33	rockfish	Footprint	post_MHW_Web/NCC2_NCC1Matched_10042022.csv	Post	6.81508021311199e-05	1.0905455076826e-11	5.23461843687648e-10	*	Rockfish	planktivorous rockfish
330	33	rockfish	Footprint	post_MHW_Web/NCC2_NCC1Matched_10042022.csv	Post	0.000141597999245656	1.0905455076826e-11	5.23461843687648e-10	*	Rockfish	planktivorous rockfish
331	33	rockfish	Footprint	post_MHW_Web/NCC2_NCC1Matched_10042022.csv	Post	0.000675038081590848	1.0905455076826e-11	5.23461843687648e-10	*	Rockfish	planktivorous rockfish
332	33	rockfish	Footprint	post_MHW_Web/NCC2_NCC1Matched_10042022.csv	Post	0.000320986979411982	1.0905455076826e-11	5.23461843687648e-10	*	Rockfish	planktivorous rockfish
333	33	rockfish	Footprint	post_MHW_Web/NCC2_NCC1Matched_10042022.csv	Post	0.000601981061762887	1.0905455076826e-11	5.23461843687648e-10	*	Rockfish	planktivorous rockfish
334	33	rockfish	Footprint	post_MHW_Web/NCC2_NCC1Matched_10042022.csv	Post	0.000184094298843396	1.0905455076826e-11	5.23461843687648e-10	*	Rockfish	planktivorous rockfish
335	33	rockfish	Footprint	post_MHW_Web/NCC2_NCC1Matched_10042022.csv	Post	0.000371995877452309	1.0905455076826e-11	5.23461843687648e-10	*	Rockfish	planktivorous rockfish
336	33	rockfish	Footprint	post_MHW_Web/NCC2_NCC1Matched_10042022.csv	Post	0.000324018811602603	1.0905455076826e-11	5.23461843687648e-10	*	Rockfish	planktivorous rockfish
337	33	rockfish	Footprint	post_MHW_Web/NCC2_NCC1Matched_10042022.csv	Post	0.000156486213319143	1.0905455076826e-11	5.23461843687648e-10	*	Rockfish	planktivorous rockfish
338	33	rockfish	Footprint	post_MHW_Web/NCC2_NCC1Matched_10042022.csv	Post	0.000620691110768236	1.0905455076826e-11	5.23461843687648e-10	*	Rockfish	planktivorous rockfish
339	33	rockfish	Footprint	post_MHW_Web/NCC2_NCC1Matched_10042022.csv	Post	0.000152384752092753	1.0905455076826e-11	5.23461843687648e-10	*	Rockfish	planktivorous rockfish
340	33	rockfish	Footprint	post_MHW_Web/NCC2_NCC1Matched_10042022.csv	Post	0.000645424531602538	1.0905455076826e-11	5.23461843687648e-10	*	Rockfish	planktivorous rockfish
341	33	rockfish	Footprint	post_MHW_Web/NCC2_NCC1Matched_10042022.csv	Post	0.00124830681957059	1.0905455076826e-11	5.23461843687648e-10	*	Rockfish	planktivorous rockfish
342	33	rockfish	Footprint	post_MHW_Web/NCC2_NCC1Matched_10042022.csv	Post	0.000206544370965093	1.0905455076826e-11	5.23461843687648e-10	*	Rockfish	planktivorous rockfish
343	33	rockfish	Footprint	post_MHW_Web/NCC2_NCC1Matched_10042022.csv	Post	0.000517263025987123	1.0905455076826e-11	5.23461843687648e-10	*	Rockfish	planktivorous rockfish
344	33	rockfish	Footprint	post_MHW_Web/NCC2_NCC1Matched_10042022.csv	Post	0.000574207321493282	1.0905455076826e-11	5.23461843687648e-10	*	Rockfish	planktivorous rockfish
345	33	rockfish	Footprint	post_MHW_Web/NCC2_NCC1Matched_10042022.csv	Post	0.000356171543123104	1.0905455076826e-11	5.23461843687648e-10	*	Rockfish	planktivorous rockfish
346	33	rockfish	Footprint	post_MHW_Web/NCC2_NCC1Matched_10042022.csv	Post	0.000200650294916736	1.0905455076826e-11	5.23461843687648e-10	*	Rockfish	planktivorous rockfish
347	33	rockfish	Footprint	post_MHW_Web/NCC2_NCC1Matched_10042022.csv	Post	0.000399658697089782	1.0905455076826e-11	5.23461843687648e-10	*	Rockfish	planktivorous rockfish
348	33	rockfish	Footprint	post_MHW_Web/NCC2_NCC1Matched_10042022.csv	Post	0.000260004262463338	1.0905455076826e-11	5.23461843687648e-10	*	Rockfish	planktivorous rockfish
349	33	rockfish	Footprint	post_MHW_Web/NCC2_NCC1Matched_10042022.csv	Post	0.000288090562185245	1.0905455076826e-11	5.23461843687648e-10	*	Rockfish	planktivorous rockfish
350	33	rockfish	Footprint	post_MHW_Web/NCC2_NCC1Matched_10042022.csv	Post	0.000658130908608083	1.0905455076826e-11	5.23461843687648e-10	*	Rockfish	planktivorous rockfish
351	33	rockfish	Footprint	post_MHW_Web/NCC2_NCC1Matched_10042022.csv	Post	0.000272020023980954	1.0905455076826e-11	5.23461843687648e-10	*	Rockfish	planktivorous rockfish
352	33	rockfish	Footprint	post_MHW_Web/NCC2_NCC1Matched_10042022.csv	Post	0.000490398362066413	1.0905455076826e-11	5.23461843687648e-10	*	Rockfish	planktivorous rockfish
353	33	rockfish	Footprint	post_MHW_Web/NCC2_NCC1Matched_10042022.csv	Post	0.000377351903435376	1.0905455076826e-11	5.23461843687648e-10	*	Rockfish	planktivorous rockfish
354	33	rockfish	Footprint	post_MHW_Web/NCC2_NCC1Matched_10042022.csv	Post	0.000193716333082135	1.0905455076826e-11	5.23461843687648e-10	*	Rockfish	planktivorous rockfish
355	33	rockfish	Footprint	post_MHW_Web/NCC2_NCC1Matched_10042022.csv	Post	0.000371248888266865	1.0905455076826e-11	5.23461843687648e-10	*	Rockfish	planktivorous rockfish
356	33	rockfish	Footprint	post_MHW_Web/NCC2_NCC1Matched_10042022.csv	Post	0.000999043815106353	1.0905455076826e-11	5.23461843687648e-10	*	Rockfish	planktivorous rockfish
357	33	rockfish	Footprint	post_MHW_Web/NCC2_NCC1Matched_10042022.csv	Post	0.000432121426627472	1.0905455076826e-11	5.23461843687648e-10	*	Rockfish	planktivorous rockfish
358	33	rockfish	Footprint	post_MHW_Web/NCC2_NCC1Matched_10042022.csv	Post	0.000620462486542081	1.0905455076826e-11	5.23461843687648e-10	*	Rockfish	planktivorous rockfish
359	33	rockfish	Footprint	post_MHW_Web/NCC2_NCC1Matched_10042022.csv	Post	0.000556257946681516	1.0905455076826e-11	5.23461843687648e-10	*	Rockfish	planktivorous rockfish
360	33	rockfish	Footprint	post_MHW_Web/NCC2_NCC1Matched_10042022.csv	Post	0.000603136150386026	1.0905455076826e-11	5.23461843687648e-10	*	Rockfish	planktivorous rockfish
361	33	rockfish	Footprint	post_MHW_Web/NCC2_NCC1Matched_10042022.csv	Post	0.000192425185105828	1.0905455076826e-11	5.23461843687648e-10	*	Rockfish	planktivorous rockfish
362	33	rockfish	Footprint	post_MHW_Web/NCC2_NCC1Matched_10042022.csv	Post	0.000188624187802633	1.0905455076826e-11	5.23461843687648e-10	*	Rockfish	planktivorous rockfish
363	33	rockfish	Footprint	post_MHW_Web/NCC2_NCC1Matched_10042022.csv	Post	0.000263276284217529	1.0905455076826e-11	5.23461843687648e-10	*	Rockfish	planktivorous rockfish
364	33	rockfish	Footprint	post_MHW_Web/NCC2_NCC1Matched_10042022.csv	Post	0.000548307157859634	1.0905455076826e-11	5.23461843687648e-10	*	Rockfish	planktivorous rockfish
365	33	rockfish	Footprint	post_MHW_Web/NCC2_NCC1Matched_10042022.csv	Post	0.000680912369228913	1.0905455076826e-11	5.23461843687648e-10	*	Rockfish	planktivorous rockfish
366	33	rockfish	Footprint	post_MHW_Web/NCC2_NCC1Matched_10042022.csv	Post	0.000378753630581332	1.0905455076826e-11	5.23461843687648e-10	*	Rockfish	planktivorous rockfish
367	33	rockfish	Footprint	post_MHW_Web/NCC2_NCC1Matched_10042022.csv	Post	0.000619723536101549	1.0905455076826e-11	5.23461843687648e-10	*	Rockfish	planktivorous rockfish
368	33	rockfish	Footprint	post_MHW_Web/NCC2_NCC1Matched_10042022.csv	Post	0.000147949547634779	1.0905455076826e-11	5.23461843687648e-10	*	Rockfish	planktivorous rockfish
369	33	rockfish	Footprint	post_MHW_Web/NCC2_NCC1Matched_10042022.csv	Post	0.000138909482128007	1.0905455076826e-11	5.23461843687648e-10	*	Rockfish	planktivorous rockfish
370	33	rockfish	Footprint	post_MHW_Web/NCC2_NCC1Matched_10042022.csv	Post	0.000307964912153877	1.0905455076826e-11	5.23461843687648e-10	*	Rockfish	planktivorous rockfish
371	33	rockfish	Footprint	post_MHW_Web/NCC2_NCC1Matched_10042022.csv	Post	0.000332633710009964	1.0905455076826e-11	5.23461843687648e-10	*	Rockfish	planktivorous rockfish
372	33	rockfish	Footprint	post_MHW_Web/NCC2_NCC1Matched_10042022.csv	Post	0.000146359752104997	1.0905455076826e-11	5.23461843687648e-10	*	Rockfish	planktivorous rockfish
373	33	rockfish	Footprint	post_MHW_Web/NCC2_NCC1Matched_10042022.csv	Post	0.000229315486945838	1.0905455076826e-11	5.23461843687648e-10	*	Rockfish	planktivorous rockfish
374	33	rockfish	Footprint	post_MHW_Web/NCC2_NCC1Matched_10042022.csv	Post	0.000606251971841447	1.0905455076826e-11	5.23461843687648e-10	*	Rockfish	planktivorous rockfish
375	33	rockfish	Footprint	post_MHW_Web/NCC2_NCC1Matched_10042022.csv	Post	0.000387993276832511	1.0905455076826e-11	5.23461843687648e-10	*	Rockfish	planktivorous rockfish
376	33	rockfish	Footprint	post_MHW_Web/NCC2_NCC1Matched_10042022.csv	Post	0.00125920292906708	1.0905455076826e-11	5.23461843687648e-10	*	Rockfish	planktivorous rockfish
377	33	rockfish	Footprint	post_MHW_Web/NCC2_NCC1Matched_10042022.csv	Post	0.000468619665659296	1.0905455076826e-11	5.23461843687648e-10	*	Rockfish	planktivorous rockfish
378	33	rockfish	Footprint	post_MHW_Web/NCC2_NCC1Matched_10042022.csv	Post	0.000306571503394505	1.0905455076826e-11	5.23461843687648e-10	*	Rockfish	planktivorous rockfish
379	33	rockfish	Footprint	post_MHW_Web/NCC2_NCC1Matched_10042022.csv	Post	0.000594750249898008	1.0905455076826e-11	5.23461843687648e-10	*	Rockfish	planktivorous rockfish
380	33	rockfish	Footprint	post_MHW_Web/NCC2_NCC1Matched_10042022.csv	Post	0.000523767021451515	1.0905455076826e-11	5.23461843687648e-10	*	Rockfish	planktivorous rockfish
381	33	rockfish	Footprint	post_MHW_Web/NCC2_NCC1Matched_10042022.csv	Post	5.36317821659512e-05	1.0905455076826e-11	5.23461843687648e-10	*	Rockfish	planktivorous rockfish
382	33	rockfish	Footprint	post_MHW_Web/NCC2_NCC1Matched_10042022.csv	Post	0.000135931680581138	1.0905455076826e-11	5.23461843687648e-10	*	Rockfish	planktivorous rockfish
383	33	rockfish	Footprint	post_MHW_Web/NCC2_NCC1Matched_10042022.csv	Post	0.000442046539120648	1.0905455076826e-11	5.23461843687648e-10	*	Rockfish	planktivorous rockfish
384	33	rockfish	Footprint	post_MHW_Web/NCC2_NCC1Matched_10042022.csv	Post	0.00026642788300767	1.0905455076826e-11	5.23461843687648e-10	*	Rockfish	planktivorous rockfish
385	33	rockfish	Footprint	post_MHW_Web/NCC2_NCC1Matched_10042022.csv	Post	0.000307836391581974	1.0905455076826e-11	5.23461843687648e-10	*	Rockfish	planktivorous rockfish
386	33	rockfish	Footprint	post_MHW_Web/NCC2_NCC1Matched_10042022.csv	Post	0.000496910358429282	1.0905455076826e-11	5.23461843687648e-10	*	Rockfish	planktivorous rockfish
387	33	rockfish	Footprint	post_MHW_Web/NCC2_NCC1Matched_10042022.csv	Post	0.000203402034269614	1.0905455076826e-11	5.23461843687648e-10	*	Rockfish	planktivorous rockfish
388	33	rockfish	Footprint	post_MHW_Web/NCC2_NCC1Matched_10042022.csv	Post	0.000619043342904432	1.0905455076826e-11	5.23461843687648e-10	*	Rockfish	planktivorous rockfish
389	33	rockfish	Footprint	post_MHW_Web/NCC2_NCC1Matched_10042022.csv	Post	0.000487766760866339	1.0905455076826e-11	5.23461843687648e-10	*	Rockfish	planktivorous rockfish
390	33	rockfish	Footprint	post_MHW_Web/NCC2_NCC1Matched_10042022.csv	Post	0.000769517169653902	1.0905455076826e-11	5.23461843687648e-10	*	Rockfish	planktivorous rockfish
391	33	rockfish	Footprint	post_MHW_Web/NCC2_NCC1Matched_10042022.csv	Post	0.000695907848608511	1.0905455076826e-11	5.23461843687648e-10	*	Rockfish	planktivorous rockfish
392	33	rockfish	Footprint	post_MHW_Web/NCC2_NCC1Matched_10042022.csv	Post	0.000252293851826061	1.0905455076826e-11	5.23461843687648e-10	*	Rockfish	planktivorous rockfish
393	33	rockfish	Footprint	post_MHW_Web/NCC2_NCC1Matched_10042022.csv	Post	0.000673972945658295	1.0905455076826e-11	5.23461843687648e-10	*	Rockfish	planktivorous rockfish
394	33	rockfish	Footprint	post_MHW_Web/NCC2_NCC1Matched_10042022.csv	Post	0.000702611944779921	1.0905455076826e-11	5.23461843687648e-10	*	Rockfish	planktivorous rockfish
395	33	rockfish	Footprint	post_MHW_Web/NCC2_NCC1Matched_10042022.csv	Post	0.000390000629331714	1.0905455076826e-11	5.23461843687648e-10	*	Rockfish	planktivorous rockfish
396	33	rockfish	Footprint	post_MHW_Web/NCC2_NCC1Matched_10042022.csv	Post	0.000165443273762167	1.0905455076826e-11	5.23461843687648e-10	*	Rockfish	planktivorous rockfish
397	33	rockfish	Footprint	post_MHW_Web/NCC2_NCC1Matched_10042022.csv	Post	0.000321741531391209	1.0905455076826e-11	5.23461843687648e-10	*	Rockfish	planktivorous rockfish
398	33	rockfish	Footprint	post_MHW_Web/NCC2_NCC1Matched_10042022.csv	Post	0.000169634699377408	1.0905455076826e-11	5.23461843687648e-10	*	Rockfish	planktivorous rockfish
399	33	rockfish	Footprint	post_MHW_Web/NCC2_NCC1Matched_10042022.csv	Post	0.000277943539651118	1.0905455076826e-11	5.23461843687648e-10	*	Rockfish	planktivorous rockfish
400	33	rockfish	Footprint	post_MHW_Web/NCC2_NCC1Matched_10042022.csv	Post	0.000250996647667575	1.0905455076826e-11	5.23461843687648e-10	*	Rockfish	planktivorous rockfish
401	33	rockfish	Footprint	post_MHW_Web/NCC2_NCC1Matched_10042022.csv	Post	0.000715932626135683	1.0905455076826e-11	5.23461843687648e-10	*	Rockfish	planktivorous rockfish
402	33	rockfish	Footprint	post_MHW_Web/NCC2_NCC1Matched_10042022.csv	Post	0.00042408839428288	1.0905455076826e-11	5.23461843687648e-10	*	Rockfish	planktivorous rockfish
403	33	rockfish	Footprint	post_MHW_Web/NCC2_NCC1Matched_10042022.csv	Post	0.000933739886047694	1.0905455076826e-11	5.23461843687648e-10	*	Rockfish	planktivorous rockfish
404	33	rockfish	Footprint	post_MHW_Web/NCC2_NCC1Matched_10042022.csv	Post	0.0011733235060381	1.0905455076826e-11	5.23461843687648e-10	*	Rockfish	planktivorous rockfish
405	33	rockfish	Footprint	post_MHW_Web/NCC2_NCC1Matched_10042022.csv	Post	0.000417745017205235	1.0905455076826e-11	5.23461843687648e-10	*	Rockfish	planktivorous rockfish
406	33	rockfish	Footprint	post_MHW_Web/NCC2_NCC1Matched_10042022.csv	Post	0.000298354601983668	1.0905455076826e-11	5.23461843687648e-10	*	Rockfish	planktivorous rockfish
407	33	rockfish	Footprint	post_MHW_Web/NCC2_NCC1Matched_10042022.csv	Post	0.000222020205147573	1.0905455076826e-11	5.23461843687648e-10	*	Rockfish	planktivorous rockfish
408	33	rockfish	Footprint	post_MHW_Web/NCC2_NCC1Matched_10042022.csv	Post	0.00141260876051026	1.0905455076826e-11	5.23461843687648e-10	*	Rockfish	planktivorous rockfish
409	33	rockfish	Footprint	post_MHW_Web/NCC2_NCC1Matched_10042022.csv	Post	0.000318695137698614	1.0905455076826e-11	5.23461843687648e-10	*	Rockfish	planktivorous rockfish
410	33	rockfish	Footprint	post_MHW_Web/NCC2_NCC1Matched_10042022.csv	Post	0.00039947954035302	1.0905455076826e-11	5.23461843687648e-10	*	Rockfish	planktivorous rockfish
411	33	rockfish	Footprint	post_MHW_Web/NCC2_NCC1Matched_10042022.csv	Post	0.00019839234519089	1.0905455076826e-11	5.23461843687648e-10	*	Rockfish	planktivorous rockfish
412	33	rockfish	Footprint	post_MHW_Web/NCC2_NCC1Matched_10042022.csv	Post	0.000141942425993879	1.0905455076826e-11	5.23461843687648e-10	*	Rockfish	planktivorous rockfish
413	33	rockfish	Footprint	post_MHW_Web/NCC2_NCC1Matched_10042022.csv	Post	0.000101716821482451	1.0905455076826e-11	5.23461843687648e-10	*	Rockfish	planktivorous rockfish
414	33	rockfish	Footprint	post_MHW_Web/NCC2_NCC1Matched_10042022.csv	Post	0.000167916647573476	1.0905455076826e-11	5.23461843687648e-10	*	Rockfish	planktivorous rockfish
415	33	rockfish	Footprint	post_MHW_Web/NCC2_NCC1Matched_10042022.csv	Post	0.000750028376898032	1.0905455076826e-11	5.23461843687648e-10	*	Rockfish	planktivorous rockfish
416	33	rockfish	Footprint	post_MHW_Web/NCC2_NCC1Matched_10042022.csv	Post	0.00107754780862915	1.0905455076826e-11	5.23461843687648e-10	*	Rockfish	planktivorous rockfish
417	33	rockfish	Footprint	post_MHW_Web/NCC2_NCC1Matched_10042022.csv	Post	0.000340706684703772	1.0905455076826e-11	5.23461843687648e-10	*	Rockfish	planktivorous rockfish
418	33	rockfish	Footprint	post_MHW_Web/NCC2_NCC1Matched_10042022.csv	Post	0.000182907093159899	1.0905455076826e-11	5.23461843687648e-10	*	Rockfish	planktivorous rockfish
419	33	rockfish	Footprint	post_MHW_Web/NCC2_NCC1Matched_10042022.csv	Post	9.79566450905879e-05	1.0905455076826e-11	5.23461843687648e-10	*	Rockfish	planktivorous rockfish
420	33	rockfish	Footprint	post_MHW_Web/NCC2_NCC1Matched_10042022.csv	Post	0.00126460379512984	1.0905455076826e-11	5.23461843687648e-10	*	Rockfish	planktivorous rockfish
421	33	rockfish	Footprint	post_MHW_Web/NCC2_NCC1Matched_10042022.csv	Post	0.000214822817632284	1.0905455076826e-11	5.23461843687648e-10	*	Rockfish	planktivorous rockfish
422	33	rockfish	Footprint	post_MHW_Web/NCC2_NCC1Matched_10042022.csv	Post	0.000150873665923852	1.0905455076826e-11	5.23461843687648e-10	*	Rockfish	planktivorous rockfish
423	33	rockfish	Footprint	post_MHW_Web/NCC2_NCC1Matched_10042022.csv	Post	0.000498178920921288	1.0905455076826e-11	5.23461843687648e-10	*	Rockfish	planktivorous rockfish
424	33	rockfish	Footprint	post_MHW_Web/NCC2_NCC1Matched_10042022.csv	Post	0.000600665006974471	1.0905455076826e-11	5.23461843687648e-10	*	Rockfish	planktivorous rockfish
425	33	rockfish	Footprint	post_MHW_Web/NCC2_NCC1Matched_10042022.csv	Post	0.000241647372819944	1.0905455076826e-11	5.23461843687648e-10	*	Rockfish	planktivorous rockfish
426	33	rockfish	Footprint	post_MHW_Web/NCC2_NCC1Matched_10042022.csv	Post	0.000492882926486282	1.0905455076826e-11	5.23461843687648e-10	*	Rockfish	planktivorous rockfish
427	33	rockfish	Footprint	post_MHW_Web/NCC2_NCC1Matched_10042022.csv	Post	5.86396131258066e-05	1.0905455076826e-11	5.23461843687648e-10	*	Rockfish	planktivorous rockfish
428	33	rockfish	Footprint	post_MHW_Web/NCC2_NCC1Matched_10042022.csv	Post	0.000587489025295297	1.0905455076826e-11	5.23461843687648e-10	*	Rockfish	planktivorous rockfish
429	33	rockfish	Footprint	post_MHW_Web/NCC2_NCC1Matched_10042022.csv	Post	0.000234914870144032	1.0905455076826e-11	5.23461843687648e-10	*	Rockfish	planktivorous rockfish
430	33	rockfish	Footprint	post_MHW_Web/NCC2_NCC1Matched_10042022.csv	Post	0.000121068987710355	1.0905455076826e-11	5.23461843687648e-10	*	Rockfish	planktivorous rockfish
431	33	rockfish	Footprint	post_MHW_Web/NCC2_NCC1Matched_10042022.csv	Post	0.000214315768856168	1.0905455076826e-11	5.23461843687648e-10	*	Rockfish	planktivorous rockfish
432	33	rockfish	Footprint	post_MHW_Web/NCC2_NCC1Matched_10042022.csv	Post	0.0001872926734909	1.0905455076826e-11	5.23461843687648e-10	*	Rockfish	planktivorous rockfish
433	33	rockfish	Footprint	pre_MHW_Web/NCC_11242020_JimsOld_updatedKrill_10052022.csv	Pre	0.000111815345068321	1.0905455076826e-11	5.23461843687648e-10	*	Rockfish	planktivorous rockfish
434	33	rockfish	Footprint	post_MHW_Web/NCC2_NCC1Matched_10042022.csv	Post	0.00116968311465522	1.0905455076826e-11	5.23461843687648e-10	*	Rockfish	planktivorous rockfish
435	33	rockfish	Footprint	pre_MHW_Web/NCC_11242020_JimsOld_updatedKrill_10052022.csv	Pre	0.000637939738157378	1.0905455076826e-11	5.23461843687648e-10	*	Rockfish	planktivorous rockfish
436	33	rockfish	Footprint	post_MHW_Web/NCC2_NCC1Matched_10042022.csv	Post	3.64205055858007e-05	1.0905455076826e-11	5.23461843687648e-10	*	Rockfish	planktivorous rockfish
437	33	rockfish	Footprint	pre_MHW_Web/NCC_11242020_JimsOld_updatedKrill_10052022.csv	Pre	0.000771507324689684	1.0905455076826e-11	5.23461843687648e-10	*	Rockfish	planktivorous rockfish
438	33	rockfish	Footprint	post_MHW_Web/NCC2_NCC1Matched_10042022.csv	Post	9.64705173503242e-05	1.0905455076826e-11	5.23461843687648e-10	*	Rockfish	planktivorous rockfish
439	33	rockfish	Footprint	pre_MHW_Web/NCC_11242020_JimsOld_updatedKrill_10052022.csv	Pre	0.000266260746862245	1.0905455076826e-11	5.23461843687648e-10	*	Rockfish	planktivorous rockfish
440	33	rockfish	Footprint	post_MHW_Web/NCC2_NCC1Matched_10042022.csv	Post	0.000264150648251707	1.0905455076826e-11	5.23461843687648e-10	*	Rockfish	planktivorous rockfish
441	33	rockfish	Footprint	pre_MHW_Web/NCC_11242020_JimsOld_updatedKrill_10052022.csv	Pre	0.000123108402954668	1.0905455076826e-11	5.23461843687648e-10	*	Rockfish	planktivorous rockfish
442	33	rockfish	Footprint	post_MHW_Web/NCC2_NCC1Matched_10042022.csv	Post	0.000127495163515284	1.0905455076826e-11	5.23461843687648e-10	*	Rockfish	planktivorous rockfish
443	33	rockfish	Footprint	pre_MHW_Web/NCC_11242020_JimsOld_updatedKrill_10052022.csv	Pre	9.63086968729489e-05	1.0905455076826e-11	5.23461843687648e-10	*	Rockfish	planktivorous rockfish
444	33	rockfish	Footprint	post_MHW_Web/NCC2_NCC1Matched_10042022.csv	Post	0.000355918977824678	1.0905455076826e-11	5.23461843687648e-10	*	Rockfish	planktivorous rockfish
445	33	rockfish	Footprint	pre_MHW_Web/NCC_11242020_JimsOld_updatedKrill_10052022.csv	Pre	0.000292515706957221	1.0905455076826e-11	5.23461843687648e-10	*	Rockfish	planktivorous rockfish
446	33	rockfish	Footprint	post_MHW_Web/NCC2_NCC1Matched_10042022.csv	Post	0.000239653534173865	1.0905455076826e-11	5.23461843687648e-10	*	Rockfish	planktivorous rockfish
447	33	rockfish	Footprint	pre_MHW_Web/NCC_11242020_JimsOld_updatedKrill_10052022.csv	Pre	0.000181784299263234	1.0905455076826e-11	5.23461843687648e-10	*	Rockfish	planktivorous rockfish
448	33	rockfish	Footprint	post_MHW_Web/NCC2_NCC1Matched_10042022.csv	Post	6.07895652242479e-05	1.0905455076826e-11	5.23461843687648e-10	*	Rockfish	planktivorous rockfish
449	33	rockfish	Footprint	pre_MHW_Web/NCC_11242020_JimsOld_updatedKrill_10052022.csv	Pre	0.000372669861698812	1.0905455076826e-11	5.23461843687648e-10	*	Rockfish	planktivorous rockfish
450	33	rockfish	Footprint	post_MHW_Web/NCC2_NCC1Matched_10042022.csv	Post	0.000386623360740133	1.0905455076826e-11	5.23461843687648e-10	*	Rockfish	planktivorous rockfish
451	33	rockfish	Footprint	pre_MHW_Web/NCC_11242020_JimsOld_updatedKrill_10052022.csv	Pre	0.000617463844395355	1.0905455076826e-11	5.23461843687648e-10	*	Rockfish	planktivorous rockfish
452	33	rockfish	Footprint	post_MHW_Web/NCC2_NCC1Matched_10042022.csv	Post	0.000154196328587573	1.0905455076826e-11	5.23461843687648e-10	*	Rockfish	planktivorous rockfish
453	33	rockfish	Footprint	pre_MHW_Web/NCC_11242020_JimsOld_updatedKrill_10052022.csv	Pre	0.000536178102491874	1.0905455076826e-11	5.23461843687648e-10	*	Rockfish	planktivorous rockfish
454	33	rockfish	Footprint	post_MHW_Web/NCC2_NCC1Matched_10042022.csv	Post	0.000555515550752324	1.0905455076826e-11	5.23461843687648e-10	*	Rockfish	planktivorous rockfish
455	33	rockfish	Footprint	pre_MHW_Web/NCC_11242020_JimsOld_updatedKrill_10052022.csv	Pre	0.00038532498679875	1.0905455076826e-11	5.23461843687648e-10	*	Rockfish	planktivorous rockfish
456	33	rockfish	Footprint	post_MHW_Web/NCC2_NCC1Matched_10042022.csv	Post	0.000259625909955356	1.0905455076826e-11	5.23461843687648e-10	*	Rockfish	planktivorous rockfish
457	33	rockfish	Footprint	pre_MHW_Web/NCC_11242020_JimsOld_updatedKrill_10052022.csv	Pre	0.000485974999606365	1.0905455076826e-11	5.23461843687648e-10	*	Rockfish	planktivorous rockfish
458	33	rockfish	Footprint	post_MHW_Web/NCC2_NCC1Matched_10042022.csv	Post	0.000195108791156927	1.0905455076826e-11	5.23461843687648e-10	*	Rockfish	planktivorous rockfish
459	33	rockfish	Footprint	pre_MHW_Web/NCC_11242020_JimsOld_updatedKrill_10052022.csv	Pre	0.000634660229075961	1.0905455076826e-11	5.23461843687648e-10	*	Rockfish	planktivorous rockfish
460	33	rockfish	Footprint	post_MHW_Web/NCC2_NCC1Matched_10042022.csv	Post	0.000427954531395969	1.0905455076826e-11	5.23461843687648e-10	*	Rockfish	planktivorous rockfish
461	33	rockfish	Footprint	pre_MHW_Web/NCC_11242020_JimsOld_updatedKrill_10052022.csv	Pre	0.000108640506952508	1.0905455076826e-11	5.23461843687648e-10	*	Rockfish	planktivorous rockfish
462	33	rockfish	Footprint	post_MHW_Web/NCC2_NCC1Matched_10042022.csv	Post	0.000495695388172796	1.0905455076826e-11	5.23461843687648e-10	*	Rockfish	planktivorous rockfish
463	33	rockfish	Footprint	pre_MHW_Web/NCC_11242020_JimsOld_updatedKrill_10052022.csv	Pre	0.000106604595400954	1.0905455076826e-11	5.23461843687648e-10	*	Rockfish	planktivorous rockfish
464	33	rockfish	Footprint	post_MHW_Web/NCC2_NCC1Matched_10042022.csv	Post	0.000348070007432007	1.0905455076826e-11	5.23461843687648e-10	*	Rockfish	planktivorous rockfish
465	33	rockfish	Footprint	pre_MHW_Web/NCC_11242020_JimsOld_updatedKrill_10052022.csv	Pre	0.00188802798087956	1.0905455076826e-11	5.23461843687648e-10	*	Rockfish	planktivorous rockfish
466	33	rockfish	Footprint	post_MHW_Web/NCC2_NCC1Matched_10042022.csv	Post	7.7671070483642e-05	1.0905455076826e-11	5.23461843687648e-10	*	Rockfish	planktivorous rockfish
467	33	rockfish	Footprint	pre_MHW_Web/NCC_11242020_JimsOld_updatedKrill_10052022.csv	Pre	0.000516641308339272	1.0905455076826e-11	5.23461843687648e-10	*	Rockfish	planktivorous rockfish
468	33	rockfish	Footprint	post_MHW_Web/NCC2_NCC1Matched_10042022.csv	Post	0.000270079056876578	1.0905455076826e-11	5.23461843687648e-10	*	Rockfish	planktivorous rockfish
469	33	rockfish	Footprint	pre_MHW_Web/NCC_11242020_JimsOld_updatedKrill_10052022.csv	Pre	0.000256687315932801	1.0905455076826e-11	5.23461843687648e-10	*	Rockfish	planktivorous rockfish
470	33	rockfish	Footprint	post_MHW_Web/NCC2_NCC1Matched_10042022.csv	Post	0.00030820180760754	1.0905455076826e-11	5.23461843687648e-10	*	Rockfish	planktivorous rockfish
471	33	rockfish	Footprint	pre_MHW_Web/NCC_11242020_JimsOld_updatedKrill_10052022.csv	Pre	0.000258335643868496	1.0905455076826e-11	5.23461843687648e-10	*	Rockfish	planktivorous rockfish
472	33	rockfish	Footprint	post_MHW_Web/NCC2_NCC1Matched_10042022.csv	Post	0.000213057239764837	1.0905455076826e-11	5.23461843687648e-10	*	Rockfish	planktivorous rockfish
473	33	rockfish	Footprint	pre_MHW_Web/NCC_11242020_JimsOld_updatedKrill_10052022.csv	Pre	0.000125014270141514	1.0905455076826e-11	5.23461843687648e-10	*	Rockfish	planktivorous rockfish
474	33	rockfish	Footprint	post_MHW_Web/NCC2_NCC1Matched_10042022.csv	Post	0.000260184065836063	1.0905455076826e-11	5.23461843687648e-10	*	Rockfish	planktivorous rockfish
475	33	rockfish	Footprint	pre_MHW_Web/NCC_11242020_JimsOld_updatedKrill_10052022.csv	Pre	6.36458138550451e-05	1.0905455076826e-11	5.23461843687648e-10	*	Rockfish	planktivorous rockfish
476	33	rockfish	Footprint	post_MHW_Web/NCC2_NCC1Matched_10042022.csv	Post	0.000493837069315653	1.0905455076826e-11	5.23461843687648e-10	*	Rockfish	planktivorous rockfish
477	33	rockfish	Footprint	pre_MHW_Web/NCC_11242020_JimsOld_updatedKrill_10052022.csv	Pre	0.00033073631413632	1.0905455076826e-11	5.23461843687648e-10	*	Rockfish	planktivorous rockfish
478	33	rockfish	Footprint	post_MHW_Web/NCC2_NCC1Matched_10042022.csv	Post	0.000122000500346511	1.0905455076826e-11	5.23461843687648e-10	*	Rockfish	planktivorous rockfish
479	33	rockfish	Footprint	pre_MHW_Web/NCC_11242020_JimsOld_updatedKrill_10052022.csv	Pre	0.000136945261291315	1.0905455076826e-11	5.23461843687648e-10	*	Rockfish	planktivorous rockfish
480	33	rockfish	Footprint	post_MHW_Web/NCC2_NCC1Matched_10042022.csv	Post	0.000241483900135733	1.0905455076826e-11	5.23461843687648e-10	*	Rockfish	planktivorous rockfish
481	33	rockfish	Footprint	pre_MHW_Web/NCC_11242020_JimsOld_updatedKrill_10052022.csv	Pre	0.000106619782480156	1.0905455076826e-11	5.23461843687648e-10	*	Rockfish	planktivorous rockfish
482	33	rockfish	Footprint	post_MHW_Web/NCC2_NCC1Matched_10042022.csv	Post	0.000149171088552339	1.0905455076826e-11	5.23461843687648e-10	*	Rockfish	planktivorous rockfish
483	33	rockfish	Footprint	pre_MHW_Web/NCC_11242020_JimsOld_updatedKrill_10052022.csv	Pre	0.000159638196323468	1.0905455076826e-11	5.23461843687648e-10	*	Rockfish	planktivorous rockfish
484	33	rockfish	Footprint	post_MHW_Web/NCC2_NCC1Matched_10042022.csv	Post	0.000156311834508695	1.0905455076826e-11	5.23461843687648e-10	*	Rockfish	planktivorous rockfish
485	33	rockfish	Footprint	pre_MHW_Web/NCC_11242020_JimsOld_updatedKrill_10052022.csv	Pre	0.000118396779213498	1.0905455076826e-11	5.23461843687648e-10	*	Rockfish	planktivorous rockfish
486	33	rockfish	Footprint	post_MHW_Web/NCC2_NCC1Matched_10042022.csv	Post	0.0003931347143792	1.0905455076826e-11	5.23461843687648e-10	*	Rockfish	planktivorous rockfish
487	33	rockfish	Footprint	pre_MHW_Web/NCC_11242020_JimsOld_updatedKrill_10052022.csv	Pre	0.00029862402467274	1.0905455076826e-11	5.23461843687648e-10	*	Rockfish	planktivorous rockfish
488	33	rockfish	Footprint	post_MHW_Web/NCC2_NCC1Matched_10042022.csv	Post	0.00146938987697502	1.0905455076826e-11	5.23461843687648e-10	*	Rockfish	planktivorous rockfish
489	33	rockfish	Footprint	pre_MHW_Web/NCC_11242020_JimsOld_updatedKrill_10052022.csv	Pre	0.000421255829162351	1.0905455076826e-11	5.23461843687648e-10	*	Rockfish	planktivorous rockfish
490	33	rockfish	Footprint	post_MHW_Web/NCC2_NCC1Matched_10042022.csv	Post	0.000472494191559307	1.0905455076826e-11	5.23461843687648e-10	*	Rockfish	planktivorous rockfish
491	33	rockfish	Footprint	pre_MHW_Web/NCC_11242020_JimsOld_updatedKrill_10052022.csv	Pre	3.7397778466466e-05	1.0905455076826e-11	5.23461843687648e-10	*	Rockfish	planktivorous rockfish
492	33	rockfish	Footprint	post_MHW_Web/NCC2_NCC1Matched_10042022.csv	Post	0.000621164684658999	1.0905455076826e-11	5.23461843687648e-10	*	Rockfish	planktivorous rockfish
493	33	rockfish	Footprint	pre_MHW_Web/NCC_11242020_JimsOld_updatedKrill_10052022.csv	Pre	0.000818703523068544	1.0905455076826e-11	5.23461843687648e-10	*	Rockfish	planktivorous rockfish
494	33	rockfish	Footprint	post_MHW_Web/NCC2_NCC1Matched_10042022.csv	Post	0.000682485291518811	1.0905455076826e-11	5.23461843687648e-10	*	Rockfish	planktivorous rockfish
495	33	rockfish	Footprint	pre_MHW_Web/NCC_11242020_JimsOld_updatedKrill_10052022.csv	Pre	0.000212982239807359	1.0905455076826e-11	5.23461843687648e-10	*	Rockfish	planktivorous rockfish
496	33	rockfish	Footprint	post_MHW_Web/NCC2_NCC1Matched_10042022.csv	Post	3.84031218919947e-05	1.0905455076826e-11	5.23461843687648e-10	*	Rockfish	planktivorous rockfish
497	33	rockfish	Footprint	pre_MHW_Web/NCC_11242020_JimsOld_updatedKrill_10052022.csv	Pre	0.00116280583985892	1.0905455076826e-11	5.23461843687648e-10	*	Rockfish	planktivorous rockfish
498	33	rockfish	Footprint	post_MHW_Web/NCC2_NCC1Matched_10042022.csv	Post	0.000429206224853032	1.0905455076826e-11	5.23461843687648e-10	*	Rockfish	planktivorous rockfish
499	33	rockfish	Footprint	pre_MHW_Web/NCC_11242020_JimsOld_updatedKrill_10052022.csv	Pre	0.00043338422564626	1.0905455076826e-11	5.23461843687648e-10	*	Rockfish	planktivorous rockfish
500	33	rockfish	Footprint	post_MHW_Web/NCC2_NCC1Matched_10042022.csv	Post	0.000210691452916208	1.0905455076826e-11	5.23461843687648e-10	*	Rockfish	planktivorous rockfish
501	33	rockfish	Footprint	pre_MHW_Web/NCC_11242020_JimsOld_updatedKrill_10052022.csv	Pre	0.000118588771421315	1.0905455076826e-11	5.23461843687648e-10	*	Rockfish	planktivorous rockfish
502	33	rockfish	Footprint	post_MHW_Web/NCC2_NCC1Matched_10042022.csv	Post	0.000440624359534808	1.0905455076826e-11	5.23461843687648e-10	*	Rockfish	planktivorous rockfish
503	33	rockfish	Footprint	pre_MHW_Web/NCC_11242020_JimsOld_updatedKrill_10052022.csv	Pre	0.000181189312027086	1.0905455076826e-11	5.23461843687648e-10	*	Rockfish	planktivorous rockfish
504	33	rockfish	Footprint	post_MHW_Web/NCC2_NCC1Matched_10042022.csv	Post	0.000328206197857409	1.0905455076826e-11	5.23461843687648e-10	*	Rockfish	planktivorous rockfish
505	33	rockfish	Footprint	pre_MHW_Web/NCC_11242020_JimsOld_updatedKrill_10052022.csv	Pre	0.000207838583638696	1.0905455076826e-11	5.23461843687648e-10	*	Rockfish	planktivorous rockfish
506	33	rockfish	Footprint	post_MHW_Web/NCC2_NCC1Matched_10042022.csv	Post	0.000161670144688272	1.0905455076826e-11	5.23461843687648e-10	*	Rockfish	planktivorous rockfish
507	33	rockfish	Footprint	pre_MHW_Web/NCC_11242020_JimsOld_updatedKrill_10052022.csv	Pre	0.000425218931943218	1.0905455076826e-11	5.23461843687648e-10	*	Rockfish	planktivorous rockfish
508	33	rockfish	Footprint	post_MHW_Web/NCC2_NCC1Matched_10042022.csv	Post	0.000128858967693332	1.0905455076826e-11	5.23461843687648e-10	*	Rockfish	planktivorous rockfish
509	33	rockfish	Footprint	pre_MHW_Web/NCC_11242020_JimsOld_updatedKrill_10052022.csv	Pre	8.30506083471232e-05	1.0905455076826e-11	5.23461843687648e-10	*	Rockfish	planktivorous rockfish
510	33	rockfish	Footprint	post_MHW_Web/NCC2_NCC1Matched_10042022.csv	Post	0.000181086956953823	1.0905455076826e-11	5.23461843687648e-10	*	Rockfish	planktivorous rockfish
511	33	rockfish	Footprint	pre_MHW_Web/NCC_11242020_JimsOld_updatedKrill_10052022.csv	Pre	3.92411889816622e-05	1.0905455076826e-11	5.23461843687648e-10	*	Rockfish	planktivorous rockfish
512	33	rockfish	Footprint	post_MHW_Web/NCC2_NCC1Matched_10042022.csv	Post	8.55081621852027e-05	1.0905455076826e-11	5.23461843687648e-10	*	Rockfish	planktivorous rockfish
513	33	rockfish	Footprint	pre_MHW_Web/NCC_11242020_JimsOld_updatedKrill_10052022.csv	Pre	0.000214385764272312	1.0905455076826e-11	5.23461843687648e-10	*	Rockfish	planktivorous rockfish
514	33	rockfish	Footprint	post_MHW_Web/NCC2_NCC1Matched_10042022.csv	Post	0.00014634287628094	1.0905455076826e-11	5.23461843687648e-10	*	Rockfish	planktivorous rockfish
515	33	rockfish	Footprint	pre_MHW_Web/NCC_11242020_JimsOld_updatedKrill_10052022.csv	Pre	0.000389910397834835	1.0905455076826e-11	5.23461843687648e-10	*	Rockfish	planktivorous rockfish
516	33	rockfish	Footprint	post_MHW_Web/NCC2_NCC1Matched_10042022.csv	Post	0.000261477749650274	1.0905455076826e-11	5.23461843687648e-10	*	Rockfish	planktivorous rockfish
517	33	rockfish	Footprint	pre_MHW_Web/NCC_11242020_JimsOld_updatedKrill_10052022.csv	Pre	0.00050270624076196	1.0905455076826e-11	5.23461843687648e-10	*	Rockfish	planktivorous rockfish
518	33	rockfish	Footprint	post_MHW_Web/NCC2_NCC1Matched_10042022.csv	Post	0.000588077224150722	1.0905455076826e-11	5.23461843687648e-10	*	Rockfish	planktivorous rockfish
519	33	rockfish	Footprint	pre_MHW_Web/NCC_11242020_JimsOld_updatedKrill_10052022.csv	Pre	0.000610480377245432	1.0905455076826e-11	5.23461843687648e-10	*	Rockfish	planktivorous rockfish
520	33	rockfish	Footprint	post_MHW_Web/NCC2_NCC1Matched_10042022.csv	Post	0.000272057991404334	1.0905455076826e-11	5.23461843687648e-10	*	Rockfish	planktivorous rockfish
521	33	rockfish	Footprint	pre_MHW_Web/NCC_11242020_JimsOld_updatedKrill_10052022.csv	Pre	6.14664400499985e-05	1.0905455076826e-11	5.23461843687648e-10	*	Rockfish	planktivorous rockfish
522	33	rockfish	Footprint	post_MHW_Web/NCC2_NCC1Matched_10042022.csv	Post	0.000221569914085572	1.0905455076826e-11	5.23461843687648e-10	*	Rockfish	planktivorous rockfish
523	33	rockfish	Footprint	pre_MHW_Web/NCC_11242020_JimsOld_updatedKrill_10052022.csv	Pre	0.000119824578936023	1.0905455076826e-11	5.23461843687648e-10	*	Rockfish	planktivorous rockfish
524	33	rockfish	Footprint	post_MHW_Web/NCC2_NCC1Matched_10042022.csv	Post	0.000588908667429564	1.0905455076826e-11	5.23461843687648e-10	*	Rockfish	planktivorous rockfish
525	33	rockfish	Footprint	pre_MHW_Web/NCC_11242020_JimsOld_updatedKrill_10052022.csv	Pre	0.000747524304663845	1.0905455076826e-11	5.23461843687648e-10	*	Rockfish	planktivorous rockfish
526	33	rockfish	Footprint	post_MHW_Web/NCC2_NCC1Matched_10042022.csv	Post	0.000620807803847406	1.0905455076826e-11	5.23461843687648e-10	*	Rockfish	planktivorous rockfish
527	33	rockfish	Footprint	pre_MHW_Web/NCC_11242020_JimsOld_updatedKrill_10052022.csv	Pre	0.000291447234330612	1.0905455076826e-11	5.23461843687648e-10	*	Rockfish	planktivorous rockfish
528	33	rockfish	Footprint	post_MHW_Web/NCC2_NCC1Matched_10042022.csv	Post	0.00024383295362894	1.0905455076826e-11	5.23461843687648e-10	*	Rockfish	planktivorous rockfish
529	33	rockfish	Footprint	pre_MHW_Web/NCC_11242020_JimsOld_updatedKrill_10052022.csv	Pre	0.000327457351857637	1.0905455076826e-11	5.23461843687648e-10	*	Rockfish	planktivorous rockfish
530	33	rockfish	Footprint	post_MHW_Web/NCC2_NCC1Matched_10042022.csv	Post	0.000242126888539106	1.0905455076826e-11	5.23461843687648e-10	*	Rockfish	planktivorous rockfish
531	33	rockfish	Footprint	pre_MHW_Web/NCC_11242020_JimsOld_updatedKrill_10052022.csv	Pre	0.00072332373883502	1.0905455076826e-11	5.23461843687648e-10	*	Rockfish	planktivorous rockfish
532	33	rockfish	Footprint	post_MHW_Web/NCC2_NCC1Matched_10042022.csv	Post	0.000496214979967312	1.0905455076826e-11	5.23461843687648e-10	*	Rockfish	planktivorous rockfish
533	33	rockfish	Footprint	pre_MHW_Web/NCC_11242020_JimsOld_updatedKrill_10052022.csv	Pre	0.000206764895217021	1.0905455076826e-11	5.23461843687648e-10	*	Rockfish	planktivorous rockfish
534	33	rockfish	Footprint	post_MHW_Web/NCC2_NCC1Matched_10042022.csv	Post	0.0014516118866278	1.0905455076826e-11	5.23461843687648e-10	*	Rockfish	planktivorous rockfish
535	33	rockfish	Footprint	pre_MHW_Web/NCC_11242020_JimsOld_updatedKrill_10052022.csv	Pre	0.00011180775792448	1.0905455076826e-11	5.23461843687648e-10	*	Rockfish	planktivorous rockfish
536	33	rockfish	Footprint	post_MHW_Web/NCC2_NCC1Matched_10042022.csv	Post	0.000421844053940367	1.0905455076826e-11	5.23461843687648e-10	*	Rockfish	planktivorous rockfish
537	33	rockfish	Footprint	pre_MHW_Web/NCC_11242020_JimsOld_updatedKrill_10052022.csv	Pre	0.000148303514848124	1.0905455076826e-11	5.23461843687648e-10	*	Rockfish	planktivorous rockfish
538	33	rockfish	Footprint	post_MHW_Web/NCC2_NCC1Matched_10042022.csv	Post	0.000531516820687302	1.0905455076826e-11	5.23461843687648e-10	*	Rockfish	planktivorous rockfish
539	33	rockfish	Footprint	pre_MHW_Web/NCC_11242020_JimsOld_updatedKrill_10052022.csv	Pre	0.000127761789774909	1.0905455076826e-11	5.23461843687648e-10	*	Rockfish	planktivorous rockfish
540	33	rockfish	Footprint	post_MHW_Web/NCC2_NCC1Matched_10042022.csv	Post	0.000218116849648838	1.0905455076826e-11	5.23461843687648e-10	*	Rockfish	planktivorous rockfish
541	33	rockfish	Footprint	pre_MHW_Web/NCC_11242020_JimsOld_updatedKrill_10052022.csv	Pre	0.000137199655619686	1.0905455076826e-11	5.23461843687648e-10	*	Rockfish	planktivorous rockfish
542	33	rockfish	Footprint	post_MHW_Web/NCC2_NCC1Matched_10042022.csv	Post	0.000394525075606961	1.0905455076826e-11	5.23461843687648e-10	*	Rockfish	planktivorous rockfish
543	33	rockfish	Footprint	pre_MHW_Web/NCC_11242020_JimsOld_updatedKrill_10052022.csv	Pre	5.99755169370566e-05	1.0905455076826e-11	5.23461843687648e-10	*	Rockfish	planktivorous rockfish
544	33	rockfish	Footprint	post_MHW_Web/NCC2_NCC1Matched_10042022.csv	Post	0.000714063488813472	1.0905455076826e-11	5.23461843687648e-10	*	Rockfish	planktivorous rockfish
545	33	rockfish	Footprint	pre_MHW_Web/NCC_11242020_JimsOld_updatedKrill_10052022.csv	Pre	0.000239252400568313	1.0905455076826e-11	5.23461843687648e-10	*	Rockfish	planktivorous rockfish
546	33	rockfish	Footprint	post_MHW_Web/NCC2_NCC1Matched_10042022.csv	Post	0.000476669878419378	1.0905455076826e-11	5.23461843687648e-10	*	Rockfish	planktivorous rockfish
547	33	rockfish	Footprint	pre_MHW_Web/NCC_11242020_JimsOld_updatedKrill_10052022.csv	Pre	0.000431052212704273	1.0905455076826e-11	5.23461843687648e-10	*	Rockfish	planktivorous rockfish
548	33	rockfish	Footprint	post_MHW_Web/NCC2_NCC1Matched_10042022.csv	Post	6.92381045863293e-05	1.0905455076826e-11	5.23461843687648e-10	*	Rockfish	planktivorous rockfish
549	33	rockfish	Footprint	pre_MHW_Web/NCC_11242020_JimsOld_updatedKrill_10052022.csv	Pre	0.000581395532525299	1.0905455076826e-11	5.23461843687648e-10	*	Rockfish	planktivorous rockfish
550	33	rockfish	Footprint	post_MHW_Web/NCC2_NCC1Matched_10042022.csv	Post	0.000653629170501265	1.0905455076826e-11	5.23461843687648e-10	*	Rockfish	planktivorous rockfish
551	33	rockfish	Footprint	pre_MHW_Web/NCC_11242020_JimsOld_updatedKrill_10052022.csv	Pre	0.000201691258167284	1.0905455076826e-11	5.23461843687648e-10	*	Rockfish	planktivorous rockfish
552	33	rockfish	Footprint	post_MHW_Web/NCC2_NCC1Matched_10042022.csv	Post	6.66130020314628e-05	1.0905455076826e-11	5.23461843687648e-10	*	Rockfish	planktivorous rockfish
553	33	rockfish	Footprint	pre_MHW_Web/NCC_11242020_JimsOld_updatedKrill_10052022.csv	Pre	9.31294207983777e-05	1.0905455076826e-11	5.23461843687648e-10	*	Rockfish	planktivorous rockfish
554	33	rockfish	Footprint	post_MHW_Web/NCC2_NCC1Matched_10042022.csv	Post	0.000266672959453254	1.0905455076826e-11	5.23461843687648e-10	*	Rockfish	planktivorous rockfish
555	33	rockfish	Footprint	pre_MHW_Web/NCC_11242020_JimsOld_updatedKrill_10052022.csv	Pre	0.00046311767915049	1.0905455076826e-11	5.23461843687648e-10	*	Rockfish	planktivorous rockfish
556	33	rockfish	Footprint	post_MHW_Web/NCC2_NCC1Matched_10042022.csv	Post	0.00036619958273458	1.0905455076826e-11	5.23461843687648e-10	*	Rockfish	planktivorous rockfish
557	33	rockfish	Footprint	pre_MHW_Web/NCC_11242020_JimsOld_updatedKrill_10052022.csv	Pre	0.000893927024701065	1.0905455076826e-11	5.23461843687648e-10	*	Rockfish	planktivorous rockfish
558	33	rockfish	Footprint	post_MHW_Web/NCC2_NCC1Matched_10042022.csv	Post	0.000176442593866958	1.0905455076826e-11	5.23461843687648e-10	*	Rockfish	planktivorous rockfish
559	33	rockfish	Footprint	pre_MHW_Web/NCC_11242020_JimsOld_updatedKrill_10052022.csv	Pre	0.000806684832940253	1.0905455076826e-11	5.23461843687648e-10	*	Rockfish	planktivorous rockfish
560	33	rockfish	Footprint	post_MHW_Web/NCC2_NCC1Matched_10042022.csv	Post	0.000240443872092342	1.0905455076826e-11	5.23461843687648e-10	*	Rockfish	planktivorous rockfish
561	33	rockfish	Footprint	pre_MHW_Web/NCC_11242020_JimsOld_updatedKrill_10052022.csv	Pre	0.000390240399751083	1.0905455076826e-11	5.23461843687648e-10	*	Rockfish	planktivorous rockfish
562	33	rockfish	Footprint	post_MHW_Web/NCC2_NCC1Matched_10042022.csv	Post	9.84242236599356e-05	1.0905455076826e-11	5.23461843687648e-10	*	Rockfish	planktivorous rockfish
563	33	rockfish	Footprint	pre_MHW_Web/NCC_11242020_JimsOld_updatedKrill_10052022.csv	Pre	0.000129138444374117	1.0905455076826e-11	5.23461843687648e-10	*	Rockfish	planktivorous rockfish
564	33	rockfish	Footprint	post_MHW_Web/NCC2_NCC1Matched_10042022.csv	Post	0.000304846550032749	1.0905455076826e-11	5.23461843687648e-10	*	Rockfish	planktivorous rockfish
565	33	rockfish	Footprint	pre_MHW_Web/NCC_11242020_JimsOld_updatedKrill_10052022.csv	Pre	0.000416684654045322	1.0905455076826e-11	5.23461843687648e-10	*	Rockfish	planktivorous rockfish
566	33	rockfish	Footprint	post_MHW_Web/NCC2_NCC1Matched_10042022.csv	Post	0.000360282540068828	1.0905455076826e-11	5.23461843687648e-10	*	Rockfish	planktivorous rockfish
567	33	rockfish	Footprint	pre_MHW_Web/NCC_11242020_JimsOld_updatedKrill_10052022.csv	Pre	0.000188255876131967	1.0905455076826e-11	5.23461843687648e-10	*	Rockfish	planktivorous rockfish
568	33	rockfish	Footprint	post_MHW_Web/NCC2_NCC1Matched_10042022.csv	Post	0.000684496982135302	1.0905455076826e-11	5.23461843687648e-10	*	Rockfish	planktivorous rockfish
569	33	rockfish	Footprint	pre_MHW_Web/NCC_11242020_JimsOld_updatedKrill_10052022.csv	Pre	0.00050330099773141	1.0905455076826e-11	5.23461843687648e-10	*	Rockfish	planktivorous rockfish
570	33	rockfish	Footprint	post_MHW_Web/NCC2_NCC1Matched_10042022.csv	Post	0.000347395261795959	1.0905455076826e-11	5.23461843687648e-10	*	Rockfish	planktivorous rockfish
571	33	rockfish	Footprint	pre_MHW_Web/NCC_11242020_JimsOld_updatedKrill_10052022.csv	Pre	0.000289711304681231	1.0905455076826e-11	5.23461843687648e-10	*	Rockfish	planktivorous rockfish
572	33	rockfish	Footprint	post_MHW_Web/NCC2_NCC1Matched_10042022.csv	Post	0.00019297998626785	1.0905455076826e-11	5.23461843687648e-10	*	Rockfish	planktivorous rockfish
573	33	rockfish	Footprint	pre_MHW_Web/NCC_11242020_JimsOld_updatedKrill_10052022.csv	Pre	0.000229941428231032	1.0905455076826e-11	5.23461843687648e-10	*	Rockfish	planktivorous rockfish
574	33	rockfish	Footprint	post_MHW_Web/NCC2_NCC1Matched_10042022.csv	Post	0.000141850487045868	1.0905455076826e-11	5.23461843687648e-10	*	Rockfish	planktivorous rockfish
575	33	rockfish	Footprint	pre_MHW_Web/NCC_11242020_JimsOld_updatedKrill_10052022.csv	Pre	0.000524403422519904	1.0905455076826e-11	5.23461843687648e-10	*	Rockfish	planktivorous rockfish
576	33	rockfish	Footprint	post_MHW_Web/NCC2_NCC1Matched_10042022.csv	Post	0.000382646243680826	1.0905455076826e-11	5.23461843687648e-10	*	Rockfish	planktivorous rockfish
577	33	rockfish	Footprint	pre_MHW_Web/NCC_11242020_JimsOld_updatedKrill_10052022.csv	Pre	7.61919206139901e-05	1.0905455076826e-11	5.23461843687648e-10	*	Rockfish	planktivorous rockfish
578	33	rockfish	Footprint	post_MHW_Web/NCC2_NCC1Matched_10042022.csv	Post	0.00039596132941733	1.0905455076826e-11	5.23461843687648e-10	*	Rockfish	planktivorous rockfish
579	33	rockfish	Footprint	pre_MHW_Web/NCC_11242020_JimsOld_updatedKrill_10052022.csv	Pre	0.00016728364432065	1.0905455076826e-11	5.23461843687648e-10	*	Rockfish	planktivorous rockfish
580	33	rockfish	Footprint	post_MHW_Web/NCC2_NCC1Matched_10042022.csv	Post	0.000790066748870838	1.0905455076826e-11	5.23461843687648e-10	*	Rockfish	planktivorous rockfish
581	33	rockfish	Footprint	pre_MHW_Web/NCC_11242020_JimsOld_updatedKrill_10052022.csv	Pre	0.000134637011517785	1.0905455076826e-11	5.23461843687648e-10	*	Rockfish	planktivorous rockfish
582	33	rockfish	Footprint	post_MHW_Web/NCC2_NCC1Matched_10042022.csv	Post	0.000146787716195435	1.0905455076826e-11	5.23461843687648e-10	*	Rockfish	planktivorous rockfish
583	33	rockfish	Footprint	pre_MHW_Web/NCC_11242020_JimsOld_updatedKrill_10052022.csv	Pre	0.000432606605595536	1.0905455076826e-11	5.23461843687648e-10	*	Rockfish	planktivorous rockfish
584	33	rockfish	Footprint	post_MHW_Web/NCC2_NCC1Matched_10042022.csv	Post	0.000276411093582236	1.0905455076826e-11	5.23461843687648e-10	*	Rockfish	planktivorous rockfish
585	33	rockfish	Footprint	pre_MHW_Web/NCC_11242020_JimsOld_updatedKrill_10052022.csv	Pre	0.000211184921602433	1.0905455076826e-11	5.23461843687648e-10	*	Rockfish	planktivorous rockfish
586	33	rockfish	Footprint	post_MHW_Web/NCC2_NCC1Matched_10042022.csv	Post	0.000641965255466426	1.0905455076826e-11	5.23461843687648e-10	*	Rockfish	planktivorous rockfish
587	33	rockfish	Footprint	pre_MHW_Web/NCC_11242020_JimsOld_updatedKrill_10052022.csv	Pre	0.000313964652455156	1.0905455076826e-11	5.23461843687648e-10	*	Rockfish	planktivorous rockfish
588	33	rockfish	Footprint	post_MHW_Web/NCC2_NCC1Matched_10042022.csv	Post	0.00032803334500205	1.0905455076826e-11	5.23461843687648e-10	*	Rockfish	planktivorous rockfish
589	33	rockfish	Footprint	pre_MHW_Web/NCC_11242020_JimsOld_updatedKrill_10052022.csv	Pre	0.000196081283426435	1.0905455076826e-11	5.23461843687648e-10	*	Rockfish	planktivorous rockfish
590	33	rockfish	Footprint	post_MHW_Web/NCC2_NCC1Matched_10042022.csv	Post	0.000257555365020761	1.0905455076826e-11	5.23461843687648e-10	*	Rockfish	planktivorous rockfish
591	33	rockfish	Footprint	pre_MHW_Web/NCC_11242020_JimsOld_updatedKrill_10052022.csv	Pre	0.0010851387386072	1.0905455076826e-11	5.23461843687648e-10	*	Rockfish	planktivorous rockfish
592	33	rockfish	Footprint	post_MHW_Web/NCC2_NCC1Matched_10042022.csv	Post	4.40333116198783e-05	1.0905455076826e-11	5.23461843687648e-10	*	Rockfish	planktivorous rockfish
593	33	rockfish	Footprint	pre_MHW_Web/NCC_11242020_JimsOld_updatedKrill_10052022.csv	Pre	0.000345802706601286	1.0905455076826e-11	5.23461843687648e-10	*	Rockfish	planktivorous rockfish
594	33	rockfish	Footprint	post_MHW_Web/NCC2_NCC1Matched_10042022.csv	Post	0.000338227609079838	1.0905455076826e-11	5.23461843687648e-10	*	Rockfish	planktivorous rockfish
595	33	rockfish	Footprint	pre_MHW_Web/NCC_11242020_JimsOld_updatedKrill_10052022.csv	Pre	0.000135614204881984	1.0905455076826e-11	5.23461843687648e-10	*	Rockfish	planktivorous rockfish
596	33	rockfish	Footprint	post_MHW_Web/NCC2_NCC1Matched_10042022.csv	Post	0.000595192019276722	1.0905455076826e-11	5.23461843687648e-10	*	Rockfish	planktivorous rockfish
597	33	rockfish	Footprint	pre_MHW_Web/NCC_11242020_JimsOld_updatedKrill_10052022.csv	Pre	0.000513711959413617	1.0905455076826e-11	5.23461843687648e-10	*	Rockfish	planktivorous rockfish
598	33	rockfish	Footprint	post_MHW_Web/NCC2_NCC1Matched_10042022.csv	Post	0.000777820056511853	1.0905455076826e-11	5.23461843687648e-10	*	Rockfish	planktivorous rockfish
599	33	rockfish	Footprint	pre_MHW_Web/NCC_11242020_JimsOld_updatedKrill_10052022.csv	Pre	0.000441091746230189	1.0905455076826e-11	5.23461843687648e-10	*	Rockfish	planktivorous rockfish
600	33	rockfish	Footprint	post_MHW_Web/NCC2_NCC1Matched_10042022.csv	Post	0.000465248564358875	1.0905455076826e-11	5.23461843687648e-10	*	Rockfish	planktivorous rockfish
601	33	rockfish	Footprint	pre_MHW_Web/NCC_11242020_JimsOld_updatedKrill_10052022.csv	Pre	0.000187764096746198	1.0905455076826e-11	5.23461843687648e-10	*	Rockfish	planktivorous rockfish
602	33	rockfish	Footprint	post_MHW_Web/NCC2_NCC1Matched_10042022.csv	Post	0.00011488755814936	1.0905455076826e-11	5.23461843687648e-10	*	Rockfish	planktivorous rockfish
603	33	rockfish	Footprint	pre_MHW_Web/NCC_11242020_JimsOld_updatedKrill_10052022.csv	Pre	0.000200294469132372	1.0905455076826e-11	5.23461843687648e-10	*	Rockfish	planktivorous rockfish
604	33	rockfish	Footprint	post_MHW_Web/NCC2_NCC1Matched_10042022.csv	Post	0.00174933872257402	1.0905455076826e-11	5.23461843687648e-10	*	Rockfish	planktivorous rockfish
605	33	rockfish	Footprint	pre_MHW_Web/NCC_11242020_JimsOld_updatedKrill_10052022.csv	Pre	0.000795396076911632	1.0905455076826e-11	5.23461843687648e-10	*	Rockfish	planktivorous rockfish
606	33	rockfish	Footprint	post_MHW_Web/NCC2_NCC1Matched_10042022.csv	Post	0.000333959532225959	1.0905455076826e-11	5.23461843687648e-10	*	Rockfish	planktivorous rockfish
607	33	rockfish	Footprint	pre_MHW_Web/NCC_11242020_JimsOld_updatedKrill_10052022.csv	Pre	9.93992994902076e-05	1.0905455076826e-11	5.23461843687648e-10	*	Rockfish	planktivorous rockfish
608	33	rockfish	Footprint	post_MHW_Web/NCC2_NCC1Matched_10042022.csv	Post	0.000369300967046036	1.0905455076826e-11	5.23461843687648e-10	*	Rockfish	planktivorous rockfish
609	33	rockfish	Footprint	pre_MHW_Web/NCC_11242020_JimsOld_updatedKrill_10052022.csv	Pre	0.00014160539339445	1.0905455076826e-11	5.23461843687648e-10	*	Rockfish	planktivorous rockfish
610	33	rockfish	Footprint	post_MHW_Web/NCC2_NCC1Matched_10042022.csv	Post	0.000272337804450573	1.0905455076826e-11	5.23461843687648e-10	*	Rockfish	planktivorous rockfish
611	33	rockfish	Footprint	pre_MHW_Web/NCC_11242020_JimsOld_updatedKrill_10052022.csv	Pre	0.000310384293970389	1.0905455076826e-11	5.23461843687648e-10	*	Rockfish	planktivorous rockfish
612	33	rockfish	Footprint	post_MHW_Web/NCC2_NCC1Matched_10042022.csv	Post	7.0888334140995e-05	1.0905455076826e-11	5.23461843687648e-10	*	Rockfish	planktivorous rockfish
613	33	rockfish	Footprint	pre_MHW_Web/NCC_11242020_JimsOld_updatedKrill_10052022.csv	Pre	0.000134738546344226	1.0905455076826e-11	5.23461843687648e-10	*	Rockfish	planktivorous rockfish
614	33	rockfish	Footprint	post_MHW_Web/NCC2_NCC1Matched_10042022.csv	Post	0.000282839342319679	1.0905455076826e-11	5.23461843687648e-10	*	Rockfish	planktivorous rockfish
615	33	rockfish	Footprint	pre_MHW_Web/NCC_11242020_JimsOld_updatedKrill_10052022.csv	Pre	0.000203344544308711	1.0905455076826e-11	5.23461843687648e-10	*	Rockfish	planktivorous rockfish
616	33	rockfish	Footprint	post_MHW_Web/NCC2_NCC1Matched_10042022.csv	Post	0.000355558706345229	1.0905455076826e-11	5.23461843687648e-10	*	Rockfish	planktivorous rockfish
617	33	rockfish	Footprint	pre_MHW_Web/NCC_11242020_JimsOld_updatedKrill_10052022.csv	Pre	0.000227240084823845	1.0905455076826e-11	5.23461843687648e-10	*	Rockfish	planktivorous rockfish
618	33	rockfish	Footprint	post_MHW_Web/NCC2_NCC1Matched_10042022.csv	Post	0.000347631702607456	1.0905455076826e-11	5.23461843687648e-10	*	Rockfish	planktivorous rockfish
619	33	rockfish	Footprint	pre_MHW_Web/NCC_11242020_JimsOld_updatedKrill_10052022.csv	Pre	9.74054504763073e-05	1.0905455076826e-11	5.23461843687648e-10	*	Rockfish	planktivorous rockfish
620	33	rockfish	Footprint	post_MHW_Web/NCC2_NCC1Matched_10042022.csv	Post	0.000453097123140447	1.0905455076826e-11	5.23461843687648e-10	*	Rockfish	planktivorous rockfish
621	33	rockfish	Footprint	pre_MHW_Web/NCC_11242020_JimsOld_updatedKrill_10052022.csv	Pre	0.000218911323531637	1.0905455076826e-11	5.23461843687648e-10	*	Rockfish	planktivorous rockfish
622	33	rockfish	Footprint	post_MHW_Web/NCC2_NCC1Matched_10042022.csv	Post	0.000487503582151074	1.0905455076826e-11	5.23461843687648e-10	*	Rockfish	planktivorous rockfish
623	33	rockfish	Footprint	pre_MHW_Web/NCC_11242020_JimsOld_updatedKrill_10052022.csv	Pre	0.000269512318193961	1.0905455076826e-11	5.23461843687648e-10	*	Rockfish	planktivorous rockfish
624	33	rockfish	Footprint	post_MHW_Web/NCC2_NCC1Matched_10042022.csv	Post	0.00045652521475935	1.0905455076826e-11	5.23461843687648e-10	*	Rockfish	planktivorous rockfish
625	33	rockfish	Footprint	pre_MHW_Web/NCC_11242020_JimsOld_updatedKrill_10052022.csv	Pre	0.000629116285476534	1.0905455076826e-11	5.23461843687648e-10	*	Rockfish	planktivorous rockfish
626	33	rockfish	Footprint	post_MHW_Web/NCC2_NCC1Matched_10042022.csv	Post	0.000452955206537652	1.0905455076826e-11	5.23461843687648e-10	*	Rockfish	planktivorous rockfish
627	33	rockfish	Footprint	pre_MHW_Web/NCC_11242020_JimsOld_updatedKrill_10052022.csv	Pre	0.000507004555752375	1.0905455076826e-11	5.23461843687648e-10	*	Rockfish	planktivorous rockfish
628	33	rockfish	Footprint	post_MHW_Web/NCC2_NCC1Matched_10042022.csv	Post	0.000248282788118524	1.0905455076826e-11	5.23461843687648e-10	*	Rockfish	planktivorous rockfish
629	33	rockfish	Footprint	pre_MHW_Web/NCC_11242020_JimsOld_updatedKrill_10052022.csv	Pre	5.17583177521461e-05	1.0905455076826e-11	5.23461843687648e-10	*	Rockfish	planktivorous rockfish
630	33	rockfish	Footprint	post_MHW_Web/NCC2_NCC1Matched_10042022.csv	Post	0.000250877313047783	1.0905455076826e-11	5.23461843687648e-10	*	Rockfish	planktivorous rockfish
631	33	rockfish	Footprint	pre_MHW_Web/NCC_11242020_JimsOld_updatedKrill_10052022.csv	Pre	0.000219541839579599	1.0905455076826e-11	5.23461843687648e-10	*	Rockfish	planktivorous rockfish
632	33	rockfish	Footprint	post_MHW_Web/NCC2_NCC1Matched_10042022.csv	Post	0.000560484696123014	1.0905455076826e-11	5.23461843687648e-10	*	Rockfish	planktivorous rockfish
633	33	rockfish	Footprint	pre_MHW_Web/NCC_11242020_JimsOld_updatedKrill_10052022.csv	Pre	0.000495647906748957	1.0905455076826e-11	5.23461843687648e-10	*	Rockfish	planktivorous rockfish
634	33	rockfish	Footprint	post_MHW_Web/NCC2_NCC1Matched_10042022.csv	Post	0.000312919055646363	1.0905455076826e-11	5.23461843687648e-10	*	Rockfish	planktivorous rockfish
635	33	rockfish	Footprint	pre_MHW_Web/NCC_11242020_JimsOld_updatedKrill_10052022.csv	Pre	0.000269437745637686	1.0905455076826e-11	5.23461843687648e-10	*	Rockfish	planktivorous rockfish
636	33	rockfish	Footprint	post_MHW_Web/NCC2_NCC1Matched_10042022.csv	Post	0.000433655081854956	1.0905455076826e-11	5.23461843687648e-10	*	Rockfish	planktivorous rockfish
637	33	rockfish	Footprint	pre_MHW_Web/NCC_11242020_JimsOld_updatedKrill_10052022.csv	Pre	0.000315697231569108	1.0905455076826e-11	5.23461843687648e-10	*	Rockfish	planktivorous rockfish
638	33	rockfish	Footprint	post_MHW_Web/NCC2_NCC1Matched_10042022.csv	Post	0.000149407323568629	1.0905455076826e-11	5.23461843687648e-10	*	Rockfish	planktivorous rockfish
639	33	rockfish	Footprint	pre_MHW_Web/NCC_11242020_JimsOld_updatedKrill_10052022.csv	Pre	0.000114736759993614	1.0905455076826e-11	5.23461843687648e-10	*	Rockfish	planktivorous rockfish
640	33	rockfish	Footprint	post_MHW_Web/NCC2_NCC1Matched_10042022.csv	Post	9.10226201558613e-05	1.0905455076826e-11	5.23461843687648e-10	*	Rockfish	planktivorous rockfish
641	33	rockfish	Footprint	pre_MHW_Web/NCC_11242020_JimsOld_updatedKrill_10052022.csv	Pre	0.00027821910505933	1.0905455076826e-11	5.23461843687648e-10	*	Rockfish	planktivorous rockfish
642	33	rockfish	Footprint	post_MHW_Web/NCC2_NCC1Matched_10042022.csv	Post	0.000146681516166049	1.0905455076826e-11	5.23461843687648e-10	*	Rockfish	planktivorous rockfish
643	33	rockfish	Footprint	pre_MHW_Web/NCC_11242020_JimsOld_updatedKrill_10052022.csv	Pre	0.0001989477633402	1.0905455076826e-11	5.23461843687648e-10	*	Rockfish	planktivorous rockfish
644	33	rockfish	Footprint	post_MHW_Web/NCC2_NCC1Matched_10042022.csv	Post	0.000536808750859494	1.0905455076826e-11	5.23461843687648e-10	*	Rockfish	planktivorous rockfish
645	33	rockfish	Footprint	pre_MHW_Web/NCC_11242020_JimsOld_updatedKrill_10052022.csv	Pre	0.00105155767107821	1.0905455076826e-11	5.23461843687648e-10	*	Rockfish	planktivorous rockfish
646	33	rockfish	Footprint	post_MHW_Web/NCC2_NCC1Matched_10042022.csv	Post	0.000677141397815468	1.0905455076826e-11	5.23461843687648e-10	*	Rockfish	planktivorous rockfish
647	33	rockfish	Footprint	pre_MHW_Web/NCC_11242020_JimsOld_updatedKrill_10052022.csv	Pre	5.665410114719e-05	1.0905455076826e-11	5.23461843687648e-10	*	Rockfish	planktivorous rockfish
648	33	rockfish	Footprint	post_MHW_Web/NCC2_NCC1Matched_10042022.csv	Post	0.000513803078040757	1.0905455076826e-11	5.23461843687648e-10	*	Rockfish	planktivorous rockfish
649	33	rockfish	Footprint	pre_MHW_Web/NCC_11242020_JimsOld_updatedKrill_10052022.csv	Pre	8.49388820142161e-05	1.0905455076826e-11	5.23461843687648e-10	*	Rockfish	planktivorous rockfish
650	33	rockfish	Footprint	post_MHW_Web/NCC2_NCC1Matched_10042022.csv	Post	0.000153897584418695	1.0905455076826e-11	5.23461843687648e-10	*	Rockfish	planktivorous rockfish
651	33	rockfish	Footprint	pre_MHW_Web/NCC_11242020_JimsOld_updatedKrill_10052022.csv	Pre	0.000684074582844323	1.0905455076826e-11	5.23461843687648e-10	*	Rockfish	planktivorous rockfish
652	33	rockfish	Footprint	post_MHW_Web/NCC2_NCC1Matched_10042022.csv	Post	0.00027022762214942	1.0905455076826e-11	5.23461843687648e-10	*	Rockfish	planktivorous rockfish
653	33	rockfish	Footprint	pre_MHW_Web/NCC_11242020_JimsOld_updatedKrill_10052022.csv	Pre	6.59275325872431e-05	1.0905455076826e-11	5.23461843687648e-10	*	Rockfish	planktivorous rockfish
654	33	rockfish	Footprint	post_MHW_Web/NCC2_NCC1Matched_10042022.csv	Post	0.00110257500084701	1.0905455076826e-11	5.23461843687648e-10	*	Rockfish	planktivorous rockfish
655	33	rockfish	Footprint	pre_MHW_Web/NCC_11242020_JimsOld_updatedKrill_10052022.csv	Pre	0.000270899998075775	1.0905455076826e-11	5.23461843687648e-10	*	Rockfish	planktivorous rockfish
656	33	rockfish	Footprint	post_MHW_Web/NCC2_NCC1Matched_10042022.csv	Post	0.000166236506842674	1.0905455076826e-11	5.23461843687648e-10	*	Rockfish	planktivorous rockfish
657	33	rockfish	Footprint	pre_MHW_Web/NCC_11242020_JimsOld_updatedKrill_10052022.csv	Pre	0.000505544745473482	1.0905455076826e-11	5.23461843687648e-10	*	Rockfish	planktivorous rockfish
658	33	rockfish	Footprint	post_MHW_Web/NCC2_NCC1Matched_10042022.csv	Post	0.000170485693012579	1.0905455076826e-11	5.23461843687648e-10	*	Rockfish	planktivorous rockfish
659	33	rockfish	Footprint	pre_MHW_Web/NCC_11242020_JimsOld_updatedKrill_10052022.csv	Pre	7.77428099942574e-05	1.0905455076826e-11	5.23461843687648e-10	*	Rockfish	planktivorous rockfish
660	33	rockfish	Footprint	post_MHW_Web/NCC2_NCC1Matched_10042022.csv	Post	0.000341164856145158	1.0905455076826e-11	5.23461843687648e-10	*	Rockfish	planktivorous rockfish
661	33	rockfish	Footprint	pre_MHW_Web/NCC_11242020_JimsOld_updatedKrill_10052022.csv	Pre	0.000288738015984508	1.0905455076826e-11	5.23461843687648e-10	*	Rockfish	planktivorous rockfish
662	33	rockfish	Footprint	post_MHW_Web/NCC2_NCC1Matched_10042022.csv	Post	7.50697618418613e-05	1.0905455076826e-11	5.23461843687648e-10	*	Rockfish	planktivorous rockfish
663	33	rockfish	Footprint	pre_MHW_Web/NCC_11242020_JimsOld_updatedKrill_10052022.csv	Pre	0.000355269471836974	1.0905455076826e-11	5.23461843687648e-10	*	Rockfish	planktivorous rockfish
664	33	rockfish	Footprint	post_MHW_Web/NCC2_NCC1Matched_10042022.csv	Post	0.000898125201453679	1.0905455076826e-11	5.23461843687648e-10	*	Rockfish	planktivorous rockfish
665	33	rockfish	Footprint	pre_MHW_Web/NCC_11242020_JimsOld_updatedKrill_10052022.csv	Pre	0.000871615697459571	1.0905455076826e-11	5.23461843687648e-10	*	Rockfish	planktivorous rockfish
666	33	rockfish	Footprint	post_MHW_Web/NCC2_NCC1Matched_10042022.csv	Post	0.000395660946076523	1.0905455076826e-11	5.23461843687648e-10	*	Rockfish	planktivorous rockfish
667	33	rockfish	Footprint	pre_MHW_Web/NCC_11242020_JimsOld_updatedKrill_10052022.csv	Pre	0.000463230472391982	1.0905455076826e-11	5.23461843687648e-10	*	Rockfish	planktivorous rockfish
668	33	rockfish	Footprint	post_MHW_Web/NCC2_NCC1Matched_10042022.csv	Post	0.000452401525609391	1.0905455076826e-11	5.23461843687648e-10	*	Rockfish	planktivorous rockfish
669	33	rockfish	Footprint	pre_MHW_Web/NCC_11242020_JimsOld_updatedKrill_10052022.csv	Pre	0.000144448213848454	1.0905455076826e-11	5.23461843687648e-10	*	Rockfish	planktivorous rockfish
670	33	rockfish	Footprint	post_MHW_Web/NCC2_NCC1Matched_10042022.csv	Post	0.000142346607431484	1.0905455076826e-11	5.23461843687648e-10	*	Rockfish	planktivorous rockfish
671	33	rockfish	Footprint	pre_MHW_Web/NCC_11242020_JimsOld_updatedKrill_10052022.csv	Pre	3.2685782105234e-05	1.0905455076826e-11	5.23461843687648e-10	*	Rockfish	planktivorous rockfish
672	33	rockfish	Footprint	post_MHW_Web/NCC2_NCC1Matched_10042022.csv	Post	0.000141060480898447	1.0905455076826e-11	5.23461843687648e-10	*	Rockfish	planktivorous rockfish
673	33	rockfish	Footprint	pre_MHW_Web/NCC_11242020_JimsOld_updatedKrill_10052022.csv	Pre	8.89913642404863e-05	1.0905455076826e-11	5.23461843687648e-10	*	Rockfish	planktivorous rockfish
674	33	rockfish	Footprint	post_MHW_Web/NCC2_NCC1Matched_10042022.csv	Post	0.000108215806467077	1.0905455076826e-11	5.23461843687648e-10	*	Rockfish	planktivorous rockfish
675	33	rockfish	Footprint	pre_MHW_Web/NCC_11242020_JimsOld_updatedKrill_10052022.csv	Pre	0.00019723816153113	1.0905455076826e-11	5.23461843687648e-10	*	Rockfish	planktivorous rockfish
676	33	rockfish	Footprint	post_MHW_Web/NCC2_NCC1Matched_10042022.csv	Post	0.000387229393635141	1.0905455076826e-11	5.23461843687648e-10	*	Rockfish	planktivorous rockfish
677	33	rockfish	Footprint	pre_MHW_Web/NCC_11242020_JimsOld_updatedKrill_10052022.csv	Pre	0.000439618661235874	1.0905455076826e-11	5.23461843687648e-10	*	Rockfish	planktivorous rockfish
678	33	rockfish	Footprint	post_MHW_Web/NCC2_NCC1Matched_10042022.csv	Post	0.000238774025134763	1.0905455076826e-11	5.23461843687648e-10	*	Rockfish	planktivorous rockfish
679	33	rockfish	Footprint	pre_MHW_Web/NCC_11242020_JimsOld_updatedKrill_10052022.csv	Pre	0.00055628938017926	1.0905455076826e-11	5.23461843687648e-10	*	Rockfish	planktivorous rockfish
680	33	rockfish	Footprint	post_MHW_Web/NCC2_NCC1Matched_10042022.csv	Post	0.000828640306164163	1.0905455076826e-11	5.23461843687648e-10	*	Rockfish	planktivorous rockfish
681	33	rockfish	Footprint	pre_MHW_Web/NCC_11242020_JimsOld_updatedKrill_10052022.csv	Pre	0.000821449100957157	1.0905455076826e-11	5.23461843687648e-10	*	Rockfish	planktivorous rockfish
682	33	rockfish	Footprint	post_MHW_Web/NCC2_NCC1Matched_10042022.csv	Post	0.000256866232839852	1.0905455076826e-11	5.23461843687648e-10	*	Rockfish	planktivorous rockfish
683	33	rockfish	Footprint	pre_MHW_Web/NCC_11242020_JimsOld_updatedKrill_10052022.csv	Pre	0.000373752511425622	1.0905455076826e-11	5.23461843687648e-10	*	Rockfish	planktivorous rockfish
684	33	rockfish	Footprint	post_MHW_Web/NCC2_NCC1Matched_10042022.csv	Post	0.000766470766361433	1.0905455076826e-11	5.23461843687648e-10	*	Rockfish	planktivorous rockfish
685	33	rockfish	Footprint	pre_MHW_Web/NCC_11242020_JimsOld_updatedKrill_10052022.csv	Pre	0.00039795414084415	1.0905455076826e-11	5.23461843687648e-10	*	Rockfish	planktivorous rockfish
686	33	rockfish	Footprint	post_MHW_Web/NCC2_NCC1Matched_10042022.csv	Post	0.000784588995692279	1.0905455076826e-11	5.23461843687648e-10	*	Rockfish	planktivorous rockfish
687	33	rockfish	Footprint	pre_MHW_Web/NCC_11242020_JimsOld_updatedKrill_10052022.csv	Pre	0.000710541498907234	1.0905455076826e-11	5.23461843687648e-10	*	Rockfish	planktivorous rockfish
688	33	rockfish	Footprint	post_MHW_Web/NCC2_NCC1Matched_10042022.csv	Post	0.00070850841874904	1.0905455076826e-11	5.23461843687648e-10	*	Rockfish	planktivorous rockfish
689	33	rockfish	Footprint	pre_MHW_Web/NCC_11242020_JimsOld_updatedKrill_10052022.csv	Pre	0.000188501783686741	1.0905455076826e-11	5.23461843687648e-10	*	Rockfish	planktivorous rockfish
690	33	rockfish	Footprint	post_MHW_Web/NCC2_NCC1Matched_10042022.csv	Post	0.000119474362622164	1.0905455076826e-11	5.23461843687648e-10	*	Rockfish	planktivorous rockfish
691	33	rockfish	Footprint	pre_MHW_Web/NCC_11242020_JimsOld_updatedKrill_10052022.csv	Pre	0.000226931786599355	1.0905455076826e-11	5.23461843687648e-10	*	Rockfish	planktivorous rockfish
692	33	rockfish	Footprint	post_MHW_Web/NCC2_NCC1Matched_10042022.csv	Post	0.000161060100948782	1.0905455076826e-11	5.23461843687648e-10	*	Rockfish	planktivorous rockfish
693	33	rockfish	Footprint	pre_MHW_Web/NCC_11242020_JimsOld_updatedKrill_10052022.csv	Pre	0.000409147770556989	1.0905455076826e-11	5.23461843687648e-10	*	Rockfish	planktivorous rockfish
694	33	rockfish	Footprint	post_MHW_Web/NCC2_NCC1Matched_10042022.csv	Post	0.000185519683636062	1.0905455076826e-11	5.23461843687648e-10	*	Rockfish	planktivorous rockfish
695	33	rockfish	Footprint	pre_MHW_Web/NCC_11242020_JimsOld_updatedKrill_10052022.csv	Pre	0.000332346286424234	1.0905455076826e-11	5.23461843687648e-10	*	Rockfish	planktivorous rockfish
696	33	rockfish	Footprint	post_MHW_Web/NCC2_NCC1Matched_10042022.csv	Post	0.000692523923405858	1.0905455076826e-11	5.23461843687648e-10	*	Rockfish	planktivorous rockfish
697	33	rockfish	Footprint	pre_MHW_Web/NCC_11242020_JimsOld_updatedKrill_10052022.csv	Pre	2.02326422481574e-05	1.0905455076826e-11	5.23461843687648e-10	*	Rockfish	planktivorous rockfish
698	33	rockfish	Footprint	post_MHW_Web/NCC2_NCC1Matched_10042022.csv	Post	0.000170861629854804	1.0905455076826e-11	5.23461843687648e-10	*	Rockfish	planktivorous rockfish
699	33	rockfish	Footprint	pre_MHW_Web/NCC_11242020_JimsOld_updatedKrill_10052022.csv	Pre	0.00020769607333939	1.0905455076826e-11	5.23461843687648e-10	*	Rockfish	planktivorous rockfish
700	33	rockfish	Footprint	post_MHW_Web/NCC2_NCC1Matched_10042022.csv	Post	0.000184748745598472	1.0905455076826e-11	5.23461843687648e-10	*	Rockfish	planktivorous rockfish
701	33	rockfish	Footprint	pre_MHW_Web/NCC_11242020_JimsOld_updatedKrill_10052022.csv	Pre	0.000442312490338974	1.0905455076826e-11	5.23461843687648e-10	*	Rockfish	planktivorous rockfish
702	33	rockfish	Footprint	post_MHW_Web/NCC2_NCC1Matched_10042022.csv	Post	0.000242048289719787	1.0905455076826e-11	5.23461843687648e-10	*	Rockfish	planktivorous rockfish
703	33	rockfish	Footprint	pre_MHW_Web/NCC_11242020_JimsOld_updatedKrill_10052022.csv	Pre	5.0103090175216e-05	1.0905455076826e-11	5.23461843687648e-10	*	Rockfish	planktivorous rockfish
704	33	rockfish	Footprint	post_MHW_Web/NCC2_NCC1Matched_10042022.csv	Post	0.000258922650310421	1.0905455076826e-11	5.23461843687648e-10	*	Rockfish	planktivorous rockfish
705	33	rockfish	Footprint	pre_MHW_Web/NCC_11242020_JimsOld_updatedKrill_10052022.csv	Pre	0.000168165059658984	1.0905455076826e-11	5.23461843687648e-10	*	Rockfish	planktivorous rockfish
706	33	rockfish	Footprint	post_MHW_Web/NCC2_NCC1Matched_10042022.csv	Post	0.000360205194773519	1.0905455076826e-11	5.23461843687648e-10	*	Rockfish	planktivorous rockfish
707	33	rockfish	Footprint	pre_MHW_Web/NCC_11242020_JimsOld_updatedKrill_10052022.csv	Pre	0.000298336864378413	1.0905455076826e-11	5.23461843687648e-10	*	Rockfish	planktivorous rockfish
708	33	rockfish	Footprint	post_MHW_Web/NCC2_NCC1Matched_10042022.csv	Post	0.000320371680829968	1.0905455076826e-11	5.23461843687648e-10	*	Rockfish	planktivorous rockfish
709	33	rockfish	Footprint	pre_MHW_Web/NCC_11242020_JimsOld_updatedKrill_10052022.csv	Pre	0.000340487316991242	1.0905455076826e-11	5.23461843687648e-10	*	Rockfish	planktivorous rockfish
710	33	rockfish	Footprint	post_MHW_Web/NCC2_NCC1Matched_10042022.csv	Post	0.00078859164006695	1.0905455076826e-11	5.23461843687648e-10	*	Rockfish	planktivorous rockfish
711	33	rockfish	Footprint	pre_MHW_Web/NCC_11242020_JimsOld_updatedKrill_10052022.csv	Pre	0.00052000142382461	1.0905455076826e-11	5.23461843687648e-10	*	Rockfish	planktivorous rockfish
712	33	rockfish	Footprint	post_MHW_Web/NCC2_NCC1Matched_10042022.csv	Post	0.000916491381576411	1.0905455076826e-11	5.23461843687648e-10	*	Rockfish	planktivorous rockfish
713	33	rockfish	Footprint	pre_MHW_Web/NCC_11242020_JimsOld_updatedKrill_10052022.csv	Pre	0.000333625824366625	1.0905455076826e-11	5.23461843687648e-10	*	Rockfish	planktivorous rockfish
714	33	rockfish	Footprint	post_MHW_Web/NCC2_NCC1Matched_10042022.csv	Post	0.000254894478811839	1.0905455076826e-11	5.23461843687648e-10	*	Rockfish	planktivorous rockfish
715	33	rockfish	Footprint	pre_MHW_Web/NCC_11242020_JimsOld_updatedKrill_10052022.csv	Pre	0.00115386443211788	1.0905455076826e-11	5.23461843687648e-10	*	Rockfish	planktivorous rockfish
716	33	rockfish	Footprint	post_MHW_Web/NCC2_NCC1Matched_10042022.csv	Post	0.00011596329396712	1.0905455076826e-11	5.23461843687648e-10	*	Rockfish	planktivorous rockfish
717	33	rockfish	Footprint	pre_MHW_Web/NCC_11242020_JimsOld_updatedKrill_10052022.csv	Pre	0.000172123803508732	1.0905455076826e-11	5.23461843687648e-10	*	Rockfish	planktivorous rockfish
718	33	rockfish	Footprint	post_MHW_Web/NCC2_NCC1Matched_10042022.csv	Post	0.000425464926378595	1.0905455076826e-11	5.23461843687648e-10	*	Rockfish	planktivorous rockfish
719	33	rockfish	Footprint	pre_MHW_Web/NCC_11242020_JimsOld_updatedKrill_10052022.csv	Pre	0.000263998831628875	1.0905455076826e-11	5.23461843687648e-10	*	Rockfish	planktivorous rockfish
720	33	rockfish	Footprint	post_MHW_Web/NCC2_NCC1Matched_10042022.csv	Post	0.000190285200232803	1.0905455076826e-11	5.23461843687648e-10	*	Rockfish	planktivorous rockfish
721	33	rockfish	Footprint	pre_MHW_Web/NCC_11242020_JimsOld_updatedKrill_10052022.csv	Pre	5.55103230265454e-05	1.0905455076826e-11	5.23461843687648e-10	*	Rockfish	planktivorous rockfish
722	33	rockfish	Footprint	post_MHW_Web/NCC2_NCC1Matched_10042022.csv	Post	0.000258202647473601	1.0905455076826e-11	5.23461843687648e-10	*	Rockfish	planktivorous rockfish
723	33	rockfish	Footprint	pre_MHW_Web/NCC_11242020_JimsOld_updatedKrill_10052022.csv	Pre	3.42141107563019e-05	1.0905455076826e-11	5.23461843687648e-10	*	Rockfish	planktivorous rockfish
724	33	rockfish	Footprint	post_MHW_Web/NCC2_NCC1Matched_10042022.csv	Post	0.000123226902156978	1.0905455076826e-11	5.23461843687648e-10	*	Rockfish	planktivorous rockfish
725	33	rockfish	Footprint	pre_MHW_Web/NCC_11242020_JimsOld_updatedKrill_10052022.csv	Pre	0.000149250886095843	1.0905455076826e-11	5.23461843687648e-10	*	Rockfish	planktivorous rockfish
726	33	rockfish	Footprint	post_MHW_Web/NCC2_NCC1Matched_10042022.csv	Post	4.85253212161397e-05	1.0905455076826e-11	5.23461843687648e-10	*	Rockfish	planktivorous rockfish
727	33	rockfish	Footprint	pre_MHW_Web/NCC_11242020_JimsOld_updatedKrill_10052022.csv	Pre	0.000489046473973899	1.0905455076826e-11	5.23461843687648e-10	*	Rockfish	planktivorous rockfish
728	33	rockfish	Footprint	post_MHW_Web/NCC2_NCC1Matched_10042022.csv	Post	0.000404653829884899	1.0905455076826e-11	5.23461843687648e-10	*	Rockfish	planktivorous rockfish
729	33	rockfish	Footprint	pre_MHW_Web/NCC_11242020_JimsOld_updatedKrill_10052022.csv	Pre	0.00132636636036494	1.0905455076826e-11	5.23461843687648e-10	*	Rockfish	planktivorous rockfish
730	33	rockfish	Footprint	post_MHW_Web/NCC2_NCC1Matched_10042022.csv	Post	0.00176087382628085	1.0905455076826e-11	5.23461843687648e-10	*	Rockfish	planktivorous rockfish
731	33	rockfish	Footprint	pre_MHW_Web/NCC_11242020_JimsOld_updatedKrill_10052022.csv	Pre	0.000492100674460897	1.0905455076826e-11	5.23461843687648e-10	*	Rockfish	planktivorous rockfish
732	33	rockfish	Footprint	post_MHW_Web/NCC2_NCC1Matched_10042022.csv	Post	0.000256160829964758	1.0905455076826e-11	5.23461843687648e-10	*	Rockfish	planktivorous rockfish
733	33	rockfish	Footprint	pre_MHW_Web/NCC_11242020_JimsOld_updatedKrill_10052022.csv	Pre	0.000836280791153468	1.0905455076826e-11	5.23461843687648e-10	*	Rockfish	planktivorous rockfish
734	33	rockfish	Footprint	post_MHW_Web/NCC2_NCC1Matched_10042022.csv	Post	0.000231977032735775	1.0905455076826e-11	5.23461843687648e-10	*	Rockfish	planktivorous rockfish
735	33	rockfish	Footprint	pre_MHW_Web/NCC_11242020_JimsOld_updatedKrill_10052022.csv	Pre	0.000114615219173959	1.0905455076826e-11	5.23461843687648e-10	*	Rockfish	planktivorous rockfish
736	33	rockfish	Footprint	post_MHW_Web/NCC2_NCC1Matched_10042022.csv	Post	0.00023073832339375	1.0905455076826e-11	5.23461843687648e-10	*	Rockfish	planktivorous rockfish
737	33	rockfish	Footprint	pre_MHW_Web/NCC_11242020_JimsOld_updatedKrill_10052022.csv	Pre	0.000553127157003982	1.0905455076826e-11	5.23461843687648e-10	*	Rockfish	planktivorous rockfish
738	33	rockfish	Footprint	post_MHW_Web/NCC2_NCC1Matched_10042022.csv	Post	0.000508930739208869	1.0905455076826e-11	5.23461843687648e-10	*	Rockfish	planktivorous rockfish
739	33	rockfish	Footprint	pre_MHW_Web/NCC_11242020_JimsOld_updatedKrill_10052022.csv	Pre	0.000142662885046676	1.0905455076826e-11	5.23461843687648e-10	*	Rockfish	planktivorous rockfish
740	33	rockfish	Footprint	post_MHW_Web/NCC2_NCC1Matched_10042022.csv	Post	0.000511764456937059	1.0905455076826e-11	5.23461843687648e-10	*	Rockfish	planktivorous rockfish
741	33	rockfish	Footprint	pre_MHW_Web/NCC_11242020_JimsOld_updatedKrill_10052022.csv	Pre	0.00129143190360688	1.0905455076826e-11	5.23461843687648e-10	*	Rockfish	planktivorous rockfish
742	33	rockfish	Footprint	post_MHW_Web/NCC2_NCC1Matched_10042022.csv	Post	0.000252113989892114	1.0905455076826e-11	5.23461843687648e-10	*	Rockfish	planktivorous rockfish
743	33	rockfish	Footprint	pre_MHW_Web/NCC_11242020_JimsOld_updatedKrill_10052022.csv	Pre	0.000435657674708273	1.0905455076826e-11	5.23461843687648e-10	*	Rockfish	planktivorous rockfish
744	33	rockfish	Footprint	post_MHW_Web/NCC2_NCC1Matched_10042022.csv	Post	0.000283723842110464	1.0905455076826e-11	5.23461843687648e-10	*	Rockfish	planktivorous rockfish
745	33	rockfish	Footprint	pre_MHW_Web/NCC_11242020_JimsOld_updatedKrill_10052022.csv	Pre	0.000224039115767021	1.0905455076826e-11	5.23461843687648e-10	*	Rockfish	planktivorous rockfish
746	33	rockfish	Footprint	post_MHW_Web/NCC2_NCC1Matched_10042022.csv	Post	0.00013115100503312	1.0905455076826e-11	5.23461843687648e-10	*	Rockfish	planktivorous rockfish
747	33	rockfish	Footprint	pre_MHW_Web/NCC_11242020_JimsOld_updatedKrill_10052022.csv	Pre	0.000104959279928649	1.0905455076826e-11	5.23461843687648e-10	*	Rockfish	planktivorous rockfish
748	33	rockfish	Footprint	post_MHW_Web/NCC2_NCC1Matched_10042022.csv	Post	0.000412130321494046	1.0905455076826e-11	5.23461843687648e-10	*	Rockfish	planktivorous rockfish
749	33	rockfish	Footprint	pre_MHW_Web/NCC_11242020_JimsOld_updatedKrill_10052022.csv	Pre	0.000117874907295504	1.0905455076826e-11	5.23461843687648e-10	*	Rockfish	planktivorous rockfish
750	33	rockfish	Footprint	post_MHW_Web/NCC2_NCC1Matched_10042022.csv	Post	0.00012405457318845	1.0905455076826e-11	5.23461843687648e-10	*	Rockfish	planktivorous rockfish
751	33	rockfish	Footprint	post_MHW_Web/NCC2_NCC1Matched_10042022.csv	Post	0.000126797410131154	1.0905455076826e-11	5.23461843687648e-10	*	Rockfish	planktivorous rockfish
752	33	rockfish	Footprint	post_MHW_Web/NCC2_NCC1Matched_10042022.csv	Post	0.000149303609855159	1.0905455076826e-11	5.23461843687648e-10	*	Rockfish	planktivorous rockfish
753	33	rockfish	Footprint	post_MHW_Web/NCC2_NCC1Matched_10042022.csv	Post	0.00028190130535764	1.0905455076826e-11	5.23461843687648e-10	*	Rockfish	planktivorous rockfish
754	33	rockfish	Footprint	post_MHW_Web/NCC2_NCC1Matched_10042022.csv	Post	6.81831905839365e-05	1.0905455076826e-11	5.23461843687648e-10	*	Rockfish	planktivorous rockfish
755	33	rockfish	Footprint	post_MHW_Web/NCC2_NCC1Matched_10042022.csv	Post	0.000313839091671702	1.0905455076826e-11	5.23461843687648e-10	*	Rockfish	planktivorous rockfish
756	33	rockfish	Footprint	post_MHW_Web/NCC2_NCC1Matched_10042022.csv	Post	0.000172654743657762	1.0905455076826e-11	5.23461843687648e-10	*	Rockfish	planktivorous rockfish
757	33	rockfish	Footprint	post_MHW_Web/NCC2_NCC1Matched_10042022.csv	Post	0.000295827782546747	1.0905455076826e-11	5.23461843687648e-10	*	Rockfish	planktivorous rockfish
758	33	rockfish	Footprint	post_MHW_Web/NCC2_NCC1Matched_10042022.csv	Post	0.000747057169747624	1.0905455076826e-11	5.23461843687648e-10	*	Rockfish	planktivorous rockfish
759	33	rockfish	Footprint	post_MHW_Web/NCC2_NCC1Matched_10042022.csv	Post	0.000300139904985218	1.0905455076826e-11	5.23461843687648e-10	*	Rockfish	planktivorous rockfish
760	33	rockfish	Footprint	post_MHW_Web/NCC2_NCC1Matched_10042022.csv	Post	0.000161473035625107	1.0905455076826e-11	5.23461843687648e-10	*	Rockfish	planktivorous rockfish
761	33	rockfish	Footprint	post_MHW_Web/NCC2_NCC1Matched_10042022.csv	Post	0.000298056895578669	1.0905455076826e-11	5.23461843687648e-10	*	Rockfish	planktivorous rockfish
762	33	rockfish	Footprint	post_MHW_Web/NCC2_NCC1Matched_10042022.csv	Post	0.000306565882989779	1.0905455076826e-11	5.23461843687648e-10	*	Rockfish	planktivorous rockfish
763	33	rockfish	Footprint	post_MHW_Web/NCC2_NCC1Matched_10042022.csv	Post	0.000773526232643342	1.0905455076826e-11	5.23461843687648e-10	*	Rockfish	planktivorous rockfish
764	33	rockfish	Footprint	post_MHW_Web/NCC2_NCC1Matched_10042022.csv	Post	0.000442841520791387	1.0905455076826e-11	5.23461843687648e-10	*	Rockfish	planktivorous rockfish
765	33	rockfish	Footprint	post_MHW_Web/NCC2_NCC1Matched_10042022.csv	Post	0.000213286576269486	1.0905455076826e-11	5.23461843687648e-10	*	Rockfish	planktivorous rockfish
766	33	rockfish	Footprint	post_MHW_Web/NCC2_NCC1Matched_10042022.csv	Post	0.000818731043695345	1.0905455076826e-11	5.23461843687648e-10	*	Rockfish	planktivorous rockfish
767	33	rockfish	Footprint	post_MHW_Web/NCC2_NCC1Matched_10042022.csv	Post	0.000658455735165149	1.0905455076826e-11	5.23461843687648e-10	*	Rockfish	planktivorous rockfish
768	33	rockfish	Footprint	post_MHW_Web/NCC2_NCC1Matched_10042022.csv	Post	0.00334001242470571	1.0905455076826e-11	5.23461843687648e-10	*	Rockfish	planktivorous rockfish
769	33	rockfish	Footprint	post_MHW_Web/NCC2_NCC1Matched_10042022.csv	Post	0.000290062123180117	1.0905455076826e-11	5.23461843687648e-10	*	Rockfish	planktivorous rockfish
770	33	rockfish	Footprint	post_MHW_Web/NCC2_NCC1Matched_10042022.csv	Post	0.000937903541620647	1.0905455076826e-11	5.23461843687648e-10	*	Rockfish	planktivorous rockfish
771	33	rockfish	Footprint	post_MHW_Web/NCC2_NCC1Matched_10042022.csv	Post	0.000191939557666958	1.0905455076826e-11	5.23461843687648e-10	*	Rockfish	planktivorous rockfish
772	33	rockfish	Footprint	post_MHW_Web/NCC2_NCC1Matched_10042022.csv	Post	0.000140903727005693	1.0905455076826e-11	5.23461843687648e-10	*	Rockfish	planktivorous rockfish
773	33	rockfish	Footprint	post_MHW_Web/NCC2_NCC1Matched_10042022.csv	Post	0.00042469780605704	1.0905455076826e-11	5.23461843687648e-10	*	Rockfish	planktivorous rockfish
774	33	rockfish	Footprint	post_MHW_Web/NCC2_NCC1Matched_10042022.csv	Post	0.00014961961038166	1.0905455076826e-11	5.23461843687648e-10	*	Rockfish	planktivorous rockfish
775	33	rockfish	Footprint	post_MHW_Web/NCC2_NCC1Matched_10042022.csv	Post	0.000584272374291272	1.0905455076826e-11	5.23461843687648e-10	*	Rockfish	planktivorous rockfish
776	33	rockfish	Footprint	post_MHW_Web/NCC2_NCC1Matched_10042022.csv	Post	0.000382019672644592	1.0905455076826e-11	5.23461843687648e-10	*	Rockfish	planktivorous rockfish
777	33	rockfish	Footprint	post_MHW_Web/NCC2_NCC1Matched_10042022.csv	Post	0.000199287315443838	1.0905455076826e-11	5.23461843687648e-10	*	Rockfish	planktivorous rockfish
778	33	rockfish	Footprint	post_MHW_Web/NCC2_NCC1Matched_10042022.csv	Post	0.000232685823546972	1.0905455076826e-11	5.23461843687648e-10	*	Rockfish	planktivorous rockfish
779	33	rockfish	Footprint	post_MHW_Web/NCC2_NCC1Matched_10042022.csv	Post	0.000377465805974347	1.0905455076826e-11	5.23461843687648e-10	*	Rockfish	planktivorous rockfish
780	33	rockfish	Footprint	post_MHW_Web/NCC2_NCC1Matched_10042022.csv	Post	0.000406503006754677	1.0905455076826e-11	5.23461843687648e-10	*	Rockfish	planktivorous rockfish
781	33	rockfish	Footprint	post_MHW_Web/NCC2_NCC1Matched_10042022.csv	Post	0.00039569911668157	1.0905455076826e-11	5.23461843687648e-10	*	Rockfish	planktivorous rockfish
782	33	rockfish	Footprint	post_MHW_Web/NCC2_NCC1Matched_10042022.csv	Post	0.000385187447823986	1.0905455076826e-11	5.23461843687648e-10	*	Rockfish	planktivorous rockfish
783	33	rockfish	Footprint	post_MHW_Web/NCC2_NCC1Matched_10042022.csv	Post	0.000374941603345428	1.0905455076826e-11	5.23461843687648e-10	*	Rockfish	planktivorous rockfish
784	33	rockfish	Footprint	post_MHW_Web/NCC2_NCC1Matched_10042022.csv	Post	0.000273665859337832	1.0905455076826e-11	5.23461843687648e-10	*	Rockfish	planktivorous rockfish
785	33	rockfish	Footprint	post_MHW_Web/NCC2_NCC1Matched_10042022.csv	Post	0.000443183832078025	1.0905455076826e-11	5.23461843687648e-10	*	Rockfish	planktivorous rockfish
786	33	rockfish	Footprint	post_MHW_Web/NCC2_NCC1Matched_10042022.csv	Post	0.000114214322512279	1.0905455076826e-11	5.23461843687648e-10	*	Rockfish	planktivorous rockfish
787	33	rockfish	Footprint	post_MHW_Web/NCC2_NCC1Matched_10042022.csv	Post	6.63983530465424e-05	1.0905455076826e-11	5.23461843687648e-10	*	Rockfish	planktivorous rockfish
788	33	rockfish	Footprint	post_MHW_Web/NCC2_NCC1Matched_10042022.csv	Post	0.00116040688865002	1.0905455076826e-11	5.23461843687648e-10	*	Rockfish	planktivorous rockfish
789	33	rockfish	Footprint	post_MHW_Web/NCC2_NCC1Matched_10042022.csv	Post	0.000128179537879588	1.0905455076826e-11	5.23461843687648e-10	*	Rockfish	planktivorous rockfish
790	33	rockfish	Footprint	post_MHW_Web/NCC2_NCC1Matched_10042022.csv	Post	0.000179995399351907	1.0905455076826e-11	5.23461843687648e-10	*	Rockfish	planktivorous rockfish
791	33	rockfish	Footprint	post_MHW_Web/NCC2_NCC1Matched_10042022.csv	Post	0.00016897695903824	1.0905455076826e-11	5.23461843687648e-10	*	Rockfish	planktivorous rockfish
792	33	rockfish	Footprint	post_MHW_Web/NCC2_NCC1Matched_10042022.csv	Post	0.000495562393021808	1.0905455076826e-11	5.23461843687648e-10	*	Rockfish	planktivorous rockfish
793	33	rockfish	Footprint	post_MHW_Web/NCC2_NCC1Matched_10042022.csv	Post	0.000496762879023093	1.0905455076826e-11	5.23461843687648e-10	*	Rockfish	planktivorous rockfish
794	33	rockfish	Footprint	post_MHW_Web/NCC2_NCC1Matched_10042022.csv	Post	0.000464889680245348	1.0905455076826e-11	5.23461843687648e-10	*	Rockfish	planktivorous rockfish
795	33	rockfish	Footprint	post_MHW_Web/NCC2_NCC1Matched_10042022.csv	Post	0.000140526638873195	1.0905455076826e-11	5.23461843687648e-10	*	Rockfish	planktivorous rockfish
796	33	rockfish	Footprint	post_MHW_Web/NCC2_NCC1Matched_10042022.csv	Post	9.886910504414e-05	1.0905455076826e-11	5.23461843687648e-10	*	Rockfish	planktivorous rockfish
797	33	rockfish	Footprint	post_MHW_Web/NCC2_NCC1Matched_10042022.csv	Post	0.000485975563297656	1.0905455076826e-11	5.23461843687648e-10	*	Rockfish	planktivorous rockfish
798	33	rockfish	Footprint	post_MHW_Web/NCC2_NCC1Matched_10042022.csv	Post	2.33534212215113e-05	1.0905455076826e-11	5.23461843687648e-10	*	Rockfish	planktivorous rockfish
799	33	rockfish	Footprint	post_MHW_Web/NCC2_NCC1Matched_10042022.csv	Post	0.000183862552878804	1.0905455076826e-11	5.23461843687648e-10	*	Rockfish	planktivorous rockfish
800	33	rockfish	Footprint	post_MHW_Web/NCC2_NCC1Matched_10042022.csv	Post	0.00037755731027312	1.0905455076826e-11	5.23461843687648e-10	*	Rockfish	planktivorous rockfish
801	33	rockfish	Footprint	post_MHW_Web/NCC2_NCC1Matched_10042022.csv	Post	0.000533981146470912	1.0905455076826e-11	5.23461843687648e-10	*	Rockfish	planktivorous rockfish
802	33	rockfish	Footprint	post_MHW_Web/NCC2_NCC1Matched_10042022.csv	Post	8.77900131045786e-05	1.0905455076826e-11	5.23461843687648e-10	*	Rockfish	planktivorous rockfish
803	33	rockfish	Footprint	post_MHW_Web/NCC2_NCC1Matched_10042022.csv	Post	0.000235881426819928	1.0905455076826e-11	5.23461843687648e-10	*	Rockfish	planktivorous rockfish
804	33	rockfish	Footprint	post_MHW_Web/NCC2_NCC1Matched_10042022.csv	Post	0.000569075510364844	1.0905455076826e-11	5.23461843687648e-10	*	Rockfish	planktivorous rockfish
805	33	rockfish	Footprint	post_MHW_Web/NCC2_NCC1Matched_10042022.csv	Post	0.000261561707758406	1.0905455076826e-11	5.23461843687648e-10	*	Rockfish	planktivorous rockfish
806	33	rockfish	Footprint	post_MHW_Web/NCC2_NCC1Matched_10042022.csv	Post	0.000171004356600943	1.0905455076826e-11	5.23461843687648e-10	*	Rockfish	planktivorous rockfish
807	33	rockfish	Footprint	post_MHW_Web/NCC2_NCC1Matched_10042022.csv	Post	0.000100871458271527	1.0905455076826e-11	5.23461843687648e-10	*	Rockfish	planktivorous rockfish
808	33	rockfish	Footprint	post_MHW_Web/NCC2_NCC1Matched_10042022.csv	Post	5.0430867863101e-06	1.0905455076826e-11	5.23461843687648e-10	*	Rockfish	planktivorous rockfish
809	33	rockfish	Footprint	post_MHW_Web/NCC2_NCC1Matched_10042022.csv	Post	0.000351015116371618	1.0905455076826e-11	5.23461843687648e-10	*	Rockfish	planktivorous rockfish
810	33	rockfish	Footprint	post_MHW_Web/NCC2_NCC1Matched_10042022.csv	Post	0.00016744516071982	1.0905455076826e-11	5.23461843687648e-10	*	Rockfish	planktivorous rockfish
811	33	rockfish	Footprint	post_MHW_Web/NCC2_NCC1Matched_10042022.csv	Post	0.000167870078868116	1.0905455076826e-11	5.23461843687648e-10	*	Rockfish	planktivorous rockfish
812	33	rockfish	Footprint	post_MHW_Web/NCC2_NCC1Matched_10042022.csv	Post	0.00103408635807376	1.0905455076826e-11	5.23461843687648e-10	*	Rockfish	planktivorous rockfish
813	33	rockfish	Footprint	post_MHW_Web/NCC2_NCC1Matched_10042022.csv	Post	0.000228169453012146	1.0905455076826e-11	5.23461843687648e-10	*	Rockfish	planktivorous rockfish
814	33	rockfish	Footprint	post_MHW_Web/NCC2_NCC1Matched_10042022.csv	Post	0.000410217400718223	1.0905455076826e-11	5.23461843687648e-10	*	Rockfish	planktivorous rockfish
815	33	rockfish	Footprint	post_MHW_Web/NCC2_NCC1Matched_10042022.csv	Post	0.000111254960809554	1.0905455076826e-11	5.23461843687648e-10	*	Rockfish	planktivorous rockfish
816	33	rockfish	Footprint	post_MHW_Web/NCC2_NCC1Matched_10042022.csv	Post	3.86504908924678e-05	1.0905455076826e-11	5.23461843687648e-10	*	Rockfish	planktivorous rockfish
817	33	rockfish	Footprint	post_MHW_Web/NCC2_NCC1Matched_10042022.csv	Post	0.000286243893745541	1.0905455076826e-11	5.23461843687648e-10	*	Rockfish	planktivorous rockfish
818	33	rockfish	Footprint	post_MHW_Web/NCC2_NCC1Matched_10042022.csv	Post	0.000557804930736112	1.0905455076826e-11	5.23461843687648e-10	*	Rockfish	planktivorous rockfish
819	33	rockfish	Footprint	post_MHW_Web/NCC2_NCC1Matched_10042022.csv	Post	0.000374963071540285	1.0905455076826e-11	5.23461843687648e-10	*	Rockfish	planktivorous rockfish
820	33	rockfish	Footprint	post_MHW_Web/NCC2_NCC1Matched_10042022.csv	Post	0.000736710696382015	1.0905455076826e-11	5.23461843687648e-10	*	Rockfish	planktivorous rockfish
821	33	rockfish	Footprint	post_MHW_Web/NCC2_NCC1Matched_10042022.csv	Post	6.59550435186272e-05	1.0905455076826e-11	5.23461843687648e-10	*	Rockfish	planktivorous rockfish
822	33	rockfish	Footprint	post_MHW_Web/NCC2_NCC1Matched_10042022.csv	Post	0.000194009804185732	1.0905455076826e-11	5.23461843687648e-10	*	Rockfish	planktivorous rockfish
823	33	rockfish	Footprint	post_MHW_Web/NCC2_NCC1Matched_10042022.csv	Post	8.52853644908987e-05	1.0905455076826e-11	5.23461843687648e-10	*	Rockfish	planktivorous rockfish
824	33	rockfish	Footprint	post_MHW_Web/NCC2_NCC1Matched_10042022.csv	Post	0.000192689885847034	1.0905455076826e-11	5.23461843687648e-10	*	Rockfish	planktivorous rockfish
825	33	rockfish	Footprint	post_MHW_Web/NCC2_NCC1Matched_10042022.csv	Post	0.000462424961968328	1.0905455076826e-11	5.23461843687648e-10	*	Rockfish	planktivorous rockfish
826	33	rockfish	Footprint	post_MHW_Web/NCC2_NCC1Matched_10042022.csv	Post	0.000393366729682311	1.0905455076826e-11	5.23461843687648e-10	*	Rockfish	planktivorous rockfish
827	33	rockfish	Footprint	post_MHW_Web/NCC2_NCC1Matched_10042022.csv	Post	0.000189810867341888	1.0905455076826e-11	5.23461843687648e-10	*	Rockfish	planktivorous rockfish
828	33	rockfish	Footprint	post_MHW_Web/NCC2_NCC1Matched_10042022.csv	Post	0.000162874936163649	1.0905455076826e-11	5.23461843687648e-10	*	Rockfish	planktivorous rockfish
829	33	rockfish	Footprint	post_MHW_Web/NCC2_NCC1Matched_10042022.csv	Post	0.000483462791730895	1.0905455076826e-11	5.23461843687648e-10	*	Rockfish	planktivorous rockfish
830	33	rockfish	Footprint	post_MHW_Web/NCC2_NCC1Matched_10042022.csv	Post	0.000679028979742039	1.0905455076826e-11	5.23461843687648e-10	*	Rockfish	planktivorous rockfish
831	33	rockfish	Footprint	post_MHW_Web/NCC2_NCC1Matched_10042022.csv	Post	0.000175389336861524	1.0905455076826e-11	5.23461843687648e-10	*	Rockfish	planktivorous rockfish
832	33	rockfish	Footprint	post_MHW_Web/NCC2_NCC1Matched_10042022.csv	Post	0.000793215698702733	1.0905455076826e-11	5.23461843687648e-10	*	Rockfish	planktivorous rockfish
833	33	rockfish	Footprint	post_MHW_Web/NCC2_NCC1Matched_10042022.csv	Post	0.000332060562692369	1.0905455076826e-11	5.23461843687648e-10	*	Rockfish	planktivorous rockfish
834	33	rockfish	Footprint	post_MHW_Web/NCC2_NCC1Matched_10042022.csv	Post	0.000748893512735328	1.0905455076826e-11	5.23461843687648e-10	*	Rockfish	planktivorous rockfish
835	33	rockfish	Footprint	post_MHW_Web/NCC2_NCC1Matched_10042022.csv	Post	0.000175353669436725	1.0905455076826e-11	5.23461843687648e-10	*	Rockfish	planktivorous rockfish
836	33	rockfish	Footprint	post_MHW_Web/NCC2_NCC1Matched_10042022.csv	Post	0.000162253998309579	1.0905455076826e-11	5.23461843687648e-10	*	Rockfish	planktivorous rockfish
837	33	rockfish	Footprint	post_MHW_Web/NCC2_NCC1Matched_10042022.csv	Post	0.000399050099561121	1.0905455076826e-11	5.23461843687648e-10	*	Rockfish	planktivorous rockfish
838	33	rockfish	Footprint	post_MHW_Web/NCC2_NCC1Matched_10042022.csv	Post	0.00042747855071264	1.0905455076826e-11	5.23461843687648e-10	*	Rockfish	planktivorous rockfish
839	33	rockfish	Footprint	post_MHW_Web/NCC2_NCC1Matched_10042022.csv	Post	5.0036195297379e-05	1.0905455076826e-11	5.23461843687648e-10	*	Rockfish	planktivorous rockfish
840	33	rockfish	Footprint	post_MHW_Web/NCC2_NCC1Matched_10042022.csv	Post	0.000312175582094025	1.0905455076826e-11	5.23461843687648e-10	*	Rockfish	planktivorous rockfish
841	33	rockfish	Footprint	post_MHW_Web/NCC2_NCC1Matched_10042022.csv	Post	0.000689943921041297	1.0905455076826e-11	5.23461843687648e-10	*	Rockfish	planktivorous rockfish
842	33	rockfish	Footprint	post_MHW_Web/NCC2_NCC1Matched_10042022.csv	Post	0.000605009436129631	1.0905455076826e-11	5.23461843687648e-10	*	Rockfish	planktivorous rockfish
843	33	rockfish	Footprint	post_MHW_Web/NCC2_NCC1Matched_10042022.csv	Post	0.000378522591730428	1.0905455076826e-11	5.23461843687648e-10	*	Rockfish	planktivorous rockfish
844	33	rockfish	Footprint	post_MHW_Web/NCC2_NCC1Matched_10042022.csv	Post	0.000261417109716509	1.0905455076826e-11	5.23461843687648e-10	*	Rockfish	planktivorous rockfish
845	33	rockfish	Footprint	post_MHW_Web/NCC2_NCC1Matched_10042022.csv	Post	0.000446381753651861	1.0905455076826e-11	5.23461843687648e-10	*	Rockfish	planktivorous rockfish
846	33	rockfish	Footprint	post_MHW_Web/NCC2_NCC1Matched_10042022.csv	Post	0.000419019395114661	1.0905455076826e-11	5.23461843687648e-10	*	Rockfish	planktivorous rockfish
847	33	rockfish	Footprint	post_MHW_Web/NCC2_NCC1Matched_10042022.csv	Post	0.000522623243969162	1.0905455076826e-11	5.23461843687648e-10	*	Rockfish	planktivorous rockfish
848	33	rockfish	Footprint	post_MHW_Web/NCC2_NCC1Matched_10042022.csv	Post	0.000789570742076495	1.0905455076826e-11	5.23461843687648e-10	*	Rockfish	planktivorous rockfish
849	33	rockfish	Footprint	post_MHW_Web/NCC2_NCC1Matched_10042022.csv	Post	0.00020381216161809	1.0905455076826e-11	5.23461843687648e-10	*	Rockfish	planktivorous rockfish
850	33	rockfish	Footprint	post_MHW_Web/NCC2_NCC1Matched_10042022.csv	Post	0.00031135427573244	1.0905455076826e-11	5.23461843687648e-10	*	Rockfish	planktivorous rockfish
851	33	rockfish	Footprint	post_MHW_Web/NCC2_NCC1Matched_10042022.csv	Post	0.00011219507813727	1.0905455076826e-11	5.23461843687648e-10	*	Rockfish	planktivorous rockfish
852	33	rockfish	Footprint	post_MHW_Web/NCC2_NCC1Matched_10042022.csv	Post	0.000536717512759014	1.0905455076826e-11	5.23461843687648e-10	*	Rockfish	planktivorous rockfish
853	33	rockfish	Footprint	post_MHW_Web/NCC2_NCC1Matched_10042022.csv	Post	0.000436766580825363	1.0905455076826e-11	5.23461843687648e-10	*	Rockfish	planktivorous rockfish
854	33	rockfish	Footprint	post_MHW_Web/NCC2_NCC1Matched_10042022.csv	Post	0.000712624344893828	1.0905455076826e-11	5.23461843687648e-10	*	Rockfish	planktivorous rockfish
855	33	rockfish	Footprint	post_MHW_Web/NCC2_NCC1Matched_10042022.csv	Post	0.000191007611361825	1.0905455076826e-11	5.23461843687648e-10	*	Rockfish	planktivorous rockfish
856	33	rockfish	Footprint	post_MHW_Web/NCC2_NCC1Matched_10042022.csv	Post	0.0003243111220356	1.0905455076826e-11	5.23461843687648e-10	*	Rockfish	planktivorous rockfish
857	33	rockfish	Footprint	post_MHW_Web/NCC2_NCC1Matched_10042022.csv	Post	0.000213551943633488	1.0905455076826e-11	5.23461843687648e-10	*	Rockfish	planktivorous rockfish
858	33	rockfish	Footprint	post_MHW_Web/NCC2_NCC1Matched_10042022.csv	Post	0.00127962206069825	1.0905455076826e-11	5.23461843687648e-10	*	Rockfish	planktivorous rockfish
859	33	rockfish	Footprint	post_MHW_Web/NCC2_NCC1Matched_10042022.csv	Post	0.000150277185838739	1.0905455076826e-11	5.23461843687648e-10	*	Rockfish	planktivorous rockfish
860	33	rockfish	Footprint	post_MHW_Web/NCC2_NCC1Matched_10042022.csv	Post	0.000172624751025039	1.0905455076826e-11	5.23461843687648e-10	*	Rockfish	planktivorous rockfish
861	33	rockfish	Footprint	post_MHW_Web/NCC2_NCC1Matched_10042022.csv	Post	0.000637914541393367	1.0905455076826e-11	5.23461843687648e-10	*	Rockfish	planktivorous rockfish
862	33	rockfish	Footprint	post_MHW_Web/NCC2_NCC1Matched_10042022.csv	Post	0.00110161034750566	1.0905455076826e-11	5.23461843687648e-10	*	Rockfish	planktivorous rockfish
863	33	rockfish	Footprint	post_MHW_Web/NCC2_NCC1Matched_10042022.csv	Post	0.000741494737065393	1.0905455076826e-11	5.23461843687648e-10	*	Rockfish	planktivorous rockfish
864	33	rockfish	Footprint	post_MHW_Web/NCC2_NCC1Matched_10042022.csv	Post	0.000382013695631618	1.0905455076826e-11	5.23461843687648e-10	*	Rockfish	planktivorous rockfish
865	33	rockfish	Footprint	post_MHW_Web/NCC2_NCC1Matched_10042022.csv	Post	0.000570246117607229	1.0905455076826e-11	5.23461843687648e-10	*	Rockfish	planktivorous rockfish
866	33	rockfish	Footprint	post_MHW_Web/NCC2_NCC1Matched_10042022.csv	Post	0.000341232848116441	1.0905455076826e-11	5.23461843687648e-10	*	Rockfish	planktivorous rockfish
867	33	rockfish	Footprint	post_MHW_Web/NCC2_NCC1Matched_10042022.csv	Post	0.000419886539098323	1.0905455076826e-11	5.23461843687648e-10	*	Rockfish	planktivorous rockfish
868	33	rockfish	Footprint	post_MHW_Web/NCC2_NCC1Matched_10042022.csv	Post	0.000247811311922779	1.0905455076826e-11	5.23461843687648e-10	*	Rockfish	planktivorous rockfish
869	33	rockfish	Footprint	post_MHW_Web/NCC2_NCC1Matched_10042022.csv	Post	0.00132096346475878	1.0905455076826e-11	5.23461843687648e-10	*	Rockfish	planktivorous rockfish
870	33	rockfish	Footprint	post_MHW_Web/NCC2_NCC1Matched_10042022.csv	Post	9.37499680150073e-05	1.0905455076826e-11	5.23461843687648e-10	*	Rockfish	planktivorous rockfish
871	33	rockfish	Footprint	post_MHW_Web/NCC2_NCC1Matched_10042022.csv	Post	0.000308557409814246	1.0905455076826e-11	5.23461843687648e-10	*	Rockfish	planktivorous rockfish
872	33	rockfish	Footprint	post_MHW_Web/NCC2_NCC1Matched_10042022.csv	Post	3.00697455476346e-05	1.0905455076826e-11	5.23461843687648e-10	*	Rockfish	planktivorous rockfish
873	33	rockfish	Footprint	post_MHW_Web/NCC2_NCC1Matched_10042022.csv	Post	0.000325603613973375	1.0905455076826e-11	5.23461843687648e-10	*	Rockfish	planktivorous rockfish
874	33	rockfish	Footprint	post_MHW_Web/NCC2_NCC1Matched_10042022.csv	Post	0.00014290447532422	1.0905455076826e-11	5.23461843687648e-10	*	Rockfish	planktivorous rockfish
875	33	rockfish	Footprint	post_MHW_Web/NCC2_NCC1Matched_10042022.csv	Post	0.000206457776849919	1.0905455076826e-11	5.23461843687648e-10	*	Rockfish	planktivorous rockfish
876	33	rockfish	Footprint	post_MHW_Web/NCC2_NCC1Matched_10042022.csv	Post	0.000284690142273541	1.0905455076826e-11	5.23461843687648e-10	*	Rockfish	planktivorous rockfish
877	33	rockfish	Footprint	post_MHW_Web/NCC2_NCC1Matched_10042022.csv	Post	4.06323461432885e-05	1.0905455076826e-11	5.23461843687648e-10	*	Rockfish	planktivorous rockfish
878	33	rockfish	Footprint	post_MHW_Web/NCC2_NCC1Matched_10042022.csv	Post	0.000745394591990247	1.0905455076826e-11	5.23461843687648e-10	*	Rockfish	planktivorous rockfish
879	33	rockfish	Footprint	post_MHW_Web/NCC2_NCC1Matched_10042022.csv	Post	0.000693253185353481	1.0905455076826e-11	5.23461843687648e-10	*	Rockfish	planktivorous rockfish
880	33	rockfish	Footprint	post_MHW_Web/NCC2_NCC1Matched_10042022.csv	Post	0.000957173807883658	1.0905455076826e-11	5.23461843687648e-10	*	Rockfish	planktivorous rockfish
881	33	rockfish	Footprint	post_MHW_Web/NCC2_NCC1Matched_10042022.csv	Post	0.000254068517947137	1.0905455076826e-11	5.23461843687648e-10	*	Rockfish	planktivorous rockfish
882	33	rockfish	Footprint	post_MHW_Web/NCC2_NCC1Matched_10042022.csv	Post	0.000128812929379999	1.0905455076826e-11	5.23461843687648e-10	*	Rockfish	planktivorous rockfish
883	33	rockfish	Footprint	post_MHW_Web/NCC2_NCC1Matched_10042022.csv	Post	0.000560111918748976	1.0905455076826e-11	5.23461843687648e-10	*	Rockfish	planktivorous rockfish
884	33	rockfish	Footprint	post_MHW_Web/NCC2_NCC1Matched_10042022.csv	Post	0.000409588671604019	1.0905455076826e-11	5.23461843687648e-10	*	Rockfish	planktivorous rockfish
885	33	rockfish	Footprint	post_MHW_Web/NCC2_NCC1Matched_10042022.csv	Post	0.000435959479768597	1.0905455076826e-11	5.23461843687648e-10	*	Rockfish	planktivorous rockfish
886	33	rockfish	Footprint	post_MHW_Web/NCC2_NCC1Matched_10042022.csv	Post	0.000277181647810481	1.0905455076826e-11	5.23461843687648e-10	*	Rockfish	planktivorous rockfish
887	33	rockfish	Footprint	post_MHW_Web/NCC2_NCC1Matched_10042022.csv	Post	0.000102542567456502	1.0905455076826e-11	5.23461843687648e-10	*	Rockfish	planktivorous rockfish
888	33	rockfish	Footprint	post_MHW_Web/NCC2_NCC1Matched_10042022.csv	Post	0.000163832413056991	1.0905455076826e-11	5.23461843687648e-10	*	Rockfish	planktivorous rockfish
889	33	rockfish	Footprint	post_MHW_Web/NCC2_NCC1Matched_10042022.csv	Post	0.000232148586391303	1.0905455076826e-11	5.23461843687648e-10	*	Rockfish	planktivorous rockfish
890	33	rockfish	Footprint	post_MHW_Web/NCC2_NCC1Matched_10042022.csv	Post	0.00010176593314923	1.0905455076826e-11	5.23461843687648e-10	*	Rockfish	planktivorous rockfish
891	33	rockfish	Footprint	post_MHW_Web/NCC2_NCC1Matched_10042022.csv	Post	0.000497792325332709	1.0905455076826e-11	5.23461843687648e-10	*	Rockfish	planktivorous rockfish
892	33	rockfish	Footprint	post_MHW_Web/NCC2_NCC1Matched_10042022.csv	Post	0.000374172725079531	1.0905455076826e-11	5.23461843687648e-10	*	Rockfish	planktivorous rockfish
893	33	rockfish	Footprint	post_MHW_Web/NCC2_NCC1Matched_10042022.csv	Post	0.000164006332871564	1.0905455076826e-11	5.23461843687648e-10	*	Rockfish	planktivorous rockfish
894	33	rockfish	Footprint	post_MHW_Web/NCC2_NCC1Matched_10042022.csv	Post	0.000325738249938941	1.0905455076826e-11	5.23461843687648e-10	*	Rockfish	planktivorous rockfish
895	33	rockfish	Footprint	post_MHW_Web/NCC2_NCC1Matched_10042022.csv	Post	0.000167669572387268	1.0905455076826e-11	5.23461843687648e-10	*	Rockfish	planktivorous rockfish
896	33	rockfish	Footprint	post_MHW_Web/NCC2_NCC1Matched_10042022.csv	Post	0.000160064155556082	1.0905455076826e-11	5.23461843687648e-10	*	Rockfish	planktivorous rockfish
897	33	rockfish	Footprint	post_MHW_Web/NCC2_NCC1Matched_10042022.csv	Post	0.000336950018489066	1.0905455076826e-11	5.23461843687648e-10	*	Rockfish	planktivorous rockfish
898	33	rockfish	Footprint	post_MHW_Web/NCC2_NCC1Matched_10042022.csv	Post	0.000835340378593427	1.0905455076826e-11	5.23461843687648e-10	*	Rockfish	planktivorous rockfish
899	33	rockfish	Footprint	post_MHW_Web/NCC2_NCC1Matched_10042022.csv	Post	0.000245433269402816	1.0905455076826e-11	5.23461843687648e-10	*	Rockfish	planktivorous rockfish
900	33	rockfish	Footprint	post_MHW_Web/NCC2_NCC1Matched_10042022.csv	Post	0.000143070695163185	1.0905455076826e-11	5.23461843687648e-10	*	Rockfish	planktivorous rockfish
901	33	rockfish	Footprint	post_MHW_Web/NCC2_NCC1Matched_10042022.csv	Post	5.90098736359801e-05	1.0905455076826e-11	5.23461843687648e-10	*	Rockfish	planktivorous rockfish
902	33	rockfish	Footprint	post_MHW_Web/NCC2_NCC1Matched_10042022.csv	Post	0.000167717627979873	1.0905455076826e-11	5.23461843687648e-10	*	Rockfish	planktivorous rockfish
903	33	rockfish	Footprint	post_MHW_Web/NCC2_NCC1Matched_10042022.csv	Post	0.000428224140938977	1.0905455076826e-11	5.23461843687648e-10	*	Rockfish	planktivorous rockfish
904	33	rockfish	Footprint	post_MHW_Web/NCC2_NCC1Matched_10042022.csv	Post	0.000170183932137929	1.0905455076826e-11	5.23461843687648e-10	*	Rockfish	planktivorous rockfish
905	33	rockfish	Footprint	post_MHW_Web/NCC2_NCC1Matched_10042022.csv	Post	0.00021592206536184	1.0905455076826e-11	5.23461843687648e-10	*	Rockfish	planktivorous rockfish
906	33	rockfish	Footprint	post_MHW_Web/NCC2_NCC1Matched_10042022.csv	Post	6.59389567527642e-05	1.0905455076826e-11	5.23461843687648e-10	*	Rockfish	planktivorous rockfish
907	33	rockfish	Footprint	post_MHW_Web/NCC2_NCC1Matched_10042022.csv	Post	0.000338989892329935	1.0905455076826e-11	5.23461843687648e-10	*	Rockfish	planktivorous rockfish
908	33	rockfish	Footprint	post_MHW_Web/NCC2_NCC1Matched_10042022.csv	Post	0.000563022045954821	1.0905455076826e-11	5.23461843687648e-10	*	Rockfish	planktivorous rockfish
909	33	rockfish	Footprint	post_MHW_Web/NCC2_NCC1Matched_10042022.csv	Post	0.000239417587721224	1.0905455076826e-11	5.23461843687648e-10	*	Rockfish	planktivorous rockfish
910	33	rockfish	Footprint	post_MHW_Web/NCC2_NCC1Matched_10042022.csv	Post	0.000597865078602388	1.0905455076826e-11	5.23461843687648e-10	*	Rockfish	planktivorous rockfish
911	33	rockfish	Footprint	post_MHW_Web/NCC2_NCC1Matched_10042022.csv	Post	0.00083773151670738	1.0905455076826e-11	5.23461843687648e-10	*	Rockfish	planktivorous rockfish
912	33	rockfish	Footprint	post_MHW_Web/NCC2_NCC1Matched_10042022.csv	Post	0.00183819272535755	1.0905455076826e-11	5.23461843687648e-10	*	Rockfish	planktivorous rockfish
913	33	rockfish	Footprint	post_MHW_Web/NCC2_NCC1Matched_10042022.csv	Post	0.000387615393289499	1.0905455076826e-11	5.23461843687648e-10	*	Rockfish	planktivorous rockfish
914	33	rockfish	Footprint	post_MHW_Web/NCC2_NCC1Matched_10042022.csv	Post	4.46052050572012e-05	1.0905455076826e-11	5.23461843687648e-10	*	Rockfish	planktivorous rockfish
915	33	rockfish	Footprint	post_MHW_Web/NCC2_NCC1Matched_10042022.csv	Post	0.000919298653108465	1.0905455076826e-11	5.23461843687648e-10	*	Rockfish	planktivorous rockfish
916	33	rockfish	Footprint	post_MHW_Web/NCC2_NCC1Matched_10042022.csv	Post	9.33325588068005e-05	1.0905455076826e-11	5.23461843687648e-10	*	Rockfish	planktivorous rockfish
917	33	rockfish	Footprint	post_MHW_Web/NCC2_NCC1Matched_10042022.csv	Post	0.00057875404903432	1.0905455076826e-11	5.23461843687648e-10	*	Rockfish	planktivorous rockfish
918	33	rockfish	Footprint	post_MHW_Web/NCC2_NCC1Matched_10042022.csv	Post	0.000441646844797239	1.0905455076826e-11	5.23461843687648e-10	*	Rockfish	planktivorous rockfish
919	33	rockfish	Footprint	post_MHW_Web/NCC2_NCC1Matched_10042022.csv	Post	0.00107801389258268	1.0905455076826e-11	5.23461843687648e-10	*	Rockfish	planktivorous rockfish
920	33	rockfish	Footprint	post_MHW_Web/NCC2_NCC1Matched_10042022.csv	Post	9.87554749326225e-05	1.0905455076826e-11	5.23461843687648e-10	*	Rockfish	planktivorous rockfish
921	33	rockfish	Footprint	post_MHW_Web/NCC2_NCC1Matched_10042022.csv	Post	0.000722434025972893	1.0905455076826e-11	5.23461843687648e-10	*	Rockfish	planktivorous rockfish
922	33	rockfish	Footprint	post_MHW_Web/NCC2_NCC1Matched_10042022.csv	Post	0.000217348446394183	1.0905455076826e-11	5.23461843687648e-10	*	Rockfish	planktivorous rockfish
923	33	rockfish	Footprint	post_MHW_Web/NCC2_NCC1Matched_10042022.csv	Post	0.000396690075251956	1.0905455076826e-11	5.23461843687648e-10	*	Rockfish	planktivorous rockfish
924	33	rockfish	Footprint	post_MHW_Web/NCC2_NCC1Matched_10042022.csv	Post	0.000182325459787439	1.0905455076826e-11	5.23461843687648e-10	*	Rockfish	planktivorous rockfish
925	33	rockfish	Footprint	post_MHW_Web/NCC2_NCC1Matched_10042022.csv	Post	0.000157824644558341	1.0905455076826e-11	5.23461843687648e-10	*	Rockfish	planktivorous rockfish
926	33	rockfish	Footprint	post_MHW_Web/NCC2_NCC1Matched_10042022.csv	Post	0.000679177941467822	1.0905455076826e-11	5.23461843687648e-10	*	Rockfish	planktivorous rockfish
927	33	rockfish	Footprint	post_MHW_Web/NCC2_NCC1Matched_10042022.csv	Post	0.000478917667395035	1.0905455076826e-11	5.23461843687648e-10	*	Rockfish	planktivorous rockfish
928	33	rockfish	Footprint	post_MHW_Web/NCC2_NCC1Matched_10042022.csv	Post	0.000366500116689477	1.0905455076826e-11	5.23461843687648e-10	*	Rockfish	planktivorous rockfish
929	33	rockfish	Footprint	post_MHW_Web/NCC2_NCC1Matched_10042022.csv	Post	0.00072296799144299	1.0905455076826e-11	5.23461843687648e-10	*	Rockfish	planktivorous rockfish
930	33	rockfish	Footprint	post_MHW_Web/NCC2_NCC1Matched_10042022.csv	Post	9.40167332928631e-05	1.0905455076826e-11	5.23461843687648e-10	*	Rockfish	planktivorous rockfish
931	33	rockfish	Footprint	post_MHW_Web/NCC2_NCC1Matched_10042022.csv	Post	0.000204937523510036	1.0905455076826e-11	5.23461843687648e-10	*	Rockfish	planktivorous rockfish
932	33	rockfish	Footprint	post_MHW_Web/NCC2_NCC1Matched_10042022.csv	Post	0.000437771074041755	1.0905455076826e-11	5.23461843687648e-10	*	Rockfish	planktivorous rockfish
933	33	rockfish	Footprint	post_MHW_Web/NCC2_NCC1Matched_10042022.csv	Post	0.000168678945841098	1.0905455076826e-11	5.23461843687648e-10	*	Rockfish	planktivorous rockfish
934	33	rockfish	Footprint	post_MHW_Web/NCC2_NCC1Matched_10042022.csv	Post	0.00028237046307788	1.0905455076826e-11	5.23461843687648e-10	*	Rockfish	planktivorous rockfish
935	33	rockfish	Footprint	post_MHW_Web/NCC2_NCC1Matched_10042022.csv	Post	0.000677451491894306	1.0905455076826e-11	5.23461843687648e-10	*	Rockfish	planktivorous rockfish
936	33	rockfish	Footprint	post_MHW_Web/NCC2_NCC1Matched_10042022.csv	Post	0.000197465949565395	1.0905455076826e-11	5.23461843687648e-10	*	Rockfish	planktivorous rockfish
937	33	rockfish	Footprint	post_MHW_Web/NCC2_NCC1Matched_10042022.csv	Post	0.000356072526242098	1.0905455076826e-11	5.23461843687648e-10	*	Rockfish	planktivorous rockfish
938	33	rockfish	Footprint	post_MHW_Web/NCC2_NCC1Matched_10042022.csv	Post	0.000227680397947204	1.0905455076826e-11	5.23461843687648e-10	*	Rockfish	planktivorous rockfish
939	33	rockfish	Footprint	post_MHW_Web/NCC2_NCC1Matched_10042022.csv	Post	9.61017678002843e-05	1.0905455076826e-11	5.23461843687648e-10	*	Rockfish	planktivorous rockfish
940	33	rockfish	Footprint	post_MHW_Web/NCC2_NCC1Matched_10042022.csv	Post	0.000219785086598147	1.0905455076826e-11	5.23461843687648e-10	*	Rockfish	planktivorous rockfish
941	33	rockfish	Footprint	post_MHW_Web/NCC2_NCC1Matched_10042022.csv	Post	0.000821225951097651	1.0905455076826e-11	5.23461843687648e-10	*	Rockfish	planktivorous rockfish
942	33	rockfish	Footprint	post_MHW_Web/NCC2_NCC1Matched_10042022.csv	Post	0.000151603880792686	1.0905455076826e-11	5.23461843687648e-10	*	Rockfish	planktivorous rockfish
943	33	rockfish	Footprint	post_MHW_Web/NCC2_NCC1Matched_10042022.csv	Post	0.000823135135255585	1.0905455076826e-11	5.23461843687648e-10	*	Rockfish	planktivorous rockfish
944	33	rockfish	Footprint	post_MHW_Web/NCC2_NCC1Matched_10042022.csv	Post	0.000184436839151871	1.0905455076826e-11	5.23461843687648e-10	*	Rockfish	planktivorous rockfish
945	33	rockfish	Footprint	post_MHW_Web/NCC2_NCC1Matched_10042022.csv	Post	0.000497162395467731	1.0905455076826e-11	5.23461843687648e-10	*	Rockfish	planktivorous rockfish
946	33	rockfish	Footprint	post_MHW_Web/NCC2_NCC1Matched_10042022.csv	Post	7.1671378864019e-05	1.0905455076826e-11	5.23461843687648e-10	*	Rockfish	planktivorous rockfish
947	33	rockfish	Footprint	post_MHW_Web/NCC2_NCC1Matched_10042022.csv	Post	0.000176636492031054	1.0905455076826e-11	5.23461843687648e-10	*	Rockfish	planktivorous rockfish
948	33	rockfish	Footprint	post_MHW_Web/NCC2_NCC1Matched_10042022.csv	Post	0.000208221650291962	1.0905455076826e-11	5.23461843687648e-10	*	Rockfish	planktivorous rockfish
949	33	rockfish	Footprint	post_MHW_Web/NCC2_NCC1Matched_10042022.csv	Post	0.000310834403278345	1.0905455076826e-11	5.23461843687648e-10	*	Rockfish	planktivorous rockfish
950	33	rockfish	Footprint	post_MHW_Web/NCC2_NCC1Matched_10042022.csv	Post	0.000308954013997265	1.0905455076826e-11	5.23461843687648e-10	*	Rockfish	planktivorous rockfish
951	33	rockfish	Footprint	post_MHW_Web/NCC2_NCC1Matched_10042022.csv	Post	0.000190409885947172	1.0905455076826e-11	5.23461843687648e-10	*	Rockfish	planktivorous rockfish
952	33	rockfish	Footprint	post_MHW_Web/NCC2_NCC1Matched_10042022.csv	Post	0.00041826701662626	1.0905455076826e-11	5.23461843687648e-10	*	Rockfish	planktivorous rockfish
953	33	rockfish	Footprint	post_MHW_Web/NCC2_NCC1Matched_10042022.csv	Post	0.000227152784980257	1.0905455076826e-11	5.23461843687648e-10	*	Rockfish	planktivorous rockfish
954	33	rockfish	Footprint	post_MHW_Web/NCC2_NCC1Matched_10042022.csv	Post	8.89358191268408e-05	1.0905455076826e-11	5.23461843687648e-10	*	Rockfish	planktivorous rockfish
955	33	rockfish	Footprint	post_MHW_Web/NCC2_NCC1Matched_10042022.csv	Post	0.000367385717930255	1.0905455076826e-11	5.23461843687648e-10	*	Rockfish	planktivorous rockfish
956	33	rockfish	Footprint	post_MHW_Web/NCC2_NCC1Matched_10042022.csv	Post	0.000325978144745877	1.0905455076826e-11	5.23461843687648e-10	*	Rockfish	planktivorous rockfish
957	33	rockfish	Footprint	post_MHW_Web/NCC2_NCC1Matched_10042022.csv	Post	0.000204045703990205	1.0905455076826e-11	5.23461843687648e-10	*	Rockfish	planktivorous rockfish
958	33	rockfish	Footprint	post_MHW_Web/NCC2_NCC1Matched_10042022.csv	Post	0.000330728068591393	1.0905455076826e-11	5.23461843687648e-10	*	Rockfish	planktivorous rockfish
959	33	rockfish	Footprint	post_MHW_Web/NCC2_NCC1Matched_10042022.csv	Post	0.000149952209556613	1.0905455076826e-11	5.23461843687648e-10	*	Rockfish	planktivorous rockfish
960	33	rockfish	Footprint	post_MHW_Web/NCC2_NCC1Matched_10042022.csv	Post	0.000442735050054474	1.0905455076826e-11	5.23461843687648e-10	*	Rockfish	planktivorous rockfish
961	33	rockfish	Footprint	post_MHW_Web/NCC2_NCC1Matched_10042022.csv	Post	0.00106047348559513	1.0905455076826e-11	5.23461843687648e-10	*	Rockfish	planktivorous rockfish
962	33	rockfish	Footprint	post_MHW_Web/NCC2_NCC1Matched_10042022.csv	Post	0.000559489435490406	1.0905455076826e-11	5.23461843687648e-10	*	Rockfish	planktivorous rockfish
963	33	rockfish	Footprint	post_MHW_Web/NCC2_NCC1Matched_10042022.csv	Post	0.00026735288890592	1.0905455076826e-11	5.23461843687648e-10	*	Rockfish	planktivorous rockfish
964	33	rockfish	Footprint	post_MHW_Web/NCC2_NCC1Matched_10042022.csv	Post	0.000494772804643264	1.0905455076826e-11	5.23461843687648e-10	*	Rockfish	planktivorous rockfish
965	33	rockfish	Footprint	post_MHW_Web/NCC2_NCC1Matched_10042022.csv	Post	0.000102574201697674	1.0905455076826e-11	5.23461843687648e-10	*	Rockfish	planktivorous rockfish
966	33	rockfish	Footprint	post_MHW_Web/NCC2_NCC1Matched_10042022.csv	Post	3.47449000989341e-05	1.0905455076826e-11	5.23461843687648e-10	*	Rockfish	planktivorous rockfish
967	33	rockfish	Footprint	post_MHW_Web/NCC2_NCC1Matched_10042022.csv	Post	0.000577620360856628	1.0905455076826e-11	5.23461843687648e-10	*	Rockfish	planktivorous rockfish
968	33	rockfish	Footprint	post_MHW_Web/NCC2_NCC1Matched_10042022.csv	Post	0.000146800489072457	1.0905455076826e-11	5.23461843687648e-10	*	Rockfish	planktivorous rockfish
969	33	rockfish	Footprint	post_MHW_Web/NCC2_NCC1Matched_10042022.csv	Post	0.000152983835879275	1.0905455076826e-11	5.23461843687648e-10	*	Rockfish	planktivorous rockfish
970	33	rockfish	Footprint	post_MHW_Web/NCC2_NCC1Matched_10042022.csv	Post	0.00030349861343819	1.0905455076826e-11	5.23461843687648e-10	*	Rockfish	planktivorous rockfish
971	33	rockfish	Footprint	post_MHW_Web/NCC2_NCC1Matched_10042022.csv	Post	0.000194617947141412	1.0905455076826e-11	5.23461843687648e-10	*	Rockfish	planktivorous rockfish
972	33	rockfish	Footprint	post_MHW_Web/NCC2_NCC1Matched_10042022.csv	Post	0.000354875172666151	1.0905455076826e-11	5.23461843687648e-10	*	Rockfish	planktivorous rockfish
973	33	rockfish	Footprint	post_MHW_Web/NCC2_NCC1Matched_10042022.csv	Post	0.000677833449748603	1.0905455076826e-11	5.23461843687648e-10	*	Rockfish	planktivorous rockfish
974	33	rockfish	Footprint	post_MHW_Web/NCC2_NCC1Matched_10042022.csv	Post	0.00135728216084274	1.0905455076826e-11	5.23461843687648e-10	*	Rockfish	planktivorous rockfish
975	33	rockfish	Footprint	post_MHW_Web/NCC2_NCC1Matched_10042022.csv	Post	0.000182758745486146	1.0905455076826e-11	5.23461843687648e-10	*	Rockfish	planktivorous rockfish
976	33	rockfish	Footprint	post_MHW_Web/NCC2_NCC1Matched_10042022.csv	Post	3.53926257724463e-05	1.0905455076826e-11	5.23461843687648e-10	*	Rockfish	planktivorous rockfish
977	33	rockfish	Footprint	post_MHW_Web/NCC2_NCC1Matched_10042022.csv	Post	0.000268304691712799	1.0905455076826e-11	5.23461843687648e-10	*	Rockfish	planktivorous rockfish
978	33	rockfish	Footprint	post_MHW_Web/NCC2_NCC1Matched_10042022.csv	Post	0.00238772477174063	1.0905455076826e-11	5.23461843687648e-10	*	Rockfish	planktivorous rockfish
979	33	rockfish	Footprint	post_MHW_Web/NCC2_NCC1Matched_10042022.csv	Post	0.000165373562914741	1.0905455076826e-11	5.23461843687648e-10	*	Rockfish	planktivorous rockfish
980	33	rockfish	Footprint	post_MHW_Web/NCC2_NCC1Matched_10042022.csv	Post	0.000423562639343929	1.0905455076826e-11	5.23461843687648e-10	*	Rockfish	planktivorous rockfish
981	33	rockfish	Footprint	post_MHW_Web/NCC2_NCC1Matched_10042022.csv	Post	0.000241596218520585	1.0905455076826e-11	5.23461843687648e-10	*	Rockfish	planktivorous rockfish
982	33	rockfish	Footprint	post_MHW_Web/NCC2_NCC1Matched_10042022.csv	Post	0.000362117549931922	1.0905455076826e-11	5.23461843687648e-10	*	Rockfish	planktivorous rockfish
983	33	rockfish	Footprint	post_MHW_Web/NCC2_NCC1Matched_10042022.csv	Post	0.000427722480090519	1.0905455076826e-11	5.23461843687648e-10	*	Rockfish	planktivorous rockfish
984	33	rockfish	Footprint	post_MHW_Web/NCC2_NCC1Matched_10042022.csv	Post	0.000777016121338335	1.0905455076826e-11	5.23461843687648e-10	*	Rockfish	planktivorous rockfish
985	33	rockfish	Footprint	post_MHW_Web/NCC2_NCC1Matched_10042022.csv	Post	0.00020556879875131	1.0905455076826e-11	5.23461843687648e-10	*	Rockfish	planktivorous rockfish
986	33	rockfish	Footprint	post_MHW_Web/NCC2_NCC1Matched_10042022.csv	Post	9.98685679796018e-05	1.0905455076826e-11	5.23461843687648e-10	*	Rockfish	planktivorous rockfish
987	33	rockfish	Footprint	post_MHW_Web/NCC2_NCC1Matched_10042022.csv	Post	0.000403916717965081	1.0905455076826e-11	5.23461843687648e-10	*	Rockfish	planktivorous rockfish
988	33	rockfish	Footprint	post_MHW_Web/NCC2_NCC1Matched_10042022.csv	Post	0.000206757491990836	1.0905455076826e-11	5.23461843687648e-10	*	Rockfish	planktivorous rockfish
989	33	rockfish	Footprint	post_MHW_Web/NCC2_NCC1Matched_10042022.csv	Post	0.00118943139380589	1.0905455076826e-11	5.23461843687648e-10	*	Rockfish	planktivorous rockfish
990	33	rockfish	Footprint	post_MHW_Web/NCC2_NCC1Matched_10042022.csv	Post	0.000564600333856093	1.0905455076826e-11	5.23461843687648e-10	*	Rockfish	planktivorous rockfish
991	33	rockfish	Footprint	post_MHW_Web/NCC2_NCC1Matched_10042022.csv	Post	0.000652981845636521	1.0905455076826e-11	5.23461843687648e-10	*	Rockfish	planktivorous rockfish
992	33	rockfish	Footprint	post_MHW_Web/NCC2_NCC1Matched_10042022.csv	Post	0.0003992162313477	1.0905455076826e-11	5.23461843687648e-10	*	Rockfish	planktivorous rockfish
993	33	rockfish	Footprint	post_MHW_Web/NCC2_NCC1Matched_10042022.csv	Post	0.000234322559189327	1.0905455076826e-11	5.23461843687648e-10	*	Rockfish	planktivorous rockfish
994	33	rockfish	Footprint	post_MHW_Web/NCC2_NCC1Matched_10042022.csv	Post	0.000677298605731674	1.0905455076826e-11	5.23461843687648e-10	*	Rockfish	planktivorous rockfish
995	33	rockfish	Footprint	post_MHW_Web/NCC2_NCC1Matched_10042022.csv	Post	0.000315872631108871	1.0905455076826e-11	5.23461843687648e-10	*	Rockfish	planktivorous rockfish
996	33	rockfish	Footprint	post_MHW_Web/NCC2_NCC1Matched_10042022.csv	Post	0.000191778996768791	1.0905455076826e-11	5.23461843687648e-10	*	Rockfish	planktivorous rockfish
997	33	rockfish	Footprint	post_MHW_Web/NCC2_NCC1Matched_10042022.csv	Post	0.000251809388052523	1.0905455076826e-11	5.23461843687648e-10	*	Rockfish	planktivorous rockfish
998	33	rockfish	Footprint	post_MHW_Web/NCC2_NCC1Matched_10042022.csv	Post	0.000526559287813183	1.0905455076826e-11	5.23461843687648e-10	*	Rockfish	planktivorous rockfish
999	33	rockfish	Footprint	post_MHW_Web/NCC2_NCC1Matched_10042022.csv	Post	0.000616429830423168	1.0905455076826e-11	5.23461843687648e-10	*	Rockfish	planktivorous rockfish
1000	33	rockfish	Footprint	post_MHW_Web/NCC2_NCC1Matched_10042022.csv	Post	0.000403269925530664	1.0905455076826e-11	5.23461843687648e-10	*	Rockfish	planktivorous rockfish
1001	33	rockfish	Footprint	post_MHW_Web/NCC2_NCC1Matched_10042022.csv	Post	0.00084790655021867	1.0905455076826e-11	5.23461843687648e-10	*	Rockfish	planktivorous rockfish
1002	33	rockfish	Footprint	post_MHW_Web/NCC2_NCC1Matched_10042022.csv	Post	0.000342950329294596	1.0905455076826e-11	5.23461843687648e-10	*	Rockfish	planktivorous rockfish
1003	33	rockfish	Footprint	post_MHW_Web/NCC2_NCC1Matched_10042022.csv	Post	0.000323947333086413	1.0905455076826e-11	5.23461843687648e-10	*	Rockfish	planktivorous rockfish
1004	33	rockfish	Footprint	post_MHW_Web/NCC2_NCC1Matched_10042022.csv	Post	0.000380760613345942	1.0905455076826e-11	5.23461843687648e-10	*	Rockfish	planktivorous rockfish
1005	33	rockfish	Footprint	post_MHW_Web/NCC2_NCC1Matched_10042022.csv	Post	0.00080949761139461	1.0905455076826e-11	5.23461843687648e-10	*	Rockfish	planktivorous rockfish
1006	33	rockfish	Footprint	post_MHW_Web/NCC2_NCC1Matched_10042022.csv	Post	0.000246399172157393	1.0905455076826e-11	5.23461843687648e-10	*	Rockfish	planktivorous rockfish
1007	33	rockfish	Footprint	post_MHW_Web/NCC2_NCC1Matched_10042022.csv	Post	0.000432713699495008	1.0905455076826e-11	5.23461843687648e-10	*	Rockfish	planktivorous rockfish
1008	33	rockfish	Footprint	post_MHW_Web/NCC2_NCC1Matched_10042022.csv	Post	0.000984419599751742	1.0905455076826e-11	5.23461843687648e-10	*	Rockfish	planktivorous rockfish
1009	33	rockfish	Footprint	post_MHW_Web/NCC2_NCC1Matched_10042022.csv	Post	0.000169124309891012	1.0905455076826e-11	5.23461843687648e-10	*	Rockfish	planktivorous rockfish
1010	33	rockfish	Footprint	post_MHW_Web/NCC2_NCC1Matched_10042022.csv	Post	0.000511564208813849	1.0905455076826e-11	5.23461843687648e-10	*	Rockfish	planktivorous rockfish
1011	33	rockfish	Footprint	post_MHW_Web/NCC2_NCC1Matched_10042022.csv	Post	0.000333707598226091	1.0905455076826e-11	5.23461843687648e-10	*	Rockfish	planktivorous rockfish
1012	33	rockfish	Footprint	post_MHW_Web/NCC2_NCC1Matched_10042022.csv	Post	9.02507383591927e-05	1.0905455076826e-11	5.23461843687648e-10	*	Rockfish	planktivorous rockfish
1013	33	rockfish	Footprint	post_MHW_Web/NCC2_NCC1Matched_10042022.csv	Post	0.00194248476464481	1.0905455076826e-11	5.23461843687648e-10	*	Rockfish	planktivorous rockfish
1014	33	rockfish	Footprint	post_MHW_Web/NCC2_NCC1Matched_10042022.csv	Post	0.000295730905989422	1.0905455076826e-11	5.23461843687648e-10	*	Rockfish	planktivorous rockfish
1015	33	rockfish	Footprint	post_MHW_Web/NCC2_NCC1Matched_10042022.csv	Post	0.000150986706306449	1.0905455076826e-11	5.23461843687648e-10	*	Rockfish	planktivorous rockfish
1016	33	rockfish	Footprint	post_MHW_Web/NCC2_NCC1Matched_10042022.csv	Post	0.00044923661566885	1.0905455076826e-11	5.23461843687648e-10	*	Rockfish	planktivorous rockfish
1017	33	rockfish	Footprint	post_MHW_Web/NCC2_NCC1Matched_10042022.csv	Post	0.000295080264276089	1.0905455076826e-11	5.23461843687648e-10	*	Rockfish	planktivorous rockfish
1018	33	rockfish	Footprint	post_MHW_Web/NCC2_NCC1Matched_10042022.csv	Post	0.000182454286834583	1.0905455076826e-11	5.23461843687648e-10	*	Rockfish	planktivorous rockfish
1019	33	rockfish	Footprint	post_MHW_Web/NCC2_NCC1Matched_10042022.csv	Post	0.000310677428186941	1.0905455076826e-11	5.23461843687648e-10	*	Rockfish	planktivorous rockfish
1020	33	rockfish	Footprint	post_MHW_Web/NCC2_NCC1Matched_10042022.csv	Post	0.000416690510849025	1.0905455076826e-11	5.23461843687648e-10	*	Rockfish	planktivorous rockfish
1021	33	rockfish	Footprint	post_MHW_Web/NCC2_NCC1Matched_10042022.csv	Post	0.000229851377386617	1.0905455076826e-11	5.23461843687648e-10	*	Rockfish	planktivorous rockfish
1022	33	rockfish	Footprint	post_MHW_Web/NCC2_NCC1Matched_10042022.csv	Post	0.000669516756735932	1.0905455076826e-11	5.23461843687648e-10	*	Rockfish	planktivorous rockfish
1023	33	rockfish	Footprint	post_MHW_Web/NCC2_NCC1Matched_10042022.csv	Post	9.33435157359779e-05	1.0905455076826e-11	5.23461843687648e-10	*	Rockfish	planktivorous rockfish
1024	33	rockfish	Footprint	post_MHW_Web/NCC2_NCC1Matched_10042022.csv	Post	0.000278015596245622	1.0905455076826e-11	5.23461843687648e-10	*	Rockfish	planktivorous rockfish
1025	33	rockfish	Footprint	post_MHW_Web/NCC2_NCC1Matched_10042022.csv	Post	0.000258238936635435	1.0905455076826e-11	5.23461843687648e-10	*	Rockfish	planktivorous rockfish
1026	33	rockfish	Footprint	post_MHW_Web/NCC2_NCC1Matched_10042022.csv	Post	0.00036385677556209	1.0905455076826e-11	5.23461843687648e-10	*	Rockfish	planktivorous rockfish
1027	33	rockfish	Footprint	post_MHW_Web/NCC2_NCC1Matched_10042022.csv	Post	0.000424636729469215	1.0905455076826e-11	5.23461843687648e-10	*	Rockfish	planktivorous rockfish
1028	33	rockfish	Footprint	post_MHW_Web/NCC2_NCC1Matched_10042022.csv	Post	6.88485059367921e-05	1.0905455076826e-11	5.23461843687648e-10	*	Rockfish	planktivorous rockfish
1029	33	rockfish	Footprint	post_MHW_Web/NCC2_NCC1Matched_10042022.csv	Post	0.000896631269388454	1.0905455076826e-11	5.23461843687648e-10	*	Rockfish	planktivorous rockfish
1030	33	rockfish	Footprint	post_MHW_Web/NCC2_NCC1Matched_10042022.csv	Post	0.000420061159199835	1.0905455076826e-11	5.23461843687648e-10	*	Rockfish	planktivorous rockfish
1031	33	rockfish	Footprint	post_MHW_Web/NCC2_NCC1Matched_10042022.csv	Post	0.000268420847752984	1.0905455076826e-11	5.23461843687648e-10	*	Rockfish	planktivorous rockfish
1032	33	rockfish	Footprint	post_MHW_Web/NCC2_NCC1Matched_10042022.csv	Post	0.000649634385574543	1.0905455076826e-11	5.23461843687648e-10	*	Rockfish	planktivorous rockfish
1033	33	rockfish	Footprint	post_MHW_Web/NCC2_NCC1Matched_10042022.csv	Post	0.00144709160124766	1.0905455076826e-11	5.23461843687648e-10	*	Rockfish	planktivorous rockfish
1034	33	rockfish	Footprint	post_MHW_Web/NCC2_NCC1Matched_10042022.csv	Post	0.000408482963627107	1.0905455076826e-11	5.23461843687648e-10	*	Rockfish	planktivorous rockfish
1035	33	rockfish	Footprint	post_MHW_Web/NCC2_NCC1Matched_10042022.csv	Post	0.000447309980256168	1.0905455076826e-11	5.23461843687648e-10	*	Rockfish	planktivorous rockfish
1036	33	rockfish	Footprint	post_MHW_Web/NCC2_NCC1Matched_10042022.csv	Post	0.000448944905846018	1.0905455076826e-11	5.23461843687648e-10	*	Rockfish	planktivorous rockfish
1037	33	rockfish	Footprint	post_MHW_Web/NCC2_NCC1Matched_10042022.csv	Post	0.000321464352923993	1.0905455076826e-11	5.23461843687648e-10	*	Rockfish	planktivorous rockfish
1038	33	rockfish	Footprint	post_MHW_Web/NCC2_NCC1Matched_10042022.csv	Post	0.000359191261674866	1.0905455076826e-11	5.23461843687648e-10	*	Rockfish	planktivorous rockfish
1039	33	rockfish	Footprint	post_MHW_Web/NCC2_NCC1Matched_10042022.csv	Post	0.00039312825563423	1.0905455076826e-11	5.23461843687648e-10	*	Rockfish	planktivorous rockfish
1040	33	rockfish	Footprint	post_MHW_Web/NCC2_NCC1Matched_10042022.csv	Post	0.000100471290642316	1.0905455076826e-11	5.23461843687648e-10	*	Rockfish	planktivorous rockfish
1041	33	rockfish	Footprint	post_MHW_Web/NCC2_NCC1Matched_10042022.csv	Post	0.000495090878977673	1.0905455076826e-11	5.23461843687648e-10	*	Rockfish	planktivorous rockfish
1042	33	rockfish	Footprint	post_MHW_Web/NCC2_NCC1Matched_10042022.csv	Post	0.000100317357602696	1.0905455076826e-11	5.23461843687648e-10	*	Rockfish	planktivorous rockfish
1043	33	rockfish	Footprint	post_MHW_Web/NCC2_NCC1Matched_10042022.csv	Post	0.000485031287089498	1.0905455076826e-11	5.23461843687648e-10	*	Rockfish	planktivorous rockfish
1044	33	rockfish	Footprint	post_MHW_Web/NCC2_NCC1Matched_10042022.csv	Post	0.000452297216371478	1.0905455076826e-11	5.23461843687648e-10	*	Rockfish	planktivorous rockfish
1045	33	rockfish	Footprint	post_MHW_Web/NCC2_NCC1Matched_10042022.csv	Post	0.00183370378275793	1.0905455076826e-11	5.23461843687648e-10	*	Rockfish	planktivorous rockfish
1046	33	rockfish	Footprint	post_MHW_Web/NCC2_NCC1Matched_10042022.csv	Post	0.000270976881946688	1.0905455076826e-11	5.23461843687648e-10	*	Rockfish	planktivorous rockfish
1047	33	rockfish	Footprint	post_MHW_Web/NCC2_NCC1Matched_10042022.csv	Post	4.39631541454329e-05	1.0905455076826e-11	5.23461843687648e-10	*	Rockfish	planktivorous rockfish
1048	33	rockfish	Footprint	post_MHW_Web/NCC2_NCC1Matched_10042022.csv	Post	0.000483490017074027	1.0905455076826e-11	5.23461843687648e-10	*	Rockfish	planktivorous rockfish
1049	33	rockfish	Footprint	post_MHW_Web/NCC2_NCC1Matched_10042022.csv	Post	0.000121744780295978	1.0905455076826e-11	5.23461843687648e-10	*	Rockfish	planktivorous rockfish
1050	33	rockfish	Footprint	post_MHW_Web/NCC2_NCC1Matched_10042022.csv	Post	0.000614882234315717	1.0905455076826e-11	5.23461843687648e-10	*	Rockfish	planktivorous rockfish
1051	33	rockfish	Footprint	post_MHW_Web/NCC2_NCC1Matched_10042022.csv	Post	0.00144064386499402	1.0905455076826e-11	5.23461843687648e-10	*	Rockfish	planktivorous rockfish
1052	33	rockfish	Footprint	post_MHW_Web/NCC2_NCC1Matched_10042022.csv	Post	0.000812408332666807	1.0905455076826e-11	5.23461843687648e-10	*	Rockfish	planktivorous rockfish
1053	33	rockfish	Footprint	post_MHW_Web/NCC2_NCC1Matched_10042022.csv	Post	0.000641689290660117	1.0905455076826e-11	5.23461843687648e-10	*	Rockfish	planktivorous rockfish
1054	33	rockfish	Footprint	post_MHW_Web/NCC2_NCC1Matched_10042022.csv	Post	0.000306023863538829	1.0905455076826e-11	5.23461843687648e-10	*	Rockfish	planktivorous rockfish
1055	33	rockfish	Footprint	post_MHW_Web/NCC2_NCC1Matched_10042022.csv	Post	0.00169466954137113	1.0905455076826e-11	5.23461843687648e-10	*	Rockfish	planktivorous rockfish
1056	33	rockfish	Footprint	post_MHW_Web/NCC2_NCC1Matched_10042022.csv	Post	0.000188299536787034	1.0905455076826e-11	5.23461843687648e-10	*	Rockfish	planktivorous rockfish
1057	33	rockfish	Footprint	post_MHW_Web/NCC2_NCC1Matched_10042022.csv	Post	0.000711095685533076	1.0905455076826e-11	5.23461843687648e-10	*	Rockfish	planktivorous rockfish
1058	33	rockfish	Footprint	post_MHW_Web/NCC2_NCC1Matched_10042022.csv	Post	8.26239707615389e-05	1.0905455076826e-11	5.23461843687648e-10	*	Rockfish	planktivorous rockfish
1059	33	rockfish	Footprint	post_MHW_Web/NCC2_NCC1Matched_10042022.csv	Post	0.000162195264762592	1.0905455076826e-11	5.23461843687648e-10	*	Rockfish	planktivorous rockfish
1060	33	rockfish	Footprint	post_MHW_Web/NCC2_NCC1Matched_10042022.csv	Post	0.000139785689145101	1.0905455076826e-11	5.23461843687648e-10	*	Rockfish	planktivorous rockfish
1061	33	rockfish	Footprint	post_MHW_Web/NCC2_NCC1Matched_10042022.csv	Post	0.000247489685849252	1.0905455076826e-11	5.23461843687648e-10	*	Rockfish	planktivorous rockfish
1062	33	rockfish	Footprint	post_MHW_Web/NCC2_NCC1Matched_10042022.csv	Post	0.000258606135159162	1.0905455076826e-11	5.23461843687648e-10	*	Rockfish	planktivorous rockfish
1063	33	rockfish	Footprint	post_MHW_Web/NCC2_NCC1Matched_10042022.csv	Post	0.000347843276535196	1.0905455076826e-11	5.23461843687648e-10	*	Rockfish	planktivorous rockfish
1064	33	rockfish	Footprint	post_MHW_Web/NCC2_NCC1Matched_10042022.csv	Post	0.000858410903536834	1.0905455076826e-11	5.23461843687648e-10	*	Rockfish	planktivorous rockfish
1065	33	rockfish	Footprint	post_MHW_Web/NCC2_NCC1Matched_10042022.csv	Post	0.000543394604330446	1.0905455076826e-11	5.23461843687648e-10	*	Rockfish	planktivorous rockfish
1066	33	rockfish	Footprint	post_MHW_Web/NCC2_NCC1Matched_10042022.csv	Post	0.000932094947933022	1.0905455076826e-11	5.23461843687648e-10	*	Rockfish	planktivorous rockfish
1067	33	rockfish	Footprint	post_MHW_Web/NCC2_NCC1Matched_10042022.csv	Post	0.000172934018273464	1.0905455076826e-11	5.23461843687648e-10	*	Rockfish	planktivorous rockfish
1068	33	rockfish	Footprint	post_MHW_Web/NCC2_NCC1Matched_10042022.csv	Post	0.000398020900944666	1.0905455076826e-11	5.23461843687648e-10	*	Rockfish	planktivorous rockfish
1069	33	rockfish	Footprint	post_MHW_Web/NCC2_NCC1Matched_10042022.csv	Post	0.000366733830025963	1.0905455076826e-11	5.23461843687648e-10	*	Rockfish	planktivorous rockfish
1070	33	rockfish	Footprint	post_MHW_Web/NCC2_NCC1Matched_10042022.csv	Post	0.000162526662960955	1.0905455076826e-11	5.23461843687648e-10	*	Rockfish	planktivorous rockfish
1071	33	rockfish	Footprint	post_MHW_Web/NCC2_NCC1Matched_10042022.csv	Post	0.000271307866861492	1.0905455076826e-11	5.23461843687648e-10	*	Rockfish	planktivorous rockfish
1072	33	rockfish	Footprint	post_MHW_Web/NCC2_NCC1Matched_10042022.csv	Post	0.00023096238992776	1.0905455076826e-11	5.23461843687648e-10	*	Rockfish	planktivorous rockfish
1073	33	rockfish	Footprint	post_MHW_Web/NCC2_NCC1Matched_10042022.csv	Post	0.00130513924356181	1.0905455076826e-11	5.23461843687648e-10	*	Rockfish	planktivorous rockfish
1074	33	rockfish	Footprint	post_MHW_Web/NCC2_NCC1Matched_10042022.csv	Post	0.000215356983633572	1.0905455076826e-11	5.23461843687648e-10	*	Rockfish	planktivorous rockfish
1075	33	rockfish	Footprint	post_MHW_Web/NCC2_NCC1Matched_10042022.csv	Post	0.000199705997211585	1.0905455076826e-11	5.23461843687648e-10	*	Rockfish	planktivorous rockfish
1076	33	rockfish	Footprint	post_MHW_Web/NCC2_NCC1Matched_10042022.csv	Post	0.000172850464805358	1.0905455076826e-11	5.23461843687648e-10	*	Rockfish	planktivorous rockfish
1077	33	rockfish	Footprint	post_MHW_Web/NCC2_NCC1Matched_10042022.csv	Post	0.000264885570995224	1.0905455076826e-11	5.23461843687648e-10	*	Rockfish	planktivorous rockfish
1078	33	rockfish	Footprint	post_MHW_Web/NCC2_NCC1Matched_10042022.csv	Post	0.000118511337106481	1.0905455076826e-11	5.23461843687648e-10	*	Rockfish	planktivorous rockfish
1079	33	rockfish	Footprint	post_MHW_Web/NCC2_NCC1Matched_10042022.csv	Post	0.000365832290493645	1.0905455076826e-11	5.23461843687648e-10	*	Rockfish	planktivorous rockfish
1080	33	rockfish	Footprint	post_MHW_Web/NCC2_NCC1Matched_10042022.csv	Post	0.00164416244446512	1.0905455076826e-11	5.23461843687648e-10	*	Rockfish	planktivorous rockfish
1081	33	rockfish	Footprint	post_MHW_Web/NCC2_NCC1Matched_10042022.csv	Post	0.00126046176688416	1.0905455076826e-11	5.23461843687648e-10	*	Rockfish	planktivorous rockfish
1082	33	rockfish	Footprint	post_MHW_Web/NCC2_NCC1Matched_10042022.csv	Post	0.000506361706584275	1.0905455076826e-11	5.23461843687648e-10	*	Rockfish	planktivorous rockfish
1083	33	rockfish	Footprint	post_MHW_Web/NCC2_NCC1Matched_10042022.csv	Post	0.000497776834645092	1.0905455076826e-11	5.23461843687648e-10	*	Rockfish	planktivorous rockfish
1084	33	rockfish	Footprint	post_MHW_Web/NCC2_NCC1Matched_10042022.csv	Post	0.00025746544112708	1.0905455076826e-11	5.23461843687648e-10	*	Rockfish	planktivorous rockfish
1085	33	rockfish	Footprint	post_MHW_Web/NCC2_NCC1Matched_10042022.csv	Post	0.00137469253360171	1.0905455076826e-11	5.23461843687648e-10	*	Rockfish	planktivorous rockfish
1086	33	rockfish	Footprint	post_MHW_Web/NCC2_NCC1Matched_10042022.csv	Post	6.37067841307026e-05	1.0905455076826e-11	5.23461843687648e-10	*	Rockfish	planktivorous rockfish
1087	33	rockfish	Footprint	post_MHW_Web/NCC2_NCC1Matched_10042022.csv	Post	0.00109644833065325	1.0905455076826e-11	5.23461843687648e-10	*	Rockfish	planktivorous rockfish
1088	33	rockfish	Footprint	post_MHW_Web/NCC2_NCC1Matched_10042022.csv	Post	0.00102116476060548	1.0905455076826e-11	5.23461843687648e-10	*	Rockfish	planktivorous rockfish
1089	33	rockfish	Footprint	post_MHW_Web/NCC2_NCC1Matched_10042022.csv	Post	0.000998970476007763	1.0905455076826e-11	5.23461843687648e-10	*	Rockfish	planktivorous rockfish
1090	33	rockfish	Footprint	post_MHW_Web/NCC2_NCC1Matched_10042022.csv	Post	0.000122856139095287	1.0905455076826e-11	5.23461843687648e-10	*	Rockfish	planktivorous rockfish
1091	33	rockfish	Footprint	post_MHW_Web/NCC2_NCC1Matched_10042022.csv	Post	0.000329343026773022	1.0905455076826e-11	5.23461843687648e-10	*	Rockfish	planktivorous rockfish
1092	33	rockfish	Footprint	post_MHW_Web/NCC2_NCC1Matched_10042022.csv	Post	0.000171612324473371	1.0905455076826e-11	5.23461843687648e-10	*	Rockfish	planktivorous rockfish
1093	33	rockfish	Footprint	post_MHW_Web/NCC2_NCC1Matched_10042022.csv	Post	0.000233375440695753	1.0905455076826e-11	5.23461843687648e-10	*	Rockfish	planktivorous rockfish
1094	33	rockfish	Footprint	post_MHW_Web/NCC2_NCC1Matched_10042022.csv	Post	0.000182476617579922	1.0905455076826e-11	5.23461843687648e-10	*	Rockfish	planktivorous rockfish
1095	33	rockfish	Footprint	post_MHW_Web/NCC2_NCC1Matched_10042022.csv	Post	0.00104875069551825	1.0905455076826e-11	5.23461843687648e-10	*	Rockfish	planktivorous rockfish
1096	33	rockfish	Footprint	post_MHW_Web/NCC2_NCC1Matched_10042022.csv	Post	0.000320990947382058	1.0905455076826e-11	5.23461843687648e-10	*	Rockfish	planktivorous rockfish
1097	33	rockfish	Footprint	post_MHW_Web/NCC2_NCC1Matched_10042022.csv	Post	0.000295527786266491	1.0905455076826e-11	5.23461843687648e-10	*	Rockfish	planktivorous rockfish
1098	33	rockfish	Footprint	post_MHW_Web/NCC2_NCC1Matched_10042022.csv	Post	0.000339801510595559	1.0905455076826e-11	5.23461843687648e-10	*	Rockfish	planktivorous rockfish
1099	33	rockfish	Footprint	post_MHW_Web/NCC2_NCC1Matched_10042022.csv	Post	0.000116565969780747	1.0905455076826e-11	5.23461843687648e-10	*	Rockfish	planktivorous rockfish
1100	33	rockfish	Footprint	post_MHW_Web/NCC2_NCC1Matched_10042022.csv	Post	0.000843459835264684	1.0905455076826e-11	5.23461843687648e-10	*	Rockfish	planktivorous rockfish
1101	33	rockfish	Footprint	post_MHW_Web/NCC2_NCC1Matched_10042022.csv	Post	0.000138249245098017	1.0905455076826e-11	5.23461843687648e-10	*	Rockfish	planktivorous rockfish
1102	33	rockfish	Footprint	post_MHW_Web/NCC2_NCC1Matched_10042022.csv	Post	0.000296834633544268	1.0905455076826e-11	5.23461843687648e-10	*	Rockfish	planktivorous rockfish
1103	33	rockfish	Footprint	post_MHW_Web/NCC2_NCC1Matched_10042022.csv	Post	0.000263831243011797	1.0905455076826e-11	5.23461843687648e-10	*	Rockfish	planktivorous rockfish
1104	33	rockfish	Footprint	post_MHW_Web/NCC2_NCC1Matched_10042022.csv	Post	0.00115040760037527	1.0905455076826e-11	5.23461843687648e-10	*	Rockfish	planktivorous rockfish
1105	33	rockfish	Footprint	post_MHW_Web/NCC2_NCC1Matched_10042022.csv	Post	0.00026227213143526	1.0905455076826e-11	5.23461843687648e-10	*	Rockfish	planktivorous rockfish
1106	33	rockfish	Footprint	post_MHW_Web/NCC2_NCC1Matched_10042022.csv	Post	5.00747263536423e-05	1.0905455076826e-11	5.23461843687648e-10	*	Rockfish	planktivorous rockfish
1107	33	rockfish	Footprint	post_MHW_Web/NCC2_NCC1Matched_10042022.csv	Post	0.000351085793304983	1.0905455076826e-11	5.23461843687648e-10	*	Rockfish	planktivorous rockfish
1108	33	rockfish	Footprint	post_MHW_Web/NCC2_NCC1Matched_10042022.csv	Post	0.000265452427414429	1.0905455076826e-11	5.23461843687648e-10	*	Rockfish	planktivorous rockfish
1109	33	rockfish	Footprint	post_MHW_Web/NCC2_NCC1Matched_10042022.csv	Post	0.000804416703526173	1.0905455076826e-11	5.23461843687648e-10	*	Rockfish	planktivorous rockfish
1110	33	rockfish	Footprint	post_MHW_Web/NCC2_NCC1Matched_10042022.csv	Post	0.000370191269143403	1.0905455076826e-11	5.23461843687648e-10	*	Rockfish	planktivorous rockfish
1111	33	rockfish	Footprint	post_MHW_Web/NCC2_NCC1Matched_10042022.csv	Post	0.000271544952011408	1.0905455076826e-11	5.23461843687648e-10	*	Rockfish	planktivorous rockfish
1112	33	rockfish	Footprint	post_MHW_Web/NCC2_NCC1Matched_10042022.csv	Post	0.000330228122856031	1.0905455076826e-11	5.23461843687648e-10	*	Rockfish	planktivorous rockfish
1113	33	rockfish	Footprint	post_MHW_Web/NCC2_NCC1Matched_10042022.csv	Post	0.00024769816378411	1.0905455076826e-11	5.23461843687648e-10	*	Rockfish	planktivorous rockfish
1114	33	rockfish	Footprint	post_MHW_Web/NCC2_NCC1Matched_10042022.csv	Post	0.000358008236405193	1.0905455076826e-11	5.23461843687648e-10	*	Rockfish	planktivorous rockfish
1115	33	rockfish	Footprint	post_MHW_Web/NCC2_NCC1Matched_10042022.csv	Post	0.00110293521906105	1.0905455076826e-11	5.23461843687648e-10	*	Rockfish	planktivorous rockfish
1116	33	rockfish	Footprint	post_MHW_Web/NCC2_NCC1Matched_10042022.csv	Post	0.000111843993342052	1.0905455076826e-11	5.23461843687648e-10	*	Rockfish	planktivorous rockfish
1117	33	rockfish	Footprint	post_MHW_Web/NCC2_NCC1Matched_10042022.csv	Post	0.000417167060717635	1.0905455076826e-11	5.23461843687648e-10	*	Rockfish	planktivorous rockfish
1118	33	rockfish	Footprint	post_MHW_Web/NCC2_NCC1Matched_10042022.csv	Post	0.000243408516284196	1.0905455076826e-11	5.23461843687648e-10	*	Rockfish	planktivorous rockfish
1119	33	rockfish	Footprint	post_MHW_Web/NCC2_NCC1Matched_10042022.csv	Post	0.000329209206541202	1.0905455076826e-11	5.23461843687648e-10	*	Rockfish	planktivorous rockfish
1120	33	rockfish	Footprint	post_MHW_Web/NCC2_NCC1Matched_10042022.csv	Post	0.000304777454554971	1.0905455076826e-11	5.23461843687648e-10	*	Rockfish	planktivorous rockfish
1121	33	rockfish	Footprint	post_MHW_Web/NCC2_NCC1Matched_10042022.csv	Post	0.000181256104790471	1.0905455076826e-11	5.23461843687648e-10	*	Rockfish	planktivorous rockfish
1122	33	rockfish	Footprint	post_MHW_Web/NCC2_NCC1Matched_10042022.csv	Post	0.000178134406049814	1.0905455076826e-11	5.23461843687648e-10	*	Rockfish	planktivorous rockfish
1123	33	rockfish	Footprint	post_MHW_Web/NCC2_NCC1Matched_10042022.csv	Post	6.85907452248896e-05	1.0905455076826e-11	5.23461843687648e-10	*	Rockfish	planktivorous rockfish
1124	33	rockfish	Footprint	post_MHW_Web/NCC2_NCC1Matched_10042022.csv	Post	0.000132384817432804	1.0905455076826e-11	5.23461843687648e-10	*	Rockfish	planktivorous rockfish
1125	33	rockfish	Footprint	post_MHW_Web/NCC2_NCC1Matched_10042022.csv	Post	0.000440412219915738	1.0905455076826e-11	5.23461843687648e-10	*	Rockfish	planktivorous rockfish
1126	33	rockfish	Footprint	post_MHW_Web/NCC2_NCC1Matched_10042022.csv	Post	0.00023992542488398	1.0905455076826e-11	5.23461843687648e-10	*	Rockfish	planktivorous rockfish
1127	33	rockfish	Footprint	post_MHW_Web/NCC2_NCC1Matched_10042022.csv	Post	0.000360777903905475	1.0905455076826e-11	5.23461843687648e-10	*	Rockfish	planktivorous rockfish
1128	33	rockfish	Footprint	post_MHW_Web/NCC2_NCC1Matched_10042022.csv	Post	0.000415277067686976	1.0905455076826e-11	5.23461843687648e-10	*	Rockfish	planktivorous rockfish
1129	33	rockfish	Footprint	post_MHW_Web/NCC2_NCC1Matched_10042022.csv	Post	0.000257945841096826	1.0905455076826e-11	5.23461843687648e-10	*	Rockfish	planktivorous rockfish
1130	33	rockfish	Footprint	post_MHW_Web/NCC2_NCC1Matched_10042022.csv	Post	0.000296980486636782	1.0905455076826e-11	5.23461843687648e-10	*	Rockfish	planktivorous rockfish
1131	33	rockfish	Footprint	post_MHW_Web/NCC2_NCC1Matched_10042022.csv	Post	0.000539233530718529	1.0905455076826e-11	5.23461843687648e-10	*	Rockfish	planktivorous rockfish
1132	33	rockfish	Footprint	post_MHW_Web/NCC2_NCC1Matched_10042022.csv	Post	0.000265254730009274	1.0905455076826e-11	5.23461843687648e-10	*	Rockfish	planktivorous rockfish
1133	33	rockfish	Footprint	post_MHW_Web/NCC2_NCC1Matched_10042022.csv	Post	0.0009940196323033	1.0905455076826e-11	5.23461843687648e-10	*	Rockfish	planktivorous rockfish
1134	33	rockfish	Footprint	post_MHW_Web/NCC2_NCC1Matched_10042022.csv	Post	0.000195563553021868	1.0905455076826e-11	5.23461843687648e-10	*	Rockfish	planktivorous rockfish
1135	33	rockfish	Footprint	post_MHW_Web/NCC2_NCC1Matched_10042022.csv	Post	0.000273164840289922	1.0905455076826e-11	5.23461843687648e-10	*	Rockfish	planktivorous rockfish
1136	33	rockfish	Footprint	post_MHW_Web/NCC2_NCC1Matched_10042022.csv	Post	0.000130591235063315	1.0905455076826e-11	5.23461843687648e-10	*	Rockfish	planktivorous rockfish
1137	33	rockfish	Footprint	post_MHW_Web/NCC2_NCC1Matched_10042022.csv	Post	0.000171916353389073	1.0905455076826e-11	5.23461843687648e-10	*	Rockfish	planktivorous rockfish
1138	33	rockfish	Footprint	post_MHW_Web/NCC2_NCC1Matched_10042022.csv	Post	0.00042663194967882	1.0905455076826e-11	5.23461843687648e-10	*	Rockfish	planktivorous rockfish
1139	33	rockfish	Footprint	post_MHW_Web/NCC2_NCC1Matched_10042022.csv	Post	0.000116797281783497	1.0905455076826e-11	5.23461843687648e-10	*	Rockfish	planktivorous rockfish
1140	33	rockfish	Footprint	post_MHW_Web/NCC2_NCC1Matched_10042022.csv	Post	4.09751397410787e-05	1.0905455076826e-11	5.23461843687648e-10	*	Rockfish	planktivorous rockfish
1141	33	rockfish	Footprint	post_MHW_Web/NCC2_NCC1Matched_10042022.csv	Post	0.000413747510154509	1.0905455076826e-11	5.23461843687648e-10	*	Rockfish	planktivorous rockfish
1142	33	rockfish	Footprint	post_MHW_Web/NCC2_NCC1Matched_10042022.csv	Post	0.000527390675177122	1.0905455076826e-11	5.23461843687648e-10	*	Rockfish	planktivorous rockfish
1143	33	rockfish	Footprint	post_MHW_Web/NCC2_NCC1Matched_10042022.csv	Post	0.000577666786510098	1.0905455076826e-11	5.23461843687648e-10	*	Rockfish	planktivorous rockfish
1144	33	rockfish	Footprint	post_MHW_Web/NCC2_NCC1Matched_10042022.csv	Post	0.000544903120279143	1.0905455076826e-11	5.23461843687648e-10	*	Rockfish	planktivorous rockfish
1145	33	rockfish	Footprint	post_MHW_Web/NCC2_NCC1Matched_10042022.csv	Post	0.000462026552529838	1.0905455076826e-11	5.23461843687648e-10	*	Rockfish	planktivorous rockfish
1146	33	rockfish	Footprint	post_MHW_Web/NCC2_NCC1Matched_10042022.csv	Post	0.000438025476632518	1.0905455076826e-11	5.23461843687648e-10	*	Rockfish	planktivorous rockfish
1147	33	rockfish	Footprint	post_MHW_Web/NCC2_NCC1Matched_10042022.csv	Post	0.000197378517088918	1.0905455076826e-11	5.23461843687648e-10	*	Rockfish	planktivorous rockfish
1148	33	rockfish	Footprint	post_MHW_Web/NCC2_NCC1Matched_10042022.csv	Post	0.000213612049494852	1.0905455076826e-11	5.23461843687648e-10	*	Rockfish	planktivorous rockfish
1149	33	rockfish	Footprint	post_MHW_Web/NCC2_NCC1Matched_10042022.csv	Post	0.000216503708360072	1.0905455076826e-11	5.23461843687648e-10	*	Rockfish	planktivorous rockfish
1150	33	rockfish	Footprint	post_MHW_Web/NCC2_NCC1Matched_10042022.csv	Post	0.000516195552436952	1.0905455076826e-11	5.23461843687648e-10	*	Rockfish	planktivorous rockfish
1151	33	rockfish	Footprint	post_MHW_Web/NCC2_NCC1Matched_10042022.csv	Post	0.000290765690382375	1.0905455076826e-11	5.23461843687648e-10	*	Rockfish	planktivorous rockfish
1152	33	rockfish	Footprint	post_MHW_Web/NCC2_NCC1Matched_10042022.csv	Post	0.000209475774322143	1.0905455076826e-11	5.23461843687648e-10	*	Rockfish	planktivorous rockfish
1153	33	rockfish	Footprint	post_MHW_Web/NCC2_NCC1Matched_10042022.csv	Post	0.000536407292477975	1.0905455076826e-11	5.23461843687648e-10	*	Rockfish	planktivorous rockfish
1154	33	rockfish	Footprint	post_MHW_Web/NCC2_NCC1Matched_10042022.csv	Post	0.000462731291214992	1.0905455076826e-11	5.23461843687648e-10	*	Rockfish	planktivorous rockfish
1155	33	rockfish	Footprint	post_MHW_Web/NCC2_NCC1Matched_10042022.csv	Post	0.000910647445617479	1.0905455076826e-11	5.23461843687648e-10	*	Rockfish	planktivorous rockfish
1156	33	rockfish	Footprint	post_MHW_Web/NCC2_NCC1Matched_10042022.csv	Post	0.000432730982866768	1.0905455076826e-11	5.23461843687648e-10	*	Rockfish	planktivorous rockfish
1157	33	rockfish	Footprint	post_MHW_Web/NCC2_NCC1Matched_10042022.csv	Post	0.000205640843731049	1.0905455076826e-11	5.23461843687648e-10	*	Rockfish	planktivorous rockfish
1158	33	rockfish	Footprint	post_MHW_Web/NCC2_NCC1Matched_10042022.csv	Post	0.000208052080041821	1.0905455076826e-11	5.23461843687648e-10	*	Rockfish	planktivorous rockfish
1159	33	rockfish	Footprint	post_MHW_Web/NCC2_NCC1Matched_10042022.csv	Post	0.000200069398704667	1.0905455076826e-11	5.23461843687648e-10	*	Rockfish	planktivorous rockfish
1160	33	rockfish	Footprint	post_MHW_Web/NCC2_NCC1Matched_10042022.csv	Post	0.000208931118899443	1.0905455076826e-11	5.23461843687648e-10	*	Rockfish	planktivorous rockfish
1161	33	rockfish	Footprint	post_MHW_Web/NCC2_NCC1Matched_10042022.csv	Post	8.81777914488368e-05	1.0905455076826e-11	5.23461843687648e-10	*	Rockfish	planktivorous rockfish
1162	33	rockfish	Footprint	post_MHW_Web/NCC2_NCC1Matched_10042022.csv	Post	0.0001281152575816	1.0905455076826e-11	5.23461843687648e-10	*	Rockfish	planktivorous rockfish
1163	33	rockfish	Footprint	post_MHW_Web/NCC2_NCC1Matched_10042022.csv	Post	0.000488363642822006	1.0905455076826e-11	5.23461843687648e-10	*	Rockfish	planktivorous rockfish
1164	33	rockfish	Footprint	post_MHW_Web/NCC2_NCC1Matched_10042022.csv	Post	0.00031606126657008	1.0905455076826e-11	5.23461843687648e-10	*	Rockfish	planktivorous rockfish
1165	33	rockfish	Footprint	post_MHW_Web/NCC2_NCC1Matched_10042022.csv	Post	0.000233590673666767	1.0905455076826e-11	5.23461843687648e-10	*	Rockfish	planktivorous rockfish
1166	33	rockfish	Footprint	post_MHW_Web/NCC2_NCC1Matched_10042022.csv	Post	0.000584644514760226	1.0905455076826e-11	5.23461843687648e-10	*	Rockfish	planktivorous rockfish
1167	33	rockfish	Footprint	post_MHW_Web/NCC2_NCC1Matched_10042022.csv	Post	0.000727734788084082	1.0905455076826e-11	5.23461843687648e-10	*	Rockfish	planktivorous rockfish
1168	33	rockfish	Footprint	post_MHW_Web/NCC2_NCC1Matched_10042022.csv	Post	0.00026452849664072	1.0905455076826e-11	5.23461843687648e-10	*	Rockfish	planktivorous rockfish
1169	33	rockfish	Footprint	post_MHW_Web/NCC2_NCC1Matched_10042022.csv	Post	0.00034704865774942	1.0905455076826e-11	5.23461843687648e-10	*	Rockfish	planktivorous rockfish
1170	33	rockfish	Footprint	post_MHW_Web/NCC2_NCC1Matched_10042022.csv	Post	0.000145557778359824	1.0905455076826e-11	5.23461843687648e-10	*	Rockfish	planktivorous rockfish
1171	33	rockfish	Footprint	post_MHW_Web/NCC2_NCC1Matched_10042022.csv	Post	0.00049093641501801	1.0905455076826e-11	5.23461843687648e-10	*	Rockfish	planktivorous rockfish
1172	33	rockfish	Footprint	post_MHW_Web/NCC2_NCC1Matched_10042022.csv	Post	0.0006987198117348	1.0905455076826e-11	5.23461843687648e-10	*	Rockfish	planktivorous rockfish
1173	33	rockfish	Footprint	post_MHW_Web/NCC2_NCC1Matched_10042022.csv	Post	0.000228867136488096	1.0905455076826e-11	5.23461843687648e-10	*	Rockfish	planktivorous rockfish
1174	33	rockfish	Footprint	post_MHW_Web/NCC2_NCC1Matched_10042022.csv	Post	0.000789247799096838	1.0905455076826e-11	5.23461843687648e-10	*	Rockfish	planktivorous rockfish
1175	33	rockfish	Footprint	post_MHW_Web/NCC2_NCC1Matched_10042022.csv	Post	0.000276212891698968	1.0905455076826e-11	5.23461843687648e-10	*	Rockfish	planktivorous rockfish
1176	33	rockfish	Footprint	post_MHW_Web/NCC2_NCC1Matched_10042022.csv	Post	0.000324366210287887	1.0905455076826e-11	5.23461843687648e-10	*	Rockfish	planktivorous rockfish
1177	33	rockfish	Footprint	post_MHW_Web/NCC2_NCC1Matched_10042022.csv	Post	0.000394660240383044	1.0905455076826e-11	5.23461843687648e-10	*	Rockfish	planktivorous rockfish
1178	33	rockfish	Footprint	post_MHW_Web/NCC2_NCC1Matched_10042022.csv	Post	0.000715040378902402	1.0905455076826e-11	5.23461843687648e-10	*	Rockfish	planktivorous rockfish
1179	33	rockfish	Footprint	post_MHW_Web/NCC2_NCC1Matched_10042022.csv	Post	0.000446155217588587	1.0905455076826e-11	5.23461843687648e-10	*	Rockfish	planktivorous rockfish
1180	33	rockfish	Footprint	post_MHW_Web/NCC2_NCC1Matched_10042022.csv	Post	0.000157781500785229	1.0905455076826e-11	5.23461843687648e-10	*	Rockfish	planktivorous rockfish
1181	33	rockfish	Footprint	post_MHW_Web/NCC2_NCC1Matched_10042022.csv	Post	0.000220230865773542	1.0905455076826e-11	5.23461843687648e-10	*	Rockfish	planktivorous rockfish
1182	33	rockfish	Footprint	post_MHW_Web/NCC2_NCC1Matched_10042022.csv	Post	8.53499381426155e-05	1.0905455076826e-11	5.23461843687648e-10	*	Rockfish	planktivorous rockfish
1183	33	rockfish	Footprint	post_MHW_Web/NCC2_NCC1Matched_10042022.csv	Post	0.000123023572633468	1.0905455076826e-11	5.23461843687648e-10	*	Rockfish	planktivorous rockfish
1184	33	rockfish	Footprint	post_MHW_Web/NCC2_NCC1Matched_10042022.csv	Post	0.0003194829897745	1.0905455076826e-11	5.23461843687648e-10	*	Rockfish	planktivorous rockfish
1185	33	rockfish	Footprint	post_MHW_Web/NCC2_NCC1Matched_10042022.csv	Post	0.000855705874001315	1.0905455076826e-11	5.23461843687648e-10	*	Rockfish	planktivorous rockfish
1186	33	rockfish	Footprint	post_MHW_Web/NCC2_NCC1Matched_10042022.csv	Post	0.0003851915012354	1.0905455076826e-11	5.23461843687648e-10	*	Rockfish	planktivorous rockfish
1187	33	rockfish	Footprint	post_MHW_Web/NCC2_NCC1Matched_10042022.csv	Post	0.000332728817914759	1.0905455076826e-11	5.23461843687648e-10	*	Rockfish	planktivorous rockfish
1188	33	rockfish	Footprint	post_MHW_Web/NCC2_NCC1Matched_10042022.csv	Post	0.000537132819999529	1.0905455076826e-11	5.23461843687648e-10	*	Rockfish	planktivorous rockfish
1189	33	rockfish	Footprint	post_MHW_Web/NCC2_NCC1Matched_10042022.csv	Post	0.00020752281123547	1.0905455076826e-11	5.23461843687648e-10	*	Rockfish	planktivorous rockfish
1190	33	rockfish	Footprint	post_MHW_Web/NCC2_NCC1Matched_10042022.csv	Post	0.000121107638338744	1.0905455076826e-11	5.23461843687648e-10	*	Rockfish	planktivorous rockfish
1191	33	rockfish	Footprint	post_MHW_Web/NCC2_NCC1Matched_10042022.csv	Post	0.000265633316316578	1.0905455076826e-11	5.23461843687648e-10	*	Rockfish	planktivorous rockfish
1192	33	rockfish	Footprint	post_MHW_Web/NCC2_NCC1Matched_10042022.csv	Post	0.000231309615075898	1.0905455076826e-11	5.23461843687648e-10	*	Rockfish	planktivorous rockfish
1193	33	rockfish	Footprint	post_MHW_Web/NCC2_NCC1Matched_10042022.csv	Post	0.000434132864038726	1.0905455076826e-11	5.23461843687648e-10	*	Rockfish	planktivorous rockfish
1194	33	rockfish	Footprint	post_MHW_Web/NCC2_NCC1Matched_10042022.csv	Post	0.000280746863528439	1.0905455076826e-11	5.23461843687648e-10	*	Rockfish	planktivorous rockfish
1195	33	rockfish	Footprint	post_MHW_Web/NCC2_NCC1Matched_10042022.csv	Post	0.000672846548619935	1.0905455076826e-11	5.23461843687648e-10	*	Rockfish	planktivorous rockfish
1196	33	rockfish	Footprint	post_MHW_Web/NCC2_NCC1Matched_10042022.csv	Post	0.000225250809595966	1.0905455076826e-11	5.23461843687648e-10	*	Rockfish	planktivorous rockfish
1197	33	rockfish	Footprint	post_MHW_Web/NCC2_NCC1Matched_10042022.csv	Post	0.000441891262792176	1.0905455076826e-11	5.23461843687648e-10	*	Rockfish	planktivorous rockfish
1198	33	rockfish	Footprint	post_MHW_Web/NCC2_NCC1Matched_10042022.csv	Post	0.000395988144287534	1.0905455076826e-11	5.23461843687648e-10	*	Rockfish	planktivorous rockfish
1199	33	rockfish	Footprint	post_MHW_Web/NCC2_NCC1Matched_10042022.csv	Post	0.000200199987693684	1.0905455076826e-11	5.23461843687648e-10	*	Rockfish	planktivorous rockfish
1200	33	rockfish	Footprint	post_MHW_Web/NCC2_NCC1Matched_10042022.csv	Post	0.000516845848431975	1.0905455076826e-11	5.23461843687648e-10	*	Rockfish	planktivorous rockfish
1201	33	rockfish	Footprint	post_MHW_Web/NCC2_NCC1Matched_10042022.csv	Post	0.000218008668773055	1.0905455076826e-11	5.23461843687648e-10	*	Rockfish	planktivorous rockfish
1202	33	rockfish	Footprint	post_MHW_Web/NCC2_NCC1Matched_10042022.csv	Post	0.00034663703587726	1.0905455076826e-11	5.23461843687648e-10	*	Rockfish	planktivorous rockfish
1203	33	rockfish	Footprint	post_MHW_Web/NCC2_NCC1Matched_10042022.csv	Post	0.000379420819905866	1.0905455076826e-11	5.23461843687648e-10	*	Rockfish	planktivorous rockfish
1204	33	rockfish	Footprint	post_MHW_Web/NCC2_NCC1Matched_10042022.csv	Post	0.000476842393311255	1.0905455076826e-11	5.23461843687648e-10	*	Rockfish	planktivorous rockfish
1205	33	rockfish	Footprint	post_MHW_Web/NCC2_NCC1Matched_10042022.csv	Post	0.000121033285872219	1.0905455076826e-11	5.23461843687648e-10	*	Rockfish	planktivorous rockfish
1206	33	rockfish	Footprint	post_MHW_Web/NCC2_NCC1Matched_10042022.csv	Post	0.000183464870359325	1.0905455076826e-11	5.23461843687648e-10	*	Rockfish	planktivorous rockfish
1207	33	rockfish	Footprint	post_MHW_Web/NCC2_NCC1Matched_10042022.csv	Post	0.000249254806424338	1.0905455076826e-11	5.23461843687648e-10	*	Rockfish	planktivorous rockfish
1208	33	rockfish	Footprint	post_MHW_Web/NCC2_NCC1Matched_10042022.csv	Post	0.00493623908228045	1.0905455076826e-11	5.23461843687648e-10	*	Rockfish	planktivorous rockfish
1209	33	rockfish	Footprint	post_MHW_Web/NCC2_NCC1Matched_10042022.csv	Post	0.000131615129201681	1.0905455076826e-11	5.23461843687648e-10	*	Rockfish	planktivorous rockfish
1210	33	rockfish	Footprint	post_MHW_Web/NCC2_NCC1Matched_10042022.csv	Post	0.000838162545963654	1.0905455076826e-11	5.23461843687648e-10	*	Rockfish	planktivorous rockfish
1211	33	rockfish	Footprint	post_MHW_Web/NCC2_NCC1Matched_10042022.csv	Post	0.000963681903408977	1.0905455076826e-11	5.23461843687648e-10	*	Rockfish	planktivorous rockfish
1212	33	rockfish	Footprint	post_MHW_Web/NCC2_NCC1Matched_10042022.csv	Post	0.00064697927493898	1.0905455076826e-11	5.23461843687648e-10	*	Rockfish	planktivorous rockfish
1213	33	rockfish	Footprint	post_MHW_Web/NCC2_NCC1Matched_10042022.csv	Post	0.000120503569457758	1.0905455076826e-11	5.23461843687648e-10	*	Rockfish	planktivorous rockfish
1214	33	rockfish	Footprint	post_MHW_Web/NCC2_NCC1Matched_10042022.csv	Post	0.00030784260960993	1.0905455076826e-11	5.23461843687648e-10	*	Rockfish	planktivorous rockfish
1215	33	rockfish	Footprint	post_MHW_Web/NCC2_NCC1Matched_10042022.csv	Post	0.000131011288868832	1.0905455076826e-11	5.23461843687648e-10	*	Rockfish	planktivorous rockfish
1216	33	rockfish	Footprint	post_MHW_Web/NCC2_NCC1Matched_10042022.csv	Post	0.000741399589732668	1.0905455076826e-11	5.23461843687648e-10	*	Rockfish	planktivorous rockfish
1217	33	rockfish	Footprint	post_MHW_Web/NCC2_NCC1Matched_10042022.csv	Post	0.000236765639546958	1.0905455076826e-11	5.23461843687648e-10	*	Rockfish	planktivorous rockfish
1218	33	rockfish	Footprint	post_MHW_Web/NCC2_NCC1Matched_10042022.csv	Post	0.000169761413735235	1.0905455076826e-11	5.23461843687648e-10	*	Rockfish	planktivorous rockfish
1219	33	rockfish	Footprint	post_MHW_Web/NCC2_NCC1Matched_10042022.csv	Post	0.000219370799687089	1.0905455076826e-11	5.23461843687648e-10	*	Rockfish	planktivorous rockfish
1220	33	rockfish	Footprint	post_MHW_Web/NCC2_NCC1Matched_10042022.csv	Post	0.000170183076565235	1.0905455076826e-11	5.23461843687648e-10	*	Rockfish	planktivorous rockfish
1221	33	rockfish	Footprint	post_MHW_Web/NCC2_NCC1Matched_10042022.csv	Post	0.000195802802560356	1.0905455076826e-11	5.23461843687648e-10	*	Rockfish	planktivorous rockfish
1222	33	rockfish	Footprint	post_MHW_Web/NCC2_NCC1Matched_10042022.csv	Post	0.000463855738895593	1.0905455076826e-11	5.23461843687648e-10	*	Rockfish	planktivorous rockfish
1223	33	rockfish	Footprint	post_MHW_Web/NCC2_NCC1Matched_10042022.csv	Post	0.000430384401498135	1.0905455076826e-11	5.23461843687648e-10	*	Rockfish	planktivorous rockfish
1224	33	rockfish	Footprint	post_MHW_Web/NCC2_NCC1Matched_10042022.csv	Post	0.000264942386074376	1.0905455076826e-11	5.23461843687648e-10	*	Rockfish	planktivorous rockfish
1225	33	rockfish	Footprint	post_MHW_Web/NCC2_NCC1Matched_10042022.csv	Post	3.36127850047483e-05	1.0905455076826e-11	5.23461843687648e-10	*	Rockfish	planktivorous rockfish
1226	33	rockfish	Footprint	post_MHW_Web/NCC2_NCC1Matched_10042022.csv	Post	0.000489124868418998	1.0905455076826e-11	5.23461843687648e-10	*	Rockfish	planktivorous rockfish
1227	33	rockfish	Footprint	pre_MHW_Web/NCC_11242020_JimsOld_updatedKrill_10052022.csv	Pre	0.00033868198284201	1.0905455076826e-11	5.23461843687648e-10	*	Rockfish	planktivorous rockfish
1228	33	rockfish	Footprint	post_MHW_Web/NCC2_NCC1Matched_10042022.csv	Post	0.000278547663460366	1.0905455076826e-11	5.23461843687648e-10	*	Rockfish	planktivorous rockfish
1229	33	rockfish	Footprint	pre_MHW_Web/NCC_11242020_JimsOld_updatedKrill_10052022.csv	Pre	0.000204914325513008	1.0905455076826e-11	5.23461843687648e-10	*	Rockfish	planktivorous rockfish
1230	33	rockfish	Footprint	post_MHW_Web/NCC2_NCC1Matched_10042022.csv	Post	0.000371484278094637	1.0905455076826e-11	5.23461843687648e-10	*	Rockfish	planktivorous rockfish
1231	33	rockfish	Footprint	pre_MHW_Web/NCC_11242020_JimsOld_updatedKrill_10052022.csv	Pre	0.000521597589562413	1.0905455076826e-11	5.23461843687648e-10	*	Rockfish	planktivorous rockfish
1232	33	rockfish	Footprint	post_MHW_Web/NCC2_NCC1Matched_10042022.csv	Post	7.52128740037285e-05	1.0905455076826e-11	5.23461843687648e-10	*	Rockfish	planktivorous rockfish
1233	33	rockfish	Footprint	pre_MHW_Web/NCC_11242020_JimsOld_updatedKrill_10052022.csv	Pre	3.43561995805561e-05	1.0905455076826e-11	5.23461843687648e-10	*	Rockfish	planktivorous rockfish
1234	33	rockfish	Footprint	post_MHW_Web/NCC2_NCC1Matched_10042022.csv	Post	0.00170188392834122	1.0905455076826e-11	5.23461843687648e-10	*	Rockfish	planktivorous rockfish
1235	33	rockfish	Footprint	pre_MHW_Web/NCC_11242020_JimsOld_updatedKrill_10052022.csv	Pre	0.0003163797497924	1.0905455076826e-11	5.23461843687648e-10	*	Rockfish	planktivorous rockfish
1236	33	rockfish	Footprint	post_MHW_Web/NCC2_NCC1Matched_10042022.csv	Post	0.000420777124715338	1.0905455076826e-11	5.23461843687648e-10	*	Rockfish	planktivorous rockfish
1237	33	rockfish	Footprint	pre_MHW_Web/NCC_11242020_JimsOld_updatedKrill_10052022.csv	Pre	0.000101819573677954	1.0905455076826e-11	5.23461843687648e-10	*	Rockfish	planktivorous rockfish
1238	33	rockfish	Footprint	post_MHW_Web/NCC2_NCC1Matched_10042022.csv	Post	9.38363485412345e-05	1.0905455076826e-11	5.23461843687648e-10	*	Rockfish	planktivorous rockfish
1239	33	rockfish	Footprint	pre_MHW_Web/NCC_11242020_JimsOld_updatedKrill_10052022.csv	Pre	0.000257301394334925	1.0905455076826e-11	5.23461843687648e-10	*	Rockfish	planktivorous rockfish
1240	33	rockfish	Footprint	post_MHW_Web/NCC2_NCC1Matched_10042022.csv	Post	0.000103258984373871	1.0905455076826e-11	5.23461843687648e-10	*	Rockfish	planktivorous rockfish
1241	33	rockfish	Footprint	pre_MHW_Web/NCC_11242020_JimsOld_updatedKrill_10052022.csv	Pre	0.000633806047286923	1.0905455076826e-11	5.23461843687648e-10	*	Rockfish	planktivorous rockfish
1242	33	rockfish	Footprint	post_MHW_Web/NCC2_NCC1Matched_10042022.csv	Post	0.000382991293166507	1.0905455076826e-11	5.23461843687648e-10	*	Rockfish	planktivorous rockfish
1243	33	rockfish	Footprint	pre_MHW_Web/NCC_11242020_JimsOld_updatedKrill_10052022.csv	Pre	0.00011206211252891	1.0905455076826e-11	5.23461843687648e-10	*	Rockfish	planktivorous rockfish
1244	33	rockfish	Footprint	post_MHW_Web/NCC2_NCC1Matched_10042022.csv	Post	0.000733124551985365	1.0905455076826e-11	5.23461843687648e-10	*	Rockfish	planktivorous rockfish
1245	33	rockfish	Footprint	pre_MHW_Web/NCC_11242020_JimsOld_updatedKrill_10052022.csv	Pre	0.00144583288676859	1.0905455076826e-11	5.23461843687648e-10	*	Rockfish	planktivorous rockfish
1246	33	rockfish	Footprint	post_MHW_Web/NCC2_NCC1Matched_10042022.csv	Post	0.000106173802799747	1.0905455076826e-11	5.23461843687648e-10	*	Rockfish	planktivorous rockfish
1247	33	rockfish	Footprint	pre_MHW_Web/NCC_11242020_JimsOld_updatedKrill_10052022.csv	Pre	0.000159858787189075	1.0905455076826e-11	5.23461843687648e-10	*	Rockfish	planktivorous rockfish
1248	33	rockfish	Footprint	post_MHW_Web/NCC2_NCC1Matched_10042022.csv	Post	0.000177114594564098	1.0905455076826e-11	5.23461843687648e-10	*	Rockfish	planktivorous rockfish
1249	33	rockfish	Footprint	pre_MHW_Web/NCC_11242020_JimsOld_updatedKrill_10052022.csv	Pre	0.000846288791327543	1.0905455076826e-11	5.23461843687648e-10	*	Rockfish	planktivorous rockfish
1250	33	rockfish	Footprint	post_MHW_Web/NCC2_NCC1Matched_10042022.csv	Post	0.000464812810864988	1.0905455076826e-11	5.23461843687648e-10	*	Rockfish	planktivorous rockfish
1251	33	rockfish	Footprint	pre_MHW_Web/NCC_11242020_JimsOld_updatedKrill_10052022.csv	Pre	0.000642784851438858	1.0905455076826e-11	5.23461843687648e-10	*	Rockfish	planktivorous rockfish
1252	33	rockfish	Footprint	post_MHW_Web/NCC2_NCC1Matched_10042022.csv	Post	0.000304738409087388	1.0905455076826e-11	5.23461843687648e-10	*	Rockfish	planktivorous rockfish
1253	33	rockfish	Footprint	pre_MHW_Web/NCC_11242020_JimsOld_updatedKrill_10052022.csv	Pre	0.000862822419229599	1.0905455076826e-11	5.23461843687648e-10	*	Rockfish	planktivorous rockfish
1254	33	rockfish	Footprint	post_MHW_Web/NCC2_NCC1Matched_10042022.csv	Post	0.000622658721019246	1.0905455076826e-11	5.23461843687648e-10	*	Rockfish	planktivorous rockfish
1255	33	rockfish	Footprint	pre_MHW_Web/NCC_11242020_JimsOld_updatedKrill_10052022.csv	Pre	0.000251965936288211	1.0905455076826e-11	5.23461843687648e-10	*	Rockfish	planktivorous rockfish
1256	33	rockfish	Footprint	post_MHW_Web/NCC2_NCC1Matched_10042022.csv	Post	0.0014797893991486	1.0905455076826e-11	5.23461843687648e-10	*	Rockfish	planktivorous rockfish
1257	33	rockfish	Footprint	pre_MHW_Web/NCC_11242020_JimsOld_updatedKrill_10052022.csv	Pre	0.000160472864516245	1.0905455076826e-11	5.23461843687648e-10	*	Rockfish	planktivorous rockfish
1258	33	rockfish	Footprint	post_MHW_Web/NCC2_NCC1Matched_10042022.csv	Post	9.84821011470961e-05	1.0905455076826e-11	5.23461843687648e-10	*	Rockfish	planktivorous rockfish
1259	33	rockfish	Footprint	pre_MHW_Web/NCC_11242020_JimsOld_updatedKrill_10052022.csv	Pre	0.000135214561916784	1.0905455076826e-11	5.23461843687648e-10	*	Rockfish	planktivorous rockfish
1260	33	rockfish	Footprint	post_MHW_Web/NCC2_NCC1Matched_10042022.csv	Post	0.000759613928377045	1.0905455076826e-11	5.23461843687648e-10	*	Rockfish	planktivorous rockfish
1261	33	rockfish	Footprint	pre_MHW_Web/NCC_11242020_JimsOld_updatedKrill_10052022.csv	Pre	0.00049687939862452	1.0905455076826e-11	5.23461843687648e-10	*	Rockfish	planktivorous rockfish
1262	33	rockfish	Footprint	post_MHW_Web/NCC2_NCC1Matched_10042022.csv	Post	0.000175783067292274	1.0905455076826e-11	5.23461843687648e-10	*	Rockfish	planktivorous rockfish
1263	33	rockfish	Footprint	pre_MHW_Web/NCC_11242020_JimsOld_updatedKrill_10052022.csv	Pre	9.01184630464321e-05	1.0905455076826e-11	5.23461843687648e-10	*	Rockfish	planktivorous rockfish
1264	33	rockfish	Footprint	post_MHW_Web/NCC2_NCC1Matched_10042022.csv	Post	0.000941434743861188	1.0905455076826e-11	5.23461843687648e-10	*	Rockfish	planktivorous rockfish
1265	33	rockfish	Footprint	pre_MHW_Web/NCC_11242020_JimsOld_updatedKrill_10052022.csv	Pre	0.000176403870836085	1.0905455076826e-11	5.23461843687648e-10	*	Rockfish	planktivorous rockfish
1266	33	rockfish	Footprint	post_MHW_Web/NCC2_NCC1Matched_10042022.csv	Post	0.000234391667125172	1.0905455076826e-11	5.23461843687648e-10	*	Rockfish	planktivorous rockfish
1267	33	rockfish	Footprint	pre_MHW_Web/NCC_11242020_JimsOld_updatedKrill_10052022.csv	Pre	3.00050446560795e-05	1.0905455076826e-11	5.23461843687648e-10	*	Rockfish	planktivorous rockfish
1268	33	rockfish	Footprint	post_MHW_Web/NCC2_NCC1Matched_10042022.csv	Post	0.000116828686163655	1.0905455076826e-11	5.23461843687648e-10	*	Rockfish	planktivorous rockfish
1269	33	rockfish	Footprint	pre_MHW_Web/NCC_11242020_JimsOld_updatedKrill_10052022.csv	Pre	0.00046322509222293	1.0905455076826e-11	5.23461843687648e-10	*	Rockfish	planktivorous rockfish
1270	33	rockfish	Footprint	post_MHW_Web/NCC2_NCC1Matched_10042022.csv	Post	0.000383074331015099	1.0905455076826e-11	5.23461843687648e-10	*	Rockfish	planktivorous rockfish
1271	33	rockfish	Footprint	pre_MHW_Web/NCC_11242020_JimsOld_updatedKrill_10052022.csv	Pre	6.36757761932592e-05	1.0905455076826e-11	5.23461843687648e-10	*	Rockfish	planktivorous rockfish
1272	33	rockfish	Footprint	post_MHW_Web/NCC2_NCC1Matched_10042022.csv	Post	0.000619182110976111	1.0905455076826e-11	5.23461843687648e-10	*	Rockfish	planktivorous rockfish
1273	33	rockfish	Footprint	pre_MHW_Web/NCC_11242020_JimsOld_updatedKrill_10052022.csv	Pre	0.000259966676425834	1.0905455076826e-11	5.23461843687648e-10	*	Rockfish	planktivorous rockfish
1274	33	rockfish	Footprint	post_MHW_Web/NCC2_NCC1Matched_10042022.csv	Post	0.000303818728460088	1.0905455076826e-11	5.23461843687648e-10	*	Rockfish	planktivorous rockfish
1275	33	rockfish	Footprint	pre_MHW_Web/NCC_11242020_JimsOld_updatedKrill_10052022.csv	Pre	0.000521202805368341	1.0905455076826e-11	5.23461843687648e-10	*	Rockfish	planktivorous rockfish
1276	33	rockfish	Footprint	post_MHW_Web/NCC2_NCC1Matched_10042022.csv	Post	0.000542295807197922	1.0905455076826e-11	5.23461843687648e-10	*	Rockfish	planktivorous rockfish
1277	33	rockfish	Footprint	pre_MHW_Web/NCC_11242020_JimsOld_updatedKrill_10052022.csv	Pre	0.000615038773245392	1.0905455076826e-11	5.23461843687648e-10	*	Rockfish	planktivorous rockfish
1278	33	rockfish	Footprint	post_MHW_Web/NCC2_NCC1Matched_10042022.csv	Post	0.000873163238060051	1.0905455076826e-11	5.23461843687648e-10	*	Rockfish	planktivorous rockfish
1279	33	rockfish	Footprint	pre_MHW_Web/NCC_11242020_JimsOld_updatedKrill_10052022.csv	Pre	0.000211024367137711	1.0905455076826e-11	5.23461843687648e-10	*	Rockfish	planktivorous rockfish
1280	33	rockfish	Footprint	post_MHW_Web/NCC2_NCC1Matched_10042022.csv	Post	0.000663957158330972	1.0905455076826e-11	5.23461843687648e-10	*	Rockfish	planktivorous rockfish
1281	33	rockfish	Footprint	pre_MHW_Web/NCC_11242020_JimsOld_updatedKrill_10052022.csv	Pre	0.000265880900755133	1.0905455076826e-11	5.23461843687648e-10	*	Rockfish	planktivorous rockfish
1282	33	rockfish	Footprint	post_MHW_Web/NCC2_NCC1Matched_10042022.csv	Post	0.000266509024603805	1.0905455076826e-11	5.23461843687648e-10	*	Rockfish	planktivorous rockfish
1283	33	rockfish	Footprint	pre_MHW_Web/NCC_11242020_JimsOld_updatedKrill_10052022.csv	Pre	0.000283768386896937	1.0905455076826e-11	5.23461843687648e-10	*	Rockfish	planktivorous rockfish
1284	33	rockfish	Footprint	post_MHW_Web/NCC2_NCC1Matched_10042022.csv	Post	0.000991180343880728	1.0905455076826e-11	5.23461843687648e-10	*	Rockfish	planktivorous rockfish
1285	33	rockfish	Footprint	pre_MHW_Web/NCC_11242020_JimsOld_updatedKrill_10052022.csv	Pre	0.000877742289840686	1.0905455076826e-11	5.23461843687648e-10	*	Rockfish	planktivorous rockfish
1286	33	rockfish	Footprint	post_MHW_Web/NCC2_NCC1Matched_10042022.csv	Post	0.000521921477806594	1.0905455076826e-11	5.23461843687648e-10	*	Rockfish	planktivorous rockfish
1287	33	rockfish	Footprint	pre_MHW_Web/NCC_11242020_JimsOld_updatedKrill_10052022.csv	Pre	0.000366735977227983	1.0905455076826e-11	5.23461843687648e-10	*	Rockfish	planktivorous rockfish
1288	33	rockfish	Footprint	post_MHW_Web/NCC2_NCC1Matched_10042022.csv	Post	0.000362661357597249	1.0905455076826e-11	5.23461843687648e-10	*	Rockfish	planktivorous rockfish
1289	33	rockfish	Footprint	pre_MHW_Web/NCC_11242020_JimsOld_updatedKrill_10052022.csv	Pre	0.000219040196999839	1.0905455076826e-11	5.23461843687648e-10	*	Rockfish	planktivorous rockfish
1290	33	rockfish	Footprint	post_MHW_Web/NCC2_NCC1Matched_10042022.csv	Post	0.000536869633447201	1.0905455076826e-11	5.23461843687648e-10	*	Rockfish	planktivorous rockfish
1291	33	rockfish	Footprint	pre_MHW_Web/NCC_11242020_JimsOld_updatedKrill_10052022.csv	Pre	5.54670128630267e-05	1.0905455076826e-11	5.23461843687648e-10	*	Rockfish	planktivorous rockfish
1292	33	rockfish	Footprint	post_MHW_Web/NCC2_NCC1Matched_10042022.csv	Post	0.000289457522442136	1.0905455076826e-11	5.23461843687648e-10	*	Rockfish	planktivorous rockfish
1293	33	rockfish	Footprint	pre_MHW_Web/NCC_11242020_JimsOld_updatedKrill_10052022.csv	Pre	0.000212439087628966	1.0905455076826e-11	5.23461843687648e-10	*	Rockfish	planktivorous rockfish
1294	33	rockfish	Footprint	post_MHW_Web/NCC2_NCC1Matched_10042022.csv	Post	0.000750972168859995	1.0905455076826e-11	5.23461843687648e-10	*	Rockfish	planktivorous rockfish
1295	33	rockfish	Footprint	pre_MHW_Web/NCC_11242020_JimsOld_updatedKrill_10052022.csv	Pre	0.000323224515435466	1.0905455076826e-11	5.23461843687648e-10	*	Rockfish	planktivorous rockfish
1296	33	rockfish	Footprint	post_MHW_Web/NCC2_NCC1Matched_10042022.csv	Post	0.000189077358508829	1.0905455076826e-11	5.23461843687648e-10	*	Rockfish	planktivorous rockfish
1297	33	rockfish	Footprint	pre_MHW_Web/NCC_11242020_JimsOld_updatedKrill_10052022.csv	Pre	0.000608296995488448	1.0905455076826e-11	5.23461843687648e-10	*	Rockfish	planktivorous rockfish
1298	33	rockfish	Footprint	post_MHW_Web/NCC2_NCC1Matched_10042022.csv	Post	0.000133394774777409	1.0905455076826e-11	5.23461843687648e-10	*	Rockfish	planktivorous rockfish
1299	33	rockfish	Footprint	pre_MHW_Web/NCC_11242020_JimsOld_updatedKrill_10052022.csv	Pre	8.34769544776288e-05	1.0905455076826e-11	5.23461843687648e-10	*	Rockfish	planktivorous rockfish
1300	33	rockfish	Footprint	post_MHW_Web/NCC2_NCC1Matched_10042022.csv	Post	0.000518406223565395	1.0905455076826e-11	5.23461843687648e-10	*	Rockfish	planktivorous rockfish
1301	33	rockfish	Footprint	pre_MHW_Web/NCC_11242020_JimsOld_updatedKrill_10052022.csv	Pre	6.75259793743746e-05	1.0905455076826e-11	5.23461843687648e-10	*	Rockfish	planktivorous rockfish
1302	33	rockfish	Footprint	post_MHW_Web/NCC2_NCC1Matched_10042022.csv	Post	0.000139777201677106	1.0905455076826e-11	5.23461843687648e-10	*	Rockfish	planktivorous rockfish
1303	33	rockfish	Footprint	pre_MHW_Web/NCC_11242020_JimsOld_updatedKrill_10052022.csv	Pre	0.000389974498598507	1.0905455076826e-11	5.23461843687648e-10	*	Rockfish	planktivorous rockfish
1304	33	rockfish	Footprint	post_MHW_Web/NCC2_NCC1Matched_10042022.csv	Post	0.000755681291228721	1.0905455076826e-11	5.23461843687648e-10	*	Rockfish	planktivorous rockfish
1305	33	rockfish	Footprint	pre_MHW_Web/NCC_11242020_JimsOld_updatedKrill_10052022.csv	Pre	0.000132436173284289	1.0905455076826e-11	5.23461843687648e-10	*	Rockfish	planktivorous rockfish
1306	33	rockfish	Footprint	post_MHW_Web/NCC2_NCC1Matched_10042022.csv	Post	0.000700030323607462	1.0905455076826e-11	5.23461843687648e-10	*	Rockfish	planktivorous rockfish
1307	33	rockfish	Footprint	pre_MHW_Web/NCC_11242020_JimsOld_updatedKrill_10052022.csv	Pre	0.000214403972694095	1.0905455076826e-11	5.23461843687648e-10	*	Rockfish	planktivorous rockfish
1308	33	rockfish	Footprint	post_MHW_Web/NCC2_NCC1Matched_10042022.csv	Post	0.000166267294846861	1.0905455076826e-11	5.23461843687648e-10	*	Rockfish	planktivorous rockfish
1309	33	rockfish	Footprint	pre_MHW_Web/NCC_11242020_JimsOld_updatedKrill_10052022.csv	Pre	0.000536466566248263	1.0905455076826e-11	5.23461843687648e-10	*	Rockfish	planktivorous rockfish
1310	33	rockfish	Footprint	post_MHW_Web/NCC2_NCC1Matched_10042022.csv	Post	0.000513418814832226	1.0905455076826e-11	5.23461843687648e-10	*	Rockfish	planktivorous rockfish
1311	33	rockfish	Footprint	pre_MHW_Web/NCC_11242020_JimsOld_updatedKrill_10052022.csv	Pre	0.000171600345565199	1.0905455076826e-11	5.23461843687648e-10	*	Rockfish	planktivorous rockfish
1312	33	rockfish	Footprint	post_MHW_Web/NCC2_NCC1Matched_10042022.csv	Post	0.000360165102041256	1.0905455076826e-11	5.23461843687648e-10	*	Rockfish	planktivorous rockfish
1313	33	rockfish	Footprint	pre_MHW_Web/NCC_11242020_JimsOld_updatedKrill_10052022.csv	Pre	0.000595351495806502	1.0905455076826e-11	5.23461843687648e-10	*	Rockfish	planktivorous rockfish
1314	33	rockfish	Footprint	post_MHW_Web/NCC2_NCC1Matched_10042022.csv	Post	0.000581910154133392	1.0905455076826e-11	5.23461843687648e-10	*	Rockfish	planktivorous rockfish
1315	33	rockfish	Footprint	pre_MHW_Web/NCC_11242020_JimsOld_updatedKrill_10052022.csv	Pre	0.000192138534768551	1.0905455076826e-11	5.23461843687648e-10	*	Rockfish	planktivorous rockfish
1316	33	rockfish	Footprint	post_MHW_Web/NCC2_NCC1Matched_10042022.csv	Post	6.8721997134101e-05	1.0905455076826e-11	5.23461843687648e-10	*	Rockfish	planktivorous rockfish
1317	33	rockfish	Footprint	pre_MHW_Web/NCC_11242020_JimsOld_updatedKrill_10052022.csv	Pre	0.000252805453552124	1.0905455076826e-11	5.23461843687648e-10	*	Rockfish	planktivorous rockfish
1318	33	rockfish	Footprint	post_MHW_Web/NCC2_NCC1Matched_10042022.csv	Post	0.00159985689759538	1.0905455076826e-11	5.23461843687648e-10	*	Rockfish	planktivorous rockfish
1319	33	rockfish	Footprint	pre_MHW_Web/NCC_11242020_JimsOld_updatedKrill_10052022.csv	Pre	0.000292235571755925	1.0905455076826e-11	5.23461843687648e-10	*	Rockfish	planktivorous rockfish
1320	33	rockfish	Footprint	post_MHW_Web/NCC2_NCC1Matched_10042022.csv	Post	0.000229712262241985	1.0905455076826e-11	5.23461843687648e-10	*	Rockfish	planktivorous rockfish
1321	33	rockfish	Footprint	pre_MHW_Web/NCC_11242020_JimsOld_updatedKrill_10052022.csv	Pre	0.000496995512114099	1.0905455076826e-11	5.23461843687648e-10	*	Rockfish	planktivorous rockfish
1322	33	rockfish	Footprint	post_MHW_Web/NCC2_NCC1Matched_10042022.csv	Post	0.000125665661020013	1.0905455076826e-11	5.23461843687648e-10	*	Rockfish	planktivorous rockfish
1323	33	rockfish	Footprint	pre_MHW_Web/NCC_11242020_JimsOld_updatedKrill_10052022.csv	Pre	0.000524988938356837	1.0905455076826e-11	5.23461843687648e-10	*	Rockfish	planktivorous rockfish
1324	33	rockfish	Footprint	post_MHW_Web/NCC2_NCC1Matched_10042022.csv	Post	0.000293010290836784	1.0905455076826e-11	5.23461843687648e-10	*	Rockfish	planktivorous rockfish
1325	33	rockfish	Footprint	pre_MHW_Web/NCC_11242020_JimsOld_updatedKrill_10052022.csv	Pre	0.000179175550474906	1.0905455076826e-11	5.23461843687648e-10	*	Rockfish	planktivorous rockfish
1326	33	rockfish	Footprint	post_MHW_Web/NCC2_NCC1Matched_10042022.csv	Post	0.000575292403299782	1.0905455076826e-11	5.23461843687648e-10	*	Rockfish	planktivorous rockfish
1327	33	rockfish	Footprint	pre_MHW_Web/NCC_11242020_JimsOld_updatedKrill_10052022.csv	Pre	7.90467332526657e-05	1.0905455076826e-11	5.23461843687648e-10	*	Rockfish	planktivorous rockfish
1328	33	rockfish	Footprint	post_MHW_Web/NCC2_NCC1Matched_10042022.csv	Post	0.000542141458416401	1.0905455076826e-11	5.23461843687648e-10	*	Rockfish	planktivorous rockfish
1329	33	rockfish	Footprint	pre_MHW_Web/NCC_11242020_JimsOld_updatedKrill_10052022.csv	Pre	0.000426049568867641	1.0905455076826e-11	5.23461843687648e-10	*	Rockfish	planktivorous rockfish
1330	33	rockfish	Footprint	post_MHW_Web/NCC2_NCC1Matched_10042022.csv	Post	0.00043466911569679	1.0905455076826e-11	5.23461843687648e-10	*	Rockfish	planktivorous rockfish
1331	33	rockfish	Footprint	pre_MHW_Web/NCC_11242020_JimsOld_updatedKrill_10052022.csv	Pre	0.000559817769822638	1.0905455076826e-11	5.23461843687648e-10	*	Rockfish	planktivorous rockfish
1332	33	rockfish	Footprint	post_MHW_Web/NCC2_NCC1Matched_10042022.csv	Post	0.000188662143546848	1.0905455076826e-11	5.23461843687648e-10	*	Rockfish	planktivorous rockfish
1333	33	rockfish	Footprint	pre_MHW_Web/NCC_11242020_JimsOld_updatedKrill_10052022.csv	Pre	0.000300129677034578	1.0905455076826e-11	5.23461843687648e-10	*	Rockfish	planktivorous rockfish
1334	33	rockfish	Footprint	post_MHW_Web/NCC2_NCC1Matched_10042022.csv	Post	0.000394967652062413	1.0905455076826e-11	5.23461843687648e-10	*	Rockfish	planktivorous rockfish
1335	33	rockfish	Footprint	pre_MHW_Web/NCC_11242020_JimsOld_updatedKrill_10052022.csv	Pre	0.000206820210368713	1.0905455076826e-11	5.23461843687648e-10	*	Rockfish	planktivorous rockfish
1336	33	rockfish	Footprint	post_MHW_Web/NCC2_NCC1Matched_10042022.csv	Post	0.00050004797138548	1.0905455076826e-11	5.23461843687648e-10	*	Rockfish	planktivorous rockfish
1337	33	rockfish	Footprint	pre_MHW_Web/NCC_11242020_JimsOld_updatedKrill_10052022.csv	Pre	9.67522353155242e-05	1.0905455076826e-11	5.23461843687648e-10	*	Rockfish	planktivorous rockfish
1338	33	rockfish	Footprint	post_MHW_Web/NCC2_NCC1Matched_10042022.csv	Post	0.000691872023057435	1.0905455076826e-11	5.23461843687648e-10	*	Rockfish	planktivorous rockfish
1339	33	rockfish	Footprint	pre_MHW_Web/NCC_11242020_JimsOld_updatedKrill_10052022.csv	Pre	0.000264787511158633	1.0905455076826e-11	5.23461843687648e-10	*	Rockfish	planktivorous rockfish
1340	33	rockfish	Footprint	post_MHW_Web/NCC2_NCC1Matched_10042022.csv	Post	0.000101273231056383	1.0905455076826e-11	5.23461843687648e-10	*	Rockfish	planktivorous rockfish
1341	33	rockfish	Footprint	pre_MHW_Web/NCC_11242020_JimsOld_updatedKrill_10052022.csv	Pre	0.000145825207142155	1.0905455076826e-11	5.23461843687648e-10	*	Rockfish	planktivorous rockfish
1342	33	rockfish	Footprint	post_MHW_Web/NCC2_NCC1Matched_10042022.csv	Post	0.000315965500490941	1.0905455076826e-11	5.23461843687648e-10	*	Rockfish	planktivorous rockfish
1343	33	rockfish	Footprint	pre_MHW_Web/NCC_11242020_JimsOld_updatedKrill_10052022.csv	Pre	0.000626954840908363	1.0905455076826e-11	5.23461843687648e-10	*	Rockfish	planktivorous rockfish
1344	33	rockfish	Footprint	post_MHW_Web/NCC2_NCC1Matched_10042022.csv	Post	0.000272958725620477	1.0905455076826e-11	5.23461843687648e-10	*	Rockfish	planktivorous rockfish
1345	33	rockfish	Footprint	pre_MHW_Web/NCC_11242020_JimsOld_updatedKrill_10052022.csv	Pre	0.000233857466740684	1.0905455076826e-11	5.23461843687648e-10	*	Rockfish	planktivorous rockfish
1346	33	rockfish	Footprint	post_MHW_Web/NCC2_NCC1Matched_10042022.csv	Post	0.000313980937654792	1.0905455076826e-11	5.23461843687648e-10	*	Rockfish	planktivorous rockfish
1347	33	rockfish	Footprint	pre_MHW_Web/NCC_11242020_JimsOld_updatedKrill_10052022.csv	Pre	7.73837027154131e-05	1.0905455076826e-11	5.23461843687648e-10	*	Rockfish	planktivorous rockfish
1348	33	rockfish	Footprint	post_MHW_Web/NCC2_NCC1Matched_10042022.csv	Post	0.00019374218408557	1.0905455076826e-11	5.23461843687648e-10	*	Rockfish	planktivorous rockfish
1349	33	rockfish	Footprint	pre_MHW_Web/NCC_11242020_JimsOld_updatedKrill_10052022.csv	Pre	0.000108964393066597	1.0905455076826e-11	5.23461843687648e-10	*	Rockfish	planktivorous rockfish
1350	33	rockfish	Footprint	post_MHW_Web/NCC2_NCC1Matched_10042022.csv	Post	0.000259145152626168	1.0905455076826e-11	5.23461843687648e-10	*	Rockfish	planktivorous rockfish
1351	33	rockfish	Footprint	pre_MHW_Web/NCC_11242020_JimsOld_updatedKrill_10052022.csv	Pre	0.000195844087717463	1.0905455076826e-11	5.23461843687648e-10	*	Rockfish	planktivorous rockfish
1352	33	rockfish	Footprint	post_MHW_Web/NCC2_NCC1Matched_10042022.csv	Post	0.000760940020913716	1.0905455076826e-11	5.23461843687648e-10	*	Rockfish	planktivorous rockfish
1353	33	rockfish	Footprint	pre_MHW_Web/NCC_11242020_JimsOld_updatedKrill_10052022.csv	Pre	4.94186747474633e-05	1.0905455076826e-11	5.23461843687648e-10	*	Rockfish	planktivorous rockfish
1354	33	rockfish	Footprint	post_MHW_Web/NCC2_NCC1Matched_10042022.csv	Post	0.000164972291065613	1.0905455076826e-11	5.23461843687648e-10	*	Rockfish	planktivorous rockfish
1355	33	rockfish	Footprint	pre_MHW_Web/NCC_11242020_JimsOld_updatedKrill_10052022.csv	Pre	0.000459022022108989	1.0905455076826e-11	5.23461843687648e-10	*	Rockfish	planktivorous rockfish
1356	33	rockfish	Footprint	post_MHW_Web/NCC2_NCC1Matched_10042022.csv	Post	0.000385988869042581	1.0905455076826e-11	5.23461843687648e-10	*	Rockfish	planktivorous rockfish
1357	33	rockfish	Footprint	pre_MHW_Web/NCC_11242020_JimsOld_updatedKrill_10052022.csv	Pre	0.000271496168984487	1.0905455076826e-11	5.23461843687648e-10	*	Rockfish	planktivorous rockfish
1358	33	rockfish	Footprint	post_MHW_Web/NCC2_NCC1Matched_10042022.csv	Post	0.000304822243914818	1.0905455076826e-11	5.23461843687648e-10	*	Rockfish	planktivorous rockfish
1359	33	rockfish	Footprint	pre_MHW_Web/NCC_11242020_JimsOld_updatedKrill_10052022.csv	Pre	0.000165283101210099	1.0905455076826e-11	5.23461843687648e-10	*	Rockfish	planktivorous rockfish
1360	33	rockfish	Footprint	post_MHW_Web/NCC2_NCC1Matched_10042022.csv	Post	0.000191883309894258	1.0905455076826e-11	5.23461843687648e-10	*	Rockfish	planktivorous rockfish
1361	33	rockfish	Footprint	pre_MHW_Web/NCC_11242020_JimsOld_updatedKrill_10052022.csv	Pre	3.02808727245889e-05	1.0905455076826e-11	5.23461843687648e-10	*	Rockfish	planktivorous rockfish
1362	33	rockfish	Footprint	post_MHW_Web/NCC2_NCC1Matched_10042022.csv	Post	0.000776941759280543	1.0905455076826e-11	5.23461843687648e-10	*	Rockfish	planktivorous rockfish
1363	33	rockfish	Footprint	pre_MHW_Web/NCC_11242020_JimsOld_updatedKrill_10052022.csv	Pre	0.00046446751338144	1.0905455076826e-11	5.23461843687648e-10	*	Rockfish	planktivorous rockfish
1364	33	rockfish	Footprint	post_MHW_Web/NCC2_NCC1Matched_10042022.csv	Post	0.000298095084397978	1.0905455076826e-11	5.23461843687648e-10	*	Rockfish	planktivorous rockfish
1365	33	rockfish	Footprint	pre_MHW_Web/NCC_11242020_JimsOld_updatedKrill_10052022.csv	Pre	0.000170899674119117	1.0905455076826e-11	5.23461843687648e-10	*	Rockfish	planktivorous rockfish
1366	33	rockfish	Footprint	post_MHW_Web/NCC2_NCC1Matched_10042022.csv	Post	0.000342962321631537	1.0905455076826e-11	5.23461843687648e-10	*	Rockfish	planktivorous rockfish
1367	33	rockfish	Footprint	pre_MHW_Web/NCC_11242020_JimsOld_updatedKrill_10052022.csv	Pre	0.000191909869945834	1.0905455076826e-11	5.23461843687648e-10	*	Rockfish	planktivorous rockfish
1368	33	rockfish	Footprint	post_MHW_Web/NCC2_NCC1Matched_10042022.csv	Post	0.000550877959813279	1.0905455076826e-11	5.23461843687648e-10	*	Rockfish	planktivorous rockfish
1369	33	rockfish	Footprint	pre_MHW_Web/NCC_11242020_JimsOld_updatedKrill_10052022.csv	Pre	0.000278372887222378	1.0905455076826e-11	5.23461843687648e-10	*	Rockfish	planktivorous rockfish
1370	33	rockfish	Footprint	post_MHW_Web/NCC2_NCC1Matched_10042022.csv	Post	0.000400848137588257	1.0905455076826e-11	5.23461843687648e-10	*	Rockfish	planktivorous rockfish
1371	33	rockfish	Footprint	pre_MHW_Web/NCC_11242020_JimsOld_updatedKrill_10052022.csv	Pre	0.000222907528577415	1.0905455076826e-11	5.23461843687648e-10	*	Rockfish	planktivorous rockfish
1372	33	rockfish	Footprint	post_MHW_Web/NCC2_NCC1Matched_10042022.csv	Post	0.000351291375546329	1.0905455076826e-11	5.23461843687648e-10	*	Rockfish	planktivorous rockfish
1373	33	rockfish	Footprint	pre_MHW_Web/NCC_11242020_JimsOld_updatedKrill_10052022.csv	Pre	0.000489830709026189	1.0905455076826e-11	5.23461843687648e-10	*	Rockfish	planktivorous rockfish
1374	33	rockfish	Footprint	post_MHW_Web/NCC2_NCC1Matched_10042022.csv	Post	0.000408048080246272	1.0905455076826e-11	5.23461843687648e-10	*	Rockfish	planktivorous rockfish
1375	33	rockfish	Footprint	pre_MHW_Web/NCC_11242020_JimsOld_updatedKrill_10052022.csv	Pre	6.19886210655242e-05	1.0905455076826e-11	5.23461843687648e-10	*	Rockfish	planktivorous rockfish
1376	33	rockfish	Footprint	post_MHW_Web/NCC2_NCC1Matched_10042022.csv	Post	0.000189416460482425	1.0905455076826e-11	5.23461843687648e-10	*	Rockfish	planktivorous rockfish
1377	33	rockfish	Footprint	pre_MHW_Web/NCC_11242020_JimsOld_updatedKrill_10052022.csv	Pre	0.000576289168199547	1.0905455076826e-11	5.23461843687648e-10	*	Rockfish	planktivorous rockfish
1378	33	rockfish	Footprint	post_MHW_Web/NCC2_NCC1Matched_10042022.csv	Post	0.000131474826491536	1.0905455076826e-11	5.23461843687648e-10	*	Rockfish	planktivorous rockfish
1379	33	rockfish	Footprint	pre_MHW_Web/NCC_11242020_JimsOld_updatedKrill_10052022.csv	Pre	8.29912258391361e-05	1.0905455076826e-11	5.23461843687648e-10	*	Rockfish	planktivorous rockfish
1380	33	rockfish	Footprint	post_MHW_Web/NCC2_NCC1Matched_10042022.csv	Post	0.000453126991217878	1.0905455076826e-11	5.23461843687648e-10	*	Rockfish	planktivorous rockfish
1381	33	rockfish	Footprint	pre_MHW_Web/NCC_11242020_JimsOld_updatedKrill_10052022.csv	Pre	0.000248644100868386	1.0905455076826e-11	5.23461843687648e-10	*	Rockfish	planktivorous rockfish
1382	33	rockfish	Footprint	post_MHW_Web/NCC2_NCC1Matched_10042022.csv	Post	0.000228333423884034	1.0905455076826e-11	5.23461843687648e-10	*	Rockfish	planktivorous rockfish
1383	33	rockfish	Footprint	pre_MHW_Web/NCC_11242020_JimsOld_updatedKrill_10052022.csv	Pre	0.000126414563559365	1.0905455076826e-11	5.23461843687648e-10	*	Rockfish	planktivorous rockfish
1384	33	rockfish	Footprint	post_MHW_Web/NCC2_NCC1Matched_10042022.csv	Post	7.33927281380836e-05	1.0905455076826e-11	5.23461843687648e-10	*	Rockfish	planktivorous rockfish
1385	33	rockfish	Footprint	pre_MHW_Web/NCC_11242020_JimsOld_updatedKrill_10052022.csv	Pre	0.000325105483007307	1.0905455076826e-11	5.23461843687648e-10	*	Rockfish	planktivorous rockfish
1386	33	rockfish	Footprint	post_MHW_Web/NCC2_NCC1Matched_10042022.csv	Post	0.000191538662286569	1.0905455076826e-11	5.23461843687648e-10	*	Rockfish	planktivorous rockfish
1387	33	rockfish	Footprint	pre_MHW_Web/NCC_11242020_JimsOld_updatedKrill_10052022.csv	Pre	9.1820377438127e-05	1.0905455076826e-11	5.23461843687648e-10	*	Rockfish	planktivorous rockfish
1388	33	rockfish	Footprint	post_MHW_Web/NCC2_NCC1Matched_10042022.csv	Post	0.000230141680424612	1.0905455076826e-11	5.23461843687648e-10	*	Rockfish	planktivorous rockfish
1389	33	rockfish	Footprint	pre_MHW_Web/NCC_11242020_JimsOld_updatedKrill_10052022.csv	Pre	0.00016117066144215	1.0905455076826e-11	5.23461843687648e-10	*	Rockfish	planktivorous rockfish
1390	33	rockfish	Footprint	post_MHW_Web/NCC2_NCC1Matched_10042022.csv	Post	0.000246438542645059	1.0905455076826e-11	5.23461843687648e-10	*	Rockfish	planktivorous rockfish
1391	33	rockfish	Footprint	pre_MHW_Web/NCC_11242020_JimsOld_updatedKrill_10052022.csv	Pre	0.000386536195707416	1.0905455076826e-11	5.23461843687648e-10	*	Rockfish	planktivorous rockfish
1392	33	rockfish	Footprint	post_MHW_Web/NCC2_NCC1Matched_10042022.csv	Post	0.000429238715720663	1.0905455076826e-11	5.23461843687648e-10	*	Rockfish	planktivorous rockfish
1393	33	rockfish	Footprint	pre_MHW_Web/NCC_11242020_JimsOld_updatedKrill_10052022.csv	Pre	0.000263018892065792	1.0905455076826e-11	5.23461843687648e-10	*	Rockfish	planktivorous rockfish
1394	33	rockfish	Footprint	post_MHW_Web/NCC2_NCC1Matched_10042022.csv	Post	0.00067702855465064	1.0905455076826e-11	5.23461843687648e-10	*	Rockfish	planktivorous rockfish
1395	33	rockfish	Footprint	pre_MHW_Web/NCC_11242020_JimsOld_updatedKrill_10052022.csv	Pre	0.000172238794102806	1.0905455076826e-11	5.23461843687648e-10	*	Rockfish	planktivorous rockfish
1396	33	rockfish	Footprint	post_MHW_Web/NCC2_NCC1Matched_10042022.csv	Post	0.000743308637417411	1.0905455076826e-11	5.23461843687648e-10	*	Rockfish	planktivorous rockfish
1397	33	rockfish	Footprint	pre_MHW_Web/NCC_11242020_JimsOld_updatedKrill_10052022.csv	Pre	0.000245391911419061	1.0905455076826e-11	5.23461843687648e-10	*	Rockfish	planktivorous rockfish
1398	33	rockfish	Footprint	post_MHW_Web/NCC2_NCC1Matched_10042022.csv	Post	5.46549836639338e-05	1.0905455076826e-11	5.23461843687648e-10	*	Rockfish	planktivorous rockfish
1399	33	rockfish	Footprint	pre_MHW_Web/NCC_11242020_JimsOld_updatedKrill_10052022.csv	Pre	0.00110984268157665	1.0905455076826e-11	5.23461843687648e-10	*	Rockfish	planktivorous rockfish
1400	33	rockfish	Footprint	post_MHW_Web/NCC2_NCC1Matched_10042022.csv	Post	0.0011802560625092	1.0905455076826e-11	5.23461843687648e-10	*	Rockfish	planktivorous rockfish
1401	33	rockfish	Footprint	pre_MHW_Web/NCC_11242020_JimsOld_updatedKrill_10052022.csv	Pre	0.000187589125605443	1.0905455076826e-11	5.23461843687648e-10	*	Rockfish	planktivorous rockfish
1402	33	rockfish	Footprint	post_MHW_Web/NCC2_NCC1Matched_10042022.csv	Post	0.0002584523464817	1.0905455076826e-11	5.23461843687648e-10	*	Rockfish	planktivorous rockfish
1403	33	rockfish	Footprint	pre_MHW_Web/NCC_11242020_JimsOld_updatedKrill_10052022.csv	Pre	0.000515201633534826	1.0905455076826e-11	5.23461843687648e-10	*	Rockfish	planktivorous rockfish
1404	33	rockfish	Footprint	post_MHW_Web/NCC2_NCC1Matched_10042022.csv	Post	0.000184612804706717	1.0905455076826e-11	5.23461843687648e-10	*	Rockfish	planktivorous rockfish
1405	33	rockfish	Footprint	pre_MHW_Web/NCC_11242020_JimsOld_updatedKrill_10052022.csv	Pre	0.000301473969975878	1.0905455076826e-11	5.23461843687648e-10	*	Rockfish	planktivorous rockfish
1406	33	rockfish	Footprint	post_MHW_Web/NCC2_NCC1Matched_10042022.csv	Post	0.000219789181740701	1.0905455076826e-11	5.23461843687648e-10	*	Rockfish	planktivorous rockfish
1407	33	rockfish	Footprint	pre_MHW_Web/NCC_11242020_JimsOld_updatedKrill_10052022.csv	Pre	0.000438460102464842	1.0905455076826e-11	5.23461843687648e-10	*	Rockfish	planktivorous rockfish
1408	33	rockfish	Footprint	post_MHW_Web/NCC2_NCC1Matched_10042022.csv	Post	0.000375637246589456	1.0905455076826e-11	5.23461843687648e-10	*	Rockfish	planktivorous rockfish
1409	33	rockfish	Footprint	pre_MHW_Web/NCC_11242020_JimsOld_updatedKrill_10052022.csv	Pre	0.00057000917125662	1.0905455076826e-11	5.23461843687648e-10	*	Rockfish	planktivorous rockfish
1410	33	rockfish	Footprint	post_MHW_Web/NCC2_NCC1Matched_10042022.csv	Post	0.000235350256339309	1.0905455076826e-11	5.23461843687648e-10	*	Rockfish	planktivorous rockfish
1411	33	rockfish	Footprint	pre_MHW_Web/NCC_11242020_JimsOld_updatedKrill_10052022.csv	Pre	0.000158211942768518	1.0905455076826e-11	5.23461843687648e-10	*	Rockfish	planktivorous rockfish
1412	33	rockfish	Footprint	pre_MHW_Web/NCC_11242020_JimsOld_updatedKrill_10052022.csv	Pre	0.000210170343226779	1.0905455076826e-11	5.23461843687648e-10	*	Rockfish	planktivorous rockfish
1413	33	rockfish	Footprint	pre_MHW_Web/NCC_11242020_JimsOld_updatedKrill_10052022.csv	Pre	0.000279077506454303	1.0905455076826e-11	5.23461843687648e-10	*	Rockfish	planktivorous rockfish
1414	33	rockfish	Footprint	pre_MHW_Web/NCC_11242020_JimsOld_updatedKrill_10052022.csv	Pre	0.000473778450266002	1.0905455076826e-11	5.23461843687648e-10	*	Rockfish	planktivorous rockfish
1415	33	rockfish	Footprint	pre_MHW_Web/NCC_11242020_JimsOld_updatedKrill_10052022.csv	Pre	0.000170389723988316	1.0905455076826e-11	5.23461843687648e-10	*	Rockfish	planktivorous rockfish
1416	33	rockfish	Footprint	pre_MHW_Web/NCC_11242020_JimsOld_updatedKrill_10052022.csv	Pre	9.56048331440084e-05	1.0905455076826e-11	5.23461843687648e-10	*	Rockfish	planktivorous rockfish
1417	33	rockfish	Footprint	pre_MHW_Web/NCC_11242020_JimsOld_updatedKrill_10052022.csv	Pre	0.00024298788819584	1.0905455076826e-11	5.23461843687648e-10	*	Rockfish	planktivorous rockfish
1418	33	rockfish	Footprint	pre_MHW_Web/NCC_11242020_JimsOld_updatedKrill_10052022.csv	Pre	0.000192852247643705	1.0905455076826e-11	5.23461843687648e-10	*	Rockfish	planktivorous rockfish
1419	33	rockfish	Footprint	pre_MHW_Web/NCC_11242020_JimsOld_updatedKrill_10052022.csv	Pre	0.000560903991682253	1.0905455076826e-11	5.23461843687648e-10	*	Rockfish	planktivorous rockfish
1420	33	rockfish	Footprint	pre_MHW_Web/NCC_11242020_JimsOld_updatedKrill_10052022.csv	Pre	0.000102607196214593	1.0905455076826e-11	5.23461843687648e-10	*	Rockfish	planktivorous rockfish
1421	33	rockfish	Footprint	pre_MHW_Web/NCC_11242020_JimsOld_updatedKrill_10052022.csv	Pre	4.01815086216582e-05	1.0905455076826e-11	5.23461843687648e-10	*	Rockfish	planktivorous rockfish
1422	33	rockfish	Footprint	pre_MHW_Web/NCC_11242020_JimsOld_updatedKrill_10052022.csv	Pre	0.000496331368311803	1.0905455076826e-11	5.23461843687648e-10	*	Rockfish	planktivorous rockfish
1423	33	rockfish	Footprint	pre_MHW_Web/NCC_11242020_JimsOld_updatedKrill_10052022.csv	Pre	9.35641837313967e-05	1.0905455076826e-11	5.23461843687648e-10	*	Rockfish	planktivorous rockfish
1424	33	rockfish	Footprint	pre_MHW_Web/NCC_11242020_JimsOld_updatedKrill_10052022.csv	Pre	0.000247410915661026	1.0905455076826e-11	5.23461843687648e-10	*	Rockfish	planktivorous rockfish
1425	33	rockfish	Footprint	pre_MHW_Web/NCC_11242020_JimsOld_updatedKrill_10052022.csv	Pre	0.000334081393733704	1.0905455076826e-11	5.23461843687648e-10	*	Rockfish	planktivorous rockfish
1426	33	rockfish	Footprint	pre_MHW_Web/NCC_11242020_JimsOld_updatedKrill_10052022.csv	Pre	0.000352629354009112	1.0905455076826e-11	5.23461843687648e-10	*	Rockfish	planktivorous rockfish
1427	33	rockfish	Footprint	pre_MHW_Web/NCC_11242020_JimsOld_updatedKrill_10052022.csv	Pre	0.000255003224280065	1.0905455076826e-11	5.23461843687648e-10	*	Rockfish	planktivorous rockfish
1428	33	rockfish	Footprint	pre_MHW_Web/NCC_11242020_JimsOld_updatedKrill_10052022.csv	Pre	0.000237490488621547	1.0905455076826e-11	5.23461843687648e-10	*	Rockfish	planktivorous rockfish
1429	33	rockfish	Footprint	pre_MHW_Web/NCC_11242020_JimsOld_updatedKrill_10052022.csv	Pre	0.000205784612945031	1.0905455076826e-11	5.23461843687648e-10	*	Rockfish	planktivorous rockfish
1430	33	rockfish	Footprint	pre_MHW_Web/NCC_11242020_JimsOld_updatedKrill_10052022.csv	Pre	0.000787219783616254	1.0905455076826e-11	5.23461843687648e-10	*	Rockfish	planktivorous rockfish
1431	33	rockfish	Footprint	pre_MHW_Web/NCC_11242020_JimsOld_updatedKrill_10052022.csv	Pre	0.000157742136244256	1.0905455076826e-11	5.23461843687648e-10	*	Rockfish	planktivorous rockfish
1432	33	rockfish	Footprint	pre_MHW_Web/NCC_11242020_JimsOld_updatedKrill_10052022.csv	Pre	0.000136990142909489	1.0905455076826e-11	5.23461843687648e-10	*	Rockfish	planktivorous rockfish
1433	33	rockfish	Footprint	pre_MHW_Web/NCC_11242020_JimsOld_updatedKrill_10052022.csv	Pre	0.000186646871529107	1.0905455076826e-11	5.23461843687648e-10	*	Rockfish	planktivorous rockfish
1434	33	rockfish	Footprint	pre_MHW_Web/NCC_11242020_JimsOld_updatedKrill_10052022.csv	Pre	0.000125692893709065	1.0905455076826e-11	5.23461843687648e-10	*	Rockfish	planktivorous rockfish
1435	33	rockfish	Footprint	pre_MHW_Web/NCC_11242020_JimsOld_updatedKrill_10052022.csv	Pre	0.000158479671783463	1.0905455076826e-11	5.23461843687648e-10	*	Rockfish	planktivorous rockfish
1436	33	rockfish	Footprint	pre_MHW_Web/NCC_11242020_JimsOld_updatedKrill_10052022.csv	Pre	0.000673294967706784	1.0905455076826e-11	5.23461843687648e-10	*	Rockfish	planktivorous rockfish
1437	33	rockfish	Footprint	pre_MHW_Web/NCC_11242020_JimsOld_updatedKrill_10052022.csv	Pre	0.000452778444349006	1.0905455076826e-11	5.23461843687648e-10	*	Rockfish	planktivorous rockfish
1438	33	rockfish	Footprint	pre_MHW_Web/NCC_11242020_JimsOld_updatedKrill_10052022.csv	Pre	0.000207540937965453	1.0905455076826e-11	5.23461843687648e-10	*	Rockfish	planktivorous rockfish
1439	33	rockfish	Footprint	pre_MHW_Web/NCC_11242020_JimsOld_updatedKrill_10052022.csv	Pre	0.0011455613090904	1.0905455076826e-11	5.23461843687648e-10	*	Rockfish	planktivorous rockfish
1440	33	rockfish	Footprint	pre_MHW_Web/NCC_11242020_JimsOld_updatedKrill_10052022.csv	Pre	0.000349066803403607	1.0905455076826e-11	5.23461843687648e-10	*	Rockfish	planktivorous rockfish
1441	33	rockfish	Footprint	pre_MHW_Web/NCC_11242020_JimsOld_updatedKrill_10052022.csv	Pre	0.000376678767820326	1.0905455076826e-11	5.23461843687648e-10	*	Rockfish	planktivorous rockfish
1442	33	rockfish	Footprint	pre_MHW_Web/NCC_11242020_JimsOld_updatedKrill_10052022.csv	Pre	0.000728506173293888	1.0905455076826e-11	5.23461843687648e-10	*	Rockfish	planktivorous rockfish
1443	33	rockfish	Footprint	pre_MHW_Web/NCC_11242020_JimsOld_updatedKrill_10052022.csv	Pre	0.000221468833656006	1.0905455076826e-11	5.23461843687648e-10	*	Rockfish	planktivorous rockfish
1444	33	rockfish	Footprint	pre_MHW_Web/NCC_11242020_JimsOld_updatedKrill_10052022.csv	Pre	0.000474816309212545	1.0905455076826e-11	5.23461843687648e-10	*	Rockfish	planktivorous rockfish
1445	33	rockfish	Footprint	pre_MHW_Web/NCC_11242020_JimsOld_updatedKrill_10052022.csv	Pre	0.000260601427266171	1.0905455076826e-11	5.23461843687648e-10	*	Rockfish	planktivorous rockfish
1446	33	rockfish	Footprint	pre_MHW_Web/NCC_11242020_JimsOld_updatedKrill_10052022.csv	Pre	0.000272131558053516	1.0905455076826e-11	5.23461843687648e-10	*	Rockfish	planktivorous rockfish
1447	33	rockfish	Footprint	pre_MHW_Web/NCC_11242020_JimsOld_updatedKrill_10052022.csv	Pre	0.000631743589009474	1.0905455076826e-11	5.23461843687648e-10	*	Rockfish	planktivorous rockfish
1448	33	rockfish	Footprint	pre_MHW_Web/NCC_11242020_JimsOld_updatedKrill_10052022.csv	Pre	0.000221448957899833	1.0905455076826e-11	5.23461843687648e-10	*	Rockfish	planktivorous rockfish
1449	33	rockfish	Footprint	pre_MHW_Web/NCC_11242020_JimsOld_updatedKrill_10052022.csv	Pre	0.000104095310671215	1.0905455076826e-11	5.23461843687648e-10	*	Rockfish	planktivorous rockfish
1450	33	rockfish	Footprint	pre_MHW_Web/NCC_11242020_JimsOld_updatedKrill_10052022.csv	Pre	0.000451062492921137	1.0905455076826e-11	5.23461843687648e-10	*	Rockfish	planktivorous rockfish
1451	33	rockfish	Footprint	pre_MHW_Web/NCC_11242020_JimsOld_updatedKrill_10052022.csv	Pre	0.00031939877264571	1.0905455076826e-11	5.23461843687648e-10	*	Rockfish	planktivorous rockfish
1452	33	rockfish	Footprint	pre_MHW_Web/NCC_11242020_JimsOld_updatedKrill_10052022.csv	Pre	0.000226759832172199	1.0905455076826e-11	5.23461843687648e-10	*	Rockfish	planktivorous rockfish
1453	33	rockfish	Footprint	pre_MHW_Web/NCC_11242020_JimsOld_updatedKrill_10052022.csv	Pre	0.000175173941191811	1.0905455076826e-11	5.23461843687648e-10	*	Rockfish	planktivorous rockfish
1454	33	rockfish	Footprint	pre_MHW_Web/NCC_11242020_JimsOld_updatedKrill_10052022.csv	Pre	0.000696833907982181	1.0905455076826e-11	5.23461843687648e-10	*	Rockfish	planktivorous rockfish
1455	33	rockfish	Footprint	pre_MHW_Web/NCC_11242020_JimsOld_updatedKrill_10052022.csv	Pre	0.000349452589776336	1.0905455076826e-11	5.23461843687648e-10	*	Rockfish	planktivorous rockfish
1456	33	rockfish	Footprint	pre_MHW_Web/NCC_11242020_JimsOld_updatedKrill_10052022.csv	Pre	0.000147877228509728	1.0905455076826e-11	5.23461843687648e-10	*	Rockfish	planktivorous rockfish
1457	33	rockfish	Footprint	pre_MHW_Web/NCC_11242020_JimsOld_updatedKrill_10052022.csv	Pre	0.00010059857726246	1.0905455076826e-11	5.23461843687648e-10	*	Rockfish	planktivorous rockfish
1458	33	rockfish	Footprint	pre_MHW_Web/NCC_11242020_JimsOld_updatedKrill_10052022.csv	Pre	0.000345322999969862	1.0905455076826e-11	5.23461843687648e-10	*	Rockfish	planktivorous rockfish
1459	33	rockfish	Footprint	pre_MHW_Web/NCC_11242020_JimsOld_updatedKrill_10052022.csv	Pre	7.7167848526758e-05	1.0905455076826e-11	5.23461843687648e-10	*	Rockfish	planktivorous rockfish
1460	33	rockfish	Footprint	pre_MHW_Web/NCC_11242020_JimsOld_updatedKrill_10052022.csv	Pre	6.07098273646875e-05	1.0905455076826e-11	5.23461843687648e-10	*	Rockfish	planktivorous rockfish
1461	33	rockfish	Footprint	pre_MHW_Web/NCC_11242020_JimsOld_updatedKrill_10052022.csv	Pre	0.000191489628484811	1.0905455076826e-11	5.23461843687648e-10	*	Rockfish	planktivorous rockfish
1462	33	rockfish	Footprint	pre_MHW_Web/NCC_11242020_JimsOld_updatedKrill_10052022.csv	Pre	0.000195391269957169	1.0905455076826e-11	5.23461843687648e-10	*	Rockfish	planktivorous rockfish
1463	33	rockfish	Footprint	pre_MHW_Web/NCC_11242020_JimsOld_updatedKrill_10052022.csv	Pre	0.000131658326260141	1.0905455076826e-11	5.23461843687648e-10	*	Rockfish	planktivorous rockfish
1464	33	rockfish	Footprint	pre_MHW_Web/NCC_11242020_JimsOld_updatedKrill_10052022.csv	Pre	0.000114166587520767	1.0905455076826e-11	5.23461843687648e-10	*	Rockfish	planktivorous rockfish
1465	33	rockfish	Footprint	pre_MHW_Web/NCC_11242020_JimsOld_updatedKrill_10052022.csv	Pre	0.000175574437369158	1.0905455076826e-11	5.23461843687648e-10	*	Rockfish	planktivorous rockfish
1466	33	rockfish	Footprint	pre_MHW_Web/NCC_11242020_JimsOld_updatedKrill_10052022.csv	Pre	0.0024321027227339	1.0905455076826e-11	5.23461843687648e-10	*	Rockfish	planktivorous rockfish
1467	33	rockfish	Footprint	pre_MHW_Web/NCC_11242020_JimsOld_updatedKrill_10052022.csv	Pre	0.000151843635043452	1.0905455076826e-11	5.23461843687648e-10	*	Rockfish	planktivorous rockfish
1468	33	rockfish	Footprint	pre_MHW_Web/NCC_11242020_JimsOld_updatedKrill_10052022.csv	Pre	0.000394550808877507	1.0905455076826e-11	5.23461843687648e-10	*	Rockfish	planktivorous rockfish
1469	33	rockfish	Footprint	pre_MHW_Web/NCC_11242020_JimsOld_updatedKrill_10052022.csv	Pre	0.000153688951550188	1.0905455076826e-11	5.23461843687648e-10	*	Rockfish	planktivorous rockfish
1470	33	rockfish	Footprint	pre_MHW_Web/NCC_11242020_JimsOld_updatedKrill_10052022.csv	Pre	0.000533534705181593	1.0905455076826e-11	5.23461843687648e-10	*	Rockfish	planktivorous rockfish
1471	33	rockfish	Footprint	pre_MHW_Web/NCC_11242020_JimsOld_updatedKrill_10052022.csv	Pre	0.000296878722146553	1.0905455076826e-11	5.23461843687648e-10	*	Rockfish	planktivorous rockfish
1472	33	rockfish	Footprint	pre_MHW_Web/NCC_11242020_JimsOld_updatedKrill_10052022.csv	Pre	0.000478569427981849	1.0905455076826e-11	5.23461843687648e-10	*	Rockfish	planktivorous rockfish
1473	33	rockfish	Footprint	pre_MHW_Web/NCC_11242020_JimsOld_updatedKrill_10052022.csv	Pre	0.00058265262210783	1.0905455076826e-11	5.23461843687648e-10	*	Rockfish	planktivorous rockfish
1474	33	rockfish	Footprint	pre_MHW_Web/NCC_11242020_JimsOld_updatedKrill_10052022.csv	Pre	0.000151693205273957	1.0905455076826e-11	5.23461843687648e-10	*	Rockfish	planktivorous rockfish
1475	33	rockfish	Footprint	pre_MHW_Web/NCC_11242020_JimsOld_updatedKrill_10052022.csv	Pre	0.000551849764866709	1.0905455076826e-11	5.23461843687648e-10	*	Rockfish	planktivorous rockfish
1476	33	rockfish	Footprint	pre_MHW_Web/NCC_11242020_JimsOld_updatedKrill_10052022.csv	Pre	0.000277690879994139	1.0905455076826e-11	5.23461843687648e-10	*	Rockfish	planktivorous rockfish
1477	33	rockfish	Footprint	pre_MHW_Web/NCC_11242020_JimsOld_updatedKrill_10052022.csv	Pre	0.00030476851969007	1.0905455076826e-11	5.23461843687648e-10	*	Rockfish	planktivorous rockfish
1478	33	rockfish	Footprint	pre_MHW_Web/NCC_11242020_JimsOld_updatedKrill_10052022.csv	Pre	0.000182155986213498	1.0905455076826e-11	5.23461843687648e-10	*	Rockfish	planktivorous rockfish
1479	33	rockfish	Footprint	pre_MHW_Web/NCC_11242020_JimsOld_updatedKrill_10052022.csv	Pre	0.000216961995937168	1.0905455076826e-11	5.23461843687648e-10	*	Rockfish	planktivorous rockfish
1480	33	rockfish	Footprint	pre_MHW_Web/NCC_11242020_JimsOld_updatedKrill_10052022.csv	Pre	0.000128872752737743	1.0905455076826e-11	5.23461843687648e-10	*	Rockfish	planktivorous rockfish
1481	33	rockfish	Footprint	pre_MHW_Web/NCC_11242020_JimsOld_updatedKrill_10052022.csv	Pre	0.000396698711378308	1.0905455076826e-11	5.23461843687648e-10	*	Rockfish	planktivorous rockfish
1482	33	rockfish	Footprint	pre_MHW_Web/NCC_11242020_JimsOld_updatedKrill_10052022.csv	Pre	0.000570722164673771	1.0905455076826e-11	5.23461843687648e-10	*	Rockfish	planktivorous rockfish
1483	33	rockfish	Footprint	pre_MHW_Web/NCC_11242020_JimsOld_updatedKrill_10052022.csv	Pre	0.000448490802432178	1.0905455076826e-11	5.23461843687648e-10	*	Rockfish	planktivorous rockfish
1484	33	rockfish	Footprint	pre_MHW_Web/NCC_11242020_JimsOld_updatedKrill_10052022.csv	Pre	0.000230305859032363	1.0905455076826e-11	5.23461843687648e-10	*	Rockfish	planktivorous rockfish
1485	33	rockfish	Footprint	pre_MHW_Web/NCC_11242020_JimsOld_updatedKrill_10052022.csv	Pre	0.000289199342806809	1.0905455076826e-11	5.23461843687648e-10	*	Rockfish	planktivorous rockfish
1486	33	rockfish	Footprint	pre_MHW_Web/NCC_11242020_JimsOld_updatedKrill_10052022.csv	Pre	0.000359046398356126	1.0905455076826e-11	5.23461843687648e-10	*	Rockfish	planktivorous rockfish
1487	33	rockfish	Footprint	pre_MHW_Web/NCC_11242020_JimsOld_updatedKrill_10052022.csv	Pre	0.000117543879224181	1.0905455076826e-11	5.23461843687648e-10	*	Rockfish	planktivorous rockfish
1488	33	rockfish	Footprint	pre_MHW_Web/NCC_11242020_JimsOld_updatedKrill_10052022.csv	Pre	0.000284931299641849	1.0905455076826e-11	5.23461843687648e-10	*	Rockfish	planktivorous rockfish
1489	33	rockfish	Footprint	pre_MHW_Web/NCC_11242020_JimsOld_updatedKrill_10052022.csv	Pre	0.000276071734252911	1.0905455076826e-11	5.23461843687648e-10	*	Rockfish	planktivorous rockfish
1490	33	rockfish	Footprint	pre_MHW_Web/NCC_11242020_JimsOld_updatedKrill_10052022.csv	Pre	0.000211610517075194	1.0905455076826e-11	5.23461843687648e-10	*	Rockfish	planktivorous rockfish
1491	33	rockfish	Footprint	pre_MHW_Web/NCC_11242020_JimsOld_updatedKrill_10052022.csv	Pre	0.000228420356415763	1.0905455076826e-11	5.23461843687648e-10	*	Rockfish	planktivorous rockfish
1492	33	rockfish	Footprint	pre_MHW_Web/NCC_11242020_JimsOld_updatedKrill_10052022.csv	Pre	0.000294758082586802	1.0905455076826e-11	5.23461843687648e-10	*	Rockfish	planktivorous rockfish
1493	33	rockfish	Footprint	pre_MHW_Web/NCC_11242020_JimsOld_updatedKrill_10052022.csv	Pre	0.000242546482858429	1.0905455076826e-11	5.23461843687648e-10	*	Rockfish	planktivorous rockfish
1494	33	rockfish	Footprint	pre_MHW_Web/NCC_11242020_JimsOld_updatedKrill_10052022.csv	Pre	0.000268358109437177	1.0905455076826e-11	5.23461843687648e-10	*	Rockfish	planktivorous rockfish
1495	33	rockfish	Footprint	pre_MHW_Web/NCC_11242020_JimsOld_updatedKrill_10052022.csv	Pre	0.000413519824742307	1.0905455076826e-11	5.23461843687648e-10	*	Rockfish	planktivorous rockfish
1496	33	rockfish	Footprint	pre_MHW_Web/NCC_11242020_JimsOld_updatedKrill_10052022.csv	Pre	0.000355634355407865	1.0905455076826e-11	5.23461843687648e-10	*	Rockfish	planktivorous rockfish
1497	33	rockfish	Footprint	pre_MHW_Web/NCC_11242020_JimsOld_updatedKrill_10052022.csv	Pre	0.000324789394259215	1.0905455076826e-11	5.23461843687648e-10	*	Rockfish	planktivorous rockfish
1498	33	rockfish	Footprint	pre_MHW_Web/NCC_11242020_JimsOld_updatedKrill_10052022.csv	Pre	0.000252344008777217	1.0905455076826e-11	5.23461843687648e-10	*	Rockfish	planktivorous rockfish
1499	33	rockfish	Footprint	pre_MHW_Web/NCC_11242020_JimsOld_updatedKrill_10052022.csv	Pre	0.000633130413160668	1.0905455076826e-11	5.23461843687648e-10	*	Rockfish	planktivorous rockfish
1500	33	rockfish	Footprint	pre_MHW_Web/NCC_11242020_JimsOld_updatedKrill_10052022.csv	Pre	0.000225655807344904	1.0905455076826e-11	5.23461843687648e-10	*	Rockfish	planktivorous rockfish
1501	33	rockfish	Footprint	pre_MHW_Web/NCC_11242020_JimsOld_updatedKrill_10052022.csv	Pre	0.00011041665004078	1.0905455076826e-11	5.23461843687648e-10	*	Rockfish	planktivorous rockfish
1502	33	rockfish	Footprint	pre_MHW_Web/NCC_11242020_JimsOld_updatedKrill_10052022.csv	Pre	0.000238610901426015	1.0905455076826e-11	5.23461843687648e-10	*	Rockfish	planktivorous rockfish
1503	33	rockfish	Footprint	pre_MHW_Web/NCC_11242020_JimsOld_updatedKrill_10052022.csv	Pre	0.000211845197960937	1.0905455076826e-11	5.23461843687648e-10	*	Rockfish	planktivorous rockfish
1504	33	rockfish	Footprint	pre_MHW_Web/NCC_11242020_JimsOld_updatedKrill_10052022.csv	Pre	0.000103694657841708	1.0905455076826e-11	5.23461843687648e-10	*	Rockfish	planktivorous rockfish
1505	33	rockfish	Footprint	pre_MHW_Web/NCC_11242020_JimsOld_updatedKrill_10052022.csv	Pre	0.000176983852995134	1.0905455076826e-11	5.23461843687648e-10	*	Rockfish	planktivorous rockfish
1506	33	rockfish	Footprint	pre_MHW_Web/NCC_11242020_JimsOld_updatedKrill_10052022.csv	Pre	0.000803916123503066	1.0905455076826e-11	5.23461843687648e-10	*	Rockfish	planktivorous rockfish
1507	33	rockfish	Footprint	pre_MHW_Web/NCC_11242020_JimsOld_updatedKrill_10052022.csv	Pre	0.000226308742632888	1.0905455076826e-11	5.23461843687648e-10	*	Rockfish	planktivorous rockfish
1508	33	rockfish	Footprint	pre_MHW_Web/NCC_11242020_JimsOld_updatedKrill_10052022.csv	Pre	0.000129001801293845	1.0905455076826e-11	5.23461843687648e-10	*	Rockfish	planktivorous rockfish
1509	33	rockfish	Footprint	pre_MHW_Web/NCC_11242020_JimsOld_updatedKrill_10052022.csv	Pre	0.000591327475455164	1.0905455076826e-11	5.23461843687648e-10	*	Rockfish	planktivorous rockfish
1510	33	rockfish	Footprint	pre_MHW_Web/NCC_11242020_JimsOld_updatedKrill_10052022.csv	Pre	0.000184932857684073	1.0905455076826e-11	5.23461843687648e-10	*	Rockfish	planktivorous rockfish
1511	33	rockfish	Footprint	pre_MHW_Web/NCC_11242020_JimsOld_updatedKrill_10052022.csv	Pre	9.56990442320598e-05	1.0905455076826e-11	5.23461843687648e-10	*	Rockfish	planktivorous rockfish
1512	33	rockfish	Footprint	pre_MHW_Web/NCC_11242020_JimsOld_updatedKrill_10052022.csv	Pre	0.000428541801028504	1.0905455076826e-11	5.23461843687648e-10	*	Rockfish	planktivorous rockfish
1513	33	rockfish	Footprint	pre_MHW_Web/NCC_11242020_JimsOld_updatedKrill_10052022.csv	Pre	0.000539440497349071	1.0905455076826e-11	5.23461843687648e-10	*	Rockfish	planktivorous rockfish
1514	33	rockfish	Footprint	pre_MHW_Web/NCC_11242020_JimsOld_updatedKrill_10052022.csv	Pre	0.000285787621018736	1.0905455076826e-11	5.23461843687648e-10	*	Rockfish	planktivorous rockfish
1515	33	rockfish	Footprint	pre_MHW_Web/NCC_11242020_JimsOld_updatedKrill_10052022.csv	Pre	0.000173022561136529	1.0905455076826e-11	5.23461843687648e-10	*	Rockfish	planktivorous rockfish
1516	33	rockfish	Footprint	pre_MHW_Web/NCC_11242020_JimsOld_updatedKrill_10052022.csv	Pre	3.70364799374016e-05	1.0905455076826e-11	5.23461843687648e-10	*	Rockfish	planktivorous rockfish
1517	33	rockfish	Footprint	pre_MHW_Web/NCC_11242020_JimsOld_updatedKrill_10052022.csv	Pre	0.000127266514540956	1.0905455076826e-11	5.23461843687648e-10	*	Rockfish	planktivorous rockfish
1518	33	rockfish	Footprint	pre_MHW_Web/NCC_11242020_JimsOld_updatedKrill_10052022.csv	Pre	0.000225505231599024	1.0905455076826e-11	5.23461843687648e-10	*	Rockfish	planktivorous rockfish
1519	33	rockfish	Footprint	pre_MHW_Web/NCC_11242020_JimsOld_updatedKrill_10052022.csv	Pre	0.000390125870354695	1.0905455076826e-11	5.23461843687648e-10	*	Rockfish	planktivorous rockfish
1520	33	rockfish	Footprint	pre_MHW_Web/NCC_11242020_JimsOld_updatedKrill_10052022.csv	Pre	0.000443564243303576	1.0905455076826e-11	5.23461843687648e-10	*	Rockfish	planktivorous rockfish
1521	33	rockfish	Footprint	pre_MHW_Web/NCC_11242020_JimsOld_updatedKrill_10052022.csv	Pre	0.000288374398771423	1.0905455076826e-11	5.23461843687648e-10	*	Rockfish	planktivorous rockfish
1522	33	rockfish	Footprint	pre_MHW_Web/NCC_11242020_JimsOld_updatedKrill_10052022.csv	Pre	0.000622216858026977	1.0905455076826e-11	5.23461843687648e-10	*	Rockfish	planktivorous rockfish
1523	33	rockfish	Footprint	pre_MHW_Web/NCC_11242020_JimsOld_updatedKrill_10052022.csv	Pre	0.00102754288455161	1.0905455076826e-11	5.23461843687648e-10	*	Rockfish	planktivorous rockfish
1524	33	rockfish	Footprint	pre_MHW_Web/NCC_11242020_JimsOld_updatedKrill_10052022.csv	Pre	0.000564301760642206	1.0905455076826e-11	5.23461843687648e-10	*	Rockfish	planktivorous rockfish
1525	33	rockfish	Footprint	pre_MHW_Web/NCC_11242020_JimsOld_updatedKrill_10052022.csv	Pre	0.00022867883027707	1.0905455076826e-11	5.23461843687648e-10	*	Rockfish	planktivorous rockfish
1526	33	rockfish	Footprint	pre_MHW_Web/NCC_11242020_JimsOld_updatedKrill_10052022.csv	Pre	8.62837300522034e-05	1.0905455076826e-11	5.23461843687648e-10	*	Rockfish	planktivorous rockfish
1527	33	rockfish	Footprint	pre_MHW_Web/NCC_11242020_JimsOld_updatedKrill_10052022.csv	Pre	0.000132680142800093	1.0905455076826e-11	5.23461843687648e-10	*	Rockfish	planktivorous rockfish
1528	33	rockfish	Footprint	pre_MHW_Web/NCC_11242020_JimsOld_updatedKrill_10052022.csv	Pre	0.000136193981334458	1.0905455076826e-11	5.23461843687648e-10	*	Rockfish	planktivorous rockfish
1529	33	rockfish	Footprint	pre_MHW_Web/NCC_11242020_JimsOld_updatedKrill_10052022.csv	Pre	0.000500605635880849	1.0905455076826e-11	5.23461843687648e-10	*	Rockfish	planktivorous rockfish
1530	33	rockfish	Footprint	pre_MHW_Web/NCC_11242020_JimsOld_updatedKrill_10052022.csv	Pre	0.000124535603251411	1.0905455076826e-11	5.23461843687648e-10	*	Rockfish	planktivorous rockfish
1531	33	rockfish	Footprint	pre_MHW_Web/NCC_11242020_JimsOld_updatedKrill_10052022.csv	Pre	0.000290152826934918	1.0905455076826e-11	5.23461843687648e-10	*	Rockfish	planktivorous rockfish
1532	33	rockfish	Footprint	pre_MHW_Web/NCC_11242020_JimsOld_updatedKrill_10052022.csv	Pre	0.000372885391197039	1.0905455076826e-11	5.23461843687648e-10	*	Rockfish	planktivorous rockfish
1533	33	rockfish	Footprint	pre_MHW_Web/NCC_11242020_JimsOld_updatedKrill_10052022.csv	Pre	0.000542785334144237	1.0905455076826e-11	5.23461843687648e-10	*	Rockfish	planktivorous rockfish
1534	33	rockfish	Footprint	pre_MHW_Web/NCC_11242020_JimsOld_updatedKrill_10052022.csv	Pre	0.000396229701002729	1.0905455076826e-11	5.23461843687648e-10	*	Rockfish	planktivorous rockfish
1535	33	rockfish	Footprint	pre_MHW_Web/NCC_11242020_JimsOld_updatedKrill_10052022.csv	Pre	0.000125213228159497	1.0905455076826e-11	5.23461843687648e-10	*	Rockfish	planktivorous rockfish
1536	33	rockfish	Footprint	pre_MHW_Web/NCC_11242020_JimsOld_updatedKrill_10052022.csv	Pre	4.95752255159828e-05	1.0905455076826e-11	5.23461843687648e-10	*	Rockfish	planktivorous rockfish
1537	33	rockfish	Footprint	pre_MHW_Web/NCC_11242020_JimsOld_updatedKrill_10052022.csv	Pre	0.000226454195309466	1.0905455076826e-11	5.23461843687648e-10	*	Rockfish	planktivorous rockfish
1538	33	rockfish	Footprint	pre_MHW_Web/NCC_11242020_JimsOld_updatedKrill_10052022.csv	Pre	5.398111603965e-05	1.0905455076826e-11	5.23461843687648e-10	*	Rockfish	planktivorous rockfish
1539	33	rockfish	Footprint	pre_MHW_Web/NCC_11242020_JimsOld_updatedKrill_10052022.csv	Pre	0.000447144132248117	1.0905455076826e-11	5.23461843687648e-10	*	Rockfish	planktivorous rockfish
1540	33	rockfish	Footprint	pre_MHW_Web/NCC_11242020_JimsOld_updatedKrill_10052022.csv	Pre	6.50100660013787e-05	1.0905455076826e-11	5.23461843687648e-10	*	Rockfish	planktivorous rockfish
1541	33	rockfish	Footprint	pre_MHW_Web/NCC_11242020_JimsOld_updatedKrill_10052022.csv	Pre	0.000429672277471073	1.0905455076826e-11	5.23461843687648e-10	*	Rockfish	planktivorous rockfish
1542	33	rockfish	Footprint	pre_MHW_Web/NCC_11242020_JimsOld_updatedKrill_10052022.csv	Pre	0.000392999774662141	1.0905455076826e-11	5.23461843687648e-10	*	Rockfish	planktivorous rockfish
1543	33	rockfish	Footprint	pre_MHW_Web/NCC_11242020_JimsOld_updatedKrill_10052022.csv	Pre	0.000237853509599476	1.0905455076826e-11	5.23461843687648e-10	*	Rockfish	planktivorous rockfish
1544	33	rockfish	Footprint	pre_MHW_Web/NCC_11242020_JimsOld_updatedKrill_10052022.csv	Pre	6.81099674719019e-05	1.0905455076826e-11	5.23461843687648e-10	*	Rockfish	planktivorous rockfish
1545	33	rockfish	Footprint	pre_MHW_Web/NCC_11242020_JimsOld_updatedKrill_10052022.csv	Pre	0.00116048194882513	1.0905455076826e-11	5.23461843687648e-10	*	Rockfish	planktivorous rockfish
1546	33	rockfish	Footprint	pre_MHW_Web/NCC_11242020_JimsOld_updatedKrill_10052022.csv	Pre	7.01578899884401e-05	1.0905455076826e-11	5.23461843687648e-10	*	Rockfish	planktivorous rockfish
1547	33	rockfish	Footprint	pre_MHW_Web/NCC_11242020_JimsOld_updatedKrill_10052022.csv	Pre	9.71072205842093e-05	1.0905455076826e-11	5.23461843687648e-10	*	Rockfish	planktivorous rockfish
1548	33	rockfish	Footprint	pre_MHW_Web/NCC_11242020_JimsOld_updatedKrill_10052022.csv	Pre	0.000169524186303295	1.0905455076826e-11	5.23461843687648e-10	*	Rockfish	planktivorous rockfish
1549	33	rockfish	Footprint	pre_MHW_Web/NCC_11242020_JimsOld_updatedKrill_10052022.csv	Pre	2.98425981716514e-05	1.0905455076826e-11	5.23461843687648e-10	*	Rockfish	planktivorous rockfish
1550	33	rockfish	Footprint	pre_MHW_Web/NCC_11242020_JimsOld_updatedKrill_10052022.csv	Pre	0.00026345201453453	1.0905455076826e-11	5.23461843687648e-10	*	Rockfish	planktivorous rockfish
1551	33	rockfish	Footprint	pre_MHW_Web/NCC_11242020_JimsOld_updatedKrill_10052022.csv	Pre	0.000248730795860128	1.0905455076826e-11	5.23461843687648e-10	*	Rockfish	planktivorous rockfish
1552	33	rockfish	Footprint	pre_MHW_Web/NCC_11242020_JimsOld_updatedKrill_10052022.csv	Pre	0.000129274177879868	1.0905455076826e-11	5.23461843687648e-10	*	Rockfish	planktivorous rockfish
1553	33	rockfish	Footprint	pre_MHW_Web/NCC_11242020_JimsOld_updatedKrill_10052022.csv	Pre	0.000255210806947398	1.0905455076826e-11	5.23461843687648e-10	*	Rockfish	planktivorous rockfish
1554	33	rockfish	Footprint	pre_MHW_Web/NCC_11242020_JimsOld_updatedKrill_10052022.csv	Pre	0.000238766480621731	1.0905455076826e-11	5.23461843687648e-10	*	Rockfish	planktivorous rockfish
1555	33	rockfish	Footprint	pre_MHW_Web/NCC_11242020_JimsOld_updatedKrill_10052022.csv	Pre	0.000105290155701402	1.0905455076826e-11	5.23461843687648e-10	*	Rockfish	planktivorous rockfish
1556	33	rockfish	Footprint	pre_MHW_Web/NCC_11242020_JimsOld_updatedKrill_10052022.csv	Pre	0.000159952705845237	1.0905455076826e-11	5.23461843687648e-10	*	Rockfish	planktivorous rockfish
1557	33	rockfish	Footprint	pre_MHW_Web/NCC_11242020_JimsOld_updatedKrill_10052022.csv	Pre	6.44151676374741e-05	1.0905455076826e-11	5.23461843687648e-10	*	Rockfish	planktivorous rockfish
1558	33	rockfish	Footprint	pre_MHW_Web/NCC_11242020_JimsOld_updatedKrill_10052022.csv	Pre	0.000509131003635782	1.0905455076826e-11	5.23461843687648e-10	*	Rockfish	planktivorous rockfish
1559	33	rockfish	Footprint	pre_MHW_Web/NCC_11242020_JimsOld_updatedKrill_10052022.csv	Pre	0.000431084802797742	1.0905455076826e-11	5.23461843687648e-10	*	Rockfish	planktivorous rockfish
1560	33	rockfish	Footprint	pre_MHW_Web/NCC_11242020_JimsOld_updatedKrill_10052022.csv	Pre	0.000873676489624823	1.0905455076826e-11	5.23461843687648e-10	*	Rockfish	planktivorous rockfish
1561	33	rockfish	Footprint	pre_MHW_Web/NCC_11242020_JimsOld_updatedKrill_10052022.csv	Pre	0.000647629156406836	1.0905455076826e-11	5.23461843687648e-10	*	Rockfish	planktivorous rockfish
1562	33	rockfish	Footprint	pre_MHW_Web/NCC_11242020_JimsOld_updatedKrill_10052022.csv	Pre	0.000185285164120472	1.0905455076826e-11	5.23461843687648e-10	*	Rockfish	planktivorous rockfish
1563	33	rockfish	Footprint	pre_MHW_Web/NCC_11242020_JimsOld_updatedKrill_10052022.csv	Pre	0.00108734011042345	1.0905455076826e-11	5.23461843687648e-10	*	Rockfish	planktivorous rockfish
1564	33	rockfish	Footprint	pre_MHW_Web/NCC_11242020_JimsOld_updatedKrill_10052022.csv	Pre	8.56273182006513e-05	1.0905455076826e-11	5.23461843687648e-10	*	Rockfish	planktivorous rockfish
1565	33	rockfish	Footprint	pre_MHW_Web/NCC_11242020_JimsOld_updatedKrill_10052022.csv	Pre	0.000133756555379903	1.0905455076826e-11	5.23461843687648e-10	*	Rockfish	planktivorous rockfish
1566	33	rockfish	Footprint	pre_MHW_Web/NCC_11242020_JimsOld_updatedKrill_10052022.csv	Pre	7.57929794660382e-05	1.0905455076826e-11	5.23461843687648e-10	*	Rockfish	planktivorous rockfish
1567	33	rockfish	Footprint	pre_MHW_Web/NCC_11242020_JimsOld_updatedKrill_10052022.csv	Pre	0.000448530184465158	1.0905455076826e-11	5.23461843687648e-10	*	Rockfish	planktivorous rockfish
1568	33	rockfish	Footprint	pre_MHW_Web/NCC_11242020_JimsOld_updatedKrill_10052022.csv	Pre	0.000548151621162942	1.0905455076826e-11	5.23461843687648e-10	*	Rockfish	planktivorous rockfish
1569	33	rockfish	Footprint	pre_MHW_Web/NCC_11242020_JimsOld_updatedKrill_10052022.csv	Pre	0.000736150310403689	1.0905455076826e-11	5.23461843687648e-10	*	Rockfish	planktivorous rockfish
1570	33	rockfish	Footprint	pre_MHW_Web/NCC_11242020_JimsOld_updatedKrill_10052022.csv	Pre	0.000255096436786166	1.0905455076826e-11	5.23461843687648e-10	*	Rockfish	planktivorous rockfish
1571	33	rockfish	Footprint	pre_MHW_Web/NCC_11242020_JimsOld_updatedKrill_10052022.csv	Pre	0.000238006825495265	1.0905455076826e-11	5.23461843687648e-10	*	Rockfish	planktivorous rockfish
1572	33	rockfish	Footprint	pre_MHW_Web/NCC_11242020_JimsOld_updatedKrill_10052022.csv	Pre	0.000109653835802639	1.0905455076826e-11	5.23461843687648e-10	*	Rockfish	planktivorous rockfish
1573	33	rockfish	Footprint	pre_MHW_Web/NCC_11242020_JimsOld_updatedKrill_10052022.csv	Pre	0.000124658544538807	1.0905455076826e-11	5.23461843687648e-10	*	Rockfish	planktivorous rockfish
1574	33	rockfish	Footprint	pre_MHW_Web/NCC_11242020_JimsOld_updatedKrill_10052022.csv	Pre	0.000752790414437347	1.0905455076826e-11	5.23461843687648e-10	*	Rockfish	planktivorous rockfish
1575	33	rockfish	Footprint	pre_MHW_Web/NCC_11242020_JimsOld_updatedKrill_10052022.csv	Pre	2.69838031471675e-05	1.0905455076826e-11	5.23461843687648e-10	*	Rockfish	planktivorous rockfish
1576	33	rockfish	Footprint	pre_MHW_Web/NCC_11242020_JimsOld_updatedKrill_10052022.csv	Pre	2.97065589620176e-05	1.0905455076826e-11	5.23461843687648e-10	*	Rockfish	planktivorous rockfish
1577	33	rockfish	Footprint	pre_MHW_Web/NCC_11242020_JimsOld_updatedKrill_10052022.csv	Pre	0.0001613206913396	1.0905455076826e-11	5.23461843687648e-10	*	Rockfish	planktivorous rockfish
1578	33	rockfish	Footprint	pre_MHW_Web/NCC_11242020_JimsOld_updatedKrill_10052022.csv	Pre	0.000358918311050018	1.0905455076826e-11	5.23461843687648e-10	*	Rockfish	planktivorous rockfish
1579	33	rockfish	Footprint	pre_MHW_Web/NCC_11242020_JimsOld_updatedKrill_10052022.csv	Pre	0.000173621250706027	1.0905455076826e-11	5.23461843687648e-10	*	Rockfish	planktivorous rockfish
1580	33	rockfish	Footprint	pre_MHW_Web/NCC_11242020_JimsOld_updatedKrill_10052022.csv	Pre	0.000292219272646938	1.0905455076826e-11	5.23461843687648e-10	*	Rockfish	planktivorous rockfish
1581	33	rockfish	Footprint	pre_MHW_Web/NCC_11242020_JimsOld_updatedKrill_10052022.csv	Pre	0.000815143004811727	1.0905455076826e-11	5.23461843687648e-10	*	Rockfish	planktivorous rockfish
1582	33	rockfish	Footprint	pre_MHW_Web/NCC_11242020_JimsOld_updatedKrill_10052022.csv	Pre	0.000139013005043272	1.0905455076826e-11	5.23461843687648e-10	*	Rockfish	planktivorous rockfish
1583	33	rockfish	Footprint	pre_MHW_Web/NCC_11242020_JimsOld_updatedKrill_10052022.csv	Pre	0.000237436985516606	1.0905455076826e-11	5.23461843687648e-10	*	Rockfish	planktivorous rockfish
1584	33	rockfish	Footprint	pre_MHW_Web/NCC_11242020_JimsOld_updatedKrill_10052022.csv	Pre	0.000384221626228086	1.0905455076826e-11	5.23461843687648e-10	*	Rockfish	planktivorous rockfish
1585	33	rockfish	Footprint	pre_MHW_Web/NCC_11242020_JimsOld_updatedKrill_10052022.csv	Pre	0.000317788822495615	1.0905455076826e-11	5.23461843687648e-10	*	Rockfish	planktivorous rockfish
1586	33	rockfish	Footprint	pre_MHW_Web/NCC_11242020_JimsOld_updatedKrill_10052022.csv	Pre	6.72707982607046e-05	1.0905455076826e-11	5.23461843687648e-10	*	Rockfish	planktivorous rockfish
1587	33	rockfish	Footprint	pre_MHW_Web/NCC_11242020_JimsOld_updatedKrill_10052022.csv	Pre	0.000248425529149881	1.0905455076826e-11	5.23461843687648e-10	*	Rockfish	planktivorous rockfish
1588	33	rockfish	Footprint	pre_MHW_Web/NCC_11242020_JimsOld_updatedKrill_10052022.csv	Pre	0.00013536529409532	1.0905455076826e-11	5.23461843687648e-10	*	Rockfish	planktivorous rockfish
1589	33	rockfish	Footprint	pre_MHW_Web/NCC_11242020_JimsOld_updatedKrill_10052022.csv	Pre	6.78986720512271e-05	1.0905455076826e-11	5.23461843687648e-10	*	Rockfish	planktivorous rockfish
1590	33	rockfish	Footprint	pre_MHW_Web/NCC_11242020_JimsOld_updatedKrill_10052022.csv	Pre	0.000140777829036354	1.0905455076826e-11	5.23461843687648e-10	*	Rockfish	planktivorous rockfish
1591	33	rockfish	Footprint	pre_MHW_Web/NCC_11242020_JimsOld_updatedKrill_10052022.csv	Pre	0.00011089620272169	1.0905455076826e-11	5.23461843687648e-10	*	Rockfish	planktivorous rockfish
1592	33	rockfish	Footprint	pre_MHW_Web/NCC_11242020_JimsOld_updatedKrill_10052022.csv	Pre	1.99274947602272e-05	1.0905455076826e-11	5.23461843687648e-10	*	Rockfish	planktivorous rockfish
1593	33	rockfish	Footprint	pre_MHW_Web/NCC_11242020_JimsOld_updatedKrill_10052022.csv	Pre	0.000461555673710765	1.0905455076826e-11	5.23461843687648e-10	*	Rockfish	planktivorous rockfish
1594	33	rockfish	Footprint	pre_MHW_Web/NCC_11242020_JimsOld_updatedKrill_10052022.csv	Pre	0.00186328184643226	1.0905455076826e-11	5.23461843687648e-10	*	Rockfish	planktivorous rockfish
1595	33	rockfish	Footprint	pre_MHW_Web/NCC_11242020_JimsOld_updatedKrill_10052022.csv	Pre	0.000303996148922542	1.0905455076826e-11	5.23461843687648e-10	*	Rockfish	planktivorous rockfish
1596	33	rockfish	Footprint	pre_MHW_Web/NCC_11242020_JimsOld_updatedKrill_10052022.csv	Pre	0.000485876277676173	1.0905455076826e-11	5.23461843687648e-10	*	Rockfish	planktivorous rockfish
1597	33	rockfish	Footprint	pre_MHW_Web/NCC_11242020_JimsOld_updatedKrill_10052022.csv	Pre	0.0001481928861138	1.0905455076826e-11	5.23461843687648e-10	*	Rockfish	planktivorous rockfish
1598	33	rockfish	Footprint	pre_MHW_Web/NCC_11242020_JimsOld_updatedKrill_10052022.csv	Pre	0.00011792498392588	1.0905455076826e-11	5.23461843687648e-10	*	Rockfish	planktivorous rockfish
1599	33	rockfish	Footprint	pre_MHW_Web/NCC_11242020_JimsOld_updatedKrill_10052022.csv	Pre	0.000124050775494732	1.0905455076826e-11	5.23461843687648e-10	*	Rockfish	planktivorous rockfish
1600	33	rockfish	Footprint	pre_MHW_Web/NCC_11242020_JimsOld_updatedKrill_10052022.csv	Pre	0.000314164174588732	1.0905455076826e-11	5.23461843687648e-10	*	Rockfish	planktivorous rockfish
1601	33	rockfish	Footprint	pre_MHW_Web/NCC_11242020_JimsOld_updatedKrill_10052022.csv	Pre	4.08932566700127e-05	1.0905455076826e-11	5.23461843687648e-10	*	Rockfish	planktivorous rockfish
1602	33	rockfish	Footprint	pre_MHW_Web/NCC_11242020_JimsOld_updatedKrill_10052022.csv	Pre	0.000362027523086862	1.0905455076826e-11	5.23461843687648e-10	*	Rockfish	planktivorous rockfish
1603	33	rockfish	Footprint	pre_MHW_Web/NCC_11242020_JimsOld_updatedKrill_10052022.csv	Pre	0.000147613486311709	1.0905455076826e-11	5.23461843687648e-10	*	Rockfish	planktivorous rockfish
1604	33	rockfish	Footprint	pre_MHW_Web/NCC_11242020_JimsOld_updatedKrill_10052022.csv	Pre	0.000160180809906701	1.0905455076826e-11	5.23461843687648e-10	*	Rockfish	planktivorous rockfish
1605	33	rockfish	Footprint	pre_MHW_Web/NCC_11242020_JimsOld_updatedKrill_10052022.csv	Pre	0.000177436876537507	1.0905455076826e-11	5.23461843687648e-10	*	Rockfish	planktivorous rockfish
1606	33	rockfish	Footprint	pre_MHW_Web/NCC_11242020_JimsOld_updatedKrill_10052022.csv	Pre	0.000207360454447335	1.0905455076826e-11	5.23461843687648e-10	*	Rockfish	planktivorous rockfish
1607	33	rockfish	Footprint	pre_MHW_Web/NCC_11242020_JimsOld_updatedKrill_10052022.csv	Pre	0.000330050805097119	1.0905455076826e-11	5.23461843687648e-10	*	Rockfish	planktivorous rockfish
1608	33	rockfish	Footprint	pre_MHW_Web/NCC_11242020_JimsOld_updatedKrill_10052022.csv	Pre	0.000282458709794677	1.0905455076826e-11	5.23461843687648e-10	*	Rockfish	planktivorous rockfish
1609	33	rockfish	Footprint	pre_MHW_Web/NCC_11242020_JimsOld_updatedKrill_10052022.csv	Pre	0.000119277396711495	1.0905455076826e-11	5.23461843687648e-10	*	Rockfish	planktivorous rockfish
1610	33	rockfish	Footprint	pre_MHW_Web/NCC_11242020_JimsOld_updatedKrill_10052022.csv	Pre	0.000398793902912125	1.0905455076826e-11	5.23461843687648e-10	*	Rockfish	planktivorous rockfish
1611	33	rockfish	Footprint	pre_MHW_Web/NCC_11242020_JimsOld_updatedKrill_10052022.csv	Pre	0.000132641301877177	1.0905455076826e-11	5.23461843687648e-10	*	Rockfish	planktivorous rockfish
1612	33	rockfish	Footprint	pre_MHW_Web/NCC_11242020_JimsOld_updatedKrill_10052022.csv	Pre	0.000329283711035997	1.0905455076826e-11	5.23461843687648e-10	*	Rockfish	planktivorous rockfish
1613	33	rockfish	Footprint	pre_MHW_Web/NCC_11242020_JimsOld_updatedKrill_10052022.csv	Pre	0.000776922272982017	1.0905455076826e-11	5.23461843687648e-10	*	Rockfish	planktivorous rockfish
1614	33	rockfish	Footprint	pre_MHW_Web/NCC_11242020_JimsOld_updatedKrill_10052022.csv	Pre	0.000235062554395215	1.0905455076826e-11	5.23461843687648e-10	*	Rockfish	planktivorous rockfish
1615	33	rockfish	Footprint	pre_MHW_Web/NCC_11242020_JimsOld_updatedKrill_10052022.csv	Pre	0.000148512492086867	1.0905455076826e-11	5.23461843687648e-10	*	Rockfish	planktivorous rockfish
1616	33	rockfish	Footprint	pre_MHW_Web/NCC_11242020_JimsOld_updatedKrill_10052022.csv	Pre	0.00035102532960464	1.0905455076826e-11	5.23461843687648e-10	*	Rockfish	planktivorous rockfish
1617	33	rockfish	Footprint	pre_MHW_Web/NCC_11242020_JimsOld_updatedKrill_10052022.csv	Pre	0.0001262387834482	1.0905455076826e-11	5.23461843687648e-10	*	Rockfish	planktivorous rockfish
1618	33	rockfish	Footprint	pre_MHW_Web/NCC_11242020_JimsOld_updatedKrill_10052022.csv	Pre	0.000266112154555508	1.0905455076826e-11	5.23461843687648e-10	*	Rockfish	planktivorous rockfish
1619	33	rockfish	Footprint	pre_MHW_Web/NCC_11242020_JimsOld_updatedKrill_10052022.csv	Pre	0.00118456007163869	1.0905455076826e-11	5.23461843687648e-10	*	Rockfish	planktivorous rockfish
1620	33	rockfish	Footprint	pre_MHW_Web/NCC_11242020_JimsOld_updatedKrill_10052022.csv	Pre	0.000392809283748025	1.0905455076826e-11	5.23461843687648e-10	*	Rockfish	planktivorous rockfish
1621	33	rockfish	Footprint	pre_MHW_Web/NCC_11242020_JimsOld_updatedKrill_10052022.csv	Pre	0.000145778349013672	1.0905455076826e-11	5.23461843687648e-10	*	Rockfish	planktivorous rockfish
1622	33	rockfish	Footprint	pre_MHW_Web/NCC_11242020_JimsOld_updatedKrill_10052022.csv	Pre	9.26501833234448e-05	1.0905455076826e-11	5.23461843687648e-10	*	Rockfish	planktivorous rockfish
1623	33	rockfish	Footprint	pre_MHW_Web/NCC_11242020_JimsOld_updatedKrill_10052022.csv	Pre	0.00116844177530439	1.0905455076826e-11	5.23461843687648e-10	*	Rockfish	planktivorous rockfish
1624	33	rockfish	Footprint	pre_MHW_Web/NCC_11242020_JimsOld_updatedKrill_10052022.csv	Pre	0.000256612289603238	1.0905455076826e-11	5.23461843687648e-10	*	Rockfish	planktivorous rockfish
1625	33	rockfish	Footprint	pre_MHW_Web/NCC_11242020_JimsOld_updatedKrill_10052022.csv	Pre	0.000571254765583115	1.0905455076826e-11	5.23461843687648e-10	*	Rockfish	planktivorous rockfish
1626	33	rockfish	Footprint	pre_MHW_Web/NCC_11242020_JimsOld_updatedKrill_10052022.csv	Pre	0.000389562084632196	1.0905455076826e-11	5.23461843687648e-10	*	Rockfish	planktivorous rockfish
1627	33	rockfish	Footprint	pre_MHW_Web/NCC_11242020_JimsOld_updatedKrill_10052022.csv	Pre	0.00056110345070602	1.0905455076826e-11	5.23461843687648e-10	*	Rockfish	planktivorous rockfish
1628	33	rockfish	Footprint	pre_MHW_Web/NCC_11242020_JimsOld_updatedKrill_10052022.csv	Pre	5.60758227313318e-05	1.0905455076826e-11	5.23461843687648e-10	*	Rockfish	planktivorous rockfish
1629	33	rockfish	Footprint	pre_MHW_Web/NCC_11242020_JimsOld_updatedKrill_10052022.csv	Pre	0.000328294040842615	1.0905455076826e-11	5.23461843687648e-10	*	Rockfish	planktivorous rockfish
1630	33	rockfish	Footprint	pre_MHW_Web/NCC_11242020_JimsOld_updatedKrill_10052022.csv	Pre	0.000160699452601205	1.0905455076826e-11	5.23461843687648e-10	*	Rockfish	planktivorous rockfish
1631	33	rockfish	Footprint	pre_MHW_Web/NCC_11242020_JimsOld_updatedKrill_10052022.csv	Pre	0.000393051279797409	1.0905455076826e-11	5.23461843687648e-10	*	Rockfish	planktivorous rockfish
1632	33	rockfish	Footprint	pre_MHW_Web/NCC_11242020_JimsOld_updatedKrill_10052022.csv	Pre	4.51052417990225e-05	1.0905455076826e-11	5.23461843687648e-10	*	Rockfish	planktivorous rockfish
1633	33	rockfish	Footprint	pre_MHW_Web/NCC_11242020_JimsOld_updatedKrill_10052022.csv	Pre	0.000112115489791519	1.0905455076826e-11	5.23461843687648e-10	*	Rockfish	planktivorous rockfish
1634	33	rockfish	Footprint	pre_MHW_Web/NCC_11242020_JimsOld_updatedKrill_10052022.csv	Pre	0.000946952776974495	1.0905455076826e-11	5.23461843687648e-10	*	Rockfish	planktivorous rockfish
1635	33	rockfish	Footprint	pre_MHW_Web/NCC_11242020_JimsOld_updatedKrill_10052022.csv	Pre	0.000124061902052463	1.0905455076826e-11	5.23461843687648e-10	*	Rockfish	planktivorous rockfish
1636	33	rockfish	Footprint	pre_MHW_Web/NCC_11242020_JimsOld_updatedKrill_10052022.csv	Pre	0.000109124487038249	1.0905455076826e-11	5.23461843687648e-10	*	Rockfish	planktivorous rockfish
1637	33	rockfish	Footprint	pre_MHW_Web/NCC_11242020_JimsOld_updatedKrill_10052022.csv	Pre	0.000248502223108057	1.0905455076826e-11	5.23461843687648e-10	*	Rockfish	planktivorous rockfish
1638	33	rockfish	Footprint	pre_MHW_Web/NCC_11242020_JimsOld_updatedKrill_10052022.csv	Pre	0.000593969828926032	1.0905455076826e-11	5.23461843687648e-10	*	Rockfish	planktivorous rockfish
1639	33	rockfish	Footprint	pre_MHW_Web/NCC_11242020_JimsOld_updatedKrill_10052022.csv	Pre	0.000272380633828561	1.0905455076826e-11	5.23461843687648e-10	*	Rockfish	planktivorous rockfish
1640	33	rockfish	Footprint	pre_MHW_Web/NCC_11242020_JimsOld_updatedKrill_10052022.csv	Pre	0.000177593269673726	1.0905455076826e-11	5.23461843687648e-10	*	Rockfish	planktivorous rockfish
1641	33	rockfish	Footprint	pre_MHW_Web/NCC_11242020_JimsOld_updatedKrill_10052022.csv	Pre	0.00036553317685154	1.0905455076826e-11	5.23461843687648e-10	*	Rockfish	planktivorous rockfish
1642	33	rockfish	Footprint	pre_MHW_Web/NCC_11242020_JimsOld_updatedKrill_10052022.csv	Pre	0.000217306240520244	1.0905455076826e-11	5.23461843687648e-10	*	Rockfish	planktivorous rockfish
1643	33	rockfish	Footprint	pre_MHW_Web/NCC_11242020_JimsOld_updatedKrill_10052022.csv	Pre	7.00391108314231e-05	1.0905455076826e-11	5.23461843687648e-10	*	Rockfish	planktivorous rockfish
1644	33	rockfish	Footprint	pre_MHW_Web/NCC_11242020_JimsOld_updatedKrill_10052022.csv	Pre	0.00556572597532497	1.0905455076826e-11	5.23461843687648e-10	*	Rockfish	planktivorous rockfish
1645	33	rockfish	Footprint	pre_MHW_Web/NCC_11242020_JimsOld_updatedKrill_10052022.csv	Pre	0.000526647624683509	1.0905455076826e-11	5.23461843687648e-10	*	Rockfish	planktivorous rockfish
1646	33	rockfish	Footprint	pre_MHW_Web/NCC_11242020_JimsOld_updatedKrill_10052022.csv	Pre	0.000106674321707941	1.0905455076826e-11	5.23461843687648e-10	*	Rockfish	planktivorous rockfish
1647	33	rockfish	Footprint	pre_MHW_Web/NCC_11242020_JimsOld_updatedKrill_10052022.csv	Pre	0.000262056152536808	1.0905455076826e-11	5.23461843687648e-10	*	Rockfish	planktivorous rockfish
1648	33	rockfish	Footprint	pre_MHW_Web/NCC_11242020_JimsOld_updatedKrill_10052022.csv	Pre	0.000189528331652876	1.0905455076826e-11	5.23461843687648e-10	*	Rockfish	planktivorous rockfish
1649	33	rockfish	Footprint	pre_MHW_Web/NCC_11242020_JimsOld_updatedKrill_10052022.csv	Pre	0.00020140498178452	1.0905455076826e-11	5.23461843687648e-10	*	Rockfish	planktivorous rockfish
1650	33	rockfish	Footprint	pre_MHW_Web/NCC_11242020_JimsOld_updatedKrill_10052022.csv	Pre	0.000432878880805136	1.0905455076826e-11	5.23461843687648e-10	*	Rockfish	planktivorous rockfish
1651	33	rockfish	Footprint	pre_MHW_Web/NCC_11242020_JimsOld_updatedKrill_10052022.csv	Pre	0.000231210512196763	1.0905455076826e-11	5.23461843687648e-10	*	Rockfish	planktivorous rockfish
1652	33	rockfish	Footprint	pre_MHW_Web/NCC_11242020_JimsOld_updatedKrill_10052022.csv	Pre	9.7397252597489e-05	1.0905455076826e-11	5.23461843687648e-10	*	Rockfish	planktivorous rockfish
1653	33	rockfish	Footprint	pre_MHW_Web/NCC_11242020_JimsOld_updatedKrill_10052022.csv	Pre	0.00171139211451894	1.0905455076826e-11	5.23461843687648e-10	*	Rockfish	planktivorous rockfish
1654	33	rockfish	Footprint	pre_MHW_Web/NCC_11242020_JimsOld_updatedKrill_10052022.csv	Pre	0.000175117996814226	1.0905455076826e-11	5.23461843687648e-10	*	Rockfish	planktivorous rockfish
1655	33	rockfish	Footprint	pre_MHW_Web/NCC_11242020_JimsOld_updatedKrill_10052022.csv	Pre	0.000106212930372793	1.0905455076826e-11	5.23461843687648e-10	*	Rockfish	planktivorous rockfish
1656	33	rockfish	Footprint	pre_MHW_Web/NCC_11242020_JimsOld_updatedKrill_10052022.csv	Pre	0.000245002851192902	1.0905455076826e-11	5.23461843687648e-10	*	Rockfish	planktivorous rockfish
1657	33	rockfish	Footprint	pre_MHW_Web/NCC_11242020_JimsOld_updatedKrill_10052022.csv	Pre	7.47451541863836e-05	1.0905455076826e-11	5.23461843687648e-10	*	Rockfish	planktivorous rockfish
1658	33	rockfish	Footprint	pre_MHW_Web/NCC_11242020_JimsOld_updatedKrill_10052022.csv	Pre	0.000180380057550103	1.0905455076826e-11	5.23461843687648e-10	*	Rockfish	planktivorous rockfish
1659	33	rockfish	Footprint	pre_MHW_Web/NCC_11242020_JimsOld_updatedKrill_10052022.csv	Pre	0.000233414756268473	1.0905455076826e-11	5.23461843687648e-10	*	Rockfish	planktivorous rockfish
1660	33	rockfish	Footprint	pre_MHW_Web/NCC_11242020_JimsOld_updatedKrill_10052022.csv	Pre	9.07334485560563e-05	1.0905455076826e-11	5.23461843687648e-10	*	Rockfish	planktivorous rockfish
1661	33	rockfish	Footprint	pre_MHW_Web/NCC_11242020_JimsOld_updatedKrill_10052022.csv	Pre	0.000632651456421235	1.0905455076826e-11	5.23461843687648e-10	*	Rockfish	planktivorous rockfish
1662	33	rockfish	Footprint	pre_MHW_Web/NCC_11242020_JimsOld_updatedKrill_10052022.csv	Pre	0.00039291763974614	1.0905455076826e-11	5.23461843687648e-10	*	Rockfish	planktivorous rockfish
1663	33	rockfish	Footprint	pre_MHW_Web/NCC_11242020_JimsOld_updatedKrill_10052022.csv	Pre	0.00237959705394673	1.0905455076826e-11	5.23461843687648e-10	*	Rockfish	planktivorous rockfish
1664	33	rockfish	Footprint	pre_MHW_Web/NCC_11242020_JimsOld_updatedKrill_10052022.csv	Pre	0.00040517727143107	1.0905455076826e-11	5.23461843687648e-10	*	Rockfish	planktivorous rockfish
1665	33	rockfish	Footprint	pre_MHW_Web/NCC_11242020_JimsOld_updatedKrill_10052022.csv	Pre	5.72625365004426e-05	1.0905455076826e-11	5.23461843687648e-10	*	Rockfish	planktivorous rockfish
1666	33	rockfish	Footprint	pre_MHW_Web/NCC_11242020_JimsOld_updatedKrill_10052022.csv	Pre	0.000263194079208979	1.0905455076826e-11	5.23461843687648e-10	*	Rockfish	planktivorous rockfish
1667	33	rockfish	Footprint	pre_MHW_Web/NCC_11242020_JimsOld_updatedKrill_10052022.csv	Pre	0.000619711070932982	1.0905455076826e-11	5.23461843687648e-10	*	Rockfish	planktivorous rockfish
1668	33	rockfish	Footprint	pre_MHW_Web/NCC_11242020_JimsOld_updatedKrill_10052022.csv	Pre	0.000406329804556853	1.0905455076826e-11	5.23461843687648e-10	*	Rockfish	planktivorous rockfish
1669	33	rockfish	Footprint	pre_MHW_Web/NCC_11242020_JimsOld_updatedKrill_10052022.csv	Pre	0.000726514074210877	1.0905455076826e-11	5.23461843687648e-10	*	Rockfish	planktivorous rockfish
1670	33	rockfish	Footprint	pre_MHW_Web/NCC_11242020_JimsOld_updatedKrill_10052022.csv	Pre	0.000315305320036515	1.0905455076826e-11	5.23461843687648e-10	*	Rockfish	planktivorous rockfish
1671	33	rockfish	Footprint	pre_MHW_Web/NCC_11242020_JimsOld_updatedKrill_10052022.csv	Pre	0.000420350567355222	1.0905455076826e-11	5.23461843687648e-10	*	Rockfish	planktivorous rockfish
1672	33	rockfish	Footprint	pre_MHW_Web/NCC_11242020_JimsOld_updatedKrill_10052022.csv	Pre	0.000193972739698594	1.0905455076826e-11	5.23461843687648e-10	*	Rockfish	planktivorous rockfish
1673	33	rockfish	Footprint	pre_MHW_Web/NCC_11242020_JimsOld_updatedKrill_10052022.csv	Pre	0.000149307179498509	1.0905455076826e-11	5.23461843687648e-10	*	Rockfish	planktivorous rockfish
1674	33	rockfish	Footprint	pre_MHW_Web/NCC_11242020_JimsOld_updatedKrill_10052022.csv	Pre	0.000140707390360031	1.0905455076826e-11	5.23461843687648e-10	*	Rockfish	planktivorous rockfish
1675	33	rockfish	Footprint	pre_MHW_Web/NCC_11242020_JimsOld_updatedKrill_10052022.csv	Pre	0.000648194629126344	1.0905455076826e-11	5.23461843687648e-10	*	Rockfish	planktivorous rockfish
1676	33	rockfish	Footprint	pre_MHW_Web/NCC_11242020_JimsOld_updatedKrill_10052022.csv	Pre	0.000245565037136032	1.0905455076826e-11	5.23461843687648e-10	*	Rockfish	planktivorous rockfish
1677	33	rockfish	Footprint	pre_MHW_Web/NCC_11242020_JimsOld_updatedKrill_10052022.csv	Pre	0.000253843343426401	1.0905455076826e-11	5.23461843687648e-10	*	Rockfish	planktivorous rockfish
1678	33	rockfish	Footprint	pre_MHW_Web/NCC_11242020_JimsOld_updatedKrill_10052022.csv	Pre	0.000631228219815939	1.0905455076826e-11	5.23461843687648e-10	*	Rockfish	planktivorous rockfish
1679	33	rockfish	Footprint	pre_MHW_Web/NCC_11242020_JimsOld_updatedKrill_10052022.csv	Pre	0.00062214248578237	1.0905455076826e-11	5.23461843687648e-10	*	Rockfish	planktivorous rockfish
1680	33	rockfish	Footprint	pre_MHW_Web/NCC_11242020_JimsOld_updatedKrill_10052022.csv	Pre	0.000192331645453037	1.0905455076826e-11	5.23461843687648e-10	*	Rockfish	planktivorous rockfish
1681	33	rockfish	Footprint	pre_MHW_Web/NCC_11242020_JimsOld_updatedKrill_10052022.csv	Pre	0.000336570266320733	1.0905455076826e-11	5.23461843687648e-10	*	Rockfish	planktivorous rockfish
1682	33	rockfish	Footprint	pre_MHW_Web/NCC_11242020_JimsOld_updatedKrill_10052022.csv	Pre	8.7738905973254e-05	1.0905455076826e-11	5.23461843687648e-10	*	Rockfish	planktivorous rockfish
1683	33	rockfish	Footprint	pre_MHW_Web/NCC_11242020_JimsOld_updatedKrill_10052022.csv	Pre	0.000338884175728426	1.0905455076826e-11	5.23461843687648e-10	*	Rockfish	planktivorous rockfish
1684	33	rockfish	Footprint	pre_MHW_Web/NCC_11242020_JimsOld_updatedKrill_10052022.csv	Pre	0.0005136364869589	1.0905455076826e-11	5.23461843687648e-10	*	Rockfish	planktivorous rockfish
1685	33	rockfish	Footprint	pre_MHW_Web/NCC_11242020_JimsOld_updatedKrill_10052022.csv	Pre	0.0003210079428977	1.0905455076826e-11	5.23461843687648e-10	*	Rockfish	planktivorous rockfish
1686	33	rockfish	Footprint	pre_MHW_Web/NCC_11242020_JimsOld_updatedKrill_10052022.csv	Pre	0.000158680655073348	1.0905455076826e-11	5.23461843687648e-10	*	Rockfish	planktivorous rockfish
1687	33	rockfish	Footprint	pre_MHW_Web/NCC_11242020_JimsOld_updatedKrill_10052022.csv	Pre	0.00052914854304379	1.0905455076826e-11	5.23461843687648e-10	*	Rockfish	planktivorous rockfish
1688	33	rockfish	Footprint	pre_MHW_Web/NCC_11242020_JimsOld_updatedKrill_10052022.csv	Pre	0.000107082910980602	1.0905455076826e-11	5.23461843687648e-10	*	Rockfish	planktivorous rockfish
1689	33	rockfish	Footprint	pre_MHW_Web/NCC_11242020_JimsOld_updatedKrill_10052022.csv	Pre	0.000316094349143778	1.0905455076826e-11	5.23461843687648e-10	*	Rockfish	planktivorous rockfish
1690	33	rockfish	Footprint	pre_MHW_Web/NCC_11242020_JimsOld_updatedKrill_10052022.csv	Pre	0.000133876754481248	1.0905455076826e-11	5.23461843687648e-10	*	Rockfish	planktivorous rockfish
1691	33	rockfish	Footprint	pre_MHW_Web/NCC_11242020_JimsOld_updatedKrill_10052022.csv	Pre	0.000284932482805527	1.0905455076826e-11	5.23461843687648e-10	*	Rockfish	planktivorous rockfish
1692	33	rockfish	Footprint	pre_MHW_Web/NCC_11242020_JimsOld_updatedKrill_10052022.csv	Pre	0.000119162008282818	1.0905455076826e-11	5.23461843687648e-10	*	Rockfish	planktivorous rockfish
1693	33	rockfish	Footprint	pre_MHW_Web/NCC_11242020_JimsOld_updatedKrill_10052022.csv	Pre	0.000145603961508903	1.0905455076826e-11	5.23461843687648e-10	*	Rockfish	planktivorous rockfish
1694	33	rockfish	Footprint	pre_MHW_Web/NCC_11242020_JimsOld_updatedKrill_10052022.csv	Pre	0.000350321119595015	1.0905455076826e-11	5.23461843687648e-10	*	Rockfish	planktivorous rockfish
1695	33	rockfish	Footprint	pre_MHW_Web/NCC_11242020_JimsOld_updatedKrill_10052022.csv	Pre	0.000504663019877445	1.0905455076826e-11	5.23461843687648e-10	*	Rockfish	planktivorous rockfish
1696	33	rockfish	Footprint	pre_MHW_Web/NCC_11242020_JimsOld_updatedKrill_10052022.csv	Pre	0.00061871494489132	1.0905455076826e-11	5.23461843687648e-10	*	Rockfish	planktivorous rockfish
1697	33	rockfish	Footprint	pre_MHW_Web/NCC_11242020_JimsOld_updatedKrill_10052022.csv	Pre	0.000178665439304451	1.0905455076826e-11	5.23461843687648e-10	*	Rockfish	planktivorous rockfish
1698	33	rockfish	Footprint	pre_MHW_Web/NCC_11242020_JimsOld_updatedKrill_10052022.csv	Pre	0.000203865788808297	1.0905455076826e-11	5.23461843687648e-10	*	Rockfish	planktivorous rockfish
1699	33	rockfish	Footprint	pre_MHW_Web/NCC_11242020_JimsOld_updatedKrill_10052022.csv	Pre	0.000288541444074986	1.0905455076826e-11	5.23461843687648e-10	*	Rockfish	planktivorous rockfish
1700	33	rockfish	Footprint	pre_MHW_Web/NCC_11242020_JimsOld_updatedKrill_10052022.csv	Pre	0.000307160326838541	1.0905455076826e-11	5.23461843687648e-10	*	Rockfish	planktivorous rockfish
1701	33	rockfish	Footprint	pre_MHW_Web/NCC_11242020_JimsOld_updatedKrill_10052022.csv	Pre	7.94021876954703e-05	1.0905455076826e-11	5.23461843687648e-10	*	Rockfish	planktivorous rockfish
1702	33	rockfish	Footprint	pre_MHW_Web/NCC_11242020_JimsOld_updatedKrill_10052022.csv	Pre	9.29769350884887e-05	1.0905455076826e-11	5.23461843687648e-10	*	Rockfish	planktivorous rockfish
1703	33	rockfish	Footprint	pre_MHW_Web/NCC_11242020_JimsOld_updatedKrill_10052022.csv	Pre	0.000307976513508141	1.0905455076826e-11	5.23461843687648e-10	*	Rockfish	planktivorous rockfish
1704	33	rockfish	Footprint	pre_MHW_Web/NCC_11242020_JimsOld_updatedKrill_10052022.csv	Pre	0.000271872218457682	1.0905455076826e-11	5.23461843687648e-10	*	Rockfish	planktivorous rockfish
1705	33	rockfish	Footprint	pre_MHW_Web/NCC_11242020_JimsOld_updatedKrill_10052022.csv	Pre	0.000104960116732623	1.0905455076826e-11	5.23461843687648e-10	*	Rockfish	planktivorous rockfish
1706	33	rockfish	Footprint	pre_MHW_Web/NCC_11242020_JimsOld_updatedKrill_10052022.csv	Pre	6.78223254965328e-05	1.0905455076826e-11	5.23461843687648e-10	*	Rockfish	planktivorous rockfish
1707	33	rockfish	Footprint	pre_MHW_Web/NCC_11242020_JimsOld_updatedKrill_10052022.csv	Pre	5.58373501019099e-05	1.0905455076826e-11	5.23461843687648e-10	*	Rockfish	planktivorous rockfish
1708	33	rockfish	Footprint	pre_MHW_Web/NCC_11242020_JimsOld_updatedKrill_10052022.csv	Pre	0.000168108961300012	1.0905455076826e-11	5.23461843687648e-10	*	Rockfish	planktivorous rockfish
1709	33	rockfish	Footprint	pre_MHW_Web/NCC_11242020_JimsOld_updatedKrill_10052022.csv	Pre	0.000435316478838352	1.0905455076826e-11	5.23461843687648e-10	*	Rockfish	planktivorous rockfish
1710	33	rockfish	Footprint	pre_MHW_Web/NCC_11242020_JimsOld_updatedKrill_10052022.csv	Pre	0.000163690465326415	1.0905455076826e-11	5.23461843687648e-10	*	Rockfish	planktivorous rockfish
1711	33	rockfish	Footprint	pre_MHW_Web/NCC_11242020_JimsOld_updatedKrill_10052022.csv	Pre	0.00101314254381536	1.0905455076826e-11	5.23461843687648e-10	*	Rockfish	planktivorous rockfish
1712	33	rockfish	Footprint	pre_MHW_Web/NCC_11242020_JimsOld_updatedKrill_10052022.csv	Pre	0.000321776005598287	1.0905455076826e-11	5.23461843687648e-10	*	Rockfish	planktivorous rockfish
1713	33	rockfish	Footprint	pre_MHW_Web/NCC_11242020_JimsOld_updatedKrill_10052022.csv	Pre	8.94352328594028e-05	1.0905455076826e-11	5.23461843687648e-10	*	Rockfish	planktivorous rockfish
1714	33	rockfish	Footprint	pre_MHW_Web/NCC_11242020_JimsOld_updatedKrill_10052022.csv	Pre	0.000373914789248777	1.0905455076826e-11	5.23461843687648e-10	*	Rockfish	planktivorous rockfish
1715	33	rockfish	Footprint	pre_MHW_Web/NCC_11242020_JimsOld_updatedKrill_10052022.csv	Pre	0.000934175534943792	1.0905455076826e-11	5.23461843687648e-10	*	Rockfish	planktivorous rockfish
1716	33	rockfish	Footprint	pre_MHW_Web/NCC_11242020_JimsOld_updatedKrill_10052022.csv	Pre	0.000476755506687541	1.0905455076826e-11	5.23461843687648e-10	*	Rockfish	planktivorous rockfish
1717	33	rockfish	Footprint	pre_MHW_Web/NCC_11242020_JimsOld_updatedKrill_10052022.csv	Pre	6.04892320132873e-05	1.0905455076826e-11	5.23461843687648e-10	*	Rockfish	planktivorous rockfish
1718	33	rockfish	Footprint	pre_MHW_Web/NCC_11242020_JimsOld_updatedKrill_10052022.csv	Pre	0.000556669453232131	1.0905455076826e-11	5.23461843687648e-10	*	Rockfish	planktivorous rockfish
1719	33	rockfish	Footprint	pre_MHW_Web/NCC_11242020_JimsOld_updatedKrill_10052022.csv	Pre	0.000339593000408809	1.0905455076826e-11	5.23461843687648e-10	*	Rockfish	planktivorous rockfish
1720	33	rockfish	Footprint	pre_MHW_Web/NCC_11242020_JimsOld_updatedKrill_10052022.csv	Pre	0.000117248134245795	1.0905455076826e-11	5.23461843687648e-10	*	Rockfish	planktivorous rockfish
1721	33	rockfish	Footprint	pre_MHW_Web/NCC_11242020_JimsOld_updatedKrill_10052022.csv	Pre	4.06026322958822e-05	1.0905455076826e-11	5.23461843687648e-10	*	Rockfish	planktivorous rockfish
1722	33	rockfish	Footprint	pre_MHW_Web/NCC_11242020_JimsOld_updatedKrill_10052022.csv	Pre	0.000244373920157354	1.0905455076826e-11	5.23461843687648e-10	*	Rockfish	planktivorous rockfish
1723	33	rockfish	Footprint	pre_MHW_Web/NCC_11242020_JimsOld_updatedKrill_10052022.csv	Pre	0.000306345197978307	1.0905455076826e-11	5.23461843687648e-10	*	Rockfish	planktivorous rockfish
1724	33	rockfish	Footprint	pre_MHW_Web/NCC_11242020_JimsOld_updatedKrill_10052022.csv	Pre	0.000253670996986011	1.0905455076826e-11	5.23461843687648e-10	*	Rockfish	planktivorous rockfish
1725	33	rockfish	Footprint	pre_MHW_Web/NCC_11242020_JimsOld_updatedKrill_10052022.csv	Pre	2.17393361306278e-05	1.0905455076826e-11	5.23461843687648e-10	*	Rockfish	planktivorous rockfish
1726	33	rockfish	Footprint	pre_MHW_Web/NCC_11242020_JimsOld_updatedKrill_10052022.csv	Pre	0.00035557636755632	1.0905455076826e-11	5.23461843687648e-10	*	Rockfish	planktivorous rockfish
1727	33	rockfish	Footprint	pre_MHW_Web/NCC_11242020_JimsOld_updatedKrill_10052022.csv	Pre	0.000231929743457285	1.0905455076826e-11	5.23461843687648e-10	*	Rockfish	planktivorous rockfish
1728	33	rockfish	Footprint	pre_MHW_Web/NCC_11242020_JimsOld_updatedKrill_10052022.csv	Pre	0.000352278122911241	1.0905455076826e-11	5.23461843687648e-10	*	Rockfish	planktivorous rockfish
1729	33	rockfish	Footprint	pre_MHW_Web/NCC_11242020_JimsOld_updatedKrill_10052022.csv	Pre	0.00020229449786693	1.0905455076826e-11	5.23461843687648e-10	*	Rockfish	planktivorous rockfish
1730	33	rockfish	Footprint	pre_MHW_Web/NCC_11242020_JimsOld_updatedKrill_10052022.csv	Pre	0.000463772013175913	1.0905455076826e-11	5.23461843687648e-10	*	Rockfish	planktivorous rockfish
1731	33	rockfish	Footprint	pre_MHW_Web/NCC_11242020_JimsOld_updatedKrill_10052022.csv	Pre	0.000256877225977685	1.0905455076826e-11	5.23461843687648e-10	*	Rockfish	planktivorous rockfish
1732	33	rockfish	Footprint	pre_MHW_Web/NCC_11242020_JimsOld_updatedKrill_10052022.csv	Pre	0.000139873619561664	1.0905455076826e-11	5.23461843687648e-10	*	Rockfish	planktivorous rockfish
1733	33	rockfish	Footprint	pre_MHW_Web/NCC_11242020_JimsOld_updatedKrill_10052022.csv	Pre	0.00106147756793147	1.0905455076826e-11	5.23461843687648e-10	*	Rockfish	planktivorous rockfish
1734	33	rockfish	Footprint	pre_MHW_Web/NCC_11242020_JimsOld_updatedKrill_10052022.csv	Pre	0.000145548025574931	1.0905455076826e-11	5.23461843687648e-10	*	Rockfish	planktivorous rockfish
1735	33	rockfish	Footprint	pre_MHW_Web/NCC_11242020_JimsOld_updatedKrill_10052022.csv	Pre	5.16331498137024e-05	1.0905455076826e-11	5.23461843687648e-10	*	Rockfish	planktivorous rockfish
1736	33	rockfish	Footprint	pre_MHW_Web/NCC_11242020_JimsOld_updatedKrill_10052022.csv	Pre	0.000798459649934492	1.0905455076826e-11	5.23461843687648e-10	*	Rockfish	planktivorous rockfish
1737	33	rockfish	Footprint	pre_MHW_Web/NCC_11242020_JimsOld_updatedKrill_10052022.csv	Pre	6.21697703719171e-05	1.0905455076826e-11	5.23461843687648e-10	*	Rockfish	planktivorous rockfish
1738	33	rockfish	Footprint	pre_MHW_Web/NCC_11242020_JimsOld_updatedKrill_10052022.csv	Pre	0.0002373471924645	1.0905455076826e-11	5.23461843687648e-10	*	Rockfish	planktivorous rockfish
1739	33	rockfish	Footprint	pre_MHW_Web/NCC_11242020_JimsOld_updatedKrill_10052022.csv	Pre	5.28418765123568e-05	1.0905455076826e-11	5.23461843687648e-10	*	Rockfish	planktivorous rockfish
1740	33	rockfish	Footprint	pre_MHW_Web/NCC_11242020_JimsOld_updatedKrill_10052022.csv	Pre	0.000250781619721616	1.0905455076826e-11	5.23461843687648e-10	*	Rockfish	planktivorous rockfish
1741	33	rockfish	Footprint	pre_MHW_Web/NCC_11242020_JimsOld_updatedKrill_10052022.csv	Pre	0.000200213053511886	1.0905455076826e-11	5.23461843687648e-10	*	Rockfish	planktivorous rockfish
1742	33	rockfish	Footprint	pre_MHW_Web/NCC_11242020_JimsOld_updatedKrill_10052022.csv	Pre	0.000587754961007928	1.0905455076826e-11	5.23461843687648e-10	*	Rockfish	planktivorous rockfish
1743	33	rockfish	Footprint	pre_MHW_Web/NCC_11242020_JimsOld_updatedKrill_10052022.csv	Pre	6.6581402815812e-05	1.0905455076826e-11	5.23461843687648e-10	*	Rockfish	planktivorous rockfish
1744	33	rockfish	Footprint	pre_MHW_Web/NCC_11242020_JimsOld_updatedKrill_10052022.csv	Pre	0.000261058641366463	1.0905455076826e-11	5.23461843687648e-10	*	Rockfish	planktivorous rockfish
1745	33	rockfish	Footprint	pre_MHW_Web/NCC_11242020_JimsOld_updatedKrill_10052022.csv	Pre	0.000105966600980487	1.0905455076826e-11	5.23461843687648e-10	*	Rockfish	planktivorous rockfish
1746	33	rockfish	Footprint	pre_MHW_Web/NCC_11242020_JimsOld_updatedKrill_10052022.csv	Pre	0.000426195984604512	1.0905455076826e-11	5.23461843687648e-10	*	Rockfish	planktivorous rockfish
1747	33	rockfish	Footprint	pre_MHW_Web/NCC_11242020_JimsOld_updatedKrill_10052022.csv	Pre	0.000134972257682333	1.0905455076826e-11	5.23461843687648e-10	*	Rockfish	planktivorous rockfish
1748	33	rockfish	Footprint	pre_MHW_Web/NCC_11242020_JimsOld_updatedKrill_10052022.csv	Pre	0.000258159252063933	1.0905455076826e-11	5.23461843687648e-10	*	Rockfish	planktivorous rockfish
1749	33	rockfish	Footprint	pre_MHW_Web/NCC_11242020_JimsOld_updatedKrill_10052022.csv	Pre	0.000426144323335028	1.0905455076826e-11	5.23461843687648e-10	*	Rockfish	planktivorous rockfish
1750	33	rockfish	Footprint	pre_MHW_Web/NCC_11242020_JimsOld_updatedKrill_10052022.csv	Pre	0.000166068391126327	1.0905455076826e-11	5.23461843687648e-10	*	Rockfish	planktivorous rockfish
1751	33	rockfish	Footprint	pre_MHW_Web/NCC_11242020_JimsOld_updatedKrill_10052022.csv	Pre	0.000169571922424502	1.0905455076826e-11	5.23461843687648e-10	*	Rockfish	planktivorous rockfish
1752	33	rockfish	Footprint	pre_MHW_Web/NCC_11242020_JimsOld_updatedKrill_10052022.csv	Pre	0.000580284267695931	1.0905455076826e-11	5.23461843687648e-10	*	Rockfish	planktivorous rockfish
1753	33	rockfish	Footprint	pre_MHW_Web/NCC_11242020_JimsOld_updatedKrill_10052022.csv	Pre	0.000169757905824934	1.0905455076826e-11	5.23461843687648e-10	*	Rockfish	planktivorous rockfish
1754	33	rockfish	Footprint	pre_MHW_Web/NCC_11242020_JimsOld_updatedKrill_10052022.csv	Pre	0.000144926447625495	1.0905455076826e-11	5.23461843687648e-10	*	Rockfish	planktivorous rockfish
1755	33	rockfish	Footprint	pre_MHW_Web/NCC_11242020_JimsOld_updatedKrill_10052022.csv	Pre	0.000577002664150025	1.0905455076826e-11	5.23461843687648e-10	*	Rockfish	planktivorous rockfish
1756	33	rockfish	Footprint	pre_MHW_Web/NCC_11242020_JimsOld_updatedKrill_10052022.csv	Pre	0.000545901422549558	1.0905455076826e-11	5.23461843687648e-10	*	Rockfish	planktivorous rockfish
1757	33	rockfish	Footprint	pre_MHW_Web/NCC_11242020_JimsOld_updatedKrill_10052022.csv	Pre	0.00045997705503342	1.0905455076826e-11	5.23461843687648e-10	*	Rockfish	planktivorous rockfish
1758	33	rockfish	Footprint	pre_MHW_Web/NCC_11242020_JimsOld_updatedKrill_10052022.csv	Pre	0.000914005799847717	1.0905455076826e-11	5.23461843687648e-10	*	Rockfish	planktivorous rockfish
1759	33	rockfish	Footprint	pre_MHW_Web/NCC_11242020_JimsOld_updatedKrill_10052022.csv	Pre	0.000195598303931937	1.0905455076826e-11	5.23461843687648e-10	*	Rockfish	planktivorous rockfish
1760	33	rockfish	Footprint	pre_MHW_Web/NCC_11242020_JimsOld_updatedKrill_10052022.csv	Pre	0.00011967228549773	1.0905455076826e-11	5.23461843687648e-10	*	Rockfish	planktivorous rockfish
1761	33	rockfish	Footprint	pre_MHW_Web/NCC_11242020_JimsOld_updatedKrill_10052022.csv	Pre	0.00086996926973683	1.0905455076826e-11	5.23461843687648e-10	*	Rockfish	planktivorous rockfish
1762	33	rockfish	Footprint	pre_MHW_Web/NCC_11242020_JimsOld_updatedKrill_10052022.csv	Pre	0.000117313799507604	1.0905455076826e-11	5.23461843687648e-10	*	Rockfish	planktivorous rockfish
1763	33	rockfish	Footprint	pre_MHW_Web/NCC_11242020_JimsOld_updatedKrill_10052022.csv	Pre	0.000380127295355125	1.0905455076826e-11	5.23461843687648e-10	*	Rockfish	planktivorous rockfish
1764	33	rockfish	Footprint	pre_MHW_Web/NCC_11242020_JimsOld_updatedKrill_10052022.csv	Pre	0.000552121883995053	1.0905455076826e-11	5.23461843687648e-10	*	Rockfish	planktivorous rockfish
1765	33	rockfish	Footprint	pre_MHW_Web/NCC_11242020_JimsOld_updatedKrill_10052022.csv	Pre	0.000872731382829141	1.0905455076826e-11	5.23461843687648e-10	*	Rockfish	planktivorous rockfish
1766	33	rockfish	Footprint	pre_MHW_Web/NCC_11242020_JimsOld_updatedKrill_10052022.csv	Pre	0.000182574556328822	1.0905455076826e-11	5.23461843687648e-10	*	Rockfish	planktivorous rockfish
1767	33	rockfish	Footprint	pre_MHW_Web/NCC_11242020_JimsOld_updatedKrill_10052022.csv	Pre	0.000123311349804238	1.0905455076826e-11	5.23461843687648e-10	*	Rockfish	planktivorous rockfish
1768	33	rockfish	Footprint	pre_MHW_Web/NCC_11242020_JimsOld_updatedKrill_10052022.csv	Pre	0.000149390774888014	1.0905455076826e-11	5.23461843687648e-10	*	Rockfish	planktivorous rockfish
1769	33	rockfish	Footprint	pre_MHW_Web/NCC_11242020_JimsOld_updatedKrill_10052022.csv	Pre	8.54497409226984e-05	1.0905455076826e-11	5.23461843687648e-10	*	Rockfish	planktivorous rockfish
1770	33	rockfish	Footprint	pre_MHW_Web/NCC_11242020_JimsOld_updatedKrill_10052022.csv	Pre	4.38402474088682e-05	1.0905455076826e-11	5.23461843687648e-10	*	Rockfish	planktivorous rockfish
1771	33	rockfish	Footprint	pre_MHW_Web/NCC_11242020_JimsOld_updatedKrill_10052022.csv	Pre	0.00235639043346339	1.0905455076826e-11	5.23461843687648e-10	*	Rockfish	planktivorous rockfish
1772	33	rockfish	Footprint	pre_MHW_Web/NCC_11242020_JimsOld_updatedKrill_10052022.csv	Pre	0.000236227948145086	1.0905455076826e-11	5.23461843687648e-10	*	Rockfish	planktivorous rockfish
1773	33	rockfish	Footprint	pre_MHW_Web/NCC_11242020_JimsOld_updatedKrill_10052022.csv	Pre	0.000649252559325172	1.0905455076826e-11	5.23461843687648e-10	*	Rockfish	planktivorous rockfish
1774	33	rockfish	Footprint	pre_MHW_Web/NCC_11242020_JimsOld_updatedKrill_10052022.csv	Pre	0.0002381100775837	1.0905455076826e-11	5.23461843687648e-10	*	Rockfish	planktivorous rockfish
1775	33	rockfish	Footprint	pre_MHW_Web/NCC_11242020_JimsOld_updatedKrill_10052022.csv	Pre	0.000118133197478612	1.0905455076826e-11	5.23461843687648e-10	*	Rockfish	planktivorous rockfish
1776	33	rockfish	Footprint	pre_MHW_Web/NCC_11242020_JimsOld_updatedKrill_10052022.csv	Pre	0.000513577860727027	1.0905455076826e-11	5.23461843687648e-10	*	Rockfish	planktivorous rockfish
1777	33	rockfish	Footprint	pre_MHW_Web/NCC_11242020_JimsOld_updatedKrill_10052022.csv	Pre	0.000203613855900724	1.0905455076826e-11	5.23461843687648e-10	*	Rockfish	planktivorous rockfish
1778	33	rockfish	Footprint	pre_MHW_Web/NCC_11242020_JimsOld_updatedKrill_10052022.csv	Pre	0.000503917122612557	1.0905455076826e-11	5.23461843687648e-10	*	Rockfish	planktivorous rockfish
1779	33	rockfish	Footprint	pre_MHW_Web/NCC_11242020_JimsOld_updatedKrill_10052022.csv	Pre	0.000478371122207804	1.0905455076826e-11	5.23461843687648e-10	*	Rockfish	planktivorous rockfish
1780	33	rockfish	Footprint	pre_MHW_Web/NCC_11242020_JimsOld_updatedKrill_10052022.csv	Pre	0.000434519263790379	1.0905455076826e-11	5.23461843687648e-10	*	Rockfish	planktivorous rockfish
1781	33	rockfish	Footprint	pre_MHW_Web/NCC_11242020_JimsOld_updatedKrill_10052022.csv	Pre	9.32253904389145e-05	1.0905455076826e-11	5.23461843687648e-10	*	Rockfish	planktivorous rockfish
1782	33	rockfish	Footprint	pre_MHW_Web/NCC_11242020_JimsOld_updatedKrill_10052022.csv	Pre	0.000296118561525799	1.0905455076826e-11	5.23461843687648e-10	*	Rockfish	planktivorous rockfish
1783	33	rockfish	Footprint	pre_MHW_Web/NCC_11242020_JimsOld_updatedKrill_10052022.csv	Pre	0.000159171322112617	1.0905455076826e-11	5.23461843687648e-10	*	Rockfish	planktivorous rockfish
1784	33	rockfish	Footprint	pre_MHW_Web/NCC_11242020_JimsOld_updatedKrill_10052022.csv	Pre	5.27823096826157e-05	1.0905455076826e-11	5.23461843687648e-10	*	Rockfish	planktivorous rockfish
1785	33	rockfish	Footprint	pre_MHW_Web/NCC_11242020_JimsOld_updatedKrill_10052022.csv	Pre	0.000319509871221717	1.0905455076826e-11	5.23461843687648e-10	*	Rockfish	planktivorous rockfish
1786	33	rockfish	Footprint	pre_MHW_Web/NCC_11242020_JimsOld_updatedKrill_10052022.csv	Pre	0.000336263332023458	1.0905455076826e-11	5.23461843687648e-10	*	Rockfish	planktivorous rockfish
1787	33	rockfish	Footprint	pre_MHW_Web/NCC_11242020_JimsOld_updatedKrill_10052022.csv	Pre	0.000160251895983675	1.0905455076826e-11	5.23461843687648e-10	*	Rockfish	planktivorous rockfish
1788	33	rockfish	Footprint	pre_MHW_Web/NCC_11242020_JimsOld_updatedKrill_10052022.csv	Pre	0.000602885959913492	1.0905455076826e-11	5.23461843687648e-10	*	Rockfish	planktivorous rockfish
1789	33	rockfish	Footprint	pre_MHW_Web/NCC_11242020_JimsOld_updatedKrill_10052022.csv	Pre	0.000132193395312918	1.0905455076826e-11	5.23461843687648e-10	*	Rockfish	planktivorous rockfish
1790	33	rockfish	Footprint	pre_MHW_Web/NCC_11242020_JimsOld_updatedKrill_10052022.csv	Pre	0.000392897382485875	1.0905455076826e-11	5.23461843687648e-10	*	Rockfish	planktivorous rockfish
1791	33	rockfish	Footprint	pre_MHW_Web/NCC_11242020_JimsOld_updatedKrill_10052022.csv	Pre	0.000315570904379996	1.0905455076826e-11	5.23461843687648e-10	*	Rockfish	planktivorous rockfish
1792	33	rockfish	Footprint	pre_MHW_Web/NCC_11242020_JimsOld_updatedKrill_10052022.csv	Pre	0.000596025460658661	1.0905455076826e-11	5.23461843687648e-10	*	Rockfish	planktivorous rockfish
1793	33	rockfish	Footprint	pre_MHW_Web/NCC_11242020_JimsOld_updatedKrill_10052022.csv	Pre	0.000152463835388408	1.0905455076826e-11	5.23461843687648e-10	*	Rockfish	planktivorous rockfish
1794	33	rockfish	Footprint	pre_MHW_Web/NCC_11242020_JimsOld_updatedKrill_10052022.csv	Pre	0.000244553457862555	1.0905455076826e-11	5.23461843687648e-10	*	Rockfish	planktivorous rockfish
1795	33	rockfish	Footprint	pre_MHW_Web/NCC_11242020_JimsOld_updatedKrill_10052022.csv	Pre	0.000677760178252449	1.0905455076826e-11	5.23461843687648e-10	*	Rockfish	planktivorous rockfish
1796	33	rockfish	Footprint	pre_MHW_Web/NCC_11242020_JimsOld_updatedKrill_10052022.csv	Pre	0.000325580144776184	1.0905455076826e-11	5.23461843687648e-10	*	Rockfish	planktivorous rockfish
1797	33	rockfish	Footprint	pre_MHW_Web/NCC_11242020_JimsOld_updatedKrill_10052022.csv	Pre	0.000300183334929999	1.0905455076826e-11	5.23461843687648e-10	*	Rockfish	planktivorous rockfish
1798	33	rockfish	Footprint	pre_MHW_Web/NCC_11242020_JimsOld_updatedKrill_10052022.csv	Pre	0.000268960697268918	1.0905455076826e-11	5.23461843687648e-10	*	Rockfish	planktivorous rockfish
1799	33	rockfish	Footprint	pre_MHW_Web/NCC_11242020_JimsOld_updatedKrill_10052022.csv	Pre	0.000193850486260394	1.0905455076826e-11	5.23461843687648e-10	*	Rockfish	planktivorous rockfish
1800	33	rockfish	Footprint	pre_MHW_Web/NCC_11242020_JimsOld_updatedKrill_10052022.csv	Pre	0.000703588512615157	1.0905455076826e-11	5.23461843687648e-10	*	Rockfish	planktivorous rockfish
1801	33	rockfish	Footprint	pre_MHW_Web/NCC_11242020_JimsOld_updatedKrill_10052022.csv	Pre	0.000405285659928224	1.0905455076826e-11	5.23461843687648e-10	*	Rockfish	planktivorous rockfish
1802	33	rockfish	Footprint	pre_MHW_Web/NCC_11242020_JimsOld_updatedKrill_10052022.csv	Pre	0.000413301181065051	1.0905455076826e-11	5.23461843687648e-10	*	Rockfish	planktivorous rockfish
1803	33	rockfish	Footprint	pre_MHW_Web/NCC_11242020_JimsOld_updatedKrill_10052022.csv	Pre	0.00113384106027149	1.0905455076826e-11	5.23461843687648e-10	*	Rockfish	planktivorous rockfish
1804	33	rockfish	Footprint	pre_MHW_Web/NCC_11242020_JimsOld_updatedKrill_10052022.csv	Pre	0.000121891517552683	1.0905455076826e-11	5.23461843687648e-10	*	Rockfish	planktivorous rockfish
1805	33	rockfish	Footprint	pre_MHW_Web/NCC_11242020_JimsOld_updatedKrill_10052022.csv	Pre	0.000411090051178197	1.0905455076826e-11	5.23461843687648e-10	*	Rockfish	planktivorous rockfish
1806	33	rockfish	Footprint	pre_MHW_Web/NCC_11242020_JimsOld_updatedKrill_10052022.csv	Pre	0.000240971769785726	1.0905455076826e-11	5.23461843687648e-10	*	Rockfish	planktivorous rockfish
1807	33	rockfish	Footprint	pre_MHW_Web/NCC_11242020_JimsOld_updatedKrill_10052022.csv	Pre	0.000656292745465012	1.0905455076826e-11	5.23461843687648e-10	*	Rockfish	planktivorous rockfish
1808	33	rockfish	Footprint	pre_MHW_Web/NCC_11242020_JimsOld_updatedKrill_10052022.csv	Pre	0.000168110461582366	1.0905455076826e-11	5.23461843687648e-10	*	Rockfish	planktivorous rockfish
1809	33	rockfish	Footprint	pre_MHW_Web/NCC_11242020_JimsOld_updatedKrill_10052022.csv	Pre	0.000930306138499799	1.0905455076826e-11	5.23461843687648e-10	*	Rockfish	planktivorous rockfish
1810	33	rockfish	Footprint	pre_MHW_Web/NCC_11242020_JimsOld_updatedKrill_10052022.csv	Pre	0.000249501857180698	1.0905455076826e-11	5.23461843687648e-10	*	Rockfish	planktivorous rockfish
1811	33	rockfish	Footprint	pre_MHW_Web/NCC_11242020_JimsOld_updatedKrill_10052022.csv	Pre	0.00014556365945268	1.0905455076826e-11	5.23461843687648e-10	*	Rockfish	planktivorous rockfish
1812	33	rockfish	Footprint	pre_MHW_Web/NCC_11242020_JimsOld_updatedKrill_10052022.csv	Pre	6.97952907417802e-05	1.0905455076826e-11	5.23461843687648e-10	*	Rockfish	planktivorous rockfish
1813	33	rockfish	Footprint	pre_MHW_Web/NCC_11242020_JimsOld_updatedKrill_10052022.csv	Pre	0.000556411837679954	1.0905455076826e-11	5.23461843687648e-10	*	Rockfish	planktivorous rockfish
1814	33	rockfish	Footprint	pre_MHW_Web/NCC_11242020_JimsOld_updatedKrill_10052022.csv	Pre	0.000108118520055395	1.0905455076826e-11	5.23461843687648e-10	*	Rockfish	planktivorous rockfish
1815	33	rockfish	Footprint	pre_MHW_Web/NCC_11242020_JimsOld_updatedKrill_10052022.csv	Pre	4.46621729368116e-05	1.0905455076826e-11	5.23461843687648e-10	*	Rockfish	planktivorous rockfish
1816	33	rockfish	Footprint	pre_MHW_Web/NCC_11242020_JimsOld_updatedKrill_10052022.csv	Pre	0.000202526084670776	1.0905455076826e-11	5.23461843687648e-10	*	Rockfish	planktivorous rockfish
1817	33	rockfish	Footprint	pre_MHW_Web/NCC_11242020_JimsOld_updatedKrill_10052022.csv	Pre	0.000607468318817387	1.0905455076826e-11	5.23461843687648e-10	*	Rockfish	planktivorous rockfish
1818	33	rockfish	Footprint	pre_MHW_Web/NCC_11242020_JimsOld_updatedKrill_10052022.csv	Pre	0.000358630239381323	1.0905455076826e-11	5.23461843687648e-10	*	Rockfish	planktivorous rockfish
1819	33	rockfish	Footprint	pre_MHW_Web/NCC_11242020_JimsOld_updatedKrill_10052022.csv	Pre	0.000611083688324389	1.0905455076826e-11	5.23461843687648e-10	*	Rockfish	planktivorous rockfish
1820	33	rockfish	Footprint	pre_MHW_Web/NCC_11242020_JimsOld_updatedKrill_10052022.csv	Pre	0.000366705695352599	1.0905455076826e-11	5.23461843687648e-10	*	Rockfish	planktivorous rockfish
1821	33	rockfish	Footprint	pre_MHW_Web/NCC_11242020_JimsOld_updatedKrill_10052022.csv	Pre	0.0003150716129092	1.0905455076826e-11	5.23461843687648e-10	*	Rockfish	planktivorous rockfish
1822	33	rockfish	Footprint	pre_MHW_Web/NCC_11242020_JimsOld_updatedKrill_10052022.csv	Pre	0.000295853353809656	1.0905455076826e-11	5.23461843687648e-10	*	Rockfish	planktivorous rockfish
1823	33	rockfish	Footprint	pre_MHW_Web/NCC_11242020_JimsOld_updatedKrill_10052022.csv	Pre	0.000203565914396016	1.0905455076826e-11	5.23461843687648e-10	*	Rockfish	planktivorous rockfish
1824	33	rockfish	Footprint	pre_MHW_Web/NCC_11242020_JimsOld_updatedKrill_10052022.csv	Pre	0.000305347907455406	1.0905455076826e-11	5.23461843687648e-10	*	Rockfish	planktivorous rockfish
1825	33	rockfish	Footprint	pre_MHW_Web/NCC_11242020_JimsOld_updatedKrill_10052022.csv	Pre	3.08836174673067e-05	1.0905455076826e-11	5.23461843687648e-10	*	Rockfish	planktivorous rockfish
1826	33	rockfish	Footprint	pre_MHW_Web/NCC_11242020_JimsOld_updatedKrill_10052022.csv	Pre	0.000427475265586528	1.0905455076826e-11	5.23461843687648e-10	*	Rockfish	planktivorous rockfish
1827	33	rockfish	Footprint	pre_MHW_Web/NCC_11242020_JimsOld_updatedKrill_10052022.csv	Pre	0.000482919202578303	1.0905455076826e-11	5.23461843687648e-10	*	Rockfish	planktivorous rockfish
1828	33	rockfish	Footprint	pre_MHW_Web/NCC_11242020_JimsOld_updatedKrill_10052022.csv	Pre	4.58721258839533e-05	1.0905455076826e-11	5.23461843687648e-10	*	Rockfish	planktivorous rockfish
1829	33	rockfish	Footprint	pre_MHW_Web/NCC_11242020_JimsOld_updatedKrill_10052022.csv	Pre	0.00125762885032873	1.0905455076826e-11	5.23461843687648e-10	*	Rockfish	planktivorous rockfish
1830	33	rockfish	Footprint	pre_MHW_Web/NCC_11242020_JimsOld_updatedKrill_10052022.csv	Pre	0.000688400895033778	1.0905455076826e-11	5.23461843687648e-10	*	Rockfish	planktivorous rockfish
1831	33	rockfish	Footprint	pre_MHW_Web/NCC_11242020_JimsOld_updatedKrill_10052022.csv	Pre	0.000344250765468127	1.0905455076826e-11	5.23461843687648e-10	*	Rockfish	planktivorous rockfish
1832	33	rockfish	Footprint	pre_MHW_Web/NCC_11242020_JimsOld_updatedKrill_10052022.csv	Pre	0.000265620178441046	1.0905455076826e-11	5.23461843687648e-10	*	Rockfish	planktivorous rockfish
1833	33	rockfish	Footprint	pre_MHW_Web/NCC_11242020_JimsOld_updatedKrill_10052022.csv	Pre	0.000190165013985033	1.0905455076826e-11	5.23461843687648e-10	*	Rockfish	planktivorous rockfish
1834	33	rockfish	Footprint	pre_MHW_Web/NCC_11242020_JimsOld_updatedKrill_10052022.csv	Pre	8.6193344386447e-05	1.0905455076826e-11	5.23461843687648e-10	*	Rockfish	planktivorous rockfish
1835	33	rockfish	Footprint	pre_MHW_Web/NCC_11242020_JimsOld_updatedKrill_10052022.csv	Pre	0.000134507436694697	1.0905455076826e-11	5.23461843687648e-10	*	Rockfish	planktivorous rockfish
1836	33	rockfish	Footprint	pre_MHW_Web/NCC_11242020_JimsOld_updatedKrill_10052022.csv	Pre	0.000285246265006508	1.0905455076826e-11	5.23461843687648e-10	*	Rockfish	planktivorous rockfish
1837	33	rockfish	Footprint	pre_MHW_Web/NCC_11242020_JimsOld_updatedKrill_10052022.csv	Pre	0.00022398953033494	1.0905455076826e-11	5.23461843687648e-10	*	Rockfish	planktivorous rockfish
1838	33	rockfish	Footprint	pre_MHW_Web/NCC_11242020_JimsOld_updatedKrill_10052022.csv	Pre	0.000751060128774224	1.0905455076826e-11	5.23461843687648e-10	*	Rockfish	planktivorous rockfish
1839	33	rockfish	Footprint	pre_MHW_Web/NCC_11242020_JimsOld_updatedKrill_10052022.csv	Pre	0.0010222888626822	1.0905455076826e-11	5.23461843687648e-10	*	Rockfish	planktivorous rockfish
1840	33	rockfish	Footprint	pre_MHW_Web/NCC_11242020_JimsOld_updatedKrill_10052022.csv	Pre	0.00033588835717735	1.0905455076826e-11	5.23461843687648e-10	*	Rockfish	planktivorous rockfish
1841	33	rockfish	Footprint	pre_MHW_Web/NCC_11242020_JimsOld_updatedKrill_10052022.csv	Pre	5.53017610542762e-05	1.0905455076826e-11	5.23461843687648e-10	*	Rockfish	planktivorous rockfish
1842	33	rockfish	Footprint	pre_MHW_Web/NCC_11242020_JimsOld_updatedKrill_10052022.csv	Pre	0.000117950301514	1.0905455076826e-11	5.23461843687648e-10	*	Rockfish	planktivorous rockfish
1843	33	rockfish	Footprint	pre_MHW_Web/NCC_11242020_JimsOld_updatedKrill_10052022.csv	Pre	0.000423829301559273	1.0905455076826e-11	5.23461843687648e-10	*	Rockfish	planktivorous rockfish
1844	33	rockfish	Footprint	pre_MHW_Web/NCC_11242020_JimsOld_updatedKrill_10052022.csv	Pre	0.000209424070082628	1.0905455076826e-11	5.23461843687648e-10	*	Rockfish	planktivorous rockfish
1845	33	rockfish	Footprint	pre_MHW_Web/NCC_11242020_JimsOld_updatedKrill_10052022.csv	Pre	0.000134974465199428	1.0905455076826e-11	5.23461843687648e-10	*	Rockfish	planktivorous rockfish
1846	33	rockfish	Footprint	pre_MHW_Web/NCC_11242020_JimsOld_updatedKrill_10052022.csv	Pre	0.000272111124802948	1.0905455076826e-11	5.23461843687648e-10	*	Rockfish	planktivorous rockfish
1847	33	rockfish	Footprint	pre_MHW_Web/NCC_11242020_JimsOld_updatedKrill_10052022.csv	Pre	0.000374664913209457	1.0905455076826e-11	5.23461843687648e-10	*	Rockfish	planktivorous rockfish
1848	33	rockfish	Footprint	pre_MHW_Web/NCC_11242020_JimsOld_updatedKrill_10052022.csv	Pre	0.00072301366749116	1.0905455076826e-11	5.23461843687648e-10	*	Rockfish	planktivorous rockfish
1849	33	rockfish	Footprint	pre_MHW_Web/NCC_11242020_JimsOld_updatedKrill_10052022.csv	Pre	0.000308058427750752	1.0905455076826e-11	5.23461843687648e-10	*	Rockfish	planktivorous rockfish
1850	33	rockfish	Footprint	pre_MHW_Web/NCC_11242020_JimsOld_updatedKrill_10052022.csv	Pre	0.000320324594283706	1.0905455076826e-11	5.23461843687648e-10	*	Rockfish	planktivorous rockfish
1851	33	rockfish	Footprint	pre_MHW_Web/NCC_11242020_JimsOld_updatedKrill_10052022.csv	Pre	0.000315866771272352	1.0905455076826e-11	5.23461843687648e-10	*	Rockfish	planktivorous rockfish
1852	33	rockfish	Footprint	pre_MHW_Web/NCC_11242020_JimsOld_updatedKrill_10052022.csv	Pre	9.53277454677645e-05	1.0905455076826e-11	5.23461843687648e-10	*	Rockfish	planktivorous rockfish
1853	33	rockfish	Footprint	pre_MHW_Web/NCC_11242020_JimsOld_updatedKrill_10052022.csv	Pre	0.000194426080808939	1.0905455076826e-11	5.23461843687648e-10	*	Rockfish	planktivorous rockfish
1854	33	rockfish	Footprint	pre_MHW_Web/NCC_11242020_JimsOld_updatedKrill_10052022.csv	Pre	0.000157674996847756	1.0905455076826e-11	5.23461843687648e-10	*	Rockfish	planktivorous rockfish
1855	33	rockfish	Footprint	pre_MHW_Web/NCC_11242020_JimsOld_updatedKrill_10052022.csv	Pre	0.00014355727261322	1.0905455076826e-11	5.23461843687648e-10	*	Rockfish	planktivorous rockfish
1856	33	rockfish	Footprint	pre_MHW_Web/NCC_11242020_JimsOld_updatedKrill_10052022.csv	Pre	0.000213888612753779	1.0905455076826e-11	5.23461843687648e-10	*	Rockfish	planktivorous rockfish
1857	33	rockfish	Footprint	pre_MHW_Web/NCC_11242020_JimsOld_updatedKrill_10052022.csv	Pre	4.98408105672802e-05	1.0905455076826e-11	5.23461843687648e-10	*	Rockfish	planktivorous rockfish
1858	33	rockfish	Footprint	pre_MHW_Web/NCC_11242020_JimsOld_updatedKrill_10052022.csv	Pre	0.000303751725687775	1.0905455076826e-11	5.23461843687648e-10	*	Rockfish	planktivorous rockfish
1859	33	rockfish	Footprint	pre_MHW_Web/NCC_11242020_JimsOld_updatedKrill_10052022.csv	Pre	0.000139675238482153	1.0905455076826e-11	5.23461843687648e-10	*	Rockfish	planktivorous rockfish
1860	33	rockfish	Footprint	pre_MHW_Web/NCC_11242020_JimsOld_updatedKrill_10052022.csv	Pre	0.000181366526637425	1.0905455076826e-11	5.23461843687648e-10	*	Rockfish	planktivorous rockfish
1861	33	rockfish	Footprint	pre_MHW_Web/NCC_11242020_JimsOld_updatedKrill_10052022.csv	Pre	0.000132830681603495	1.0905455076826e-11	5.23461843687648e-10	*	Rockfish	planktivorous rockfish
1862	33	rockfish	Footprint	pre_MHW_Web/NCC_11242020_JimsOld_updatedKrill_10052022.csv	Pre	0.000243954682997005	1.0905455076826e-11	5.23461843687648e-10	*	Rockfish	planktivorous rockfish
1863	33	rockfish	Footprint	pre_MHW_Web/NCC_11242020_JimsOld_updatedKrill_10052022.csv	Pre	7.83845696413366e-05	1.0905455076826e-11	5.23461843687648e-10	*	Rockfish	planktivorous rockfish
1864	33	rockfish	Footprint	pre_MHW_Web/NCC_11242020_JimsOld_updatedKrill_10052022.csv	Pre	0.000523216301801243	1.0905455076826e-11	5.23461843687648e-10	*	Rockfish	planktivorous rockfish
1865	33	rockfish	Footprint	pre_MHW_Web/NCC_11242020_JimsOld_updatedKrill_10052022.csv	Pre	0.00139182762666843	1.0905455076826e-11	5.23461843687648e-10	*	Rockfish	planktivorous rockfish
1866	33	rockfish	Footprint	pre_MHW_Web/NCC_11242020_JimsOld_updatedKrill_10052022.csv	Pre	0.000398104223302804	1.0905455076826e-11	5.23461843687648e-10	*	Rockfish	planktivorous rockfish
1867	33	rockfish	Footprint	pre_MHW_Web/NCC_11242020_JimsOld_updatedKrill_10052022.csv	Pre	0.00029068113591706	1.0905455076826e-11	5.23461843687648e-10	*	Rockfish	planktivorous rockfish
1868	33	rockfish	Footprint	pre_MHW_Web/NCC_11242020_JimsOld_updatedKrill_10052022.csv	Pre	0.000111414133900689	1.0905455076826e-11	5.23461843687648e-10	*	Rockfish	planktivorous rockfish
1869	33	rockfish	Footprint	pre_MHW_Web/NCC_11242020_JimsOld_updatedKrill_10052022.csv	Pre	0.000386281666922377	1.0905455076826e-11	5.23461843687648e-10	*	Rockfish	planktivorous rockfish
1870	33	rockfish	Footprint	pre_MHW_Web/NCC_11242020_JimsOld_updatedKrill_10052022.csv	Pre	0.00065059882484755	1.0905455076826e-11	5.23461843687648e-10	*	Rockfish	planktivorous rockfish
1871	33	rockfish	Footprint	pre_MHW_Web/NCC_11242020_JimsOld_updatedKrill_10052022.csv	Pre	0.000563155901094038	1.0905455076826e-11	5.23461843687648e-10	*	Rockfish	planktivorous rockfish
1872	33	rockfish	Footprint	pre_MHW_Web/NCC_11242020_JimsOld_updatedKrill_10052022.csv	Pre	0.000257248061718618	1.0905455076826e-11	5.23461843687648e-10	*	Rockfish	planktivorous rockfish
1873	33	rockfish	Footprint	pre_MHW_Web/NCC_11242020_JimsOld_updatedKrill_10052022.csv	Pre	0.000251978743914235	1.0905455076826e-11	5.23461843687648e-10	*	Rockfish	planktivorous rockfish
1874	33	rockfish	Footprint	pre_MHW_Web/NCC_11242020_JimsOld_updatedKrill_10052022.csv	Pre	0.000236304510010956	1.0905455076826e-11	5.23461843687648e-10	*	Rockfish	planktivorous rockfish
1875	33	rockfish	Footprint	pre_MHW_Web/NCC_11242020_JimsOld_updatedKrill_10052022.csv	Pre	0.000612494869608233	1.0905455076826e-11	5.23461843687648e-10	*	Rockfish	planktivorous rockfish
1876	33	rockfish	Footprint	pre_MHW_Web/NCC_11242020_JimsOld_updatedKrill_10052022.csv	Pre	6.66829010635973e-05	1.0905455076826e-11	5.23461843687648e-10	*	Rockfish	planktivorous rockfish
1877	33	rockfish	Footprint	pre_MHW_Web/NCC_11242020_JimsOld_updatedKrill_10052022.csv	Pre	0.000125564942685523	1.0905455076826e-11	5.23461843687648e-10	*	Rockfish	planktivorous rockfish
1878	33	rockfish	Footprint	pre_MHW_Web/NCC_11242020_JimsOld_updatedKrill_10052022.csv	Pre	3.60030770249758e-05	1.0905455076826e-11	5.23461843687648e-10	*	Rockfish	planktivorous rockfish
1879	33	rockfish	Footprint	pre_MHW_Web/NCC_11242020_JimsOld_updatedKrill_10052022.csv	Pre	0.000350609708800227	1.0905455076826e-11	5.23461843687648e-10	*	Rockfish	planktivorous rockfish
1880	33	rockfish	Footprint	pre_MHW_Web/NCC_11242020_JimsOld_updatedKrill_10052022.csv	Pre	0.000806486826755246	1.0905455076826e-11	5.23461843687648e-10	*	Rockfish	planktivorous rockfish
1881	33	rockfish	Footprint	pre_MHW_Web/NCC_11242020_JimsOld_updatedKrill_10052022.csv	Pre	0.00013495194806612	1.0905455076826e-11	5.23461843687648e-10	*	Rockfish	planktivorous rockfish
1882	33	rockfish	Footprint	pre_MHW_Web/NCC_11242020_JimsOld_updatedKrill_10052022.csv	Pre	7.9279550888253e-05	1.0905455076826e-11	5.23461843687648e-10	*	Rockfish	planktivorous rockfish
1883	33	rockfish	Footprint	pre_MHW_Web/NCC_11242020_JimsOld_updatedKrill_10052022.csv	Pre	5.95578759524311e-05	1.0905455076826e-11	5.23461843687648e-10	*	Rockfish	planktivorous rockfish
1884	33	rockfish	Footprint	pre_MHW_Web/NCC_11242020_JimsOld_updatedKrill_10052022.csv	Pre	0.000149903741231457	1.0905455076826e-11	5.23461843687648e-10	*	Rockfish	planktivorous rockfish
1885	33	rockfish	Footprint	pre_MHW_Web/NCC_11242020_JimsOld_updatedKrill_10052022.csv	Pre	0.00034219325494151	1.0905455076826e-11	5.23461843687648e-10	*	Rockfish	planktivorous rockfish
1886	33	rockfish	Footprint	pre_MHW_Web/NCC_11242020_JimsOld_updatedKrill_10052022.csv	Pre	0.000115411526729787	1.0905455076826e-11	5.23461843687648e-10	*	Rockfish	planktivorous rockfish
1887	33	rockfish	Footprint	pre_MHW_Web/NCC_11242020_JimsOld_updatedKrill_10052022.csv	Pre	7.00269514571589e-05	1.0905455076826e-11	5.23461843687648e-10	*	Rockfish	planktivorous rockfish
1888	33	rockfish	Footprint	pre_MHW_Web/NCC_11242020_JimsOld_updatedKrill_10052022.csv	Pre	0.000149467346853201	1.0905455076826e-11	5.23461843687648e-10	*	Rockfish	planktivorous rockfish
1889	33	rockfish	Footprint	pre_MHW_Web/NCC_11242020_JimsOld_updatedKrill_10052022.csv	Pre	0.000349453320981664	1.0905455076826e-11	5.23461843687648e-10	*	Rockfish	planktivorous rockfish
1890	33	rockfish	Footprint	pre_MHW_Web/NCC_11242020_JimsOld_updatedKrill_10052022.csv	Pre	0.000145674664592777	1.0905455076826e-11	5.23461843687648e-10	*	Rockfish	planktivorous rockfish
1891	33	rockfish	Footprint	pre_MHW_Web/NCC_11242020_JimsOld_updatedKrill_10052022.csv	Pre	0.00017486891901082	1.0905455076826e-11	5.23461843687648e-10	*	Rockfish	planktivorous rockfish
1892	33	rockfish	Footprint	pre_MHW_Web/NCC_11242020_JimsOld_updatedKrill_10052022.csv	Pre	0.000372886917325335	1.0905455076826e-11	5.23461843687648e-10	*	Rockfish	planktivorous rockfish
1893	33	rockfish	Footprint	pre_MHW_Web/NCC_11242020_JimsOld_updatedKrill_10052022.csv	Pre	0.000191269563118617	1.0905455076826e-11	5.23461843687648e-10	*	Rockfish	planktivorous rockfish
1894	33	rockfish	Footprint	pre_MHW_Web/NCC_11242020_JimsOld_updatedKrill_10052022.csv	Pre	0.000263475087554942	1.0905455076826e-11	5.23461843687648e-10	*	Rockfish	planktivorous rockfish
1895	33	rockfish	Footprint	pre_MHW_Web/NCC_11242020_JimsOld_updatedKrill_10052022.csv	Pre	0.000427983157072467	1.0905455076826e-11	5.23461843687648e-10	*	Rockfish	planktivorous rockfish
1896	33	rockfish	Footprint	pre_MHW_Web/NCC_11242020_JimsOld_updatedKrill_10052022.csv	Pre	0.000675475565154184	1.0905455076826e-11	5.23461843687648e-10	*	Rockfish	planktivorous rockfish
1897	33	rockfish	Footprint	pre_MHW_Web/NCC_11242020_JimsOld_updatedKrill_10052022.csv	Pre	0.000242532197212091	1.0905455076826e-11	5.23461843687648e-10	*	Rockfish	planktivorous rockfish
1898	33	rockfish	Footprint	pre_MHW_Web/NCC_11242020_JimsOld_updatedKrill_10052022.csv	Pre	0.000344789636860261	1.0905455076826e-11	5.23461843687648e-10	*	Rockfish	planktivorous rockfish
1899	33	rockfish	Footprint	pre_MHW_Web/NCC_11242020_JimsOld_updatedKrill_10052022.csv	Pre	0.000432590306732507	1.0905455076826e-11	5.23461843687648e-10	*	Rockfish	planktivorous rockfish
1900	33	rockfish	Footprint	pre_MHW_Web/NCC_11242020_JimsOld_updatedKrill_10052022.csv	Pre	0.000525230924855073	1.0905455076826e-11	5.23461843687648e-10	*	Rockfish	planktivorous rockfish
1901	33	rockfish	Footprint	pre_MHW_Web/NCC_11242020_JimsOld_updatedKrill_10052022.csv	Pre	0.0001347926651317	1.0905455076826e-11	5.23461843687648e-10	*	Rockfish	planktivorous rockfish
1902	33	rockfish	Footprint	pre_MHW_Web/NCC_11242020_JimsOld_updatedKrill_10052022.csv	Pre	0.000163765693825259	1.0905455076826e-11	5.23461843687648e-10	*	Rockfish	planktivorous rockfish
1903	33	rockfish	Footprint	pre_MHW_Web/NCC_11242020_JimsOld_updatedKrill_10052022.csv	Pre	0.000216847788426056	1.0905455076826e-11	5.23461843687648e-10	*	Rockfish	planktivorous rockfish
1904	33	rockfish	Footprint	pre_MHW_Web/NCC_11242020_JimsOld_updatedKrill_10052022.csv	Pre	8.35130937442352e-05	1.0905455076826e-11	5.23461843687648e-10	*	Rockfish	planktivorous rockfish
1905	33	rockfish	Footprint	pre_MHW_Web/NCC_11242020_JimsOld_updatedKrill_10052022.csv	Pre	9.70473773842415e-05	1.0905455076826e-11	5.23461843687648e-10	*	Rockfish	planktivorous rockfish
1906	33	rockfish	Footprint	pre_MHW_Web/NCC_11242020_JimsOld_updatedKrill_10052022.csv	Pre	0.000894302264020138	1.0905455076826e-11	5.23461843687648e-10	*	Rockfish	planktivorous rockfish
1907	33	rockfish	Footprint	pre_MHW_Web/NCC_11242020_JimsOld_updatedKrill_10052022.csv	Pre	8.42923515333457e-05	1.0905455076826e-11	5.23461843687648e-10	*	Rockfish	planktivorous rockfish
1908	33	rockfish	Footprint	pre_MHW_Web/NCC_11242020_JimsOld_updatedKrill_10052022.csv	Pre	0.000217415077257546	1.0905455076826e-11	5.23461843687648e-10	*	Rockfish	planktivorous rockfish
1909	33	rockfish	Footprint	pre_MHW_Web/NCC_11242020_JimsOld_updatedKrill_10052022.csv	Pre	3.2537490345565e-05	1.0905455076826e-11	5.23461843687648e-10	*	Rockfish	planktivorous rockfish
1910	33	rockfish	Footprint	pre_MHW_Web/NCC_11242020_JimsOld_updatedKrill_10052022.csv	Pre	0.000247874027076972	1.0905455076826e-11	5.23461843687648e-10	*	Rockfish	planktivorous rockfish
1911	33	rockfish	Footprint	pre_MHW_Web/NCC_11242020_JimsOld_updatedKrill_10052022.csv	Pre	9.28349421372914e-05	1.0905455076826e-11	5.23461843687648e-10	*	Rockfish	planktivorous rockfish
1912	33	rockfish	Footprint	pre_MHW_Web/NCC_11242020_JimsOld_updatedKrill_10052022.csv	Pre	0.000206504867873335	1.0905455076826e-11	5.23461843687648e-10	*	Rockfish	planktivorous rockfish
1913	33	rockfish	Footprint	pre_MHW_Web/NCC_11242020_JimsOld_updatedKrill_10052022.csv	Pre	0.000231933656504372	1.0905455076826e-11	5.23461843687648e-10	*	Rockfish	planktivorous rockfish
1914	33	rockfish	Footprint	pre_MHW_Web/NCC_11242020_JimsOld_updatedKrill_10052022.csv	Pre	0.000226142813357455	1.0905455076826e-11	5.23461843687648e-10	*	Rockfish	planktivorous rockfish
1915	33	rockfish	Footprint	pre_MHW_Web/NCC_11242020_JimsOld_updatedKrill_10052022.csv	Pre	0.00110837969805522	1.0905455076826e-11	5.23461843687648e-10	*	Rockfish	planktivorous rockfish
1916	33	rockfish	Footprint	pre_MHW_Web/NCC_11242020_JimsOld_updatedKrill_10052022.csv	Pre	0.000116132415288152	1.0905455076826e-11	5.23461843687648e-10	*	Rockfish	planktivorous rockfish
1917	33	rockfish	Footprint	pre_MHW_Web/NCC_11242020_JimsOld_updatedKrill_10052022.csv	Pre	0.000217102412294245	1.0905455076826e-11	5.23461843687648e-10	*	Rockfish	planktivorous rockfish
1918	33	rockfish	Footprint	pre_MHW_Web/NCC_11242020_JimsOld_updatedKrill_10052022.csv	Pre	0.000620000365328062	1.0905455076826e-11	5.23461843687648e-10	*	Rockfish	planktivorous rockfish
1919	33	rockfish	Footprint	pre_MHW_Web/NCC_11242020_JimsOld_updatedKrill_10052022.csv	Pre	0.000316083980891937	1.0905455076826e-11	5.23461843687648e-10	*	Rockfish	planktivorous rockfish
1920	33	rockfish	Footprint	pre_MHW_Web/NCC_11242020_JimsOld_updatedKrill_10052022.csv	Pre	0.000172396188372973	1.0905455076826e-11	5.23461843687648e-10	*	Rockfish	planktivorous rockfish
1921	33	rockfish	Footprint	pre_MHW_Web/NCC_11242020_JimsOld_updatedKrill_10052022.csv	Pre	0.000304784108939062	1.0905455076826e-11	5.23461843687648e-10	*	Rockfish	planktivorous rockfish
1922	33	rockfish	Footprint	pre_MHW_Web/NCC_11242020_JimsOld_updatedKrill_10052022.csv	Pre	0.000212225412847542	1.0905455076826e-11	5.23461843687648e-10	*	Rockfish	planktivorous rockfish
1923	33	rockfish	Footprint	pre_MHW_Web/NCC_11242020_JimsOld_updatedKrill_10052022.csv	Pre	0.000590265074868874	1.0905455076826e-11	5.23461843687648e-10	*	Rockfish	planktivorous rockfish
1924	33	rockfish	Footprint	pre_MHW_Web/NCC_11242020_JimsOld_updatedKrill_10052022.csv	Pre	0.000231153295591617	1.0905455076826e-11	5.23461843687648e-10	*	Rockfish	planktivorous rockfish
1925	33	rockfish	Footprint	pre_MHW_Web/NCC_11242020_JimsOld_updatedKrill_10052022.csv	Pre	0.000982432952370226	1.0905455076826e-11	5.23461843687648e-10	*	Rockfish	planktivorous rockfish
1926	33	rockfish	Footprint	pre_MHW_Web/NCC_11242020_JimsOld_updatedKrill_10052022.csv	Pre	0.000235989586697706	1.0905455076826e-11	5.23461843687648e-10	*	Rockfish	planktivorous rockfish
1927	33	rockfish	Footprint	pre_MHW_Web/NCC_11242020_JimsOld_updatedKrill_10052022.csv	Pre	0.000341805873460939	1.0905455076826e-11	5.23461843687648e-10	*	Rockfish	planktivorous rockfish
1928	33	rockfish	Footprint	pre_MHW_Web/NCC_11242020_JimsOld_updatedKrill_10052022.csv	Pre	9.20038953457281e-05	1.0905455076826e-11	5.23461843687648e-10	*	Rockfish	planktivorous rockfish
1929	33	rockfish	Footprint	pre_MHW_Web/NCC_11242020_JimsOld_updatedKrill_10052022.csv	Pre	0.00040947081835393	1.0905455076826e-11	5.23461843687648e-10	*	Rockfish	planktivorous rockfish
1930	33	rockfish	Footprint	pre_MHW_Web/NCC_11242020_JimsOld_updatedKrill_10052022.csv	Pre	0.000914788892500334	1.0905455076826e-11	5.23461843687648e-10	*	Rockfish	planktivorous rockfish
1931	33	rockfish	Footprint	pre_MHW_Web/NCC_11242020_JimsOld_updatedKrill_10052022.csv	Pre	0.000351073439623347	1.0905455076826e-11	5.23461843687648e-10	*	Rockfish	planktivorous rockfish
1932	33	rockfish	Footprint	pre_MHW_Web/NCC_11242020_JimsOld_updatedKrill_10052022.csv	Pre	0.00031205854376768	1.0905455076826e-11	5.23461843687648e-10	*	Rockfish	planktivorous rockfish
1933	33	rockfish	Footprint	pre_MHW_Web/NCC_11242020_JimsOld_updatedKrill_10052022.csv	Pre	0.00016701945787867	1.0905455076826e-11	5.23461843687648e-10	*	Rockfish	planktivorous rockfish
1934	33	rockfish	Footprint	pre_MHW_Web/NCC_11242020_JimsOld_updatedKrill_10052022.csv	Pre	0.000238765894081337	1.0905455076826e-11	5.23461843687648e-10	*	Rockfish	planktivorous rockfish
1935	33	rockfish	Footprint	pre_MHW_Web/NCC_11242020_JimsOld_updatedKrill_10052022.csv	Pre	0.000466508255844475	1.0905455076826e-11	5.23461843687648e-10	*	Rockfish	planktivorous rockfish
1936	33	rockfish	Footprint	pre_MHW_Web/NCC_11242020_JimsOld_updatedKrill_10052022.csv	Pre	0.000653550619792427	1.0905455076826e-11	5.23461843687648e-10	*	Rockfish	planktivorous rockfish
1937	33	rockfish	Footprint	pre_MHW_Web/NCC_11242020_JimsOld_updatedKrill_10052022.csv	Pre	4.54967744704651e-05	1.0905455076826e-11	5.23461843687648e-10	*	Rockfish	planktivorous rockfish
1938	33	rockfish	Footprint	pre_MHW_Web/NCC_11242020_JimsOld_updatedKrill_10052022.csv	Pre	0.000298235465840567	1.0905455076826e-11	5.23461843687648e-10	*	Rockfish	planktivorous rockfish
1939	33	rockfish	Footprint	pre_MHW_Web/NCC_11242020_JimsOld_updatedKrill_10052022.csv	Pre	0.00159777250537622	1.0905455076826e-11	5.23461843687648e-10	*	Rockfish	planktivorous rockfish
1940	33	rockfish	Footprint	pre_MHW_Web/NCC_11242020_JimsOld_updatedKrill_10052022.csv	Pre	0.000295034700374966	1.0905455076826e-11	5.23461843687648e-10	*	Rockfish	planktivorous rockfish
1941	33	rockfish	Footprint	pre_MHW_Web/NCC_11242020_JimsOld_updatedKrill_10052022.csv	Pre	0.000476326701335207	1.0905455076826e-11	5.23461843687648e-10	*	Rockfish	planktivorous rockfish
1942	33	rockfish	Footprint	pre_MHW_Web/NCC_11242020_JimsOld_updatedKrill_10052022.csv	Pre	0.000297355907751107	1.0905455076826e-11	5.23461843687648e-10	*	Rockfish	planktivorous rockfish
1943	33	rockfish	Footprint	pre_MHW_Web/NCC_11242020_JimsOld_updatedKrill_10052022.csv	Pre	0.000204688638426985	1.0905455076826e-11	5.23461843687648e-10	*	Rockfish	planktivorous rockfish
1944	33	rockfish	Footprint	pre_MHW_Web/NCC_11242020_JimsOld_updatedKrill_10052022.csv	Pre	0.000271855884091329	1.0905455076826e-11	5.23461843687648e-10	*	Rockfish	planktivorous rockfish
1945	33	rockfish	Footprint	pre_MHW_Web/NCC_11242020_JimsOld_updatedKrill_10052022.csv	Pre	0.000493515534425555	1.0905455076826e-11	5.23461843687648e-10	*	Rockfish	planktivorous rockfish
1946	33	rockfish	Footprint	pre_MHW_Web/NCC_11242020_JimsOld_updatedKrill_10052022.csv	Pre	0.000151561436682341	1.0905455076826e-11	5.23461843687648e-10	*	Rockfish	planktivorous rockfish
1947	33	rockfish	Footprint	pre_MHW_Web/NCC_11242020_JimsOld_updatedKrill_10052022.csv	Pre	0.000147390831811002	1.0905455076826e-11	5.23461843687648e-10	*	Rockfish	planktivorous rockfish
1948	33	rockfish	Footprint	pre_MHW_Web/NCC_11242020_JimsOld_updatedKrill_10052022.csv	Pre	0.000174600420790954	1.0905455076826e-11	5.23461843687648e-10	*	Rockfish	planktivorous rockfish
1949	33	rockfish	Footprint	pre_MHW_Web/NCC_11242020_JimsOld_updatedKrill_10052022.csv	Pre	0.000406900780440494	1.0905455076826e-11	5.23461843687648e-10	*	Rockfish	planktivorous rockfish
1950	33	rockfish	Footprint	pre_MHW_Web/NCC_11242020_JimsOld_updatedKrill_10052022.csv	Pre	0.000420350886007044	1.0905455076826e-11	5.23461843687648e-10	*	Rockfish	planktivorous rockfish
1951	33	rockfish	Footprint	pre_MHW_Web/NCC_11242020_JimsOld_updatedKrill_10052022.csv	Pre	0.000683426662927343	1.0905455076826e-11	5.23461843687648e-10	*	Rockfish	planktivorous rockfish
1952	33	rockfish	Footprint	pre_MHW_Web/NCC_11242020_JimsOld_updatedKrill_10052022.csv	Pre	0.000608441914141655	1.0905455076826e-11	5.23461843687648e-10	*	Rockfish	planktivorous rockfish
1953	33	rockfish	Footprint	pre_MHW_Web/NCC_11242020_JimsOld_updatedKrill_10052022.csv	Pre	0.000129281460897786	1.0905455076826e-11	5.23461843687648e-10	*	Rockfish	planktivorous rockfish
1954	33	rockfish	Footprint	pre_MHW_Web/NCC_11242020_JimsOld_updatedKrill_10052022.csv	Pre	0.000106909787892819	1.0905455076826e-11	5.23461843687648e-10	*	Rockfish	planktivorous rockfish
1955	33	rockfish	Footprint	pre_MHW_Web/NCC_11242020_JimsOld_updatedKrill_10052022.csv	Pre	0.000111353961730163	1.0905455076826e-11	5.23461843687648e-10	*	Rockfish	planktivorous rockfish
1956	33	rockfish	Footprint	pre_MHW_Web/NCC_11242020_JimsOld_updatedKrill_10052022.csv	Pre	0.000464958288903732	1.0905455076826e-11	5.23461843687648e-10	*	Rockfish	planktivorous rockfish
1957	33	rockfish	Footprint	pre_MHW_Web/NCC_11242020_JimsOld_updatedKrill_10052022.csv	Pre	0.000529836587066549	1.0905455076826e-11	5.23461843687648e-10	*	Rockfish	planktivorous rockfish
1958	33	rockfish	Footprint	pre_MHW_Web/NCC_11242020_JimsOld_updatedKrill_10052022.csv	Pre	0.000978100758110871	1.0905455076826e-11	5.23461843687648e-10	*	Rockfish	planktivorous rockfish
1959	33	rockfish	Footprint	pre_MHW_Web/NCC_11242020_JimsOld_updatedKrill_10052022.csv	Pre	0.000646883717497627	1.0905455076826e-11	5.23461843687648e-10	*	Rockfish	planktivorous rockfish
1960	33	rockfish	Footprint	pre_MHW_Web/NCC_11242020_JimsOld_updatedKrill_10052022.csv	Pre	0.000130447924847378	1.0905455076826e-11	5.23461843687648e-10	*	Rockfish	planktivorous rockfish
1961	33	rockfish	Footprint	pre_MHW_Web/NCC_11242020_JimsOld_updatedKrill_10052022.csv	Pre	0.000490164919213638	1.0905455076826e-11	5.23461843687648e-10	*	Rockfish	planktivorous rockfish
1962	33	rockfish	Footprint	pre_MHW_Web/NCC_11242020_JimsOld_updatedKrill_10052022.csv	Pre	0.000140289295782042	1.0905455076826e-11	5.23461843687648e-10	*	Rockfish	planktivorous rockfish
1963	33	rockfish	Footprint	pre_MHW_Web/NCC_11242020_JimsOld_updatedKrill_10052022.csv	Pre	0.000151831005098951	1.0905455076826e-11	5.23461843687648e-10	*	Rockfish	planktivorous rockfish
1964	33	rockfish	Footprint	pre_MHW_Web/NCC_11242020_JimsOld_updatedKrill_10052022.csv	Pre	0.000800101694338323	1.0905455076826e-11	5.23461843687648e-10	*	Rockfish	planktivorous rockfish
1965	33	rockfish	Footprint	pre_MHW_Web/NCC_11242020_JimsOld_updatedKrill_10052022.csv	Pre	0.000141726713919204	1.0905455076826e-11	5.23461843687648e-10	*	Rockfish	planktivorous rockfish
1966	33	rockfish	Footprint	pre_MHW_Web/NCC_11242020_JimsOld_updatedKrill_10052022.csv	Pre	0.000669338075327784	1.0905455076826e-11	5.23461843687648e-10	*	Rockfish	planktivorous rockfish
1967	33	rockfish	Footprint	pre_MHW_Web/NCC_11242020_JimsOld_updatedKrill_10052022.csv	Pre	0.000188499139002758	1.0905455076826e-11	5.23461843687648e-10	*	Rockfish	planktivorous rockfish
1968	33	rockfish	Footprint	pre_MHW_Web/NCC_11242020_JimsOld_updatedKrill_10052022.csv	Pre	0.00122918171538836	1.0905455076826e-11	5.23461843687648e-10	*	Rockfish	planktivorous rockfish
1969	33	rockfish	Footprint	pre_MHW_Web/NCC_11242020_JimsOld_updatedKrill_10052022.csv	Pre	8.49925102161041e-05	1.0905455076826e-11	5.23461843687648e-10	*	Rockfish	planktivorous rockfish
1970	33	rockfish	Footprint	pre_MHW_Web/NCC_11242020_JimsOld_updatedKrill_10052022.csv	Pre	0.000234343662282119	1.0905455076826e-11	5.23461843687648e-10	*	Rockfish	planktivorous rockfish
1971	33	rockfish	Footprint	pre_MHW_Web/NCC_11242020_JimsOld_updatedKrill_10052022.csv	Pre	5.33261392030139e-05	1.0905455076826e-11	5.23461843687648e-10	*	Rockfish	planktivorous rockfish
1972	33	rockfish	Footprint	pre_MHW_Web/NCC_11242020_JimsOld_updatedKrill_10052022.csv	Pre	0.000605834141693669	1.0905455076826e-11	5.23461843687648e-10	*	Rockfish	planktivorous rockfish
1973	33	rockfish	Footprint	pre_MHW_Web/NCC_11242020_JimsOld_updatedKrill_10052022.csv	Pre	0.000133490222118038	1.0905455076826e-11	5.23461843687648e-10	*	Rockfish	planktivorous rockfish
1974	33	rockfish	Footprint	pre_MHW_Web/NCC_11242020_JimsOld_updatedKrill_10052022.csv	Pre	0.000219225906788649	1.0905455076826e-11	5.23461843687648e-10	*	Rockfish	planktivorous rockfish
1975	33	rockfish	Footprint	pre_MHW_Web/NCC_11242020_JimsOld_updatedKrill_10052022.csv	Pre	0.000490506573042827	1.0905455076826e-11	5.23461843687648e-10	*	Rockfish	planktivorous rockfish
1976	33	rockfish	Footprint	pre_MHW_Web/NCC_11242020_JimsOld_updatedKrill_10052022.csv	Pre	6.39629212975994e-05	1.0905455076826e-11	5.23461843687648e-10	*	Rockfish	planktivorous rockfish
1977	33	rockfish	Footprint	pre_MHW_Web/NCC_11242020_JimsOld_updatedKrill_10052022.csv	Pre	0.000274428317150296	1.0905455076826e-11	5.23461843687648e-10	*	Rockfish	planktivorous rockfish
1978	33	rockfish	Footprint	pre_MHW_Web/NCC_11242020_JimsOld_updatedKrill_10052022.csv	Pre	0.000593247175700042	1.0905455076826e-11	5.23461843687648e-10	*	Rockfish	planktivorous rockfish
1979	33	rockfish	Footprint	pre_MHW_Web/NCC_11242020_JimsOld_updatedKrill_10052022.csv	Pre	0.000200304837512178	1.0905455076826e-11	5.23461843687648e-10	*	Rockfish	planktivorous rockfish
1980	33	rockfish	Footprint	pre_MHW_Web/NCC_11242020_JimsOld_updatedKrill_10052022.csv	Pre	0.000189506871895632	1.0905455076826e-11	5.23461843687648e-10	*	Rockfish	planktivorous rockfish
1981	33	rockfish	Footprint	pre_MHW_Web/NCC_11242020_JimsOld_updatedKrill_10052022.csv	Pre	0.000119287003850213	1.0905455076826e-11	5.23461843687648e-10	*	Rockfish	planktivorous rockfish
1982	33	rockfish	Footprint	pre_MHW_Web/NCC_11242020_JimsOld_updatedKrill_10052022.csv	Pre	0.000618476348967633	1.0905455076826e-11	5.23461843687648e-10	*	Rockfish	planktivorous rockfish
1983	33	rockfish	Footprint	pre_MHW_Web/NCC_11242020_JimsOld_updatedKrill_10052022.csv	Pre	0.000338990778485479	1.0905455076826e-11	5.23461843687648e-10	*	Rockfish	planktivorous rockfish
1984	33	rockfish	Footprint	pre_MHW_Web/NCC_11242020_JimsOld_updatedKrill_10052022.csv	Pre	0.000770992915167411	1.0905455076826e-11	5.23461843687648e-10	*	Rockfish	planktivorous rockfish
1985	33	rockfish	Footprint	pre_MHW_Web/NCC_11242020_JimsOld_updatedKrill_10052022.csv	Pre	0.000107306024009178	1.0905455076826e-11	5.23461843687648e-10	*	Rockfish	planktivorous rockfish
1986	33	rockfish	Footprint	pre_MHW_Web/NCC_11242020_JimsOld_updatedKrill_10052022.csv	Pre	0.000395947309692373	1.0905455076826e-11	5.23461843687648e-10	*	Rockfish	planktivorous rockfish
1987	33	rockfish	Footprint	pre_MHW_Web/NCC_11242020_JimsOld_updatedKrill_10052022.csv	Pre	0.000286031798565186	1.0905455076826e-11	5.23461843687648e-10	*	Rockfish	planktivorous rockfish
1988	33	rockfish	Footprint	pre_MHW_Web/NCC_11242020_JimsOld_updatedKrill_10052022.csv	Pre	0.000573155569290801	1.0905455076826e-11	5.23461843687648e-10	*	Rockfish	planktivorous rockfish
1989	33	rockfish	Footprint	pre_MHW_Web/NCC_11242020_JimsOld_updatedKrill_10052022.csv	Pre	0.000102974189060263	1.0905455076826e-11	5.23461843687648e-10	*	Rockfish	planktivorous rockfish
1990	33	rockfish	Footprint	pre_MHW_Web/NCC_11242020_JimsOld_updatedKrill_10052022.csv	Pre	0.00107112273983135	1.0905455076826e-11	5.23461843687648e-10	*	Rockfish	planktivorous rockfish
1991	33	rockfish	Footprint	pre_MHW_Web/NCC_11242020_JimsOld_updatedKrill_10052022.csv	Pre	6.81292099547232e-05	1.0905455076826e-11	5.23461843687648e-10	*	Rockfish	planktivorous rockfish
1992	33	rockfish	Footprint	pre_MHW_Web/NCC_11242020_JimsOld_updatedKrill_10052022.csv	Pre	4.51819135471941e-05	1.0905455076826e-11	5.23461843687648e-10	*	Rockfish	planktivorous rockfish
1993	33	rockfish	Footprint	pre_MHW_Web/NCC_11242020_JimsOld_updatedKrill_10052022.csv	Pre	0.000130207304611025	1.0905455076826e-11	5.23461843687648e-10	*	Rockfish	planktivorous rockfish
1994	33	rockfish	Footprint	pre_MHW_Web/NCC_11242020_JimsOld_updatedKrill_10052022.csv	Pre	0.000155112507581432	1.0905455076826e-11	5.23461843687648e-10	*	Rockfish	planktivorous rockfish
1995	33	rockfish	Footprint	pre_MHW_Web/NCC_11242020_JimsOld_updatedKrill_10052022.csv	Pre	9.00012362940204e-05	1.0905455076826e-11	5.23461843687648e-10	*	Rockfish	planktivorous rockfish
1996	33	rockfish	Footprint	pre_MHW_Web/NCC_11242020_JimsOld_updatedKrill_10052022.csv	Pre	0.000305211386295595	1.0905455076826e-11	5.23461843687648e-10	*	Rockfish	planktivorous rockfish
1997	33	rockfish	Footprint	pre_MHW_Web/NCC_11242020_JimsOld_updatedKrill_10052022.csv	Pre	0.000214265674412078	1.0905455076826e-11	5.23461843687648e-10	*	Rockfish	planktivorous rockfish
1998	33	rockfish	Footprint	pre_MHW_Web/NCC_11242020_JimsOld_updatedKrill_10052022.csv	Pre	0.000191589473289476	1.0905455076826e-11	5.23461843687648e-10	*	Rockfish	planktivorous rockfish
1999	33	rockfish	Footprint	pre_MHW_Web/NCC_11242020_JimsOld_updatedKrill_10052022.csv	Pre	0.000160520406042482	1.0905455076826e-11	5.23461843687648e-10	*	Rockfish	planktivorous rockfish
[truncated: 14,001 more rows]
