# Supplementary material for: Marine heatwaves disrupt ecosystem structure and function via altered food webs and energy flux
Source: Nat Commun. 2024 Mar 13;15:1988. doi: 10.1038/s41467-024-46263-2 (PMC10937662; doi:10.1038/s41467-024-46263-2)
Supplement: Supplementary file 6 — Source Data [file 41467_2024_46263_MOESM6_ESM.zip › FigS5.csv]

	FG.Num	FG	name	Model	MHW	value	p.value	p.corr	SS	Group	V3
1	68	shearwater	Footprint	post_MHW_Web/NCC2_NCC1Matched_10042022.csv	Post	1.87843179509257e-06	5.71184255609925e-57	2.74168442692764e-55	*	Predators	sooty shearwaters
2	68	shearwater	Footprint	post_MHW_Web/NCC2_NCC1Matched_10042022.csv	Post	3.63411390154548e-05	5.71184255609925e-57	2.74168442692764e-55	*	Predators	sooty shearwaters
3	68	shearwater	Footprint	pre_MHW_Web/NCC_11242020_JimsOld_updatedKrill_10052022.csv	Pre	0.00080057745013738	5.71184255609925e-57	2.74168442692764e-55	*	Predators	sooty shearwaters
4	68	shearwater	Footprint	pre_MHW_Web/NCC_11242020_JimsOld_updatedKrill_10052022.csv	Pre	0.000456733802083824	5.71184255609925e-57	2.74168442692764e-55	*	Predators	sooty shearwaters
5	68	shearwater	Footprint	post_MHW_Web/NCC2_NCC1Matched_10042022.csv	Post	2.20764694847195e-05	5.71184255609925e-57	2.74168442692764e-55	*	Predators	sooty shearwaters
6	68	shearwater	Footprint	pre_MHW_Web/NCC_11242020_JimsOld_updatedKrill_10052022.csv	Pre	0.000196646607674904	5.71184255609925e-57	2.74168442692764e-55	*	Predators	sooty shearwaters
7	68	shearwater	Footprint	post_MHW_Web/NCC2_NCC1Matched_10042022.csv	Post	5.81083327364561e-05	5.71184255609925e-57	2.74168442692764e-55	*	Predators	sooty shearwaters
8	68	shearwater	Footprint	pre_MHW_Web/NCC_11242020_JimsOld_updatedKrill_10052022.csv	Pre	4.08858083506607e-05	5.71184255609925e-57	2.74168442692764e-55	*	Predators	sooty shearwaters
9	68	shearwater	Footprint	post_MHW_Web/NCC2_NCC1Matched_10042022.csv	Post	4.56396298394356e-05	5.71184255609925e-57	2.74168442692764e-55	*	Predators	sooty shearwaters
10	68	shearwater	Footprint	pre_MHW_Web/NCC_11242020_JimsOld_updatedKrill_10052022.csv	Pre	0.0011257203182048	5.71184255609925e-57	2.74168442692764e-55	*	Predators	sooty shearwaters
11	68	shearwater	Footprint	post_MHW_Web/NCC2_NCC1Matched_10042022.csv	Post	7.7896793962608e-05	5.71184255609925e-57	2.74168442692764e-55	*	Predators	sooty shearwaters
12	68	shearwater	Footprint	pre_MHW_Web/NCC_11242020_JimsOld_updatedKrill_10052022.csv	Pre	0.000187643249064113	5.71184255609925e-57	2.74168442692764e-55	*	Predators	sooty shearwaters
13	68	shearwater	Footprint	post_MHW_Web/NCC2_NCC1Matched_10042022.csv	Post	2.65169838455874e-05	5.71184255609925e-57	2.74168442692764e-55	*	Predators	sooty shearwaters
14	68	shearwater	Footprint	pre_MHW_Web/NCC_11242020_JimsOld_updatedKrill_10052022.csv	Pre	0.000856813254029232	5.71184255609925e-57	2.74168442692764e-55	*	Predators	sooty shearwaters
15	68	shearwater	Footprint	post_MHW_Web/NCC2_NCC1Matched_10042022.csv	Post	0.000112015934958042	5.71184255609925e-57	2.74168442692764e-55	*	Predators	sooty shearwaters
16	68	shearwater	Footprint	pre_MHW_Web/NCC_11242020_JimsOld_updatedKrill_10052022.csv	Pre	7.26127978311504e-05	5.71184255609925e-57	2.74168442692764e-55	*	Predators	sooty shearwaters
17	68	shearwater	Footprint	post_MHW_Web/NCC2_NCC1Matched_10042022.csv	Post	0.000116902785646482	5.71184255609925e-57	2.74168442692764e-55	*	Predators	sooty shearwaters
18	68	shearwater	Footprint	pre_MHW_Web/NCC_11242020_JimsOld_updatedKrill_10052022.csv	Pre	1.78277406603354e-05	5.71184255609925e-57	2.74168442692764e-55	*	Predators	sooty shearwaters
19	68	shearwater	Footprint	post_MHW_Web/NCC2_NCC1Matched_10042022.csv	Post	5.51830981039845e-05	5.71184255609925e-57	2.74168442692764e-55	*	Predators	sooty shearwaters
20	68	shearwater	Footprint	pre_MHW_Web/NCC_11242020_JimsOld_updatedKrill_10052022.csv	Pre	6.90415857296205e-05	5.71184255609925e-57	2.74168442692764e-55	*	Predators	sooty shearwaters
21	68	shearwater	Footprint	post_MHW_Web/NCC2_NCC1Matched_10042022.csv	Post	8.13041878292553e-05	5.71184255609925e-57	2.74168442692764e-55	*	Predators	sooty shearwaters
22	68	shearwater	Footprint	pre_MHW_Web/NCC_11242020_JimsOld_updatedKrill_10052022.csv	Pre	0.000246982005207139	5.71184255609925e-57	2.74168442692764e-55	*	Predators	sooty shearwaters
23	68	shearwater	Footprint	post_MHW_Web/NCC2_NCC1Matched_10042022.csv	Post	2.06614906444401e-05	5.71184255609925e-57	2.74168442692764e-55	*	Predators	sooty shearwaters
24	68	shearwater	Footprint	pre_MHW_Web/NCC_11242020_JimsOld_updatedKrill_10052022.csv	Pre	9.58360110919039e-05	5.71184255609925e-57	2.74168442692764e-55	*	Predators	sooty shearwaters
25	68	shearwater	Footprint	post_MHW_Web/NCC2_NCC1Matched_10042022.csv	Post	3.07234080452487e-05	5.71184255609925e-57	2.74168442692764e-55	*	Predators	sooty shearwaters
26	68	shearwater	Footprint	pre_MHW_Web/NCC_11242020_JimsOld_updatedKrill_10052022.csv	Pre	0.000522973312668008	5.71184255609925e-57	2.74168442692764e-55	*	Predators	sooty shearwaters
27	68	shearwater	Footprint	post_MHW_Web/NCC2_NCC1Matched_10042022.csv	Post	0.000266979663745004	5.71184255609925e-57	2.74168442692764e-55	*	Predators	sooty shearwaters
28	68	shearwater	Footprint	pre_MHW_Web/NCC_11242020_JimsOld_updatedKrill_10052022.csv	Pre	6.30658338919232e-05	5.71184255609925e-57	2.74168442692764e-55	*	Predators	sooty shearwaters
29	68	shearwater	Footprint	post_MHW_Web/NCC2_NCC1Matched_10042022.csv	Post	0.000130493573643683	5.71184255609925e-57	2.74168442692764e-55	*	Predators	sooty shearwaters
30	68	shearwater	Footprint	pre_MHW_Web/NCC_11242020_JimsOld_updatedKrill_10052022.csv	Pre	1.1356049278495e-05	5.71184255609925e-57	2.74168442692764e-55	*	Predators	sooty shearwaters
31	68	shearwater	Footprint	post_MHW_Web/NCC2_NCC1Matched_10042022.csv	Post	4.75108786253192e-06	5.71184255609925e-57	2.74168442692764e-55	*	Predators	sooty shearwaters
32	68	shearwater	Footprint	pre_MHW_Web/NCC_11242020_JimsOld_updatedKrill_10052022.csv	Pre	5.39437220568229e-05	5.71184255609925e-57	2.74168442692764e-55	*	Predators	sooty shearwaters
33	68	shearwater	Footprint	post_MHW_Web/NCC2_NCC1Matched_10042022.csv	Post	9.7523445589708e-06	5.71184255609925e-57	2.74168442692764e-55	*	Predators	sooty shearwaters
34	68	shearwater	Footprint	pre_MHW_Web/NCC_11242020_JimsOld_updatedKrill_10052022.csv	Pre	3.35295561870439e-05	5.71184255609925e-57	2.74168442692764e-55	*	Predators	sooty shearwaters
35	68	shearwater	Footprint	post_MHW_Web/NCC2_NCC1Matched_10042022.csv	Post	7.50936495172389e-05	5.71184255609925e-57	2.74168442692764e-55	*	Predators	sooty shearwaters
36	68	shearwater	Footprint	pre_MHW_Web/NCC_11242020_JimsOld_updatedKrill_10052022.csv	Pre	0.00128888628901417	5.71184255609925e-57	2.74168442692764e-55	*	Predators	sooty shearwaters
37	68	shearwater	Footprint	post_MHW_Web/NCC2_NCC1Matched_10042022.csv	Post	7.91007389595783e-05	5.71184255609925e-57	2.74168442692764e-55	*	Predators	sooty shearwaters
38	68	shearwater	Footprint	pre_MHW_Web/NCC_11242020_JimsOld_updatedKrill_10052022.csv	Pre	5.70788086790706e-05	5.71184255609925e-57	2.74168442692764e-55	*	Predators	sooty shearwaters
39	68	shearwater	Footprint	post_MHW_Web/NCC2_NCC1Matched_10042022.csv	Post	7.83858258363191e-05	5.71184255609925e-57	2.74168442692764e-55	*	Predators	sooty shearwaters
40	68	shearwater	Footprint	pre_MHW_Web/NCC_11242020_JimsOld_updatedKrill_10052022.csv	Pre	0.000122266922692064	5.71184255609925e-57	2.74168442692764e-55	*	Predators	sooty shearwaters
41	68	shearwater	Footprint	post_MHW_Web/NCC2_NCC1Matched_10042022.csv	Post	9.27569008224207e-05	5.71184255609925e-57	2.74168442692764e-55	*	Predators	sooty shearwaters
42	68	shearwater	Footprint	pre_MHW_Web/NCC_11242020_JimsOld_updatedKrill_10052022.csv	Pre	9.00123233115275e-05	5.71184255609925e-57	2.74168442692764e-55	*	Predators	sooty shearwaters
43	68	shearwater	Footprint	post_MHW_Web/NCC2_NCC1Matched_10042022.csv	Post	1.04569141821647e-05	5.71184255609925e-57	2.74168442692764e-55	*	Predators	sooty shearwaters
44	68	shearwater	Footprint	pre_MHW_Web/NCC_11242020_JimsOld_updatedKrill_10052022.csv	Pre	0.00017020987530002	5.71184255609925e-57	2.74168442692764e-55	*	Predators	sooty shearwaters
45	68	shearwater	Footprint	post_MHW_Web/NCC2_NCC1Matched_10042022.csv	Post	0.00039424142869545	5.71184255609925e-57	2.74168442692764e-55	*	Predators	sooty shearwaters
46	68	shearwater	Footprint	pre_MHW_Web/NCC_11242020_JimsOld_updatedKrill_10052022.csv	Pre	0.00013592529278275	5.71184255609925e-57	2.74168442692764e-55	*	Predators	sooty shearwaters
47	68	shearwater	Footprint	pre_MHW_Web/NCC_11242020_JimsOld_updatedKrill_10052022.csv	Pre	0.000354680259125522	5.71184255609925e-57	2.74168442692764e-55	*	Predators	sooty shearwaters
48	68	shearwater	Footprint	post_MHW_Web/NCC2_NCC1Matched_10042022.csv	Post	0.000101143174651021	5.71184255609925e-57	2.74168442692764e-55	*	Predators	sooty shearwaters
49	68	shearwater	Footprint	pre_MHW_Web/NCC_11242020_JimsOld_updatedKrill_10052022.csv	Pre	0.000655248193974707	5.71184255609925e-57	2.74168442692764e-55	*	Predators	sooty shearwaters
50	68	shearwater	Footprint	post_MHW_Web/NCC2_NCC1Matched_10042022.csv	Post	4.72612727483349e-05	5.71184255609925e-57	2.74168442692764e-55	*	Predators	sooty shearwaters
51	68	shearwater	Footprint	pre_MHW_Web/NCC_11242020_JimsOld_updatedKrill_10052022.csv	Pre	0.000272329755389108	5.71184255609925e-57	2.74168442692764e-55	*	Predators	sooty shearwaters
52	68	shearwater	Footprint	post_MHW_Web/NCC2_NCC1Matched_10042022.csv	Post	8.32090107151587e-05	5.71184255609925e-57	2.74168442692764e-55	*	Predators	sooty shearwaters
53	68	shearwater	Footprint	pre_MHW_Web/NCC_11242020_JimsOld_updatedKrill_10052022.csv	Pre	6.71084088358137e-06	5.71184255609925e-57	2.74168442692764e-55	*	Predators	sooty shearwaters
54	68	shearwater	Footprint	post_MHW_Web/NCC2_NCC1Matched_10042022.csv	Post	6.00721418547905e-05	5.71184255609925e-57	2.74168442692764e-55	*	Predators	sooty shearwaters
55	68	shearwater	Footprint	pre_MHW_Web/NCC_11242020_JimsOld_updatedKrill_10052022.csv	Pre	8.3953239522947e-05	5.71184255609925e-57	2.74168442692764e-55	*	Predators	sooty shearwaters
56	68	shearwater	Footprint	post_MHW_Web/NCC2_NCC1Matched_10042022.csv	Post	5.77950144763933e-05	5.71184255609925e-57	2.74168442692764e-55	*	Predators	sooty shearwaters
57	68	shearwater	Footprint	pre_MHW_Web/NCC_11242020_JimsOld_updatedKrill_10052022.csv	Pre	0.000489432352882635	5.71184255609925e-57	2.74168442692764e-55	*	Predators	sooty shearwaters
58	68	shearwater	Footprint	post_MHW_Web/NCC2_NCC1Matched_10042022.csv	Post	0.000173008395088758	5.71184255609925e-57	2.74168442692764e-55	*	Predators	sooty shearwaters
59	68	shearwater	Footprint	post_MHW_Web/NCC2_NCC1Matched_10042022.csv	Post	2.94852006946356e-05	5.71184255609925e-57	2.74168442692764e-55	*	Predators	sooty shearwaters
60	68	shearwater	Footprint	pre_MHW_Web/NCC_11242020_JimsOld_updatedKrill_10052022.csv	Pre	0.000138535057376161	5.71184255609925e-57	2.74168442692764e-55	*	Predators	sooty shearwaters
61	68	shearwater	Footprint	post_MHW_Web/NCC2_NCC1Matched_10042022.csv	Post	2.43184777379379e-05	5.71184255609925e-57	2.74168442692764e-55	*	Predators	sooty shearwaters
62	68	shearwater	Footprint	pre_MHW_Web/NCC_11242020_JimsOld_updatedKrill_10052022.csv	Pre	0.000266088541850666	5.71184255609925e-57	2.74168442692764e-55	*	Predators	sooty shearwaters
63	68	shearwater	Footprint	post_MHW_Web/NCC2_NCC1Matched_10042022.csv	Post	9.26836594593133e-05	5.71184255609925e-57	2.74168442692764e-55	*	Predators	sooty shearwaters
64	68	shearwater	Footprint	pre_MHW_Web/NCC_11242020_JimsOld_updatedKrill_10052022.csv	Pre	0.000102032224113919	5.71184255609925e-57	2.74168442692764e-55	*	Predators	sooty shearwaters
65	68	shearwater	Footprint	post_MHW_Web/NCC2_NCC1Matched_10042022.csv	Post	4.51136006674708e-05	5.71184255609925e-57	2.74168442692764e-55	*	Predators	sooty shearwaters
66	68	shearwater	Footprint	pre_MHW_Web/NCC_11242020_JimsOld_updatedKrill_10052022.csv	Pre	8.98013812324296e-05	5.71184255609925e-57	2.74168442692764e-55	*	Predators	sooty shearwaters
67	68	shearwater	Footprint	post_MHW_Web/NCC2_NCC1Matched_10042022.csv	Post	9.72665278367367e-05	5.71184255609925e-57	2.74168442692764e-55	*	Predators	sooty shearwaters
68	68	shearwater	Footprint	pre_MHW_Web/NCC_11242020_JimsOld_updatedKrill_10052022.csv	Pre	0.000121843130530181	5.71184255609925e-57	2.74168442692764e-55	*	Predators	sooty shearwaters
69	68	shearwater	Footprint	post_MHW_Web/NCC2_NCC1Matched_10042022.csv	Post	5.4946960516371e-05	5.71184255609925e-57	2.74168442692764e-55	*	Predators	sooty shearwaters
70	68	shearwater	Footprint	pre_MHW_Web/NCC_11242020_JimsOld_updatedKrill_10052022.csv	Pre	0.0001836787007179	5.71184255609925e-57	2.74168442692764e-55	*	Predators	sooty shearwaters
71	68	shearwater	Footprint	post_MHW_Web/NCC2_NCC1Matched_10042022.csv	Post	9.22367972722087e-05	5.71184255609925e-57	2.74168442692764e-55	*	Predators	sooty shearwaters
72	68	shearwater	Footprint	pre_MHW_Web/NCC_11242020_JimsOld_updatedKrill_10052022.csv	Pre	0.000219923475671714	5.71184255609925e-57	2.74168442692764e-55	*	Predators	sooty shearwaters
73	68	shearwater	Footprint	post_MHW_Web/NCC2_NCC1Matched_10042022.csv	Post	7.72854188347698e-05	5.71184255609925e-57	2.74168442692764e-55	*	Predators	sooty shearwaters
74	68	shearwater	Footprint	pre_MHW_Web/NCC_11242020_JimsOld_updatedKrill_10052022.csv	Pre	0.000202610854776959	5.71184255609925e-57	2.74168442692764e-55	*	Predators	sooty shearwaters
75	68	shearwater	Footprint	post_MHW_Web/NCC2_NCC1Matched_10042022.csv	Post	2.42036596404992e-05	5.71184255609925e-57	2.74168442692764e-55	*	Predators	sooty shearwaters
76	68	shearwater	Footprint	pre_MHW_Web/NCC_11242020_JimsOld_updatedKrill_10052022.csv	Pre	8.82906517714999e-05	5.71184255609925e-57	2.74168442692764e-55	*	Predators	sooty shearwaters
77	68	shearwater	Footprint	post_MHW_Web/NCC2_NCC1Matched_10042022.csv	Post	4.18861379168428e-06	5.71184255609925e-57	2.74168442692764e-55	*	Predators	sooty shearwaters
78	68	shearwater	Footprint	pre_MHW_Web/NCC_11242020_JimsOld_updatedKrill_10052022.csv	Pre	9.43586238411511e-05	5.71184255609925e-57	2.74168442692764e-55	*	Predators	sooty shearwaters
79	68	shearwater	Footprint	post_MHW_Web/NCC2_NCC1Matched_10042022.csv	Post	2.38822399457083e-05	5.71184255609925e-57	2.74168442692764e-55	*	Predators	sooty shearwaters
80	68	shearwater	Footprint	pre_MHW_Web/NCC_11242020_JimsOld_updatedKrill_10052022.csv	Pre	0.000296372005126389	5.71184255609925e-57	2.74168442692764e-55	*	Predators	sooty shearwaters
81	68	shearwater	Footprint	post_MHW_Web/NCC2_NCC1Matched_10042022.csv	Post	0.000631911672994752	5.71184255609925e-57	2.74168442692764e-55	*	Predators	sooty shearwaters
82	68	shearwater	Footprint	pre_MHW_Web/NCC_11242020_JimsOld_updatedKrill_10052022.csv	Pre	8.34732497861288e-05	5.71184255609925e-57	2.74168442692764e-55	*	Predators	sooty shearwaters
83	68	shearwater	Footprint	post_MHW_Web/NCC2_NCC1Matched_10042022.csv	Post	6.58028084444676e-05	5.71184255609925e-57	2.74168442692764e-55	*	Predators	sooty shearwaters
84	68	shearwater	Footprint	pre_MHW_Web/NCC_11242020_JimsOld_updatedKrill_10052022.csv	Pre	0.000280162451965122	5.71184255609925e-57	2.74168442692764e-55	*	Predators	sooty shearwaters
85	68	shearwater	Footprint	post_MHW_Web/NCC2_NCC1Matched_10042022.csv	Post	3.86328574205061e-05	5.71184255609925e-57	2.74168442692764e-55	*	Predators	sooty shearwaters
86	68	shearwater	Footprint	pre_MHW_Web/NCC_11242020_JimsOld_updatedKrill_10052022.csv	Pre	0.000402432375212858	5.71184255609925e-57	2.74168442692764e-55	*	Predators	sooty shearwaters
87	68	shearwater	Footprint	post_MHW_Web/NCC2_NCC1Matched_10042022.csv	Post	0.000402012163848579	5.71184255609925e-57	2.74168442692764e-55	*	Predators	sooty shearwaters
88	68	shearwater	Footprint	pre_MHW_Web/NCC_11242020_JimsOld_updatedKrill_10052022.csv	Pre	0.000422976672315155	5.71184255609925e-57	2.74168442692764e-55	*	Predators	sooty shearwaters
89	68	shearwater	Footprint	post_MHW_Web/NCC2_NCC1Matched_10042022.csv	Post	9.42999783059679e-05	5.71184255609925e-57	2.74168442692764e-55	*	Predators	sooty shearwaters
90	68	shearwater	Footprint	pre_MHW_Web/NCC_11242020_JimsOld_updatedKrill_10052022.csv	Pre	0.000402463979472152	5.71184255609925e-57	2.74168442692764e-55	*	Predators	sooty shearwaters
91	68	shearwater	Footprint	post_MHW_Web/NCC2_NCC1Matched_10042022.csv	Post	2.50348809927622e-05	5.71184255609925e-57	2.74168442692764e-55	*	Predators	sooty shearwaters
92	68	shearwater	Footprint	pre_MHW_Web/NCC_11242020_JimsOld_updatedKrill_10052022.csv	Pre	0.000653675340805543	5.71184255609925e-57	2.74168442692764e-55	*	Predators	sooty shearwaters
93	68	shearwater	Footprint	post_MHW_Web/NCC2_NCC1Matched_10042022.csv	Post	9.75524429599827e-05	5.71184255609925e-57	2.74168442692764e-55	*	Predators	sooty shearwaters
94	68	shearwater	Footprint	pre_MHW_Web/NCC_11242020_JimsOld_updatedKrill_10052022.csv	Pre	0.000321782291305365	5.71184255609925e-57	2.74168442692764e-55	*	Predators	sooty shearwaters
95	68	shearwater	Footprint	post_MHW_Web/NCC2_NCC1Matched_10042022.csv	Post	4.09143870280813e-05	5.71184255609925e-57	2.74168442692764e-55	*	Predators	sooty shearwaters
96	68	shearwater	Footprint	pre_MHW_Web/NCC_11242020_JimsOld_updatedKrill_10052022.csv	Pre	0.000171623114560287	5.71184255609925e-57	2.74168442692764e-55	*	Predators	sooty shearwaters
97	68	shearwater	Footprint	post_MHW_Web/NCC2_NCC1Matched_10042022.csv	Post	6.02739035083364e-05	5.71184255609925e-57	2.74168442692764e-55	*	Predators	sooty shearwaters
98	68	shearwater	Footprint	pre_MHW_Web/NCC_11242020_JimsOld_updatedKrill_10052022.csv	Pre	0.000851882526701396	5.71184255609925e-57	2.74168442692764e-55	*	Predators	sooty shearwaters
99	68	shearwater	Footprint	post_MHW_Web/NCC2_NCC1Matched_10042022.csv	Post	1.05051292026789e-05	5.71184255609925e-57	2.74168442692764e-55	*	Predators	sooty shearwaters
100	68	shearwater	Footprint	pre_MHW_Web/NCC_11242020_JimsOld_updatedKrill_10052022.csv	Pre	7.1738628052509e-05	5.71184255609925e-57	2.74168442692764e-55	*	Predators	sooty shearwaters
101	68	shearwater	Footprint	post_MHW_Web/NCC2_NCC1Matched_10042022.csv	Post	6.1244926518173e-05	5.71184255609925e-57	2.74168442692764e-55	*	Predators	sooty shearwaters
102	68	shearwater	Footprint	pre_MHW_Web/NCC_11242020_JimsOld_updatedKrill_10052022.csv	Pre	3.1340743964477e-05	5.71184255609925e-57	2.74168442692764e-55	*	Predators	sooty shearwaters
103	68	shearwater	Footprint	post_MHW_Web/NCC2_NCC1Matched_10042022.csv	Post	1.49476828720778e-05	5.71184255609925e-57	2.74168442692764e-55	*	Predators	sooty shearwaters
104	68	shearwater	Footprint	pre_MHW_Web/NCC_11242020_JimsOld_updatedKrill_10052022.csv	Pre	9.91488936900271e-05	5.71184255609925e-57	2.74168442692764e-55	*	Predators	sooty shearwaters
105	68	shearwater	Footprint	pre_MHW_Web/NCC_11242020_JimsOld_updatedKrill_10052022.csv	Pre	0.000238268022325518	5.71184255609925e-57	2.74168442692764e-55	*	Predators	sooty shearwaters
106	68	shearwater	Footprint	post_MHW_Web/NCC2_NCC1Matched_10042022.csv	Post	7.87038918315415e-05	5.71184255609925e-57	2.74168442692764e-55	*	Predators	sooty shearwaters
107	68	shearwater	Footprint	pre_MHW_Web/NCC_11242020_JimsOld_updatedKrill_10052022.csv	Pre	2.66855112626383e-05	5.71184255609925e-57	2.74168442692764e-55	*	Predators	sooty shearwaters
108	68	shearwater	Footprint	post_MHW_Web/NCC2_NCC1Matched_10042022.csv	Post	3.41800289032981e-05	5.71184255609925e-57	2.74168442692764e-55	*	Predators	sooty shearwaters
109	68	shearwater	Footprint	pre_MHW_Web/NCC_11242020_JimsOld_updatedKrill_10052022.csv	Pre	0.000196350290244439	5.71184255609925e-57	2.74168442692764e-55	*	Predators	sooty shearwaters
110	68	shearwater	Footprint	post_MHW_Web/NCC2_NCC1Matched_10042022.csv	Post	0.000144837102038715	5.71184255609925e-57	2.74168442692764e-55	*	Predators	sooty shearwaters
111	68	shearwater	Footprint	pre_MHW_Web/NCC_11242020_JimsOld_updatedKrill_10052022.csv	Pre	0.000433883658637873	5.71184255609925e-57	2.74168442692764e-55	*	Predators	sooty shearwaters
112	68	shearwater	Footprint	post_MHW_Web/NCC2_NCC1Matched_10042022.csv	Post	9.89281027779981e-05	5.71184255609925e-57	2.74168442692764e-55	*	Predators	sooty shearwaters
113	68	shearwater	Footprint	pre_MHW_Web/NCC_11242020_JimsOld_updatedKrill_10052022.csv	Pre	6.98724496590991e-05	5.71184255609925e-57	2.74168442692764e-55	*	Predators	sooty shearwaters
114	68	shearwater	Footprint	post_MHW_Web/NCC2_NCC1Matched_10042022.csv	Post	1.02347291544216e-05	5.71184255609925e-57	2.74168442692764e-55	*	Predators	sooty shearwaters
115	68	shearwater	Footprint	pre_MHW_Web/NCC_11242020_JimsOld_updatedKrill_10052022.csv	Pre	1.03550374190247e-05	5.71184255609925e-57	2.74168442692764e-55	*	Predators	sooty shearwaters
116	68	shearwater	Footprint	post_MHW_Web/NCC2_NCC1Matched_10042022.csv	Post	4.15163119335088e-05	5.71184255609925e-57	2.74168442692764e-55	*	Predators	sooty shearwaters
117	68	shearwater	Footprint	pre_MHW_Web/NCC_11242020_JimsOld_updatedKrill_10052022.csv	Pre	0.000259928123685551	5.71184255609925e-57	2.74168442692764e-55	*	Predators	sooty shearwaters
118	68	shearwater	Footprint	post_MHW_Web/NCC2_NCC1Matched_10042022.csv	Post	2.96948382777313e-05	5.71184255609925e-57	2.74168442692764e-55	*	Predators	sooty shearwaters
119	68	shearwater	Footprint	pre_MHW_Web/NCC_11242020_JimsOld_updatedKrill_10052022.csv	Pre	0.000114246900214171	5.71184255609925e-57	2.74168442692764e-55	*	Predators	sooty shearwaters
120	68	shearwater	Footprint	post_MHW_Web/NCC2_NCC1Matched_10042022.csv	Post	3.9196193080776e-05	5.71184255609925e-57	2.74168442692764e-55	*	Predators	sooty shearwaters
121	68	shearwater	Footprint	pre_MHW_Web/NCC_11242020_JimsOld_updatedKrill_10052022.csv	Pre	8.71346099286133e-05	5.71184255609925e-57	2.74168442692764e-55	*	Predators	sooty shearwaters
122	68	shearwater	Footprint	post_MHW_Web/NCC2_NCC1Matched_10042022.csv	Post	2.0535330193852e-05	5.71184255609925e-57	2.74168442692764e-55	*	Predators	sooty shearwaters
123	68	shearwater	Footprint	pre_MHW_Web/NCC_11242020_JimsOld_updatedKrill_10052022.csv	Pre	0.000725998827750323	5.71184255609925e-57	2.74168442692764e-55	*	Predators	sooty shearwaters
124	68	shearwater	Footprint	post_MHW_Web/NCC2_NCC1Matched_10042022.csv	Post	2.07707492889832e-05	5.71184255609925e-57	2.74168442692764e-55	*	Predators	sooty shearwaters
125	68	shearwater	Footprint	pre_MHW_Web/NCC_11242020_JimsOld_updatedKrill_10052022.csv	Pre	0.000335795475323547	5.71184255609925e-57	2.74168442692764e-55	*	Predators	sooty shearwaters
126	68	shearwater	Footprint	post_MHW_Web/NCC2_NCC1Matched_10042022.csv	Post	1.92551355104451e-05	5.71184255609925e-57	2.74168442692764e-55	*	Predators	sooty shearwaters
127	68	shearwater	Footprint	pre_MHW_Web/NCC_11242020_JimsOld_updatedKrill_10052022.csv	Pre	0.000394126448951425	5.71184255609925e-57	2.74168442692764e-55	*	Predators	sooty shearwaters
128	68	shearwater	Footprint	post_MHW_Web/NCC2_NCC1Matched_10042022.csv	Post	9.15197459118325e-05	5.71184255609925e-57	2.74168442692764e-55	*	Predators	sooty shearwaters
129	68	shearwater	Footprint	pre_MHW_Web/NCC_11242020_JimsOld_updatedKrill_10052022.csv	Pre	0.00173286866930816	5.71184255609925e-57	2.74168442692764e-55	*	Predators	sooty shearwaters
130	68	shearwater	Footprint	post_MHW_Web/NCC2_NCC1Matched_10042022.csv	Post	1.19855820042919e-05	5.71184255609925e-57	2.74168442692764e-55	*	Predators	sooty shearwaters
131	68	shearwater	Footprint	pre_MHW_Web/NCC_11242020_JimsOld_updatedKrill_10052022.csv	Pre	6.6947512354932e-05	5.71184255609925e-57	2.74168442692764e-55	*	Predators	sooty shearwaters
132	68	shearwater	Footprint	post_MHW_Web/NCC2_NCC1Matched_10042022.csv	Post	7.8381472703879e-05	5.71184255609925e-57	2.74168442692764e-55	*	Predators	sooty shearwaters
133	68	shearwater	Footprint	pre_MHW_Web/NCC_11242020_JimsOld_updatedKrill_10052022.csv	Pre	0.000133526960341636	5.71184255609925e-57	2.74168442692764e-55	*	Predators	sooty shearwaters
134	68	shearwater	Footprint	post_MHW_Web/NCC2_NCC1Matched_10042022.csv	Post	0.0001180808382009	5.71184255609925e-57	2.74168442692764e-55	*	Predators	sooty shearwaters
135	68	shearwater	Footprint	pre_MHW_Web/NCC_11242020_JimsOld_updatedKrill_10052022.csv	Pre	0.000119969646107915	5.71184255609925e-57	2.74168442692764e-55	*	Predators	sooty shearwaters
136	68	shearwater	Footprint	post_MHW_Web/NCC2_NCC1Matched_10042022.csv	Post	1.21592552429865e-05	5.71184255609925e-57	2.74168442692764e-55	*	Predators	sooty shearwaters
137	68	shearwater	Footprint	pre_MHW_Web/NCC_11242020_JimsOld_updatedKrill_10052022.csv	Pre	3.82845116173107e-05	5.71184255609925e-57	2.74168442692764e-55	*	Predators	sooty shearwaters
138	68	shearwater	Footprint	post_MHW_Web/NCC2_NCC1Matched_10042022.csv	Post	1.28166092404842e-05	5.71184255609925e-57	2.74168442692764e-55	*	Predators	sooty shearwaters
139	68	shearwater	Footprint	pre_MHW_Web/NCC_11242020_JimsOld_updatedKrill_10052022.csv	Pre	2.91251510469019e-05	5.71184255609925e-57	2.74168442692764e-55	*	Predators	sooty shearwaters
140	68	shearwater	Footprint	post_MHW_Web/NCC2_NCC1Matched_10042022.csv	Post	9.47150088747917e-05	5.71184255609925e-57	2.74168442692764e-55	*	Predators	sooty shearwaters
141	68	shearwater	Footprint	pre_MHW_Web/NCC_11242020_JimsOld_updatedKrill_10052022.csv	Pre	0.00029326171558468	5.71184255609925e-57	2.74168442692764e-55	*	Predators	sooty shearwaters
142	68	shearwater	Footprint	post_MHW_Web/NCC2_NCC1Matched_10042022.csv	Post	1.19297726524596e-05	5.71184255609925e-57	2.74168442692764e-55	*	Predators	sooty shearwaters
143	68	shearwater	Footprint	pre_MHW_Web/NCC_11242020_JimsOld_updatedKrill_10052022.csv	Pre	3.38491006117707e-05	5.71184255609925e-57	2.74168442692764e-55	*	Predators	sooty shearwaters
144	68	shearwater	Footprint	post_MHW_Web/NCC2_NCC1Matched_10042022.csv	Post	2.60395670251588e-05	5.71184255609925e-57	2.74168442692764e-55	*	Predators	sooty shearwaters
145	68	shearwater	Footprint	pre_MHW_Web/NCC_11242020_JimsOld_updatedKrill_10052022.csv	Pre	0.000177453998595393	5.71184255609925e-57	2.74168442692764e-55	*	Predators	sooty shearwaters
146	68	shearwater	Footprint	post_MHW_Web/NCC2_NCC1Matched_10042022.csv	Post	5.50243883829136e-05	5.71184255609925e-57	2.74168442692764e-55	*	Predators	sooty shearwaters
147	68	shearwater	Footprint	pre_MHW_Web/NCC_11242020_JimsOld_updatedKrill_10052022.csv	Pre	0.000809301393272461	5.71184255609925e-57	2.74168442692764e-55	*	Predators	sooty shearwaters
148	68	shearwater	Footprint	post_MHW_Web/NCC2_NCC1Matched_10042022.csv	Post	8.9594831352796e-05	5.71184255609925e-57	2.74168442692764e-55	*	Predators	sooty shearwaters
149	68	shearwater	Footprint	pre_MHW_Web/NCC_11242020_JimsOld_updatedKrill_10052022.csv	Pre	5.85925417488998e-05	5.71184255609925e-57	2.74168442692764e-55	*	Predators	sooty shearwaters
150	68	shearwater	Footprint	post_MHW_Web/NCC2_NCC1Matched_10042022.csv	Post	1.65291039476311e-05	5.71184255609925e-57	2.74168442692764e-55	*	Predators	sooty shearwaters
151	68	shearwater	Footprint	pre_MHW_Web/NCC_11242020_JimsOld_updatedKrill_10052022.csv	Pre	1.61493955677818e-05	5.71184255609925e-57	2.74168442692764e-55	*	Predators	sooty shearwaters
152	68	shearwater	Footprint	post_MHW_Web/NCC2_NCC1Matched_10042022.csv	Post	0.000105502925623787	5.71184255609925e-57	2.74168442692764e-55	*	Predators	sooty shearwaters
153	68	shearwater	Footprint	pre_MHW_Web/NCC_11242020_JimsOld_updatedKrill_10052022.csv	Pre	1.37565803914088e-05	5.71184255609925e-57	2.74168442692764e-55	*	Predators	sooty shearwaters
154	68	shearwater	Footprint	post_MHW_Web/NCC2_NCC1Matched_10042022.csv	Post	3.13043503026474e-05	5.71184255609925e-57	2.74168442692764e-55	*	Predators	sooty shearwaters
155	68	shearwater	Footprint	pre_MHW_Web/NCC_11242020_JimsOld_updatedKrill_10052022.csv	Pre	4.46631921893322e-05	5.71184255609925e-57	2.74168442692764e-55	*	Predators	sooty shearwaters
156	68	shearwater	Footprint	post_MHW_Web/NCC2_NCC1Matched_10042022.csv	Post	0.000105356940482935	5.71184255609925e-57	2.74168442692764e-55	*	Predators	sooty shearwaters
157	68	shearwater	Footprint	pre_MHW_Web/NCC_11242020_JimsOld_updatedKrill_10052022.csv	Pre	0.000633560555813613	5.71184255609925e-57	2.74168442692764e-55	*	Predators	sooty shearwaters
158	68	shearwater	Footprint	post_MHW_Web/NCC2_NCC1Matched_10042022.csv	Post	1.48788894736857e-05	5.71184255609925e-57	2.74168442692764e-55	*	Predators	sooty shearwaters
159	68	shearwater	Footprint	pre_MHW_Web/NCC_11242020_JimsOld_updatedKrill_10052022.csv	Pre	2.01106320236423e-05	5.71184255609925e-57	2.74168442692764e-55	*	Predators	sooty shearwaters
160	68	shearwater	Footprint	post_MHW_Web/NCC2_NCC1Matched_10042022.csv	Post	7.31732681691685e-06	5.71184255609925e-57	2.74168442692764e-55	*	Predators	sooty shearwaters
161	68	shearwater	Footprint	pre_MHW_Web/NCC_11242020_JimsOld_updatedKrill_10052022.csv	Pre	9.11258766094183e-05	5.71184255609925e-57	2.74168442692764e-55	*	Predators	sooty shearwaters
162	68	shearwater	Footprint	post_MHW_Web/NCC2_NCC1Matched_10042022.csv	Post	3.19079043731552e-06	5.71184255609925e-57	2.74168442692764e-55	*	Predators	sooty shearwaters
163	68	shearwater	Footprint	pre_MHW_Web/NCC_11242020_JimsOld_updatedKrill_10052022.csv	Pre	0.00397804570549637	5.71184255609925e-57	2.74168442692764e-55	*	Predators	sooty shearwaters
164	68	shearwater	Footprint	post_MHW_Web/NCC2_NCC1Matched_10042022.csv	Post	0.000143503512374627	5.71184255609925e-57	2.74168442692764e-55	*	Predators	sooty shearwaters
165	68	shearwater	Footprint	pre_MHW_Web/NCC_11242020_JimsOld_updatedKrill_10052022.csv	Pre	0.000177367608283282	5.71184255609925e-57	2.74168442692764e-55	*	Predators	sooty shearwaters
166	68	shearwater	Footprint	post_MHW_Web/NCC2_NCC1Matched_10042022.csv	Post	7.71446481748013e-05	5.71184255609925e-57	2.74168442692764e-55	*	Predators	sooty shearwaters
167	68	shearwater	Footprint	pre_MHW_Web/NCC_11242020_JimsOld_updatedKrill_10052022.csv	Pre	5.93377808133834e-05	5.71184255609925e-57	2.74168442692764e-55	*	Predators	sooty shearwaters
168	68	shearwater	Footprint	post_MHW_Web/NCC2_NCC1Matched_10042022.csv	Post	8.25057005245103e-06	5.71184255609925e-57	2.74168442692764e-55	*	Predators	sooty shearwaters
169	68	shearwater	Footprint	pre_MHW_Web/NCC_11242020_JimsOld_updatedKrill_10052022.csv	Pre	6.53829450699259e-05	5.71184255609925e-57	2.74168442692764e-55	*	Predators	sooty shearwaters
170	68	shearwater	Footprint	post_MHW_Web/NCC2_NCC1Matched_10042022.csv	Post	0.000152364433374333	5.71184255609925e-57	2.74168442692764e-55	*	Predators	sooty shearwaters
171	68	shearwater	Footprint	pre_MHW_Web/NCC_11242020_JimsOld_updatedKrill_10052022.csv	Pre	0.000157041464935724	5.71184255609925e-57	2.74168442692764e-55	*	Predators	sooty shearwaters
172	68	shearwater	Footprint	post_MHW_Web/NCC2_NCC1Matched_10042022.csv	Post	0.000439508025631411	5.71184255609925e-57	2.74168442692764e-55	*	Predators	sooty shearwaters
173	68	shearwater	Footprint	pre_MHW_Web/NCC_11242020_JimsOld_updatedKrill_10052022.csv	Pre	0.000188768324225212	5.71184255609925e-57	2.74168442692764e-55	*	Predators	sooty shearwaters
174	68	shearwater	Footprint	post_MHW_Web/NCC2_NCC1Matched_10042022.csv	Post	6.56699728800766e-05	5.71184255609925e-57	2.74168442692764e-55	*	Predators	sooty shearwaters
175	68	shearwater	Footprint	pre_MHW_Web/NCC_11242020_JimsOld_updatedKrill_10052022.csv	Pre	0.000144054578892319	5.71184255609925e-57	2.74168442692764e-55	*	Predators	sooty shearwaters
176	68	shearwater	Footprint	post_MHW_Web/NCC2_NCC1Matched_10042022.csv	Post	3.08531294227303e-06	5.71184255609925e-57	2.74168442692764e-55	*	Predators	sooty shearwaters
177	68	shearwater	Footprint	pre_MHW_Web/NCC_11242020_JimsOld_updatedKrill_10052022.csv	Pre	2.05138911141497e-05	5.71184255609925e-57	2.74168442692764e-55	*	Predators	sooty shearwaters
178	68	shearwater	Footprint	post_MHW_Web/NCC2_NCC1Matched_10042022.csv	Post	1.40347617966176e-05	5.71184255609925e-57	2.74168442692764e-55	*	Predators	sooty shearwaters
179	68	shearwater	Footprint	pre_MHW_Web/NCC_11242020_JimsOld_updatedKrill_10052022.csv	Pre	7.14027495632897e-05	5.71184255609925e-57	2.74168442692764e-55	*	Predators	sooty shearwaters
180	68	shearwater	Footprint	pre_MHW_Web/NCC_11242020_JimsOld_updatedKrill_10052022.csv	Pre	0.00014671412167418	5.71184255609925e-57	2.74168442692764e-55	*	Predators	sooty shearwaters
181	68	shearwater	Footprint	post_MHW_Web/NCC2_NCC1Matched_10042022.csv	Post	1.52703220899625e-05	5.71184255609925e-57	2.74168442692764e-55	*	Predators	sooty shearwaters
182	68	shearwater	Footprint	pre_MHW_Web/NCC_11242020_JimsOld_updatedKrill_10052022.csv	Pre	0.000381599604288492	5.71184255609925e-57	2.74168442692764e-55	*	Predators	sooty shearwaters
183	68	shearwater	Footprint	post_MHW_Web/NCC2_NCC1Matched_10042022.csv	Post	2.89451215336844e-05	5.71184255609925e-57	2.74168442692764e-55	*	Predators	sooty shearwaters
184	68	shearwater	Footprint	pre_MHW_Web/NCC_11242020_JimsOld_updatedKrill_10052022.csv	Pre	0.000209416373586611	5.71184255609925e-57	2.74168442692764e-55	*	Predators	sooty shearwaters
185	68	shearwater	Footprint	post_MHW_Web/NCC2_NCC1Matched_10042022.csv	Post	4.21650502864655e-05	5.71184255609925e-57	2.74168442692764e-55	*	Predators	sooty shearwaters
186	68	shearwater	Footprint	pre_MHW_Web/NCC_11242020_JimsOld_updatedKrill_10052022.csv	Pre	3.86417696350774e-05	5.71184255609925e-57	2.74168442692764e-55	*	Predators	sooty shearwaters
187	68	shearwater	Footprint	post_MHW_Web/NCC2_NCC1Matched_10042022.csv	Post	2.56832984176138e-05	5.71184255609925e-57	2.74168442692764e-55	*	Predators	sooty shearwaters
188	68	shearwater	Footprint	pre_MHW_Web/NCC_11242020_JimsOld_updatedKrill_10052022.csv	Pre	1.64304463425837e-05	5.71184255609925e-57	2.74168442692764e-55	*	Predators	sooty shearwaters
189	68	shearwater	Footprint	post_MHW_Web/NCC2_NCC1Matched_10042022.csv	Post	2.87635196283868e-05	5.71184255609925e-57	2.74168442692764e-55	*	Predators	sooty shearwaters
190	68	shearwater	Footprint	pre_MHW_Web/NCC_11242020_JimsOld_updatedKrill_10052022.csv	Pre	9.75898105202719e-05	5.71184255609925e-57	2.74168442692764e-55	*	Predators	sooty shearwaters
191	68	shearwater	Footprint	post_MHW_Web/NCC2_NCC1Matched_10042022.csv	Post	7.49075789573964e-05	5.71184255609925e-57	2.74168442692764e-55	*	Predators	sooty shearwaters
192	68	shearwater	Footprint	pre_MHW_Web/NCC_11242020_JimsOld_updatedKrill_10052022.csv	Pre	0.000276186707370204	5.71184255609925e-57	2.74168442692764e-55	*	Predators	sooty shearwaters
193	68	shearwater	Footprint	post_MHW_Web/NCC2_NCC1Matched_10042022.csv	Post	4.06434196828476e-05	5.71184255609925e-57	2.74168442692764e-55	*	Predators	sooty shearwaters
194	68	shearwater	Footprint	pre_MHW_Web/NCC_11242020_JimsOld_updatedKrill_10052022.csv	Pre	6.48962192952743e-05	5.71184255609925e-57	2.74168442692764e-55	*	Predators	sooty shearwaters
195	68	shearwater	Footprint	post_MHW_Web/NCC2_NCC1Matched_10042022.csv	Post	8.15236368939006e-05	5.71184255609925e-57	2.74168442692764e-55	*	Predators	sooty shearwaters
196	68	shearwater	Footprint	pre_MHW_Web/NCC_11242020_JimsOld_updatedKrill_10052022.csv	Pre	0.000246277101725217	5.71184255609925e-57	2.74168442692764e-55	*	Predators	sooty shearwaters
197	68	shearwater	Footprint	post_MHW_Web/NCC2_NCC1Matched_10042022.csv	Post	7.11021453670225e-06	5.71184255609925e-57	2.74168442692764e-55	*	Predators	sooty shearwaters
198	68	shearwater	Footprint	pre_MHW_Web/NCC_11242020_JimsOld_updatedKrill_10052022.csv	Pre	5.38051964340117e-05	5.71184255609925e-57	2.74168442692764e-55	*	Predators	sooty shearwaters
199	68	shearwater	Footprint	post_MHW_Web/NCC2_NCC1Matched_10042022.csv	Post	3.08013776761963e-05	5.71184255609925e-57	2.74168442692764e-55	*	Predators	sooty shearwaters
200	68	shearwater	Footprint	pre_MHW_Web/NCC_11242020_JimsOld_updatedKrill_10052022.csv	Pre	0.000245307620885156	5.71184255609925e-57	2.74168442692764e-55	*	Predators	sooty shearwaters
201	68	shearwater	Footprint	post_MHW_Web/NCC2_NCC1Matched_10042022.csv	Post	9.83466729284222e-05	5.71184255609925e-57	2.74168442692764e-55	*	Predators	sooty shearwaters
202	68	shearwater	Footprint	pre_MHW_Web/NCC_11242020_JimsOld_updatedKrill_10052022.csv	Pre	0.00052857160813232	5.71184255609925e-57	2.74168442692764e-55	*	Predators	sooty shearwaters
203	68	shearwater	Footprint	post_MHW_Web/NCC2_NCC1Matched_10042022.csv	Post	1.91452321757149e-05	5.71184255609925e-57	2.74168442692764e-55	*	Predators	sooty shearwaters
204	68	shearwater	Footprint	pre_MHW_Web/NCC_11242020_JimsOld_updatedKrill_10052022.csv	Pre	0.000248843007186003	5.71184255609925e-57	2.74168442692764e-55	*	Predators	sooty shearwaters
205	68	shearwater	Footprint	post_MHW_Web/NCC2_NCC1Matched_10042022.csv	Post	0.000153088803342635	5.71184255609925e-57	2.74168442692764e-55	*	Predators	sooty shearwaters
206	68	shearwater	Footprint	pre_MHW_Web/NCC_11242020_JimsOld_updatedKrill_10052022.csv	Pre	0.000146635281200123	5.71184255609925e-57	2.74168442692764e-55	*	Predators	sooty shearwaters
207	68	shearwater	Footprint	post_MHW_Web/NCC2_NCC1Matched_10042022.csv	Post	0.000171749835888133	5.71184255609925e-57	2.74168442692764e-55	*	Predators	sooty shearwaters
208	68	shearwater	Footprint	pre_MHW_Web/NCC_11242020_JimsOld_updatedKrill_10052022.csv	Pre	0.00019367799347359	5.71184255609925e-57	2.74168442692764e-55	*	Predators	sooty shearwaters
209	68	shearwater	Footprint	post_MHW_Web/NCC2_NCC1Matched_10042022.csv	Post	2.2063476851377e-05	5.71184255609925e-57	2.74168442692764e-55	*	Predators	sooty shearwaters
210	68	shearwater	Footprint	pre_MHW_Web/NCC_11242020_JimsOld_updatedKrill_10052022.csv	Pre	0.00143242731836931	5.71184255609925e-57	2.74168442692764e-55	*	Predators	sooty shearwaters
211	68	shearwater	Footprint	post_MHW_Web/NCC2_NCC1Matched_10042022.csv	Post	1.85237328662939e-05	5.71184255609925e-57	2.74168442692764e-55	*	Predators	sooty shearwaters
212	68	shearwater	Footprint	pre_MHW_Web/NCC_11242020_JimsOld_updatedKrill_10052022.csv	Pre	2.95371978640239e-05	5.71184255609925e-57	2.74168442692764e-55	*	Predators	sooty shearwaters
213	68	shearwater	Footprint	post_MHW_Web/NCC2_NCC1Matched_10042022.csv	Post	7.9912889545204e-05	5.71184255609925e-57	2.74168442692764e-55	*	Predators	sooty shearwaters
214	68	shearwater	Footprint	pre_MHW_Web/NCC_11242020_JimsOld_updatedKrill_10052022.csv	Pre	0.00148060089674721	5.71184255609925e-57	2.74168442692764e-55	*	Predators	sooty shearwaters
215	68	shearwater	Footprint	post_MHW_Web/NCC2_NCC1Matched_10042022.csv	Post	2.14714215089843e-05	5.71184255609925e-57	2.74168442692764e-55	*	Predators	sooty shearwaters
216	68	shearwater	Footprint	pre_MHW_Web/NCC_11242020_JimsOld_updatedKrill_10052022.csv	Pre	0.00013310008366313	5.71184255609925e-57	2.74168442692764e-55	*	Predators	sooty shearwaters
217	68	shearwater	Footprint	post_MHW_Web/NCC2_NCC1Matched_10042022.csv	Post	1.92581397840208e-05	5.71184255609925e-57	2.74168442692764e-55	*	Predators	sooty shearwaters
218	68	shearwater	Footprint	pre_MHW_Web/NCC_11242020_JimsOld_updatedKrill_10052022.csv	Pre	0.000163692332078822	5.71184255609925e-57	2.74168442692764e-55	*	Predators	sooty shearwaters
219	68	shearwater	Footprint	post_MHW_Web/NCC2_NCC1Matched_10042022.csv	Post	0.00011500958166701	5.71184255609925e-57	2.74168442692764e-55	*	Predators	sooty shearwaters
220	68	shearwater	Footprint	pre_MHW_Web/NCC_11242020_JimsOld_updatedKrill_10052022.csv	Pre	0.000128876608939983	5.71184255609925e-57	2.74168442692764e-55	*	Predators	sooty shearwaters
221	68	shearwater	Footprint	post_MHW_Web/NCC2_NCC1Matched_10042022.csv	Post	0.00019314964792972	5.71184255609925e-57	2.74168442692764e-55	*	Predators	sooty shearwaters
222	68	shearwater	Footprint	pre_MHW_Web/NCC_11242020_JimsOld_updatedKrill_10052022.csv	Pre	0.000132529892807201	5.71184255609925e-57	2.74168442692764e-55	*	Predators	sooty shearwaters
223	68	shearwater	Footprint	post_MHW_Web/NCC2_NCC1Matched_10042022.csv	Post	2.27937903124012e-05	5.71184255609925e-57	2.74168442692764e-55	*	Predators	sooty shearwaters
224	68	shearwater	Footprint	pre_MHW_Web/NCC_11242020_JimsOld_updatedKrill_10052022.csv	Pre	0.000602069719741365	5.71184255609925e-57	2.74168442692764e-55	*	Predators	sooty shearwaters
225	68	shearwater	Footprint	post_MHW_Web/NCC2_NCC1Matched_10042022.csv	Post	2.2998921041709e-05	5.71184255609925e-57	2.74168442692764e-55	*	Predators	sooty shearwaters
226	68	shearwater	Footprint	pre_MHW_Web/NCC_11242020_JimsOld_updatedKrill_10052022.csv	Pre	0.000153213567506594	5.71184255609925e-57	2.74168442692764e-55	*	Predators	sooty shearwaters
227	68	shearwater	Footprint	post_MHW_Web/NCC2_NCC1Matched_10042022.csv	Post	6.72603999032513e-05	5.71184255609925e-57	2.74168442692764e-55	*	Predators	sooty shearwaters
228	68	shearwater	Footprint	pre_MHW_Web/NCC_11242020_JimsOld_updatedKrill_10052022.csv	Pre	8.39972462285657e-05	5.71184255609925e-57	2.74168442692764e-55	*	Predators	sooty shearwaters
229	68	shearwater	Footprint	post_MHW_Web/NCC2_NCC1Matched_10042022.csv	Post	8.24146146197455e-05	5.71184255609925e-57	2.74168442692764e-55	*	Predators	sooty shearwaters
230	68	shearwater	Footprint	pre_MHW_Web/NCC_11242020_JimsOld_updatedKrill_10052022.csv	Pre	7.26612653287022e-05	5.71184255609925e-57	2.74168442692764e-55	*	Predators	sooty shearwaters
231	68	shearwater	Footprint	post_MHW_Web/NCC2_NCC1Matched_10042022.csv	Post	3.75120440913464e-05	5.71184255609925e-57	2.74168442692764e-55	*	Predators	sooty shearwaters
232	68	shearwater	Footprint	pre_MHW_Web/NCC_11242020_JimsOld_updatedKrill_10052022.csv	Pre	0.000216045435555971	5.71184255609925e-57	2.74168442692764e-55	*	Predators	sooty shearwaters
233	68	shearwater	Footprint	post_MHW_Web/NCC2_NCC1Matched_10042022.csv	Post	0.000243189453763619	5.71184255609925e-57	2.74168442692764e-55	*	Predators	sooty shearwaters
234	68	shearwater	Footprint	pre_MHW_Web/NCC_11242020_JimsOld_updatedKrill_10052022.csv	Pre	6.49087637892312e-05	5.71184255609925e-57	2.74168442692764e-55	*	Predators	sooty shearwaters
235	68	shearwater	Footprint	post_MHW_Web/NCC2_NCC1Matched_10042022.csv	Post	1.24996832295333e-05	5.71184255609925e-57	2.74168442692764e-55	*	Predators	sooty shearwaters
236	68	shearwater	Footprint	pre_MHW_Web/NCC_11242020_JimsOld_updatedKrill_10052022.csv	Pre	0.000126093557829375	5.71184255609925e-57	2.74168442692764e-55	*	Predators	sooty shearwaters
237	68	shearwater	Footprint	post_MHW_Web/NCC2_NCC1Matched_10042022.csv	Post	9.51868034739452e-06	5.71184255609925e-57	2.74168442692764e-55	*	Predators	sooty shearwaters
238	68	shearwater	Footprint	pre_MHW_Web/NCC_11242020_JimsOld_updatedKrill_10052022.csv	Pre	0.000114646545517965	5.71184255609925e-57	2.74168442692764e-55	*	Predators	sooty shearwaters
239	68	shearwater	Footprint	post_MHW_Web/NCC2_NCC1Matched_10042022.csv	Post	3.40681462482422e-05	5.71184255609925e-57	2.74168442692764e-55	*	Predators	sooty shearwaters
240	68	shearwater	Footprint	pre_MHW_Web/NCC_11242020_JimsOld_updatedKrill_10052022.csv	Pre	7.35442570284061e-05	5.71184255609925e-57	2.74168442692764e-55	*	Predators	sooty shearwaters
241	68	shearwater	Footprint	post_MHW_Web/NCC2_NCC1Matched_10042022.csv	Post	7.24042824097505e-05	5.71184255609925e-57	2.74168442692764e-55	*	Predators	sooty shearwaters
242	68	shearwater	Footprint	pre_MHW_Web/NCC_11242020_JimsOld_updatedKrill_10052022.csv	Pre	0.000233579062194775	5.71184255609925e-57	2.74168442692764e-55	*	Predators	sooty shearwaters
243	68	shearwater	Footprint	post_MHW_Web/NCC2_NCC1Matched_10042022.csv	Post	0.000119847778582509	5.71184255609925e-57	2.74168442692764e-55	*	Predators	sooty shearwaters
244	68	shearwater	Footprint	pre_MHW_Web/NCC_11242020_JimsOld_updatedKrill_10052022.csv	Pre	0.000119931888210852	5.71184255609925e-57	2.74168442692764e-55	*	Predators	sooty shearwaters
245	68	shearwater	Footprint	post_MHW_Web/NCC2_NCC1Matched_10042022.csv	Post	2.49558076132089e-05	5.71184255609925e-57	2.74168442692764e-55	*	Predators	sooty shearwaters
246	68	shearwater	Footprint	pre_MHW_Web/NCC_11242020_JimsOld_updatedKrill_10052022.csv	Pre	0.000527370583983532	5.71184255609925e-57	2.74168442692764e-55	*	Predators	sooty shearwaters
247	68	shearwater	Footprint	post_MHW_Web/NCC2_NCC1Matched_10042022.csv	Post	2.01926455946363e-05	5.71184255609925e-57	2.74168442692764e-55	*	Predators	sooty shearwaters
248	68	shearwater	Footprint	pre_MHW_Web/NCC_11242020_JimsOld_updatedKrill_10052022.csv	Pre	0.000104549614480491	5.71184255609925e-57	2.74168442692764e-55	*	Predators	sooty shearwaters
249	68	shearwater	Footprint	post_MHW_Web/NCC2_NCC1Matched_10042022.csv	Post	3.29087841337665e-05	5.71184255609925e-57	2.74168442692764e-55	*	Predators	sooty shearwaters
250	68	shearwater	Footprint	pre_MHW_Web/NCC_11242020_JimsOld_updatedKrill_10052022.csv	Pre	0.000136108161422688	5.71184255609925e-57	2.74168442692764e-55	*	Predators	sooty shearwaters
251	68	shearwater	Footprint	post_MHW_Web/NCC2_NCC1Matched_10042022.csv	Post	5.17092496754786e-05	5.71184255609925e-57	2.74168442692764e-55	*	Predators	sooty shearwaters
252	68	shearwater	Footprint	pre_MHW_Web/NCC_11242020_JimsOld_updatedKrill_10052022.csv	Pre	0.000147966098732652	5.71184255609925e-57	2.74168442692764e-55	*	Predators	sooty shearwaters
253	68	shearwater	Footprint	post_MHW_Web/NCC2_NCC1Matched_10042022.csv	Post	2.99838780392241e-05	5.71184255609925e-57	2.74168442692764e-55	*	Predators	sooty shearwaters
254	68	shearwater	Footprint	pre_MHW_Web/NCC_11242020_JimsOld_updatedKrill_10052022.csv	Pre	0.000220111322202922	5.71184255609925e-57	2.74168442692764e-55	*	Predators	sooty shearwaters
255	68	shearwater	Footprint	post_MHW_Web/NCC2_NCC1Matched_10042022.csv	Post	6.68890173683352e-05	5.71184255609925e-57	2.74168442692764e-55	*	Predators	sooty shearwaters
256	68	shearwater	Footprint	pre_MHW_Web/NCC_11242020_JimsOld_updatedKrill_10052022.csv	Pre	0.000201611580623712	5.71184255609925e-57	2.74168442692764e-55	*	Predators	sooty shearwaters
257	68	shearwater	Footprint	post_MHW_Web/NCC2_NCC1Matched_10042022.csv	Post	0.000209709857046203	5.71184255609925e-57	2.74168442692764e-55	*	Predators	sooty shearwaters
258	68	shearwater	Footprint	pre_MHW_Web/NCC_11242020_JimsOld_updatedKrill_10052022.csv	Pre	4.23082046964455e-05	5.71184255609925e-57	2.74168442692764e-55	*	Predators	sooty shearwaters
259	68	shearwater	Footprint	post_MHW_Web/NCC2_NCC1Matched_10042022.csv	Post	2.61098417158005e-05	5.71184255609925e-57	2.74168442692764e-55	*	Predators	sooty shearwaters
260	68	shearwater	Footprint	pre_MHW_Web/NCC_11242020_JimsOld_updatedKrill_10052022.csv	Pre	5.05458528402752e-05	5.71184255609925e-57	2.74168442692764e-55	*	Predators	sooty shearwaters
261	68	shearwater	Footprint	post_MHW_Web/NCC2_NCC1Matched_10042022.csv	Post	8.32360309835742e-05	5.71184255609925e-57	2.74168442692764e-55	*	Predators	sooty shearwaters
262	68	shearwater	Footprint	pre_MHW_Web/NCC_11242020_JimsOld_updatedKrill_10052022.csv	Pre	4.84327751235931e-05	5.71184255609925e-57	2.74168442692764e-55	*	Predators	sooty shearwaters
263	68	shearwater	Footprint	post_MHW_Web/NCC2_NCC1Matched_10042022.csv	Post	3.05210070344055e-05	5.71184255609925e-57	2.74168442692764e-55	*	Predators	sooty shearwaters
264	68	shearwater	Footprint	pre_MHW_Web/NCC_11242020_JimsOld_updatedKrill_10052022.csv	Pre	0.00036898466003468	5.71184255609925e-57	2.74168442692764e-55	*	Predators	sooty shearwaters
265	68	shearwater	Footprint	post_MHW_Web/NCC2_NCC1Matched_10042022.csv	Post	3.83182184990102e-06	5.71184255609925e-57	2.74168442692764e-55	*	Predators	sooty shearwaters
266	68	shearwater	Footprint	pre_MHW_Web/NCC_11242020_JimsOld_updatedKrill_10052022.csv	Pre	0.000121111999364385	5.71184255609925e-57	2.74168442692764e-55	*	Predators	sooty shearwaters
267	68	shearwater	Footprint	post_MHW_Web/NCC2_NCC1Matched_10042022.csv	Post	3.85033642293813e-05	5.71184255609925e-57	2.74168442692764e-55	*	Predators	sooty shearwaters
268	68	shearwater	Footprint	pre_MHW_Web/NCC_11242020_JimsOld_updatedKrill_10052022.csv	Pre	0.000296298649758551	5.71184255609925e-57	2.74168442692764e-55	*	Predators	sooty shearwaters
269	68	shearwater	Footprint	post_MHW_Web/NCC2_NCC1Matched_10042022.csv	Post	4.79530975466737e-05	5.71184255609925e-57	2.74168442692764e-55	*	Predators	sooty shearwaters
270	68	shearwater	Footprint	pre_MHW_Web/NCC_11242020_JimsOld_updatedKrill_10052022.csv	Pre	0.000138365247417677	5.71184255609925e-57	2.74168442692764e-55	*	Predators	sooty shearwaters
271	68	shearwater	Footprint	post_MHW_Web/NCC2_NCC1Matched_10042022.csv	Post	2.06259465794503e-05	5.71184255609925e-57	2.74168442692764e-55	*	Predators	sooty shearwaters
272	68	shearwater	Footprint	pre_MHW_Web/NCC_11242020_JimsOld_updatedKrill_10052022.csv	Pre	0.000368634539822953	5.71184255609925e-57	2.74168442692764e-55	*	Predators	sooty shearwaters
273	68	shearwater	Footprint	post_MHW_Web/NCC2_NCC1Matched_10042022.csv	Post	2.73758510895126e-05	5.71184255609925e-57	2.74168442692764e-55	*	Predators	sooty shearwaters
274	68	shearwater	Footprint	pre_MHW_Web/NCC_11242020_JimsOld_updatedKrill_10052022.csv	Pre	0.000332417242325416	5.71184255609925e-57	2.74168442692764e-55	*	Predators	sooty shearwaters
275	68	shearwater	Footprint	post_MHW_Web/NCC2_NCC1Matched_10042022.csv	Post	6.66431246015929e-05	5.71184255609925e-57	2.74168442692764e-55	*	Predators	sooty shearwaters
276	68	shearwater	Footprint	pre_MHW_Web/NCC_11242020_JimsOld_updatedKrill_10052022.csv	Pre	0.000142453589714668	5.71184255609925e-57	2.74168442692764e-55	*	Predators	sooty shearwaters
277	68	shearwater	Footprint	post_MHW_Web/NCC2_NCC1Matched_10042022.csv	Post	1.84730139141929e-05	5.71184255609925e-57	2.74168442692764e-55	*	Predators	sooty shearwaters
278	68	shearwater	Footprint	pre_MHW_Web/NCC_11242020_JimsOld_updatedKrill_10052022.csv	Pre	0.000233267645607946	5.71184255609925e-57	2.74168442692764e-55	*	Predators	sooty shearwaters
279	68	shearwater	Footprint	post_MHW_Web/NCC2_NCC1Matched_10042022.csv	Post	4.08873596132101e-05	5.71184255609925e-57	2.74168442692764e-55	*	Predators	sooty shearwaters
280	68	shearwater	Footprint	pre_MHW_Web/NCC_11242020_JimsOld_updatedKrill_10052022.csv	Pre	0.000110266430988049	5.71184255609925e-57	2.74168442692764e-55	*	Predators	sooty shearwaters
281	68	shearwater	Footprint	post_MHW_Web/NCC2_NCC1Matched_10042022.csv	Post	1.3391913194617e-05	5.71184255609925e-57	2.74168442692764e-55	*	Predators	sooty shearwaters
282	68	shearwater	Footprint	pre_MHW_Web/NCC_11242020_JimsOld_updatedKrill_10052022.csv	Pre	0.000103930860501551	5.71184255609925e-57	2.74168442692764e-55	*	Predators	sooty shearwaters
283	68	shearwater	Footprint	post_MHW_Web/NCC2_NCC1Matched_10042022.csv	Post	1.14520251564984e-05	5.71184255609925e-57	2.74168442692764e-55	*	Predators	sooty shearwaters
284	68	shearwater	Footprint	pre_MHW_Web/NCC_11242020_JimsOld_updatedKrill_10052022.csv	Pre	0.000108763138811648	5.71184255609925e-57	2.74168442692764e-55	*	Predators	sooty shearwaters
285	68	shearwater	Footprint	post_MHW_Web/NCC2_NCC1Matched_10042022.csv	Post	5.07052904564815e-05	5.71184255609925e-57	2.74168442692764e-55	*	Predators	sooty shearwaters
286	68	shearwater	Footprint	pre_MHW_Web/NCC_11242020_JimsOld_updatedKrill_10052022.csv	Pre	0.000263433729286911	5.71184255609925e-57	2.74168442692764e-55	*	Predators	sooty shearwaters
287	68	shearwater	Footprint	post_MHW_Web/NCC2_NCC1Matched_10042022.csv	Post	7.11717387967898e-05	5.71184255609925e-57	2.74168442692764e-55	*	Predators	sooty shearwaters
288	68	shearwater	Footprint	pre_MHW_Web/NCC_11242020_JimsOld_updatedKrill_10052022.csv	Pre	0.000641932870453032	5.71184255609925e-57	2.74168442692764e-55	*	Predators	sooty shearwaters
289	68	shearwater	Footprint	post_MHW_Web/NCC2_NCC1Matched_10042022.csv	Post	9.71982768572021e-05	5.71184255609925e-57	2.74168442692764e-55	*	Predators	sooty shearwaters
290	68	shearwater	Footprint	pre_MHW_Web/NCC_11242020_JimsOld_updatedKrill_10052022.csv	Pre	0.000322871612593347	5.71184255609925e-57	2.74168442692764e-55	*	Predators	sooty shearwaters
291	68	shearwater	Footprint	post_MHW_Web/NCC2_NCC1Matched_10042022.csv	Post	2.61371022031137e-05	5.71184255609925e-57	2.74168442692764e-55	*	Predators	sooty shearwaters
292	68	shearwater	Footprint	pre_MHW_Web/NCC_11242020_JimsOld_updatedKrill_10052022.csv	Pre	3.79174920469022e-05	5.71184255609925e-57	2.74168442692764e-55	*	Predators	sooty shearwaters
293	68	shearwater	Footprint	post_MHW_Web/NCC2_NCC1Matched_10042022.csv	Post	2.64011927606983e-05	5.71184255609925e-57	2.74168442692764e-55	*	Predators	sooty shearwaters
294	68	shearwater	Footprint	pre_MHW_Web/NCC_11242020_JimsOld_updatedKrill_10052022.csv	Pre	0.000444854731395791	5.71184255609925e-57	2.74168442692764e-55	*	Predators	sooty shearwaters
295	68	shearwater	Footprint	post_MHW_Web/NCC2_NCC1Matched_10042022.csv	Post	0.000120445320543333	5.71184255609925e-57	2.74168442692764e-55	*	Predators	sooty shearwaters
296	68	shearwater	Footprint	pre_MHW_Web/NCC_11242020_JimsOld_updatedKrill_10052022.csv	Pre	0.000280112635057661	5.71184255609925e-57	2.74168442692764e-55	*	Predators	sooty shearwaters
297	68	shearwater	Footprint	post_MHW_Web/NCC2_NCC1Matched_10042022.csv	Post	2.8974494049874e-05	5.71184255609925e-57	2.74168442692764e-55	*	Predators	sooty shearwaters
298	68	shearwater	Footprint	pre_MHW_Web/NCC_11242020_JimsOld_updatedKrill_10052022.csv	Pre	0.000291309921562622	5.71184255609925e-57	2.74168442692764e-55	*	Predators	sooty shearwaters
299	68	shearwater	Footprint	post_MHW_Web/NCC2_NCC1Matched_10042022.csv	Post	1.02901560499439e-05	5.71184255609925e-57	2.74168442692764e-55	*	Predators	sooty shearwaters
300	68	shearwater	Footprint	pre_MHW_Web/NCC_11242020_JimsOld_updatedKrill_10052022.csv	Pre	7.32459720753651e-05	5.71184255609925e-57	2.74168442692764e-55	*	Predators	sooty shearwaters
301	68	shearwater	Footprint	post_MHW_Web/NCC2_NCC1Matched_10042022.csv	Post	1.34473965038063e-05	5.71184255609925e-57	2.74168442692764e-55	*	Predators	sooty shearwaters
302	68	shearwater	Footprint	pre_MHW_Web/NCC_11242020_JimsOld_updatedKrill_10052022.csv	Pre	0.000175827224502864	5.71184255609925e-57	2.74168442692764e-55	*	Predators	sooty shearwaters
303	68	shearwater	Footprint	post_MHW_Web/NCC2_NCC1Matched_10042022.csv	Post	0.00029502683165083	5.71184255609925e-57	2.74168442692764e-55	*	Predators	sooty shearwaters
304	68	shearwater	Footprint	pre_MHW_Web/NCC_11242020_JimsOld_updatedKrill_10052022.csv	Pre	0.000129307721343146	5.71184255609925e-57	2.74168442692764e-55	*	Predators	sooty shearwaters
305	68	shearwater	Footprint	post_MHW_Web/NCC2_NCC1Matched_10042022.csv	Post	8.38006435653468e-05	5.71184255609925e-57	2.74168442692764e-55	*	Predators	sooty shearwaters
306	68	shearwater	Footprint	pre_MHW_Web/NCC_11242020_JimsOld_updatedKrill_10052022.csv	Pre	0.000125414667910557	5.71184255609925e-57	2.74168442692764e-55	*	Predators	sooty shearwaters
307	68	shearwater	Footprint	post_MHW_Web/NCC2_NCC1Matched_10042022.csv	Post	2.5384971035125e-05	5.71184255609925e-57	2.74168442692764e-55	*	Predators	sooty shearwaters
308	68	shearwater	Footprint	pre_MHW_Web/NCC_11242020_JimsOld_updatedKrill_10052022.csv	Pre	0.000194234118339681	5.71184255609925e-57	2.74168442692764e-55	*	Predators	sooty shearwaters
309	68	shearwater	Footprint	post_MHW_Web/NCC2_NCC1Matched_10042022.csv	Post	1.65451912303186e-05	5.71184255609925e-57	2.74168442692764e-55	*	Predators	sooty shearwaters
310	68	shearwater	Footprint	pre_MHW_Web/NCC_11242020_JimsOld_updatedKrill_10052022.csv	Pre	0.000245863349692822	5.71184255609925e-57	2.74168442692764e-55	*	Predators	sooty shearwaters
311	68	shearwater	Footprint	post_MHW_Web/NCC2_NCC1Matched_10042022.csv	Post	0.000109690561290944	5.71184255609925e-57	2.74168442692764e-55	*	Predators	sooty shearwaters
312	68	shearwater	Footprint	pre_MHW_Web/NCC_11242020_JimsOld_updatedKrill_10052022.csv	Pre	0.00025582822619679	5.71184255609925e-57	2.74168442692764e-55	*	Predators	sooty shearwaters
313	68	shearwater	Footprint	post_MHW_Web/NCC2_NCC1Matched_10042022.csv	Post	6.86821136846531e-05	5.71184255609925e-57	2.74168442692764e-55	*	Predators	sooty shearwaters
314	68	shearwater	Footprint	pre_MHW_Web/NCC_11242020_JimsOld_updatedKrill_10052022.csv	Pre	1.38294186322784e-05	5.71184255609925e-57	2.74168442692764e-55	*	Predators	sooty shearwaters
315	68	shearwater	Footprint	post_MHW_Web/NCC2_NCC1Matched_10042022.csv	Post	3.02781580299137e-05	5.71184255609925e-57	2.74168442692764e-55	*	Predators	sooty shearwaters
316	68	shearwater	Footprint	pre_MHW_Web/NCC_11242020_JimsOld_updatedKrill_10052022.csv	Pre	0.000166920471332142	5.71184255609925e-57	2.74168442692764e-55	*	Predators	sooty shearwaters
317	68	shearwater	Footprint	post_MHW_Web/NCC2_NCC1Matched_10042022.csv	Post	2.41688970474159e-06	5.71184255609925e-57	2.74168442692764e-55	*	Predators	sooty shearwaters
318	68	shearwater	Footprint	pre_MHW_Web/NCC_11242020_JimsOld_updatedKrill_10052022.csv	Pre	0.000105032316716445	5.71184255609925e-57	2.74168442692764e-55	*	Predators	sooty shearwaters
319	68	shearwater	Footprint	post_MHW_Web/NCC2_NCC1Matched_10042022.csv	Post	2.51451710905642e-05	5.71184255609925e-57	2.74168442692764e-55	*	Predators	sooty shearwaters
320	68	shearwater	Footprint	pre_MHW_Web/NCC_11242020_JimsOld_updatedKrill_10052022.csv	Pre	1.70405271416203e-05	5.71184255609925e-57	2.74168442692764e-55	*	Predators	sooty shearwaters
321	68	shearwater	Footprint	post_MHW_Web/NCC2_NCC1Matched_10042022.csv	Post	1.13028365150698e-05	5.71184255609925e-57	2.74168442692764e-55	*	Predators	sooty shearwaters
322	68	shearwater	Footprint	pre_MHW_Web/NCC_11242020_JimsOld_updatedKrill_10052022.csv	Pre	0.000145300242171983	5.71184255609925e-57	2.74168442692764e-55	*	Predators	sooty shearwaters
323	68	shearwater	Footprint	post_MHW_Web/NCC2_NCC1Matched_10042022.csv	Post	0.000127810543222541	5.71184255609925e-57	2.74168442692764e-55	*	Predators	sooty shearwaters
324	68	shearwater	Footprint	pre_MHW_Web/NCC_11242020_JimsOld_updatedKrill_10052022.csv	Pre	0.000108529389635403	5.71184255609925e-57	2.74168442692764e-55	*	Predators	sooty shearwaters
325	68	shearwater	Footprint	post_MHW_Web/NCC2_NCC1Matched_10042022.csv	Post	1.40895909406657e-05	5.71184255609925e-57	2.74168442692764e-55	*	Predators	sooty shearwaters
326	68	shearwater	Footprint	pre_MHW_Web/NCC_11242020_JimsOld_updatedKrill_10052022.csv	Pre	0.000254781590088868	5.71184255609925e-57	2.74168442692764e-55	*	Predators	sooty shearwaters
327	68	shearwater	Footprint	post_MHW_Web/NCC2_NCC1Matched_10042022.csv	Post	1.56798630924418e-05	5.71184255609925e-57	2.74168442692764e-55	*	Predators	sooty shearwaters
328	68	shearwater	Footprint	pre_MHW_Web/NCC_11242020_JimsOld_updatedKrill_10052022.csv	Pre	0.000237453606954724	5.71184255609925e-57	2.74168442692764e-55	*	Predators	sooty shearwaters
329	68	shearwater	Footprint	post_MHW_Web/NCC2_NCC1Matched_10042022.csv	Post	2.88284418433838e-05	5.71184255609925e-57	2.74168442692764e-55	*	Predators	sooty shearwaters
330	68	shearwater	Footprint	pre_MHW_Web/NCC_11242020_JimsOld_updatedKrill_10052022.csv	Pre	3.84215640063373e-05	5.71184255609925e-57	2.74168442692764e-55	*	Predators	sooty shearwaters
331	68	shearwater	Footprint	post_MHW_Web/NCC2_NCC1Matched_10042022.csv	Post	3.74682969895506e-05	5.71184255609925e-57	2.74168442692764e-55	*	Predators	sooty shearwaters
332	68	shearwater	Footprint	pre_MHW_Web/NCC_11242020_JimsOld_updatedKrill_10052022.csv	Pre	0.000152118032587849	5.71184255609925e-57	2.74168442692764e-55	*	Predators	sooty shearwaters
333	68	shearwater	Footprint	post_MHW_Web/NCC2_NCC1Matched_10042022.csv	Post	5.50873560749533e-06	5.71184255609925e-57	2.74168442692764e-55	*	Predators	sooty shearwaters
334	68	shearwater	Footprint	pre_MHW_Web/NCC_11242020_JimsOld_updatedKrill_10052022.csv	Pre	0.000631902984174824	5.71184255609925e-57	2.74168442692764e-55	*	Predators	sooty shearwaters
335	68	shearwater	Footprint	post_MHW_Web/NCC2_NCC1Matched_10042022.csv	Post	7.71359156971831e-05	5.71184255609925e-57	2.74168442692764e-55	*	Predators	sooty shearwaters
336	68	shearwater	Footprint	pre_MHW_Web/NCC_11242020_JimsOld_updatedKrill_10052022.csv	Pre	0.000190196739847717	5.71184255609925e-57	2.74168442692764e-55	*	Predators	sooty shearwaters
337	68	shearwater	Footprint	post_MHW_Web/NCC2_NCC1Matched_10042022.csv	Post	0.000100938461180771	5.71184255609925e-57	2.74168442692764e-55	*	Predators	sooty shearwaters
338	68	shearwater	Footprint	pre_MHW_Web/NCC_11242020_JimsOld_updatedKrill_10052022.csv	Pre	0.000230625734153553	5.71184255609925e-57	2.74168442692764e-55	*	Predators	sooty shearwaters
339	68	shearwater	Footprint	post_MHW_Web/NCC2_NCC1Matched_10042022.csv	Post	0.000214086006939005	5.71184255609925e-57	2.74168442692764e-55	*	Predators	sooty shearwaters
340	68	shearwater	Footprint	pre_MHW_Web/NCC_11242020_JimsOld_updatedKrill_10052022.csv	Pre	2.57119367427776e-05	5.71184255609925e-57	2.74168442692764e-55	*	Predators	sooty shearwaters
341	68	shearwater	Footprint	post_MHW_Web/NCC2_NCC1Matched_10042022.csv	Post	4.83869816186624e-05	5.71184255609925e-57	2.74168442692764e-55	*	Predators	sooty shearwaters
342	68	shearwater	Footprint	pre_MHW_Web/NCC_11242020_JimsOld_updatedKrill_10052022.csv	Pre	7.64127595807728e-05	5.71184255609925e-57	2.74168442692764e-55	*	Predators	sooty shearwaters
343	68	shearwater	Footprint	post_MHW_Web/NCC2_NCC1Matched_10042022.csv	Post	2.41140807680429e-05	5.71184255609925e-57	2.74168442692764e-55	*	Predators	sooty shearwaters
344	68	shearwater	Footprint	pre_MHW_Web/NCC_11242020_JimsOld_updatedKrill_10052022.csv	Pre	5.58902972150557e-05	5.71184255609925e-57	2.74168442692764e-55	*	Predators	sooty shearwaters
345	68	shearwater	Footprint	post_MHW_Web/NCC2_NCC1Matched_10042022.csv	Post	1.16646780101513e-05	5.71184255609925e-57	2.74168442692764e-55	*	Predators	sooty shearwaters
346	68	shearwater	Footprint	pre_MHW_Web/NCC_11242020_JimsOld_updatedKrill_10052022.csv	Pre	0.000967018024496689	5.71184255609925e-57	2.74168442692764e-55	*	Predators	sooty shearwaters
347	68	shearwater	Footprint	post_MHW_Web/NCC2_NCC1Matched_10042022.csv	Post	5.59796870409848e-05	5.71184255609925e-57	2.74168442692764e-55	*	Predators	sooty shearwaters
348	68	shearwater	Footprint	pre_MHW_Web/NCC_11242020_JimsOld_updatedKrill_10052022.csv	Pre	0.00052925177771282	5.71184255609925e-57	2.74168442692764e-55	*	Predators	sooty shearwaters
349	68	shearwater	Footprint	post_MHW_Web/NCC2_NCC1Matched_10042022.csv	Post	2.43312085389129e-05	5.71184255609925e-57	2.74168442692764e-55	*	Predators	sooty shearwaters
350	68	shearwater	Footprint	pre_MHW_Web/NCC_11242020_JimsOld_updatedKrill_10052022.csv	Pre	0.000190886481291033	5.71184255609925e-57	2.74168442692764e-55	*	Predators	sooty shearwaters
351	68	shearwater	Footprint	post_MHW_Web/NCC2_NCC1Matched_10042022.csv	Post	7.468636383819e-05	5.71184255609925e-57	2.74168442692764e-55	*	Predators	sooty shearwaters
352	68	shearwater	Footprint	pre_MHW_Web/NCC_11242020_JimsOld_updatedKrill_10052022.csv	Pre	0.000119485617402834	5.71184255609925e-57	2.74168442692764e-55	*	Predators	sooty shearwaters
353	68	shearwater	Footprint	post_MHW_Web/NCC2_NCC1Matched_10042022.csv	Post	1.37089734877153e-05	5.71184255609925e-57	2.74168442692764e-55	*	Predators	sooty shearwaters
354	68	shearwater	Footprint	pre_MHW_Web/NCC_11242020_JimsOld_updatedKrill_10052022.csv	Pre	0.00026255345913102	5.71184255609925e-57	2.74168442692764e-55	*	Predators	sooty shearwaters
355	68	shearwater	Footprint	post_MHW_Web/NCC2_NCC1Matched_10042022.csv	Post	7.00182032210342e-05	5.71184255609925e-57	2.74168442692764e-55	*	Predators	sooty shearwaters
356	68	shearwater	Footprint	pre_MHW_Web/NCC_11242020_JimsOld_updatedKrill_10052022.csv	Pre	9.86083515298043e-05	5.71184255609925e-57	2.74168442692764e-55	*	Predators	sooty shearwaters
357	68	shearwater	Footprint	post_MHW_Web/NCC2_NCC1Matched_10042022.csv	Post	0.000125440095207953	5.71184255609925e-57	2.74168442692764e-55	*	Predators	sooty shearwaters
358	68	shearwater	Footprint	pre_MHW_Web/NCC_11242020_JimsOld_updatedKrill_10052022.csv	Pre	6.54352198473118e-05	5.71184255609925e-57	2.74168442692764e-55	*	Predators	sooty shearwaters
359	68	shearwater	Footprint	post_MHW_Web/NCC2_NCC1Matched_10042022.csv	Post	1.68738272171633e-05	5.71184255609925e-57	2.74168442692764e-55	*	Predators	sooty shearwaters
360	68	shearwater	Footprint	pre_MHW_Web/NCC_11242020_JimsOld_updatedKrill_10052022.csv	Pre	4.74294980069795e-05	5.71184255609925e-57	2.74168442692764e-55	*	Predators	sooty shearwaters
361	68	shearwater	Footprint	post_MHW_Web/NCC2_NCC1Matched_10042022.csv	Post	0.000133096258404751	5.71184255609925e-57	2.74168442692764e-55	*	Predators	sooty shearwaters
362	68	shearwater	Footprint	pre_MHW_Web/NCC_11242020_JimsOld_updatedKrill_10052022.csv	Pre	9.09853686084103e-05	5.71184255609925e-57	2.74168442692764e-55	*	Predators	sooty shearwaters
363	68	shearwater	Footprint	post_MHW_Web/NCC2_NCC1Matched_10042022.csv	Post	0.00013768818329332	5.71184255609925e-57	2.74168442692764e-55	*	Predators	sooty shearwaters
364	68	shearwater	Footprint	pre_MHW_Web/NCC_11242020_JimsOld_updatedKrill_10052022.csv	Pre	8.91323698925132e-05	5.71184255609925e-57	2.74168442692764e-55	*	Predators	sooty shearwaters
365	68	shearwater	Footprint	post_MHW_Web/NCC2_NCC1Matched_10042022.csv	Post	8.52322965420827e-05	5.71184255609925e-57	2.74168442692764e-55	*	Predators	sooty shearwaters
366	68	shearwater	Footprint	pre_MHW_Web/NCC_11242020_JimsOld_updatedKrill_10052022.csv	Pre	6.62201816020361e-06	5.71184255609925e-57	2.74168442692764e-55	*	Predators	sooty shearwaters
367	68	shearwater	Footprint	post_MHW_Web/NCC2_NCC1Matched_10042022.csv	Post	3.21157985500263e-05	5.71184255609925e-57	2.74168442692764e-55	*	Predators	sooty shearwaters
368	68	shearwater	Footprint	pre_MHW_Web/NCC_11242020_JimsOld_updatedKrill_10052022.csv	Pre	0.000431298174135408	5.71184255609925e-57	2.74168442692764e-55	*	Predators	sooty shearwaters
369	68	shearwater	Footprint	post_MHW_Web/NCC2_NCC1Matched_10042022.csv	Post	4.71982364953649e-05	5.71184255609925e-57	2.74168442692764e-55	*	Predators	sooty shearwaters
370	68	shearwater	Footprint	pre_MHW_Web/NCC_11242020_JimsOld_updatedKrill_10052022.csv	Pre	9.7677255494291e-05	5.71184255609925e-57	2.74168442692764e-55	*	Predators	sooty shearwaters
371	68	shearwater	Footprint	post_MHW_Web/NCC2_NCC1Matched_10042022.csv	Post	5.02397609906478e-05	5.71184255609925e-57	2.74168442692764e-55	*	Predators	sooty shearwaters
372	68	shearwater	Footprint	pre_MHW_Web/NCC_11242020_JimsOld_updatedKrill_10052022.csv	Pre	9.73495414874142e-05	5.71184255609925e-57	2.74168442692764e-55	*	Predators	sooty shearwaters
373	68	shearwater	Footprint	post_MHW_Web/NCC2_NCC1Matched_10042022.csv	Post	4.88634090621908e-05	5.71184255609925e-57	2.74168442692764e-55	*	Predators	sooty shearwaters
374	68	shearwater	Footprint	pre_MHW_Web/NCC_11242020_JimsOld_updatedKrill_10052022.csv	Pre	2.97642806823936e-05	5.71184255609925e-57	2.74168442692764e-55	*	Predators	sooty shearwaters
375	68	shearwater	Footprint	post_MHW_Web/NCC2_NCC1Matched_10042022.csv	Post	3.4849285496667e-05	5.71184255609925e-57	2.74168442692764e-55	*	Predators	sooty shearwaters
376	68	shearwater	Footprint	pre_MHW_Web/NCC_11242020_JimsOld_updatedKrill_10052022.csv	Pre	9.55927290009265e-05	5.71184255609925e-57	2.74168442692764e-55	*	Predators	sooty shearwaters
377	68	shearwater	Footprint	post_MHW_Web/NCC2_NCC1Matched_10042022.csv	Post	0.000111848106028514	5.71184255609925e-57	2.74168442692764e-55	*	Predators	sooty shearwaters
378	68	shearwater	Footprint	pre_MHW_Web/NCC_11242020_JimsOld_updatedKrill_10052022.csv	Pre	0.000236160423655006	5.71184255609925e-57	2.74168442692764e-55	*	Predators	sooty shearwaters
379	68	shearwater	Footprint	post_MHW_Web/NCC2_NCC1Matched_10042022.csv	Post	7.05552542479928e-05	5.71184255609925e-57	2.74168442692764e-55	*	Predators	sooty shearwaters
380	68	shearwater	Footprint	pre_MHW_Web/NCC_11242020_JimsOld_updatedKrill_10052022.csv	Pre	7.83049565635707e-05	5.71184255609925e-57	2.74168442692764e-55	*	Predators	sooty shearwaters
381	68	shearwater	Footprint	post_MHW_Web/NCC2_NCC1Matched_10042022.csv	Post	6.55411850325674e-05	5.71184255609925e-57	2.74168442692764e-55	*	Predators	sooty shearwaters
382	68	shearwater	Footprint	pre_MHW_Web/NCC_11242020_JimsOld_updatedKrill_10052022.csv	Pre	0.000231815488916491	5.71184255609925e-57	2.74168442692764e-55	*	Predators	sooty shearwaters
383	68	shearwater	Footprint	post_MHW_Web/NCC2_NCC1Matched_10042022.csv	Post	3.49741451083027e-05	5.71184255609925e-57	2.74168442692764e-55	*	Predators	sooty shearwaters
384	68	shearwater	Footprint	pre_MHW_Web/NCC_11242020_JimsOld_updatedKrill_10052022.csv	Pre	0.000165884728858179	5.71184255609925e-57	2.74168442692764e-55	*	Predators	sooty shearwaters
385	68	shearwater	Footprint	post_MHW_Web/NCC2_NCC1Matched_10042022.csv	Post	4.54928610371813e-05	5.71184255609925e-57	2.74168442692764e-55	*	Predators	sooty shearwaters
386	68	shearwater	Footprint	pre_MHW_Web/NCC_11242020_JimsOld_updatedKrill_10052022.csv	Pre	2.74848436362363e-05	5.71184255609925e-57	2.74168442692764e-55	*	Predators	sooty shearwaters
387	68	shearwater	Footprint	post_MHW_Web/NCC2_NCC1Matched_10042022.csv	Post	1.72427582641264e-05	5.71184255609925e-57	2.74168442692764e-55	*	Predators	sooty shearwaters
388	68	shearwater	Footprint	pre_MHW_Web/NCC_11242020_JimsOld_updatedKrill_10052022.csv	Pre	0.000773171443013938	5.71184255609925e-57	2.74168442692764e-55	*	Predators	sooty shearwaters
389	68	shearwater	Footprint	post_MHW_Web/NCC2_NCC1Matched_10042022.csv	Post	1.27538355006778e-05	5.71184255609925e-57	2.74168442692764e-55	*	Predators	sooty shearwaters
390	68	shearwater	Footprint	pre_MHW_Web/NCC_11242020_JimsOld_updatedKrill_10052022.csv	Pre	0.000412754319251324	5.71184255609925e-57	2.74168442692764e-55	*	Predators	sooty shearwaters
391	68	shearwater	Footprint	post_MHW_Web/NCC2_NCC1Matched_10042022.csv	Post	9.79175855113897e-05	5.71184255609925e-57	2.74168442692764e-55	*	Predators	sooty shearwaters
392	68	shearwater	Footprint	pre_MHW_Web/NCC_11242020_JimsOld_updatedKrill_10052022.csv	Pre	0.000203838014498396	5.71184255609925e-57	2.74168442692764e-55	*	Predators	sooty shearwaters
393	68	shearwater	Footprint	post_MHW_Web/NCC2_NCC1Matched_10042022.csv	Post	5.72161344332023e-05	5.71184255609925e-57	2.74168442692764e-55	*	Predators	sooty shearwaters
394	68	shearwater	Footprint	pre_MHW_Web/NCC_11242020_JimsOld_updatedKrill_10052022.csv	Pre	9.04027320868104e-05	5.71184255609925e-57	2.74168442692764e-55	*	Predators	sooty shearwaters
395	68	shearwater	Footprint	post_MHW_Web/NCC2_NCC1Matched_10042022.csv	Post	1.52652377121441e-05	5.71184255609925e-57	2.74168442692764e-55	*	Predators	sooty shearwaters
396	68	shearwater	Footprint	pre_MHW_Web/NCC_11242020_JimsOld_updatedKrill_10052022.csv	Pre	0.000234191525206102	5.71184255609925e-57	2.74168442692764e-55	*	Predators	sooty shearwaters
397	68	shearwater	Footprint	post_MHW_Web/NCC2_NCC1Matched_10042022.csv	Post	1.96676152911232e-05	5.71184255609925e-57	2.74168442692764e-55	*	Predators	sooty shearwaters
398	68	shearwater	Footprint	pre_MHW_Web/NCC_11242020_JimsOld_updatedKrill_10052022.csv	Pre	4.91627525818047e-05	5.71184255609925e-57	2.74168442692764e-55	*	Predators	sooty shearwaters
399	68	shearwater	Footprint	post_MHW_Web/NCC2_NCC1Matched_10042022.csv	Post	3.72903736805416e-05	5.71184255609925e-57	2.74168442692764e-55	*	Predators	sooty shearwaters
400	68	shearwater	Footprint	pre_MHW_Web/NCC_11242020_JimsOld_updatedKrill_10052022.csv	Pre	0.000114563094890339	5.71184255609925e-57	2.74168442692764e-55	*	Predators	sooty shearwaters
401	68	shearwater	Footprint	post_MHW_Web/NCC2_NCC1Matched_10042022.csv	Post	5.04323275723606e-05	5.71184255609925e-57	2.74168442692764e-55	*	Predators	sooty shearwaters
402	68	shearwater	Footprint	pre_MHW_Web/NCC_11242020_JimsOld_updatedKrill_10052022.csv	Pre	0.00031871499577271	5.71184255609925e-57	2.74168442692764e-55	*	Predators	sooty shearwaters
403	68	shearwater	Footprint	post_MHW_Web/NCC2_NCC1Matched_10042022.csv	Post	0.000158253456015176	5.71184255609925e-57	2.74168442692764e-55	*	Predators	sooty shearwaters
404	68	shearwater	Footprint	pre_MHW_Web/NCC_11242020_JimsOld_updatedKrill_10052022.csv	Pre	0.000188891334440782	5.71184255609925e-57	2.74168442692764e-55	*	Predators	sooty shearwaters
405	68	shearwater	Footprint	post_MHW_Web/NCC2_NCC1Matched_10042022.csv	Post	0.000151462133856103	5.71184255609925e-57	2.74168442692764e-55	*	Predators	sooty shearwaters
406	68	shearwater	Footprint	pre_MHW_Web/NCC_11242020_JimsOld_updatedKrill_10052022.csv	Pre	1.55872278195553e-05	5.71184255609925e-57	2.74168442692764e-55	*	Predators	sooty shearwaters
407	68	shearwater	Footprint	post_MHW_Web/NCC2_NCC1Matched_10042022.csv	Post	9.14977006347103e-05	5.71184255609925e-57	2.74168442692764e-55	*	Predators	sooty shearwaters
408	68	shearwater	Footprint	pre_MHW_Web/NCC_11242020_JimsOld_updatedKrill_10052022.csv	Pre	0.000164354285942072	5.71184255609925e-57	2.74168442692764e-55	*	Predators	sooty shearwaters
409	68	shearwater	Footprint	post_MHW_Web/NCC2_NCC1Matched_10042022.csv	Post	0.00016193539753812	5.71184255609925e-57	2.74168442692764e-55	*	Predators	sooty shearwaters
410	68	shearwater	Footprint	pre_MHW_Web/NCC_11242020_JimsOld_updatedKrill_10052022.csv	Pre	0.000222702344969763	5.71184255609925e-57	2.74168442692764e-55	*	Predators	sooty shearwaters
411	68	shearwater	Footprint	post_MHW_Web/NCC2_NCC1Matched_10042022.csv	Post	9.74503463736988e-05	5.71184255609925e-57	2.74168442692764e-55	*	Predators	sooty shearwaters
412	68	shearwater	Footprint	pre_MHW_Web/NCC_11242020_JimsOld_updatedKrill_10052022.csv	Pre	6.56586124475387e-05	5.71184255609925e-57	2.74168442692764e-55	*	Predators	sooty shearwaters
413	68	shearwater	Footprint	post_MHW_Web/NCC2_NCC1Matched_10042022.csv	Post	3.63336536367571e-05	5.71184255609925e-57	2.74168442692764e-55	*	Predators	sooty shearwaters
414	68	shearwater	Footprint	pre_MHW_Web/NCC_11242020_JimsOld_updatedKrill_10052022.csv	Pre	0.000117127519048213	5.71184255609925e-57	2.74168442692764e-55	*	Predators	sooty shearwaters
415	68	shearwater	Footprint	post_MHW_Web/NCC2_NCC1Matched_10042022.csv	Post	4.67359676328552e-05	5.71184255609925e-57	2.74168442692764e-55	*	Predators	sooty shearwaters
416	68	shearwater	Footprint	pre_MHW_Web/NCC_11242020_JimsOld_updatedKrill_10052022.csv	Pre	7.49586790248803e-05	5.71184255609925e-57	2.74168442692764e-55	*	Predators	sooty shearwaters
417	68	shearwater	Footprint	post_MHW_Web/NCC2_NCC1Matched_10042022.csv	Post	7.08997031120777e-05	5.71184255609925e-57	2.74168442692764e-55	*	Predators	sooty shearwaters
418	68	shearwater	Footprint	pre_MHW_Web/NCC_11242020_JimsOld_updatedKrill_10052022.csv	Pre	0.000432111018783049	5.71184255609925e-57	2.74168442692764e-55	*	Predators	sooty shearwaters
419	68	shearwater	Footprint	post_MHW_Web/NCC2_NCC1Matched_10042022.csv	Post	4.47175896495749e-05	5.71184255609925e-57	2.74168442692764e-55	*	Predators	sooty shearwaters
420	68	shearwater	Footprint	pre_MHW_Web/NCC_11242020_JimsOld_updatedKrill_10052022.csv	Pre	0.0002135780055239	5.71184255609925e-57	2.74168442692764e-55	*	Predators	sooty shearwaters
421	68	shearwater	Footprint	post_MHW_Web/NCC2_NCC1Matched_10042022.csv	Post	8.33180232270404e-05	5.71184255609925e-57	2.74168442692764e-55	*	Predators	sooty shearwaters
422	68	shearwater	Footprint	pre_MHW_Web/NCC_11242020_JimsOld_updatedKrill_10052022.csv	Pre	4.74978628510725e-05	5.71184255609925e-57	2.74168442692764e-55	*	Predators	sooty shearwaters
423	68	shearwater	Footprint	post_MHW_Web/NCC2_NCC1Matched_10042022.csv	Post	4.1469450520637e-05	5.71184255609925e-57	2.74168442692764e-55	*	Predators	sooty shearwaters
424	68	shearwater	Footprint	pre_MHW_Web/NCC_11242020_JimsOld_updatedKrill_10052022.csv	Pre	0.000399354988755707	5.71184255609925e-57	2.74168442692764e-55	*	Predators	sooty shearwaters
425	68	shearwater	Footprint	post_MHW_Web/NCC2_NCC1Matched_10042022.csv	Post	4.62679269470708e-05	5.71184255609925e-57	2.74168442692764e-55	*	Predators	sooty shearwaters
426	68	shearwater	Footprint	pre_MHW_Web/NCC_11242020_JimsOld_updatedKrill_10052022.csv	Pre	0.00022723478759549	5.71184255609925e-57	2.74168442692764e-55	*	Predators	sooty shearwaters
427	68	shearwater	Footprint	post_MHW_Web/NCC2_NCC1Matched_10042022.csv	Post	7.59662873418533e-05	5.71184255609925e-57	2.74168442692764e-55	*	Predators	sooty shearwaters
428	68	shearwater	Footprint	pre_MHW_Web/NCC_11242020_JimsOld_updatedKrill_10052022.csv	Pre	0.00110340720248772	5.71184255609925e-57	2.74168442692764e-55	*	Predators	sooty shearwaters
429	68	shearwater	Footprint	post_MHW_Web/NCC2_NCC1Matched_10042022.csv	Post	7.27798602516545e-05	5.71184255609925e-57	2.74168442692764e-55	*	Predators	sooty shearwaters
430	68	shearwater	Footprint	pre_MHW_Web/NCC_11242020_JimsOld_updatedKrill_10052022.csv	Pre	3.60110189022071e-05	5.71184255609925e-57	2.74168442692764e-55	*	Predators	sooty shearwaters
431	68	shearwater	Footprint	post_MHW_Web/NCC2_NCC1Matched_10042022.csv	Post	9.0155305747368e-05	5.71184255609925e-57	2.74168442692764e-55	*	Predators	sooty shearwaters
432	68	shearwater	Footprint	pre_MHW_Web/NCC_11242020_JimsOld_updatedKrill_10052022.csv	Pre	0.000296720313245902	5.71184255609925e-57	2.74168442692764e-55	*	Predators	sooty shearwaters
433	68	shearwater	Footprint	post_MHW_Web/NCC2_NCC1Matched_10042022.csv	Post	2.27820473200337e-05	5.71184255609925e-57	2.74168442692764e-55	*	Predators	sooty shearwaters
434	68	shearwater	Footprint	pre_MHW_Web/NCC_11242020_JimsOld_updatedKrill_10052022.csv	Pre	0.00103997223210158	5.71184255609925e-57	2.74168442692764e-55	*	Predators	sooty shearwaters
435	68	shearwater	Footprint	post_MHW_Web/NCC2_NCC1Matched_10042022.csv	Post	4.73588330749232e-05	5.71184255609925e-57	2.74168442692764e-55	*	Predators	sooty shearwaters
436	68	shearwater	Footprint	pre_MHW_Web/NCC_11242020_JimsOld_updatedKrill_10052022.csv	Pre	6.68734675159142e-05	5.71184255609925e-57	2.74168442692764e-55	*	Predators	sooty shearwaters
437	68	shearwater	Footprint	post_MHW_Web/NCC2_NCC1Matched_10042022.csv	Post	0.000200494377823262	5.71184255609925e-57	2.74168442692764e-55	*	Predators	sooty shearwaters
438	68	shearwater	Footprint	pre_MHW_Web/NCC_11242020_JimsOld_updatedKrill_10052022.csv	Pre	9.20729678349661e-05	5.71184255609925e-57	2.74168442692764e-55	*	Predators	sooty shearwaters
439	68	shearwater	Footprint	post_MHW_Web/NCC2_NCC1Matched_10042022.csv	Post	4.04558237378933e-05	5.71184255609925e-57	2.74168442692764e-55	*	Predators	sooty shearwaters
440	68	shearwater	Footprint	pre_MHW_Web/NCC_11242020_JimsOld_updatedKrill_10052022.csv	Pre	0.000287146856366175	5.71184255609925e-57	2.74168442692764e-55	*	Predators	sooty shearwaters
441	68	shearwater	Footprint	post_MHW_Web/NCC2_NCC1Matched_10042022.csv	Post	1.22341042885325e-05	5.71184255609925e-57	2.74168442692764e-55	*	Predators	sooty shearwaters
442	68	shearwater	Footprint	pre_MHW_Web/NCC_11242020_JimsOld_updatedKrill_10052022.csv	Pre	0.000125933496807692	5.71184255609925e-57	2.74168442692764e-55	*	Predators	sooty shearwaters
443	68	shearwater	Footprint	post_MHW_Web/NCC2_NCC1Matched_10042022.csv	Post	7.25736336244434e-05	5.71184255609925e-57	2.74168442692764e-55	*	Predators	sooty shearwaters
444	68	shearwater	Footprint	pre_MHW_Web/NCC_11242020_JimsOld_updatedKrill_10052022.csv	Pre	0.000241146306914918	5.71184255609925e-57	2.74168442692764e-55	*	Predators	sooty shearwaters
445	68	shearwater	Footprint	post_MHW_Web/NCC2_NCC1Matched_10042022.csv	Post	3.19103123116394e-05	5.71184255609925e-57	2.74168442692764e-55	*	Predators	sooty shearwaters
446	68	shearwater	Footprint	pre_MHW_Web/NCC_11242020_JimsOld_updatedKrill_10052022.csv	Pre	0.000325764449444849	5.71184255609925e-57	2.74168442692764e-55	*	Predators	sooty shearwaters
447	68	shearwater	Footprint	post_MHW_Web/NCC2_NCC1Matched_10042022.csv	Post	1.26565169898773e-05	5.71184255609925e-57	2.74168442692764e-55	*	Predators	sooty shearwaters
448	68	shearwater	Footprint	pre_MHW_Web/NCC_11242020_JimsOld_updatedKrill_10052022.csv	Pre	0.000124419910111125	5.71184255609925e-57	2.74168442692764e-55	*	Predators	sooty shearwaters
449	68	shearwater	Footprint	post_MHW_Web/NCC2_NCC1Matched_10042022.csv	Post	9.43202552686769e-05	5.71184255609925e-57	2.74168442692764e-55	*	Predators	sooty shearwaters
450	68	shearwater	Footprint	pre_MHW_Web/NCC_11242020_JimsOld_updatedKrill_10052022.csv	Pre	0.000229797012763302	5.71184255609925e-57	2.74168442692764e-55	*	Predators	sooty shearwaters
451	68	shearwater	Footprint	post_MHW_Web/NCC2_NCC1Matched_10042022.csv	Post	1.52850163291596e-05	5.71184255609925e-57	2.74168442692764e-55	*	Predators	sooty shearwaters
452	68	shearwater	Footprint	pre_MHW_Web/NCC_11242020_JimsOld_updatedKrill_10052022.csv	Pre	0.000370391707724394	5.71184255609925e-57	2.74168442692764e-55	*	Predators	sooty shearwaters
453	68	shearwater	Footprint	post_MHW_Web/NCC2_NCC1Matched_10042022.csv	Post	7.40337693455395e-05	5.71184255609925e-57	2.74168442692764e-55	*	Predators	sooty shearwaters
454	68	shearwater	Footprint	pre_MHW_Web/NCC_11242020_JimsOld_updatedKrill_10052022.csv	Pre	8.57154668894886e-05	5.71184255609925e-57	2.74168442692764e-55	*	Predators	sooty shearwaters
455	68	shearwater	Footprint	post_MHW_Web/NCC2_NCC1Matched_10042022.csv	Post	9.81946178004953e-05	5.71184255609925e-57	2.74168442692764e-55	*	Predators	sooty shearwaters
456	68	shearwater	Footprint	pre_MHW_Web/NCC_11242020_JimsOld_updatedKrill_10052022.csv	Pre	0.00011563216382467	5.71184255609925e-57	2.74168442692764e-55	*	Predators	sooty shearwaters
457	68	shearwater	Footprint	post_MHW_Web/NCC2_NCC1Matched_10042022.csv	Post	3.7783896079202e-05	5.71184255609925e-57	2.74168442692764e-55	*	Predators	sooty shearwaters
458	68	shearwater	Footprint	pre_MHW_Web/NCC_11242020_JimsOld_updatedKrill_10052022.csv	Pre	1.7353838654659e-05	5.71184255609925e-57	2.74168442692764e-55	*	Predators	sooty shearwaters
459	68	shearwater	Footprint	post_MHW_Web/NCC2_NCC1Matched_10042022.csv	Post	3.2591411079853e-06	5.71184255609925e-57	2.74168442692764e-55	*	Predators	sooty shearwaters
460	68	shearwater	Footprint	pre_MHW_Web/NCC_11242020_JimsOld_updatedKrill_10052022.csv	Pre	0.000741786894154752	5.71184255609925e-57	2.74168442692764e-55	*	Predators	sooty shearwaters
461	68	shearwater	Footprint	post_MHW_Web/NCC2_NCC1Matched_10042022.csv	Post	4.79651934110513e-05	5.71184255609925e-57	2.74168442692764e-55	*	Predators	sooty shearwaters
462	68	shearwater	Footprint	pre_MHW_Web/NCC_11242020_JimsOld_updatedKrill_10052022.csv	Pre	6.13037279396904e-05	5.71184255609925e-57	2.74168442692764e-55	*	Predators	sooty shearwaters
463	68	shearwater	Footprint	post_MHW_Web/NCC2_NCC1Matched_10042022.csv	Post	1.00245462915459e-05	5.71184255609925e-57	2.74168442692764e-55	*	Predators	sooty shearwaters
464	68	shearwater	Footprint	pre_MHW_Web/NCC_11242020_JimsOld_updatedKrill_10052022.csv	Pre	0.000805074119682576	5.71184255609925e-57	2.74168442692764e-55	*	Predators	sooty shearwaters
465	68	shearwater	Footprint	post_MHW_Web/NCC2_NCC1Matched_10042022.csv	Post	1.45286482519506e-05	5.71184255609925e-57	2.74168442692764e-55	*	Predators	sooty shearwaters
466	68	shearwater	Footprint	pre_MHW_Web/NCC_11242020_JimsOld_updatedKrill_10052022.csv	Pre	0.000208946626164073	5.71184255609925e-57	2.74168442692764e-55	*	Predators	sooty shearwaters
467	68	shearwater	Footprint	post_MHW_Web/NCC2_NCC1Matched_10042022.csv	Post	5.38073283084344e-05	5.71184255609925e-57	2.74168442692764e-55	*	Predators	sooty shearwaters
468	68	shearwater	Footprint	pre_MHW_Web/NCC_11242020_JimsOld_updatedKrill_10052022.csv	Pre	0.000769369224582168	5.71184255609925e-57	2.74168442692764e-55	*	Predators	sooty shearwaters
469	68	shearwater	Footprint	post_MHW_Web/NCC2_NCC1Matched_10042022.csv	Post	7.20488125986815e-05	5.71184255609925e-57	2.74168442692764e-55	*	Predators	sooty shearwaters
470	68	shearwater	Footprint	pre_MHW_Web/NCC_11242020_JimsOld_updatedKrill_10052022.csv	Pre	0.000516519820615318	5.71184255609925e-57	2.74168442692764e-55	*	Predators	sooty shearwaters
471	68	shearwater	Footprint	post_MHW_Web/NCC2_NCC1Matched_10042022.csv	Post	7.88983428453992e-05	5.71184255609925e-57	2.74168442692764e-55	*	Predators	sooty shearwaters
472	68	shearwater	Footprint	pre_MHW_Web/NCC_11242020_JimsOld_updatedKrill_10052022.csv	Pre	0.000345480789865443	5.71184255609925e-57	2.74168442692764e-55	*	Predators	sooty shearwaters
473	68	shearwater	Footprint	post_MHW_Web/NCC2_NCC1Matched_10042022.csv	Post	2.06481554161938e-05	5.71184255609925e-57	2.74168442692764e-55	*	Predators	sooty shearwaters
474	68	shearwater	Footprint	pre_MHW_Web/NCC_11242020_JimsOld_updatedKrill_10052022.csv	Pre	3.06663585154523e-05	5.71184255609925e-57	2.74168442692764e-55	*	Predators	sooty shearwaters
475	68	shearwater	Footprint	post_MHW_Web/NCC2_NCC1Matched_10042022.csv	Post	2.3244871736438e-05	5.71184255609925e-57	2.74168442692764e-55	*	Predators	sooty shearwaters
476	68	shearwater	Footprint	pre_MHW_Web/NCC_11242020_JimsOld_updatedKrill_10052022.csv	Pre	0.000930388267309966	5.71184255609925e-57	2.74168442692764e-55	*	Predators	sooty shearwaters
477	68	shearwater	Footprint	post_MHW_Web/NCC2_NCC1Matched_10042022.csv	Post	3.01535033631208e-05	5.71184255609925e-57	2.74168442692764e-55	*	Predators	sooty shearwaters
478	68	shearwater	Footprint	pre_MHW_Web/NCC_11242020_JimsOld_updatedKrill_10052022.csv	Pre	0.00010457531412444	5.71184255609925e-57	2.74168442692764e-55	*	Predators	sooty shearwaters
479	68	shearwater	Footprint	post_MHW_Web/NCC2_NCC1Matched_10042022.csv	Post	0.000127400808668348	5.71184255609925e-57	2.74168442692764e-55	*	Predators	sooty shearwaters
480	68	shearwater	Footprint	pre_MHW_Web/NCC_11242020_JimsOld_updatedKrill_10052022.csv	Pre	0.000475167405598199	5.71184255609925e-57	2.74168442692764e-55	*	Predators	sooty shearwaters
481	68	shearwater	Footprint	post_MHW_Web/NCC2_NCC1Matched_10042022.csv	Post	2.16051247275475e-06	5.71184255609925e-57	2.74168442692764e-55	*	Predators	sooty shearwaters
482	68	shearwater	Footprint	pre_MHW_Web/NCC_11242020_JimsOld_updatedKrill_10052022.csv	Pre	0.000242609802431004	5.71184255609925e-57	2.74168442692764e-55	*	Predators	sooty shearwaters
483	68	shearwater	Footprint	post_MHW_Web/NCC2_NCC1Matched_10042022.csv	Post	9.09939187234156e-06	5.71184255609925e-57	2.74168442692764e-55	*	Predators	sooty shearwaters
484	68	shearwater	Footprint	pre_MHW_Web/NCC_11242020_JimsOld_updatedKrill_10052022.csv	Pre	9.06617608294268e-05	5.71184255609925e-57	2.74168442692764e-55	*	Predators	sooty shearwaters
485	68	shearwater	Footprint	post_MHW_Web/NCC2_NCC1Matched_10042022.csv	Post	2.45866137846992e-05	5.71184255609925e-57	2.74168442692764e-55	*	Predators	sooty shearwaters
486	68	shearwater	Footprint	pre_MHW_Web/NCC_11242020_JimsOld_updatedKrill_10052022.csv	Pre	0.000322422184081766	5.71184255609925e-57	2.74168442692764e-55	*	Predators	sooty shearwaters
487	68	shearwater	Footprint	post_MHW_Web/NCC2_NCC1Matched_10042022.csv	Post	0.000427242031385521	5.71184255609925e-57	2.74168442692764e-55	*	Predators	sooty shearwaters
488	68	shearwater	Footprint	pre_MHW_Web/NCC_11242020_JimsOld_updatedKrill_10052022.csv	Pre	0.000205642034352789	5.71184255609925e-57	2.74168442692764e-55	*	Predators	sooty shearwaters
489	68	shearwater	Footprint	post_MHW_Web/NCC2_NCC1Matched_10042022.csv	Post	1.44798750232894e-05	5.71184255609925e-57	2.74168442692764e-55	*	Predators	sooty shearwaters
490	68	shearwater	Footprint	pre_MHW_Web/NCC_11242020_JimsOld_updatedKrill_10052022.csv	Pre	7.85284901819621e-05	5.71184255609925e-57	2.74168442692764e-55	*	Predators	sooty shearwaters
491	68	shearwater	Footprint	post_MHW_Web/NCC2_NCC1Matched_10042022.csv	Post	0.000579217215041514	5.71184255609925e-57	2.74168442692764e-55	*	Predators	sooty shearwaters
492	68	shearwater	Footprint	pre_MHW_Web/NCC_11242020_JimsOld_updatedKrill_10052022.csv	Pre	0.000291852085335314	5.71184255609925e-57	2.74168442692764e-55	*	Predators	sooty shearwaters
493	68	shearwater	Footprint	post_MHW_Web/NCC2_NCC1Matched_10042022.csv	Post	3.79398465263217e-05	5.71184255609925e-57	2.74168442692764e-55	*	Predators	sooty shearwaters
494	68	shearwater	Footprint	pre_MHW_Web/NCC_11242020_JimsOld_updatedKrill_10052022.csv	Pre	0.000172553121951025	5.71184255609925e-57	2.74168442692764e-55	*	Predators	sooty shearwaters
495	68	shearwater	Footprint	post_MHW_Web/NCC2_NCC1Matched_10042022.csv	Post	3.16120238036491e-06	5.71184255609925e-57	2.74168442692764e-55	*	Predators	sooty shearwaters
496	68	shearwater	Footprint	pre_MHW_Web/NCC_11242020_JimsOld_updatedKrill_10052022.csv	Pre	5.71075167144619e-05	5.71184255609925e-57	2.74168442692764e-55	*	Predators	sooty shearwaters
497	68	shearwater	Footprint	post_MHW_Web/NCC2_NCC1Matched_10042022.csv	Post	6.82617209441788e-05	5.71184255609925e-57	2.74168442692764e-55	*	Predators	sooty shearwaters
498	68	shearwater	Footprint	pre_MHW_Web/NCC_11242020_JimsOld_updatedKrill_10052022.csv	Pre	8.76257764058503e-05	5.71184255609925e-57	2.74168442692764e-55	*	Predators	sooty shearwaters
499	68	shearwater	Footprint	post_MHW_Web/NCC2_NCC1Matched_10042022.csv	Post	4.58636334998561e-05	5.71184255609925e-57	2.74168442692764e-55	*	Predators	sooty shearwaters
500	68	shearwater	Footprint	pre_MHW_Web/NCC_11242020_JimsOld_updatedKrill_10052022.csv	Pre	5.810867359158e-05	5.71184255609925e-57	2.74168442692764e-55	*	Predators	sooty shearwaters
501	68	shearwater	Footprint	post_MHW_Web/NCC2_NCC1Matched_10042022.csv	Post	0.000288778519615954	5.71184255609925e-57	2.74168442692764e-55	*	Predators	sooty shearwaters
502	68	shearwater	Footprint	pre_MHW_Web/NCC_11242020_JimsOld_updatedKrill_10052022.csv	Pre	3.25462283651014e-05	5.71184255609925e-57	2.74168442692764e-55	*	Predators	sooty shearwaters
503	68	shearwater	Footprint	post_MHW_Web/NCC2_NCC1Matched_10042022.csv	Post	2.32431995619308e-05	5.71184255609925e-57	2.74168442692764e-55	*	Predators	sooty shearwaters
504	68	shearwater	Footprint	pre_MHW_Web/NCC_11242020_JimsOld_updatedKrill_10052022.csv	Pre	7.55546460668131e-05	5.71184255609925e-57	2.74168442692764e-55	*	Predators	sooty shearwaters
505	68	shearwater	Footprint	post_MHW_Web/NCC2_NCC1Matched_10042022.csv	Post	4.71525474108161e-05	5.71184255609925e-57	2.74168442692764e-55	*	Predators	sooty shearwaters
506	68	shearwater	Footprint	pre_MHW_Web/NCC_11242020_JimsOld_updatedKrill_10052022.csv	Pre	0.000265166001098796	5.71184255609925e-57	2.74168442692764e-55	*	Predators	sooty shearwaters
507	68	shearwater	Footprint	post_MHW_Web/NCC2_NCC1Matched_10042022.csv	Post	3.8569750832802e-05	5.71184255609925e-57	2.74168442692764e-55	*	Predators	sooty shearwaters
508	68	shearwater	Footprint	pre_MHW_Web/NCC_11242020_JimsOld_updatedKrill_10052022.csv	Pre	0.00017022229188449	5.71184255609925e-57	2.74168442692764e-55	*	Predators	sooty shearwaters
509	68	shearwater	Footprint	post_MHW_Web/NCC2_NCC1Matched_10042022.csv	Post	2.19406952776643e-05	5.71184255609925e-57	2.74168442692764e-55	*	Predators	sooty shearwaters
510	68	shearwater	Footprint	pre_MHW_Web/NCC_11242020_JimsOld_updatedKrill_10052022.csv	Pre	6.58166275714513e-06	5.71184255609925e-57	2.74168442692764e-55	*	Predators	sooty shearwaters
511	68	shearwater	Footprint	post_MHW_Web/NCC2_NCC1Matched_10042022.csv	Post	2.38072787127644e-05	5.71184255609925e-57	2.74168442692764e-55	*	Predators	sooty shearwaters
512	68	shearwater	Footprint	pre_MHW_Web/NCC_11242020_JimsOld_updatedKrill_10052022.csv	Pre	0.000185093216486288	5.71184255609925e-57	2.74168442692764e-55	*	Predators	sooty shearwaters
513	68	shearwater	Footprint	post_MHW_Web/NCC2_NCC1Matched_10042022.csv	Post	1.46305658547524e-05	5.71184255609925e-57	2.74168442692764e-55	*	Predators	sooty shearwaters
514	68	shearwater	Footprint	pre_MHW_Web/NCC_11242020_JimsOld_updatedKrill_10052022.csv	Pre	0.000322870252376258	5.71184255609925e-57	2.74168442692764e-55	*	Predators	sooty shearwaters
515	68	shearwater	Footprint	post_MHW_Web/NCC2_NCC1Matched_10042022.csv	Post	4.52491273873159e-05	5.71184255609925e-57	2.74168442692764e-55	*	Predators	sooty shearwaters
516	68	shearwater	Footprint	pre_MHW_Web/NCC_11242020_JimsOld_updatedKrill_10052022.csv	Pre	0.000186091107637611	5.71184255609925e-57	2.74168442692764e-55	*	Predators	sooty shearwaters
517	68	shearwater	Footprint	post_MHW_Web/NCC2_NCC1Matched_10042022.csv	Post	3.26890104037754e-05	5.71184255609925e-57	2.74168442692764e-55	*	Predators	sooty shearwaters
518	68	shearwater	Footprint	pre_MHW_Web/NCC_11242020_JimsOld_updatedKrill_10052022.csv	Pre	4.73844818611926e-05	5.71184255609925e-57	2.74168442692764e-55	*	Predators	sooty shearwaters
519	68	shearwater	Footprint	post_MHW_Web/NCC2_NCC1Matched_10042022.csv	Post	0.000118047867762175	5.71184255609925e-57	2.74168442692764e-55	*	Predators	sooty shearwaters
520	68	shearwater	Footprint	pre_MHW_Web/NCC_11242020_JimsOld_updatedKrill_10052022.csv	Pre	0.000820319331629847	5.71184255609925e-57	2.74168442692764e-55	*	Predators	sooty shearwaters
521	68	shearwater	Footprint	post_MHW_Web/NCC2_NCC1Matched_10042022.csv	Post	2.71825998122198e-06	5.71184255609925e-57	2.74168442692764e-55	*	Predators	sooty shearwaters
522	68	shearwater	Footprint	pre_MHW_Web/NCC_11242020_JimsOld_updatedKrill_10052022.csv	Pre	3.87412292511003e-05	5.71184255609925e-57	2.74168442692764e-55	*	Predators	sooty shearwaters
523	68	shearwater	Footprint	post_MHW_Web/NCC2_NCC1Matched_10042022.csv	Post	0.000352815263488423	5.71184255609925e-57	2.74168442692764e-55	*	Predators	sooty shearwaters
524	68	shearwater	Footprint	pre_MHW_Web/NCC_11242020_JimsOld_updatedKrill_10052022.csv	Pre	3.62505245198198e-05	5.71184255609925e-57	2.74168442692764e-55	*	Predators	sooty shearwaters
525	68	shearwater	Footprint	post_MHW_Web/NCC2_NCC1Matched_10042022.csv	Post	4.35108410830584e-05	5.71184255609925e-57	2.74168442692764e-55	*	Predators	sooty shearwaters
526	68	shearwater	Footprint	pre_MHW_Web/NCC_11242020_JimsOld_updatedKrill_10052022.csv	Pre	6.89436753804001e-05	5.71184255609925e-57	2.74168442692764e-55	*	Predators	sooty shearwaters
527	68	shearwater	Footprint	post_MHW_Web/NCC2_NCC1Matched_10042022.csv	Post	0.000106665362720323	5.71184255609925e-57	2.74168442692764e-55	*	Predators	sooty shearwaters
528	68	shearwater	Footprint	pre_MHW_Web/NCC_11242020_JimsOld_updatedKrill_10052022.csv	Pre	0.000143782786955723	5.71184255609925e-57	2.74168442692764e-55	*	Predators	sooty shearwaters
529	68	shearwater	Footprint	post_MHW_Web/NCC2_NCC1Matched_10042022.csv	Post	0.000223760249385529	5.71184255609925e-57	2.74168442692764e-55	*	Predators	sooty shearwaters
530	68	shearwater	Footprint	pre_MHW_Web/NCC_11242020_JimsOld_updatedKrill_10052022.csv	Pre	9.61687928291971e-05	5.71184255609925e-57	2.74168442692764e-55	*	Predators	sooty shearwaters
531	68	shearwater	Footprint	post_MHW_Web/NCC2_NCC1Matched_10042022.csv	Post	0.000391733889187281	5.71184255609925e-57	2.74168442692764e-55	*	Predators	sooty shearwaters
532	68	shearwater	Footprint	pre_MHW_Web/NCC_11242020_JimsOld_updatedKrill_10052022.csv	Pre	0.000449127549095343	5.71184255609925e-57	2.74168442692764e-55	*	Predators	sooty shearwaters
533	68	shearwater	Footprint	post_MHW_Web/NCC2_NCC1Matched_10042022.csv	Post	9.75501340980475e-05	5.71184255609925e-57	2.74168442692764e-55	*	Predators	sooty shearwaters
534	68	shearwater	Footprint	pre_MHW_Web/NCC_11242020_JimsOld_updatedKrill_10052022.csv	Pre	0.000112739633322209	5.71184255609925e-57	2.74168442692764e-55	*	Predators	sooty shearwaters
535	68	shearwater	Footprint	post_MHW_Web/NCC2_NCC1Matched_10042022.csv	Post	2.31929617271176e-05	5.71184255609925e-57	2.74168442692764e-55	*	Predators	sooty shearwaters
536	68	shearwater	Footprint	pre_MHW_Web/NCC_11242020_JimsOld_updatedKrill_10052022.csv	Pre	0.000148532802508051	5.71184255609925e-57	2.74168442692764e-55	*	Predators	sooty shearwaters
537	68	shearwater	Footprint	post_MHW_Web/NCC2_NCC1Matched_10042022.csv	Post	8.79307352986062e-05	5.71184255609925e-57	2.74168442692764e-55	*	Predators	sooty shearwaters
538	68	shearwater	Footprint	pre_MHW_Web/NCC_11242020_JimsOld_updatedKrill_10052022.csv	Pre	0.000130348632530692	5.71184255609925e-57	2.74168442692764e-55	*	Predators	sooty shearwaters
539	68	shearwater	Footprint	post_MHW_Web/NCC2_NCC1Matched_10042022.csv	Post	2.57454140268065e-05	5.71184255609925e-57	2.74168442692764e-55	*	Predators	sooty shearwaters
540	68	shearwater	Footprint	pre_MHW_Web/NCC_11242020_JimsOld_updatedKrill_10052022.csv	Pre	5.51617924549842e-05	5.71184255609925e-57	2.74168442692764e-55	*	Predators	sooty shearwaters
541	68	shearwater	Footprint	post_MHW_Web/NCC2_NCC1Matched_10042022.csv	Post	0.000154128537587306	5.71184255609925e-57	2.74168442692764e-55	*	Predators	sooty shearwaters
542	68	shearwater	Footprint	pre_MHW_Web/NCC_11242020_JimsOld_updatedKrill_10052022.csv	Pre	8.68476760800975e-05	5.71184255609925e-57	2.74168442692764e-55	*	Predators	sooty shearwaters
543	68	shearwater	Footprint	post_MHW_Web/NCC2_NCC1Matched_10042022.csv	Post	0.000145611305030107	5.71184255609925e-57	2.74168442692764e-55	*	Predators	sooty shearwaters
544	68	shearwater	Footprint	pre_MHW_Web/NCC_11242020_JimsOld_updatedKrill_10052022.csv	Pre	0.000138981456857102	5.71184255609925e-57	2.74168442692764e-55	*	Predators	sooty shearwaters
545	68	shearwater	Footprint	post_MHW_Web/NCC2_NCC1Matched_10042022.csv	Post	2.09158943372658e-05	5.71184255609925e-57	2.74168442692764e-55	*	Predators	sooty shearwaters
546	68	shearwater	Footprint	pre_MHW_Web/NCC_11242020_JimsOld_updatedKrill_10052022.csv	Pre	0.00015288667932855	5.71184255609925e-57	2.74168442692764e-55	*	Predators	sooty shearwaters
547	68	shearwater	Footprint	post_MHW_Web/NCC2_NCC1Matched_10042022.csv	Post	1.95310391528542e-05	5.71184255609925e-57	2.74168442692764e-55	*	Predators	sooty shearwaters
548	68	shearwater	Footprint	pre_MHW_Web/NCC_11242020_JimsOld_updatedKrill_10052022.csv	Pre	0.000354407296846346	5.71184255609925e-57	2.74168442692764e-55	*	Predators	sooty shearwaters
549	68	shearwater	Footprint	post_MHW_Web/NCC2_NCC1Matched_10042022.csv	Post	6.13748932710375e-05	5.71184255609925e-57	2.74168442692764e-55	*	Predators	sooty shearwaters
550	68	shearwater	Footprint	pre_MHW_Web/NCC_11242020_JimsOld_updatedKrill_10052022.csv	Pre	0.000190708569752477	5.71184255609925e-57	2.74168442692764e-55	*	Predators	sooty shearwaters
551	68	shearwater	Footprint	post_MHW_Web/NCC2_NCC1Matched_10042022.csv	Post	3.87092581622473e-05	5.71184255609925e-57	2.74168442692764e-55	*	Predators	sooty shearwaters
552	68	shearwater	Footprint	pre_MHW_Web/NCC_11242020_JimsOld_updatedKrill_10052022.csv	Pre	1.08134337641347e-05	5.71184255609925e-57	2.74168442692764e-55	*	Predators	sooty shearwaters
553	68	shearwater	Footprint	post_MHW_Web/NCC2_NCC1Matched_10042022.csv	Post	1.97483200658528e-05	5.71184255609925e-57	2.74168442692764e-55	*	Predators	sooty shearwaters
554	68	shearwater	Footprint	pre_MHW_Web/NCC_11242020_JimsOld_updatedKrill_10052022.csv	Pre	0.000227523536222469	5.71184255609925e-57	2.74168442692764e-55	*	Predators	sooty shearwaters
555	68	shearwater	Footprint	post_MHW_Web/NCC2_NCC1Matched_10042022.csv	Post	2.15780077754025e-05	5.71184255609925e-57	2.74168442692764e-55	*	Predators	sooty shearwaters
556	68	shearwater	Footprint	pre_MHW_Web/NCC_11242020_JimsOld_updatedKrill_10052022.csv	Pre	0.000318715338486381	5.71184255609925e-57	2.74168442692764e-55	*	Predators	sooty shearwaters
557	68	shearwater	Footprint	post_MHW_Web/NCC2_NCC1Matched_10042022.csv	Post	6.37494397051233e-05	5.71184255609925e-57	2.74168442692764e-55	*	Predators	sooty shearwaters
558	68	shearwater	Footprint	pre_MHW_Web/NCC_11242020_JimsOld_updatedKrill_10052022.csv	Pre	5.73036045214054e-05	5.71184255609925e-57	2.74168442692764e-55	*	Predators	sooty shearwaters
559	68	shearwater	Footprint	post_MHW_Web/NCC2_NCC1Matched_10042022.csv	Post	3.31843163848967e-05	5.71184255609925e-57	2.74168442692764e-55	*	Predators	sooty shearwaters
560	68	shearwater	Footprint	pre_MHW_Web/NCC_11242020_JimsOld_updatedKrill_10052022.csv	Pre	0.00103341230563159	5.71184255609925e-57	2.74168442692764e-55	*	Predators	sooty shearwaters
561	68	shearwater	Footprint	post_MHW_Web/NCC2_NCC1Matched_10042022.csv	Post	9.34721591924143e-05	5.71184255609925e-57	2.74168442692764e-55	*	Predators	sooty shearwaters
562	68	shearwater	Footprint	pre_MHW_Web/NCC_11242020_JimsOld_updatedKrill_10052022.csv	Pre	0.000146777638416616	5.71184255609925e-57	2.74168442692764e-55	*	Predators	sooty shearwaters
563	68	shearwater	Footprint	post_MHW_Web/NCC2_NCC1Matched_10042022.csv	Post	0.000188318148385856	5.71184255609925e-57	2.74168442692764e-55	*	Predators	sooty shearwaters
564	68	shearwater	Footprint	pre_MHW_Web/NCC_11242020_JimsOld_updatedKrill_10052022.csv	Pre	2.68727991204412e-05	5.71184255609925e-57	2.74168442692764e-55	*	Predators	sooty shearwaters
565	68	shearwater	Footprint	post_MHW_Web/NCC2_NCC1Matched_10042022.csv	Post	6.06144366536596e-05	5.71184255609925e-57	2.74168442692764e-55	*	Predators	sooty shearwaters
566	68	shearwater	Footprint	pre_MHW_Web/NCC_11242020_JimsOld_updatedKrill_10052022.csv	Pre	0.000105256411556506	5.71184255609925e-57	2.74168442692764e-55	*	Predators	sooty shearwaters
567	68	shearwater	Footprint	post_MHW_Web/NCC2_NCC1Matched_10042022.csv	Post	0.000253298527248306	5.71184255609925e-57	2.74168442692764e-55	*	Predators	sooty shearwaters
568	68	shearwater	Footprint	pre_MHW_Web/NCC_11242020_JimsOld_updatedKrill_10052022.csv	Pre	0.000427524903240436	5.71184255609925e-57	2.74168442692764e-55	*	Predators	sooty shearwaters
569	68	shearwater	Footprint	post_MHW_Web/NCC2_NCC1Matched_10042022.csv	Post	3.14032881949782e-05	5.71184255609925e-57	2.74168442692764e-55	*	Predators	sooty shearwaters
570	68	shearwater	Footprint	pre_MHW_Web/NCC_11242020_JimsOld_updatedKrill_10052022.csv	Pre	0.000123788929302038	5.71184255609925e-57	2.74168442692764e-55	*	Predators	sooty shearwaters
571	68	shearwater	Footprint	post_MHW_Web/NCC2_NCC1Matched_10042022.csv	Post	7.21839886120673e-05	5.71184255609925e-57	2.74168442692764e-55	*	Predators	sooty shearwaters
572	68	shearwater	Footprint	pre_MHW_Web/NCC_11242020_JimsOld_updatedKrill_10052022.csv	Pre	0.000332757729513681	5.71184255609925e-57	2.74168442692764e-55	*	Predators	sooty shearwaters
573	68	shearwater	Footprint	post_MHW_Web/NCC2_NCC1Matched_10042022.csv	Post	6.80920736005555e-05	5.71184255609925e-57	2.74168442692764e-55	*	Predators	sooty shearwaters
574	68	shearwater	Footprint	pre_MHW_Web/NCC_11242020_JimsOld_updatedKrill_10052022.csv	Pre	0.000246903008381425	5.71184255609925e-57	2.74168442692764e-55	*	Predators	sooty shearwaters
575	68	shearwater	Footprint	post_MHW_Web/NCC2_NCC1Matched_10042022.csv	Post	0.000126887082707819	5.71184255609925e-57	2.74168442692764e-55	*	Predators	sooty shearwaters
576	68	shearwater	Footprint	pre_MHW_Web/NCC_11242020_JimsOld_updatedKrill_10052022.csv	Pre	0.000755088263765328	5.71184255609925e-57	2.74168442692764e-55	*	Predators	sooty shearwaters
577	68	shearwater	Footprint	post_MHW_Web/NCC2_NCC1Matched_10042022.csv	Post	2.72542750243652e-05	5.71184255609925e-57	2.74168442692764e-55	*	Predators	sooty shearwaters
578	68	shearwater	Footprint	pre_MHW_Web/NCC_11242020_JimsOld_updatedKrill_10052022.csv	Pre	6.82099722509584e-05	5.71184255609925e-57	2.74168442692764e-55	*	Predators	sooty shearwaters
579	68	shearwater	Footprint	post_MHW_Web/NCC2_NCC1Matched_10042022.csv	Post	7.20560743737225e-05	5.71184255609925e-57	2.74168442692764e-55	*	Predators	sooty shearwaters
580	68	shearwater	Footprint	pre_MHW_Web/NCC_11242020_JimsOld_updatedKrill_10052022.csv	Pre	0.000261820649354004	5.71184255609925e-57	2.74168442692764e-55	*	Predators	sooty shearwaters
581	68	shearwater	Footprint	post_MHW_Web/NCC2_NCC1Matched_10042022.csv	Post	0.000336633285638419	5.71184255609925e-57	2.74168442692764e-55	*	Predators	sooty shearwaters
582	68	shearwater	Footprint	pre_MHW_Web/NCC_11242020_JimsOld_updatedKrill_10052022.csv	Pre	0.000161773694133336	5.71184255609925e-57	2.74168442692764e-55	*	Predators	sooty shearwaters
583	68	shearwater	Footprint	post_MHW_Web/NCC2_NCC1Matched_10042022.csv	Post	0.000498463367919965	5.71184255609925e-57	2.74168442692764e-55	*	Predators	sooty shearwaters
584	68	shearwater	Footprint	pre_MHW_Web/NCC_11242020_JimsOld_updatedKrill_10052022.csv	Pre	0.000840094504924659	5.71184255609925e-57	2.74168442692764e-55	*	Predators	sooty shearwaters
585	68	shearwater	Footprint	post_MHW_Web/NCC2_NCC1Matched_10042022.csv	Post	0.000125057641883871	5.71184255609925e-57	2.74168442692764e-55	*	Predators	sooty shearwaters
586	68	shearwater	Footprint	pre_MHW_Web/NCC_11242020_JimsOld_updatedKrill_10052022.csv	Pre	4.90480141062193e-05	5.71184255609925e-57	2.74168442692764e-55	*	Predators	sooty shearwaters
587	68	shearwater	Footprint	post_MHW_Web/NCC2_NCC1Matched_10042022.csv	Post	2.58818814381238e-05	5.71184255609925e-57	2.74168442692764e-55	*	Predators	sooty shearwaters
588	68	shearwater	Footprint	pre_MHW_Web/NCC_11242020_JimsOld_updatedKrill_10052022.csv	Pre	1.33425678731608e-05	5.71184255609925e-57	2.74168442692764e-55	*	Predators	sooty shearwaters
589	68	shearwater	Footprint	post_MHW_Web/NCC2_NCC1Matched_10042022.csv	Post	0.000116013903397965	5.71184255609925e-57	2.74168442692764e-55	*	Predators	sooty shearwaters
590	68	shearwater	Footprint	pre_MHW_Web/NCC_11242020_JimsOld_updatedKrill_10052022.csv	Pre	7.76855364603013e-05	5.71184255609925e-57	2.74168442692764e-55	*	Predators	sooty shearwaters
591	68	shearwater	Footprint	post_MHW_Web/NCC2_NCC1Matched_10042022.csv	Post	1.40973525622111e-05	5.71184255609925e-57	2.74168442692764e-55	*	Predators	sooty shearwaters
592	68	shearwater	Footprint	pre_MHW_Web/NCC_11242020_JimsOld_updatedKrill_10052022.csv	Pre	0.000134355069330693	5.71184255609925e-57	2.74168442692764e-55	*	Predators	sooty shearwaters
593	68	shearwater	Footprint	post_MHW_Web/NCC2_NCC1Matched_10042022.csv	Post	1.6221798372931e-05	5.71184255609925e-57	2.74168442692764e-55	*	Predators	sooty shearwaters
594	68	shearwater	Footprint	pre_MHW_Web/NCC_11242020_JimsOld_updatedKrill_10052022.csv	Pre	0.000690586271568286	5.71184255609925e-57	2.74168442692764e-55	*	Predators	sooty shearwaters
595	68	shearwater	Footprint	post_MHW_Web/NCC2_NCC1Matched_10042022.csv	Post	7.3744166335926e-06	5.71184255609925e-57	2.74168442692764e-55	*	Predators	sooty shearwaters
596	68	shearwater	Footprint	pre_MHW_Web/NCC_11242020_JimsOld_updatedKrill_10052022.csv	Pre	0.000141039815886298	5.71184255609925e-57	2.74168442692764e-55	*	Predators	sooty shearwaters
597	68	shearwater	Footprint	post_MHW_Web/NCC2_NCC1Matched_10042022.csv	Post	0.000273226595630572	5.71184255609925e-57	2.74168442692764e-55	*	Predators	sooty shearwaters
598	68	shearwater	Footprint	pre_MHW_Web/NCC_11242020_JimsOld_updatedKrill_10052022.csv	Pre	0.000111642218994632	5.71184255609925e-57	2.74168442692764e-55	*	Predators	sooty shearwaters
599	68	shearwater	Footprint	post_MHW_Web/NCC2_NCC1Matched_10042022.csv	Post	5.11873012423416e-05	5.71184255609925e-57	2.74168442692764e-55	*	Predators	sooty shearwaters
600	68	shearwater	Footprint	pre_MHW_Web/NCC_11242020_JimsOld_updatedKrill_10052022.csv	Pre	0.000241755867582314	5.71184255609925e-57	2.74168442692764e-55	*	Predators	sooty shearwaters
601	68	shearwater	Footprint	post_MHW_Web/NCC2_NCC1Matched_10042022.csv	Post	0.000159771565001886	5.71184255609925e-57	2.74168442692764e-55	*	Predators	sooty shearwaters
602	68	shearwater	Footprint	pre_MHW_Web/NCC_11242020_JimsOld_updatedKrill_10052022.csv	Pre	0.000389927013689152	5.71184255609925e-57	2.74168442692764e-55	*	Predators	sooty shearwaters
603	68	shearwater	Footprint	post_MHW_Web/NCC2_NCC1Matched_10042022.csv	Post	5.71621721586972e-05	5.71184255609925e-57	2.74168442692764e-55	*	Predators	sooty shearwaters
604	68	shearwater	Footprint	pre_MHW_Web/NCC_11242020_JimsOld_updatedKrill_10052022.csv	Pre	0.000118113374840365	5.71184255609925e-57	2.74168442692764e-55	*	Predators	sooty shearwaters
605	68	shearwater	Footprint	post_MHW_Web/NCC2_NCC1Matched_10042022.csv	Post	6.04373482483374e-05	5.71184255609925e-57	2.74168442692764e-55	*	Predators	sooty shearwaters
606	68	shearwater	Footprint	pre_MHW_Web/NCC_11242020_JimsOld_updatedKrill_10052022.csv	Pre	0.000239541445319595	5.71184255609925e-57	2.74168442692764e-55	*	Predators	sooty shearwaters
607	68	shearwater	Footprint	post_MHW_Web/NCC2_NCC1Matched_10042022.csv	Post	2.30465903589967e-05	5.71184255609925e-57	2.74168442692764e-55	*	Predators	sooty shearwaters
608	68	shearwater	Footprint	pre_MHW_Web/NCC_11242020_JimsOld_updatedKrill_10052022.csv	Pre	0.00035041981930532	5.71184255609925e-57	2.74168442692764e-55	*	Predators	sooty shearwaters
609	68	shearwater	Footprint	post_MHW_Web/NCC2_NCC1Matched_10042022.csv	Post	0.000217863373913944	5.71184255609925e-57	2.74168442692764e-55	*	Predators	sooty shearwaters
610	68	shearwater	Footprint	pre_MHW_Web/NCC_11242020_JimsOld_updatedKrill_10052022.csv	Pre	0.000195009935008947	5.71184255609925e-57	2.74168442692764e-55	*	Predators	sooty shearwaters
611	68	shearwater	Footprint	post_MHW_Web/NCC2_NCC1Matched_10042022.csv	Post	0.000179438496625476	5.71184255609925e-57	2.74168442692764e-55	*	Predators	sooty shearwaters
612	68	shearwater	Footprint	pre_MHW_Web/NCC_11242020_JimsOld_updatedKrill_10052022.csv	Pre	0.000428486329057435	5.71184255609925e-57	2.74168442692764e-55	*	Predators	sooty shearwaters
613	68	shearwater	Footprint	post_MHW_Web/NCC2_NCC1Matched_10042022.csv	Post	8.38194613938426e-05	5.71184255609925e-57	2.74168442692764e-55	*	Predators	sooty shearwaters
614	68	shearwater	Footprint	pre_MHW_Web/NCC_11242020_JimsOld_updatedKrill_10052022.csv	Pre	0.000116590842705677	5.71184255609925e-57	2.74168442692764e-55	*	Predators	sooty shearwaters
615	68	shearwater	Footprint	post_MHW_Web/NCC2_NCC1Matched_10042022.csv	Post	7.96932124084461e-05	5.71184255609925e-57	2.74168442692764e-55	*	Predators	sooty shearwaters
616	68	shearwater	Footprint	pre_MHW_Web/NCC_11242020_JimsOld_updatedKrill_10052022.csv	Pre	0.000381219996405825	5.71184255609925e-57	2.74168442692764e-55	*	Predators	sooty shearwaters
617	68	shearwater	Footprint	post_MHW_Web/NCC2_NCC1Matched_10042022.csv	Post	2.17589514163596e-05	5.71184255609925e-57	2.74168442692764e-55	*	Predators	sooty shearwaters
618	68	shearwater	Footprint	pre_MHW_Web/NCC_11242020_JimsOld_updatedKrill_10052022.csv	Pre	0.000215212337488239	5.71184255609925e-57	2.74168442692764e-55	*	Predators	sooty shearwaters
619	68	shearwater	Footprint	post_MHW_Web/NCC2_NCC1Matched_10042022.csv	Post	9.50452570582104e-06	5.71184255609925e-57	2.74168442692764e-55	*	Predators	sooty shearwaters
620	68	shearwater	Footprint	pre_MHW_Web/NCC_11242020_JimsOld_updatedKrill_10052022.csv	Pre	0.000116682185124329	5.71184255609925e-57	2.74168442692764e-55	*	Predators	sooty shearwaters
621	68	shearwater	Footprint	post_MHW_Web/NCC2_NCC1Matched_10042022.csv	Post	3.09135697381769e-05	5.71184255609925e-57	2.74168442692764e-55	*	Predators	sooty shearwaters
622	68	shearwater	Footprint	pre_MHW_Web/NCC_11242020_JimsOld_updatedKrill_10052022.csv	Pre	3.35785717277342e-05	5.71184255609925e-57	2.74168442692764e-55	*	Predators	sooty shearwaters
623	68	shearwater	Footprint	post_MHW_Web/NCC2_NCC1Matched_10042022.csv	Post	4.22312599761159e-05	5.71184255609925e-57	2.74168442692764e-55	*	Predators	sooty shearwaters
624	68	shearwater	Footprint	pre_MHW_Web/NCC_11242020_JimsOld_updatedKrill_10052022.csv	Pre	0.000529268868880828	5.71184255609925e-57	2.74168442692764e-55	*	Predators	sooty shearwaters
625	68	shearwater	Footprint	post_MHW_Web/NCC2_NCC1Matched_10042022.csv	Post	7.48977251905147e-05	5.71184255609925e-57	2.74168442692764e-55	*	Predators	sooty shearwaters
626	68	shearwater	Footprint	pre_MHW_Web/NCC_11242020_JimsOld_updatedKrill_10052022.csv	Pre	1.74651325018162e-05	5.71184255609925e-57	2.74168442692764e-55	*	Predators	sooty shearwaters
627	68	shearwater	Footprint	post_MHW_Web/NCC2_NCC1Matched_10042022.csv	Post	0.000100473943132908	5.71184255609925e-57	2.74168442692764e-55	*	Predators	sooty shearwaters
628	68	shearwater	Footprint	pre_MHW_Web/NCC_11242020_JimsOld_updatedKrill_10052022.csv	Pre	7.94604763056967e-05	5.71184255609925e-57	2.74168442692764e-55	*	Predators	sooty shearwaters
629	68	shearwater	Footprint	post_MHW_Web/NCC2_NCC1Matched_10042022.csv	Post	3.823529640674e-05	5.71184255609925e-57	2.74168442692764e-55	*	Predators	sooty shearwaters
630	68	shearwater	Footprint	pre_MHW_Web/NCC_11242020_JimsOld_updatedKrill_10052022.csv	Pre	0.000150084383406924	5.71184255609925e-57	2.74168442692764e-55	*	Predators	sooty shearwaters
631	68	shearwater	Footprint	post_MHW_Web/NCC2_NCC1Matched_10042022.csv	Post	0.000258001382164137	5.71184255609925e-57	2.74168442692764e-55	*	Predators	sooty shearwaters
632	68	shearwater	Footprint	pre_MHW_Web/NCC_11242020_JimsOld_updatedKrill_10052022.csv	Pre	6.4857536100844e-05	5.71184255609925e-57	2.74168442692764e-55	*	Predators	sooty shearwaters
633	68	shearwater	Footprint	post_MHW_Web/NCC2_NCC1Matched_10042022.csv	Post	6.72055477280629e-06	5.71184255609925e-57	2.74168442692764e-55	*	Predators	sooty shearwaters
634	68	shearwater	Footprint	pre_MHW_Web/NCC_11242020_JimsOld_updatedKrill_10052022.csv	Pre	0.000345170809796532	5.71184255609925e-57	2.74168442692764e-55	*	Predators	sooty shearwaters
635	68	shearwater	Footprint	post_MHW_Web/NCC2_NCC1Matched_10042022.csv	Post	4.18850338657549e-05	5.71184255609925e-57	2.74168442692764e-55	*	Predators	sooty shearwaters
636	68	shearwater	Footprint	pre_MHW_Web/NCC_11242020_JimsOld_updatedKrill_10052022.csv	Pre	5.63020134123955e-05	5.71184255609925e-57	2.74168442692764e-55	*	Predators	sooty shearwaters
637	68	shearwater	Footprint	post_MHW_Web/NCC2_NCC1Matched_10042022.csv	Post	5.21195816328636e-05	5.71184255609925e-57	2.74168442692764e-55	*	Predators	sooty shearwaters
638	68	shearwater	Footprint	pre_MHW_Web/NCC_11242020_JimsOld_updatedKrill_10052022.csv	Pre	0.000508733297754388	5.71184255609925e-57	2.74168442692764e-55	*	Predators	sooty shearwaters
639	68	shearwater	Footprint	post_MHW_Web/NCC2_NCC1Matched_10042022.csv	Post	0.000198333451222351	5.71184255609925e-57	2.74168442692764e-55	*	Predators	sooty shearwaters
640	68	shearwater	Footprint	pre_MHW_Web/NCC_11242020_JimsOld_updatedKrill_10052022.csv	Pre	0.000138563186092312	5.71184255609925e-57	2.74168442692764e-55	*	Predators	sooty shearwaters
641	68	shearwater	Footprint	post_MHW_Web/NCC2_NCC1Matched_10042022.csv	Post	2.46338287748711e-05	5.71184255609925e-57	2.74168442692764e-55	*	Predators	sooty shearwaters
642	68	shearwater	Footprint	pre_MHW_Web/NCC_11242020_JimsOld_updatedKrill_10052022.csv	Pre	9.78325319817413e-05	5.71184255609925e-57	2.74168442692764e-55	*	Predators	sooty shearwaters
643	68	shearwater	Footprint	post_MHW_Web/NCC2_NCC1Matched_10042022.csv	Post	0.000170639761262912	5.71184255609925e-57	2.74168442692764e-55	*	Predators	sooty shearwaters
644	68	shearwater	Footprint	pre_MHW_Web/NCC_11242020_JimsOld_updatedKrill_10052022.csv	Pre	0.000358312745832568	5.71184255609925e-57	2.74168442692764e-55	*	Predators	sooty shearwaters
645	68	shearwater	Footprint	post_MHW_Web/NCC2_NCC1Matched_10042022.csv	Post	0.000108176952260002	5.71184255609925e-57	2.74168442692764e-55	*	Predators	sooty shearwaters
646	68	shearwater	Footprint	pre_MHW_Web/NCC_11242020_JimsOld_updatedKrill_10052022.csv	Pre	0.000497831857431835	5.71184255609925e-57	2.74168442692764e-55	*	Predators	sooty shearwaters
647	68	shearwater	Footprint	post_MHW_Web/NCC2_NCC1Matched_10042022.csv	Post	0.000115783931150499	5.71184255609925e-57	2.74168442692764e-55	*	Predators	sooty shearwaters
648	68	shearwater	Footprint	pre_MHW_Web/NCC_11242020_JimsOld_updatedKrill_10052022.csv	Pre	1.78038231306448e-05	5.71184255609925e-57	2.74168442692764e-55	*	Predators	sooty shearwaters
649	68	shearwater	Footprint	post_MHW_Web/NCC2_NCC1Matched_10042022.csv	Post	7.63265387739451e-05	5.71184255609925e-57	2.74168442692764e-55	*	Predators	sooty shearwaters
650	68	shearwater	Footprint	pre_MHW_Web/NCC_11242020_JimsOld_updatedKrill_10052022.csv	Pre	0.000183664884584182	5.71184255609925e-57	2.74168442692764e-55	*	Predators	sooty shearwaters
651	68	shearwater	Footprint	post_MHW_Web/NCC2_NCC1Matched_10042022.csv	Post	4.03510430076628e-05	5.71184255609925e-57	2.74168442692764e-55	*	Predators	sooty shearwaters
652	68	shearwater	Footprint	pre_MHW_Web/NCC_11242020_JimsOld_updatedKrill_10052022.csv	Pre	3.20482662648559e-05	5.71184255609925e-57	2.74168442692764e-55	*	Predators	sooty shearwaters
653	68	shearwater	Footprint	post_MHW_Web/NCC2_NCC1Matched_10042022.csv	Post	5.12668491924785e-05	5.71184255609925e-57	2.74168442692764e-55	*	Predators	sooty shearwaters
654	68	shearwater	Footprint	pre_MHW_Web/NCC_11242020_JimsOld_updatedKrill_10052022.csv	Pre	7.46570654583106e-05	5.71184255609925e-57	2.74168442692764e-55	*	Predators	sooty shearwaters
655	68	shearwater	Footprint	post_MHW_Web/NCC2_NCC1Matched_10042022.csv	Post	1.17088086313836e-05	5.71184255609925e-57	2.74168442692764e-55	*	Predators	sooty shearwaters
656	68	shearwater	Footprint	pre_MHW_Web/NCC_11242020_JimsOld_updatedKrill_10052022.csv	Pre	0.00021099474114674	5.71184255609925e-57	2.74168442692764e-55	*	Predators	sooty shearwaters
657	68	shearwater	Footprint	post_MHW_Web/NCC2_NCC1Matched_10042022.csv	Post	2.72286532950165e-05	5.71184255609925e-57	2.74168442692764e-55	*	Predators	sooty shearwaters
658	68	shearwater	Footprint	pre_MHW_Web/NCC_11242020_JimsOld_updatedKrill_10052022.csv	Pre	0.000142576465339073	5.71184255609925e-57	2.74168442692764e-55	*	Predators	sooty shearwaters
659	68	shearwater	Footprint	post_MHW_Web/NCC2_NCC1Matched_10042022.csv	Post	7.27532341084085e-05	5.71184255609925e-57	2.74168442692764e-55	*	Predators	sooty shearwaters
660	68	shearwater	Footprint	pre_MHW_Web/NCC_11242020_JimsOld_updatedKrill_10052022.csv	Pre	0.000526588070378323	5.71184255609925e-57	2.74168442692764e-55	*	Predators	sooty shearwaters
661	68	shearwater	Footprint	post_MHW_Web/NCC2_NCC1Matched_10042022.csv	Post	1.39026619336402e-05	5.71184255609925e-57	2.74168442692764e-55	*	Predators	sooty shearwaters
662	68	shearwater	Footprint	pre_MHW_Web/NCC_11242020_JimsOld_updatedKrill_10052022.csv	Pre	2.76069797641757e-05	5.71184255609925e-57	2.74168442692764e-55	*	Predators	sooty shearwaters
663	68	shearwater	Footprint	post_MHW_Web/NCC2_NCC1Matched_10042022.csv	Post	4.31381329829923e-05	5.71184255609925e-57	2.74168442692764e-55	*	Predators	sooty shearwaters
664	68	shearwater	Footprint	pre_MHW_Web/NCC_11242020_JimsOld_updatedKrill_10052022.csv	Pre	0.000100209618571557	5.71184255609925e-57	2.74168442692764e-55	*	Predators	sooty shearwaters
665	68	shearwater	Footprint	post_MHW_Web/NCC2_NCC1Matched_10042022.csv	Post	3.96339349862784e-05	5.71184255609925e-57	2.74168442692764e-55	*	Predators	sooty shearwaters
666	68	shearwater	Footprint	pre_MHW_Web/NCC_11242020_JimsOld_updatedKrill_10052022.csv	Pre	0.000262994675187332	5.71184255609925e-57	2.74168442692764e-55	*	Predators	sooty shearwaters
667	68	shearwater	Footprint	post_MHW_Web/NCC2_NCC1Matched_10042022.csv	Post	1.18932812829555e-05	5.71184255609925e-57	2.74168442692764e-55	*	Predators	sooty shearwaters
668	68	shearwater	Footprint	pre_MHW_Web/NCC_11242020_JimsOld_updatedKrill_10052022.csv	Pre	5.42988872118658e-05	5.71184255609925e-57	2.74168442692764e-55	*	Predators	sooty shearwaters
669	68	shearwater	Footprint	post_MHW_Web/NCC2_NCC1Matched_10042022.csv	Post	8.11631618941698e-05	5.71184255609925e-57	2.74168442692764e-55	*	Predators	sooty shearwaters
670	68	shearwater	Footprint	pre_MHW_Web/NCC_11242020_JimsOld_updatedKrill_10052022.csv	Pre	0.000110483972879003	5.71184255609925e-57	2.74168442692764e-55	*	Predators	sooty shearwaters
671	68	shearwater	Footprint	post_MHW_Web/NCC2_NCC1Matched_10042022.csv	Post	0.000104749235156006	5.71184255609925e-57	2.74168442692764e-55	*	Predators	sooty shearwaters
672	68	shearwater	Footprint	pre_MHW_Web/NCC_11242020_JimsOld_updatedKrill_10052022.csv	Pre	3.07165136503094e-05	5.71184255609925e-57	2.74168442692764e-55	*	Predators	sooty shearwaters
673	68	shearwater	Footprint	post_MHW_Web/NCC2_NCC1Matched_10042022.csv	Post	4.53168606170479e-05	5.71184255609925e-57	2.74168442692764e-55	*	Predators	sooty shearwaters
674	68	shearwater	Footprint	pre_MHW_Web/NCC_11242020_JimsOld_updatedKrill_10052022.csv	Pre	1.01960873463134e-05	5.71184255609925e-57	2.74168442692764e-55	*	Predators	sooty shearwaters
675	68	shearwater	Footprint	post_MHW_Web/NCC2_NCC1Matched_10042022.csv	Post	3.78947603446952e-06	5.71184255609925e-57	2.74168442692764e-55	*	Predators	sooty shearwaters
676	68	shearwater	Footprint	pre_MHW_Web/NCC_11242020_JimsOld_updatedKrill_10052022.csv	Pre	0.000113299212579181	5.71184255609925e-57	2.74168442692764e-55	*	Predators	sooty shearwaters
677	68	shearwater	Footprint	post_MHW_Web/NCC2_NCC1Matched_10042022.csv	Post	1.72850195351343e-05	5.71184255609925e-57	2.74168442692764e-55	*	Predators	sooty shearwaters
678	68	shearwater	Footprint	pre_MHW_Web/NCC_11242020_JimsOld_updatedKrill_10052022.csv	Pre	0.000365471963617381	5.71184255609925e-57	2.74168442692764e-55	*	Predators	sooty shearwaters
679	68	shearwater	Footprint	post_MHW_Web/NCC2_NCC1Matched_10042022.csv	Post	2.9463921366954e-05	5.71184255609925e-57	2.74168442692764e-55	*	Predators	sooty shearwaters
680	68	shearwater	Footprint	pre_MHW_Web/NCC_11242020_JimsOld_updatedKrill_10052022.csv	Pre	0.000708281014360911	5.71184255609925e-57	2.74168442692764e-55	*	Predators	sooty shearwaters
681	68	shearwater	Footprint	post_MHW_Web/NCC2_NCC1Matched_10042022.csv	Post	6.05521516940095e-05	5.71184255609925e-57	2.74168442692764e-55	*	Predators	sooty shearwaters
682	68	shearwater	Footprint	pre_MHW_Web/NCC_11242020_JimsOld_updatedKrill_10052022.csv	Pre	4.6093901565779e-05	5.71184255609925e-57	2.74168442692764e-55	*	Predators	sooty shearwaters
683	68	shearwater	Footprint	post_MHW_Web/NCC2_NCC1Matched_10042022.csv	Post	0.000255423346277236	5.71184255609925e-57	2.74168442692764e-55	*	Predators	sooty shearwaters
684	68	shearwater	Footprint	pre_MHW_Web/NCC_11242020_JimsOld_updatedKrill_10052022.csv	Pre	7.73959383842365e-05	5.71184255609925e-57	2.74168442692764e-55	*	Predators	sooty shearwaters
685	68	shearwater	Footprint	post_MHW_Web/NCC2_NCC1Matched_10042022.csv	Post	1.00027929254961e-05	5.71184255609925e-57	2.74168442692764e-55	*	Predators	sooty shearwaters
686	68	shearwater	Footprint	pre_MHW_Web/NCC_11242020_JimsOld_updatedKrill_10052022.csv	Pre	0.000140862832241183	5.71184255609925e-57	2.74168442692764e-55	*	Predators	sooty shearwaters
687	68	shearwater	Footprint	post_MHW_Web/NCC2_NCC1Matched_10042022.csv	Post	6.91962562405536e-05	5.71184255609925e-57	2.74168442692764e-55	*	Predators	sooty shearwaters
688	68	shearwater	Footprint	pre_MHW_Web/NCC_11242020_JimsOld_updatedKrill_10052022.csv	Pre	0.000146842803594752	5.71184255609925e-57	2.74168442692764e-55	*	Predators	sooty shearwaters
689	68	shearwater	Footprint	post_MHW_Web/NCC2_NCC1Matched_10042022.csv	Post	0.00018566371669772	5.71184255609925e-57	2.74168442692764e-55	*	Predators	sooty shearwaters
690	68	shearwater	Footprint	pre_MHW_Web/NCC_11242020_JimsOld_updatedKrill_10052022.csv	Pre	0.000399754862605646	5.71184255609925e-57	2.74168442692764e-55	*	Predators	sooty shearwaters
691	68	shearwater	Footprint	post_MHW_Web/NCC2_NCC1Matched_10042022.csv	Post	4.41669949075087e-05	5.71184255609925e-57	2.74168442692764e-55	*	Predators	sooty shearwaters
692	68	shearwater	Footprint	pre_MHW_Web/NCC_11242020_JimsOld_updatedKrill_10052022.csv	Pre	0.000217748780824517	5.71184255609925e-57	2.74168442692764e-55	*	Predators	sooty shearwaters
693	68	shearwater	Footprint	post_MHW_Web/NCC2_NCC1Matched_10042022.csv	Post	1.87050077453436e-05	5.71184255609925e-57	2.74168442692764e-55	*	Predators	sooty shearwaters
694	68	shearwater	Footprint	pre_MHW_Web/NCC_11242020_JimsOld_updatedKrill_10052022.csv	Pre	0.000631442492026359	5.71184255609925e-57	2.74168442692764e-55	*	Predators	sooty shearwaters
695	68	shearwater	Footprint	post_MHW_Web/NCC2_NCC1Matched_10042022.csv	Post	2.33450720213661e-05	5.71184255609925e-57	2.74168442692764e-55	*	Predators	sooty shearwaters
696	68	shearwater	Footprint	pre_MHW_Web/NCC_11242020_JimsOld_updatedKrill_10052022.csv	Pre	0.000123620928847264	5.71184255609925e-57	2.74168442692764e-55	*	Predators	sooty shearwaters
697	68	shearwater	Footprint	post_MHW_Web/NCC2_NCC1Matched_10042022.csv	Post	2.80681293104987e-05	5.71184255609925e-57	2.74168442692764e-55	*	Predators	sooty shearwaters
698	68	shearwater	Footprint	pre_MHW_Web/NCC_11242020_JimsOld_updatedKrill_10052022.csv	Pre	7.3766369747688e-05	5.71184255609925e-57	2.74168442692764e-55	*	Predators	sooty shearwaters
699	68	shearwater	Footprint	post_MHW_Web/NCC2_NCC1Matched_10042022.csv	Post	9.9367287726253e-06	5.71184255609925e-57	2.74168442692764e-55	*	Predators	sooty shearwaters
700	68	shearwater	Footprint	pre_MHW_Web/NCC_11242020_JimsOld_updatedKrill_10052022.csv	Pre	0.000394661397284241	5.71184255609925e-57	2.74168442692764e-55	*	Predators	sooty shearwaters
701	68	shearwater	Footprint	post_MHW_Web/NCC2_NCC1Matched_10042022.csv	Post	3.95694855934035e-05	5.71184255609925e-57	2.74168442692764e-55	*	Predators	sooty shearwaters
702	68	shearwater	Footprint	pre_MHW_Web/NCC_11242020_JimsOld_updatedKrill_10052022.csv	Pre	2.08358840537981e-05	5.71184255609925e-57	2.74168442692764e-55	*	Predators	sooty shearwaters
703	68	shearwater	Footprint	post_MHW_Web/NCC2_NCC1Matched_10042022.csv	Post	5.43358318601842e-06	5.71184255609925e-57	2.74168442692764e-55	*	Predators	sooty shearwaters
704	68	shearwater	Footprint	pre_MHW_Web/NCC_11242020_JimsOld_updatedKrill_10052022.csv	Pre	0.00214605244547722	5.71184255609925e-57	2.74168442692764e-55	*	Predators	sooty shearwaters
705	68	shearwater	Footprint	post_MHW_Web/NCC2_NCC1Matched_10042022.csv	Post	6.95123845198984e-05	5.71184255609925e-57	2.74168442692764e-55	*	Predators	sooty shearwaters
706	68	shearwater	Footprint	pre_MHW_Web/NCC_11242020_JimsOld_updatedKrill_10052022.csv	Pre	0.000389063427101107	5.71184255609925e-57	2.74168442692764e-55	*	Predators	sooty shearwaters
707	68	shearwater	Footprint	post_MHW_Web/NCC2_NCC1Matched_10042022.csv	Post	4.82176935529782e-05	5.71184255609925e-57	2.74168442692764e-55	*	Predators	sooty shearwaters
708	68	shearwater	Footprint	pre_MHW_Web/NCC_11242020_JimsOld_updatedKrill_10052022.csv	Pre	0.000229045907918118	5.71184255609925e-57	2.74168442692764e-55	*	Predators	sooty shearwaters
709	68	shearwater	Footprint	post_MHW_Web/NCC2_NCC1Matched_10042022.csv	Post	1.75639035386645e-05	5.71184255609925e-57	2.74168442692764e-55	*	Predators	sooty shearwaters
710	68	shearwater	Footprint	pre_MHW_Web/NCC_11242020_JimsOld_updatedKrill_10052022.csv	Pre	0.000396598236271559	5.71184255609925e-57	2.74168442692764e-55	*	Predators	sooty shearwaters
711	68	shearwater	Footprint	post_MHW_Web/NCC2_NCC1Matched_10042022.csv	Post	7.42113000537133e-05	5.71184255609925e-57	2.74168442692764e-55	*	Predators	sooty shearwaters
712	68	shearwater	Footprint	pre_MHW_Web/NCC_11242020_JimsOld_updatedKrill_10052022.csv	Pre	0.000118681267631016	5.71184255609925e-57	2.74168442692764e-55	*	Predators	sooty shearwaters
713	68	shearwater	Footprint	post_MHW_Web/NCC2_NCC1Matched_10042022.csv	Post	0.00010739585964893	5.71184255609925e-57	2.74168442692764e-55	*	Predators	sooty shearwaters
714	68	shearwater	Footprint	pre_MHW_Web/NCC_11242020_JimsOld_updatedKrill_10052022.csv	Pre	6.92610956242551e-05	5.71184255609925e-57	2.74168442692764e-55	*	Predators	sooty shearwaters
715	68	shearwater	Footprint	post_MHW_Web/NCC2_NCC1Matched_10042022.csv	Post	3.18901150436309e-05	5.71184255609925e-57	2.74168442692764e-55	*	Predators	sooty shearwaters
716	68	shearwater	Footprint	pre_MHW_Web/NCC_11242020_JimsOld_updatedKrill_10052022.csv	Pre	0.000296380624504921	5.71184255609925e-57	2.74168442692764e-55	*	Predators	sooty shearwaters
717	68	shearwater	Footprint	post_MHW_Web/NCC2_NCC1Matched_10042022.csv	Post	9.62754609561978e-05	5.71184255609925e-57	2.74168442692764e-55	*	Predators	sooty shearwaters
718	68	shearwater	Footprint	pre_MHW_Web/NCC_11242020_JimsOld_updatedKrill_10052022.csv	Pre	9.79542671071209e-05	5.71184255609925e-57	2.74168442692764e-55	*	Predators	sooty shearwaters
719	68	shearwater	Footprint	post_MHW_Web/NCC2_NCC1Matched_10042022.csv	Post	1.70857265405412e-06	5.71184255609925e-57	2.74168442692764e-55	*	Predators	sooty shearwaters
720	68	shearwater	Footprint	pre_MHW_Web/NCC_11242020_JimsOld_updatedKrill_10052022.csv	Pre	0.000267606963855467	5.71184255609925e-57	2.74168442692764e-55	*	Predators	sooty shearwaters
721	68	shearwater	Footprint	pre_MHW_Web/NCC_11242020_JimsOld_updatedKrill_10052022.csv	Pre	0.000149516668162172	5.71184255609925e-57	2.74168442692764e-55	*	Predators	sooty shearwaters
722	68	shearwater	Footprint	pre_MHW_Web/NCC_11242020_JimsOld_updatedKrill_10052022.csv	Pre	0.000115361296418603	5.71184255609925e-57	2.74168442692764e-55	*	Predators	sooty shearwaters
723	68	shearwater	Footprint	pre_MHW_Web/NCC_11242020_JimsOld_updatedKrill_10052022.csv	Pre	1.76106736957366e-05	5.71184255609925e-57	2.74168442692764e-55	*	Predators	sooty shearwaters
724	68	shearwater	Footprint	pre_MHW_Web/NCC_11242020_JimsOld_updatedKrill_10052022.csv	Pre	0.000169506150402574	5.71184255609925e-57	2.74168442692764e-55	*	Predators	sooty shearwaters
725	68	shearwater	Footprint	pre_MHW_Web/NCC_11242020_JimsOld_updatedKrill_10052022.csv	Pre	0.000306692839756577	5.71184255609925e-57	2.74168442692764e-55	*	Predators	sooty shearwaters
726	68	shearwater	Footprint	pre_MHW_Web/NCC_11242020_JimsOld_updatedKrill_10052022.csv	Pre	0.00206633643492459	5.71184255609925e-57	2.74168442692764e-55	*	Predators	sooty shearwaters
727	68	shearwater	Footprint	pre_MHW_Web/NCC_11242020_JimsOld_updatedKrill_10052022.csv	Pre	4.73751649547472e-05	5.71184255609925e-57	2.74168442692764e-55	*	Predators	sooty shearwaters
728	68	shearwater	Footprint	pre_MHW_Web/NCC_11242020_JimsOld_updatedKrill_10052022.csv	Pre	9.85790258948424e-05	5.71184255609925e-57	2.74168442692764e-55	*	Predators	sooty shearwaters
729	68	shearwater	Footprint	pre_MHW_Web/NCC_11242020_JimsOld_updatedKrill_10052022.csv	Pre	0.000804702841176825	5.71184255609925e-57	2.74168442692764e-55	*	Predators	sooty shearwaters
730	68	shearwater	Footprint	pre_MHW_Web/NCC_11242020_JimsOld_updatedKrill_10052022.csv	Pre	0.00022218266606771	5.71184255609925e-57	2.74168442692764e-55	*	Predators	sooty shearwaters
731	68	shearwater	Footprint	pre_MHW_Web/NCC_11242020_JimsOld_updatedKrill_10052022.csv	Pre	0.000110917861269795	5.71184255609925e-57	2.74168442692764e-55	*	Predators	sooty shearwaters
732	68	shearwater	Footprint	pre_MHW_Web/NCC_11242020_JimsOld_updatedKrill_10052022.csv	Pre	0.000112758102666875	5.71184255609925e-57	2.74168442692764e-55	*	Predators	sooty shearwaters
733	68	shearwater	Footprint	pre_MHW_Web/NCC_11242020_JimsOld_updatedKrill_10052022.csv	Pre	9.71184862992931e-05	5.71184255609925e-57	2.74168442692764e-55	*	Predators	sooty shearwaters
734	68	shearwater	Footprint	pre_MHW_Web/NCC_11242020_JimsOld_updatedKrill_10052022.csv	Pre	2.3408898789513e-05	5.71184255609925e-57	2.74168442692764e-55	*	Predators	sooty shearwaters
735	68	shearwater	Footprint	pre_MHW_Web/NCC_11242020_JimsOld_updatedKrill_10052022.csv	Pre	0.000471907845537579	5.71184255609925e-57	2.74168442692764e-55	*	Predators	sooty shearwaters
736	68	shearwater	Footprint	pre_MHW_Web/NCC_11242020_JimsOld_updatedKrill_10052022.csv	Pre	7.92799850706209e-05	5.71184255609925e-57	2.74168442692764e-55	*	Predators	sooty shearwaters
737	68	shearwater	Footprint	pre_MHW_Web/NCC_11242020_JimsOld_updatedKrill_10052022.csv	Pre	0.000178233001880421	5.71184255609925e-57	2.74168442692764e-55	*	Predators	sooty shearwaters
738	68	shearwater	Footprint	pre_MHW_Web/NCC_11242020_JimsOld_updatedKrill_10052022.csv	Pre	0.000143350008169462	5.71184255609925e-57	2.74168442692764e-55	*	Predators	sooty shearwaters
739	68	shearwater	Footprint	pre_MHW_Web/NCC_11242020_JimsOld_updatedKrill_10052022.csv	Pre	0.000327975085417848	5.71184255609925e-57	2.74168442692764e-55	*	Predators	sooty shearwaters
740	68	shearwater	Footprint	pre_MHW_Web/NCC_11242020_JimsOld_updatedKrill_10052022.csv	Pre	0.000263469804804071	5.71184255609925e-57	2.74168442692764e-55	*	Predators	sooty shearwaters
741	68	shearwater	Footprint	pre_MHW_Web/NCC_11242020_JimsOld_updatedKrill_10052022.csv	Pre	0.000673478559660511	5.71184255609925e-57	2.74168442692764e-55	*	Predators	sooty shearwaters
742	68	shearwater	Footprint	pre_MHW_Web/NCC_11242020_JimsOld_updatedKrill_10052022.csv	Pre	0.000454030028186082	5.71184255609925e-57	2.74168442692764e-55	*	Predators	sooty shearwaters
743	68	shearwater	Footprint	pre_MHW_Web/NCC_11242020_JimsOld_updatedKrill_10052022.csv	Pre	0.000169191462090869	5.71184255609925e-57	2.74168442692764e-55	*	Predators	sooty shearwaters
744	68	shearwater	Footprint	pre_MHW_Web/NCC_11242020_JimsOld_updatedKrill_10052022.csv	Pre	0.000468350928767909	5.71184255609925e-57	2.74168442692764e-55	*	Predators	sooty shearwaters
745	68	shearwater	Footprint	pre_MHW_Web/NCC_11242020_JimsOld_updatedKrill_10052022.csv	Pre	0.000187348968663024	5.71184255609925e-57	2.74168442692764e-55	*	Predators	sooty shearwaters
746	68	shearwater	Footprint	pre_MHW_Web/NCC_11242020_JimsOld_updatedKrill_10052022.csv	Pre	2.63120471862711e-05	5.71184255609925e-57	2.74168442692764e-55	*	Predators	sooty shearwaters
747	68	shearwater	Footprint	pre_MHW_Web/NCC_11242020_JimsOld_updatedKrill_10052022.csv	Pre	0.000417407372006215	5.71184255609925e-57	2.74168442692764e-55	*	Predators	sooty shearwaters
748	68	shearwater	Footprint	pre_MHW_Web/NCC_11242020_JimsOld_updatedKrill_10052022.csv	Pre	0.000245801040399501	5.71184255609925e-57	2.74168442692764e-55	*	Predators	sooty shearwaters
749	68	shearwater	Footprint	pre_MHW_Web/NCC_11242020_JimsOld_updatedKrill_10052022.csv	Pre	0.00017859068599468	5.71184255609925e-57	2.74168442692764e-55	*	Predators	sooty shearwaters
750	68	shearwater	Footprint	pre_MHW_Web/NCC_11242020_JimsOld_updatedKrill_10052022.csv	Pre	0.000262372548752369	5.71184255609925e-57	2.74168442692764e-55	*	Predators	sooty shearwaters
751	68	shearwater	Footprint	pre_MHW_Web/NCC_11242020_JimsOld_updatedKrill_10052022.csv	Pre	6.9424647008224e-05	5.71184255609925e-57	2.74168442692764e-55	*	Predators	sooty shearwaters
752	68	shearwater	Footprint	pre_MHW_Web/NCC_11242020_JimsOld_updatedKrill_10052022.csv	Pre	0.000124945914090047	5.71184255609925e-57	2.74168442692764e-55	*	Predators	sooty shearwaters
753	68	shearwater	Footprint	pre_MHW_Web/NCC_11242020_JimsOld_updatedKrill_10052022.csv	Pre	9.28290842740098e-05	5.71184255609925e-57	2.74168442692764e-55	*	Predators	sooty shearwaters
754	68	shearwater	Footprint	pre_MHW_Web/NCC_11242020_JimsOld_updatedKrill_10052022.csv	Pre	7.23543570874835e-05	5.71184255609925e-57	2.74168442692764e-55	*	Predators	sooty shearwaters
755	68	shearwater	Footprint	pre_MHW_Web/NCC_11242020_JimsOld_updatedKrill_10052022.csv	Pre	0.000265250496391963	5.71184255609925e-57	2.74168442692764e-55	*	Predators	sooty shearwaters
756	68	shearwater	Footprint	pre_MHW_Web/NCC_11242020_JimsOld_updatedKrill_10052022.csv	Pre	1.42901270027321e-05	5.71184255609925e-57	2.74168442692764e-55	*	Predators	sooty shearwaters
757	68	shearwater	Footprint	pre_MHW_Web/NCC_11242020_JimsOld_updatedKrill_10052022.csv	Pre	0.000202289914207782	5.71184255609925e-57	2.74168442692764e-55	*	Predators	sooty shearwaters
758	68	shearwater	Footprint	pre_MHW_Web/NCC_11242020_JimsOld_updatedKrill_10052022.csv	Pre	4.88366432819433e-05	5.71184255609925e-57	2.74168442692764e-55	*	Predators	sooty shearwaters
759	68	shearwater	Footprint	pre_MHW_Web/NCC_11242020_JimsOld_updatedKrill_10052022.csv	Pre	0.000379159242179047	5.71184255609925e-57	2.74168442692764e-55	*	Predators	sooty shearwaters
760	68	shearwater	Footprint	pre_MHW_Web/NCC_11242020_JimsOld_updatedKrill_10052022.csv	Pre	0.000380165504090262	5.71184255609925e-57	2.74168442692764e-55	*	Predators	sooty shearwaters
761	68	shearwater	Footprint	pre_MHW_Web/NCC_11242020_JimsOld_updatedKrill_10052022.csv	Pre	3.74442652614354e-05	5.71184255609925e-57	2.74168442692764e-55	*	Predators	sooty shearwaters
762	68	shearwater	Footprint	pre_MHW_Web/NCC_11242020_JimsOld_updatedKrill_10052022.csv	Pre	0.000465154452779302	5.71184255609925e-57	2.74168442692764e-55	*	Predators	sooty shearwaters
763	68	shearwater	Footprint	pre_MHW_Web/NCC_11242020_JimsOld_updatedKrill_10052022.csv	Pre	0.00112008928736256	5.71184255609925e-57	2.74168442692764e-55	*	Predators	sooty shearwaters
764	68	shearwater	Footprint	pre_MHW_Web/NCC_11242020_JimsOld_updatedKrill_10052022.csv	Pre	0.000369051375204676	5.71184255609925e-57	2.74168442692764e-55	*	Predators	sooty shearwaters
765	68	shearwater	Footprint	pre_MHW_Web/NCC_11242020_JimsOld_updatedKrill_10052022.csv	Pre	3.97636775221636e-06	5.71184255609925e-57	2.74168442692764e-55	*	Predators	sooty shearwaters
766	68	shearwater	Footprint	pre_MHW_Web/NCC_11242020_JimsOld_updatedKrill_10052022.csv	Pre	0.000841776588868877	5.71184255609925e-57	2.74168442692764e-55	*	Predators	sooty shearwaters
767	68	shearwater	Footprint	pre_MHW_Web/NCC_11242020_JimsOld_updatedKrill_10052022.csv	Pre	0.000407587625533365	5.71184255609925e-57	2.74168442692764e-55	*	Predators	sooty shearwaters
768	68	shearwater	Footprint	pre_MHW_Web/NCC_11242020_JimsOld_updatedKrill_10052022.csv	Pre	0.000269187956260667	5.71184255609925e-57	2.74168442692764e-55	*	Predators	sooty shearwaters
769	68	shearwater	Footprint	pre_MHW_Web/NCC_11242020_JimsOld_updatedKrill_10052022.csv	Pre	8.40566454287069e-05	5.71184255609925e-57	2.74168442692764e-55	*	Predators	sooty shearwaters
770	68	shearwater	Footprint	pre_MHW_Web/NCC_11242020_JimsOld_updatedKrill_10052022.csv	Pre	0.000803421596663987	5.71184255609925e-57	2.74168442692764e-55	*	Predators	sooty shearwaters
771	68	shearwater	Footprint	pre_MHW_Web/NCC_11242020_JimsOld_updatedKrill_10052022.csv	Pre	0.000346916426929169	5.71184255609925e-57	2.74168442692764e-55	*	Predators	sooty shearwaters
772	68	shearwater	Footprint	pre_MHW_Web/NCC_11242020_JimsOld_updatedKrill_10052022.csv	Pre	0.000203282974934228	5.71184255609925e-57	2.74168442692764e-55	*	Predators	sooty shearwaters
773	68	shearwater	Footprint	pre_MHW_Web/NCC_11242020_JimsOld_updatedKrill_10052022.csv	Pre	2.77298516100143e-05	5.71184255609925e-57	2.74168442692764e-55	*	Predators	sooty shearwaters
774	68	shearwater	Footprint	pre_MHW_Web/NCC_11242020_JimsOld_updatedKrill_10052022.csv	Pre	3.00129375168904e-05	5.71184255609925e-57	2.74168442692764e-55	*	Predators	sooty shearwaters
775	68	shearwater	Footprint	pre_MHW_Web/NCC_11242020_JimsOld_updatedKrill_10052022.csv	Pre	0.000442840989013375	5.71184255609925e-57	2.74168442692764e-55	*	Predators	sooty shearwaters
776	68	shearwater	Footprint	pre_MHW_Web/NCC_11242020_JimsOld_updatedKrill_10052022.csv	Pre	1.5546332338474e-05	5.71184255609925e-57	2.74168442692764e-55	*	Predators	sooty shearwaters
777	68	shearwater	Footprint	pre_MHW_Web/NCC_11242020_JimsOld_updatedKrill_10052022.csv	Pre	0.000128827834220055	5.71184255609925e-57	2.74168442692764e-55	*	Predators	sooty shearwaters
778	68	shearwater	Footprint	pre_MHW_Web/NCC_11242020_JimsOld_updatedKrill_10052022.csv	Pre	0.000118640830191559	5.71184255609925e-57	2.74168442692764e-55	*	Predators	sooty shearwaters
779	68	shearwater	Footprint	pre_MHW_Web/NCC_11242020_JimsOld_updatedKrill_10052022.csv	Pre	0.000129248180584241	5.71184255609925e-57	2.74168442692764e-55	*	Predators	sooty shearwaters
780	68	shearwater	Footprint	pre_MHW_Web/NCC_11242020_JimsOld_updatedKrill_10052022.csv	Pre	0.000280023691962589	5.71184255609925e-57	2.74168442692764e-55	*	Predators	sooty shearwaters
781	68	shearwater	Footprint	pre_MHW_Web/NCC_11242020_JimsOld_updatedKrill_10052022.csv	Pre	0.0003737056013353	5.71184255609925e-57	2.74168442692764e-55	*	Predators	sooty shearwaters
782	68	shearwater	Footprint	pre_MHW_Web/NCC_11242020_JimsOld_updatedKrill_10052022.csv	Pre	0.000119956365501273	5.71184255609925e-57	2.74168442692764e-55	*	Predators	sooty shearwaters
783	68	shearwater	Footprint	pre_MHW_Web/NCC_11242020_JimsOld_updatedKrill_10052022.csv	Pre	0.000342161559826888	5.71184255609925e-57	2.74168442692764e-55	*	Predators	sooty shearwaters
784	68	shearwater	Footprint	pre_MHW_Web/NCC_11242020_JimsOld_updatedKrill_10052022.csv	Pre	2.99601088400513e-05	5.71184255609925e-57	2.74168442692764e-55	*	Predators	sooty shearwaters
785	68	shearwater	Footprint	pre_MHW_Web/NCC_11242020_JimsOld_updatedKrill_10052022.csv	Pre	2.63375222546538e-05	5.71184255609925e-57	2.74168442692764e-55	*	Predators	sooty shearwaters
786	68	shearwater	Footprint	pre_MHW_Web/NCC_11242020_JimsOld_updatedKrill_10052022.csv	Pre	0.000308593940849533	5.71184255609925e-57	2.74168442692764e-55	*	Predators	sooty shearwaters
787	68	shearwater	Footprint	pre_MHW_Web/NCC_11242020_JimsOld_updatedKrill_10052022.csv	Pre	0.000714222340207174	5.71184255609925e-57	2.74168442692764e-55	*	Predators	sooty shearwaters
788	68	shearwater	Footprint	pre_MHW_Web/NCC_11242020_JimsOld_updatedKrill_10052022.csv	Pre	0.000136906244663986	5.71184255609925e-57	2.74168442692764e-55	*	Predators	sooty shearwaters
789	68	shearwater	Footprint	pre_MHW_Web/NCC_11242020_JimsOld_updatedKrill_10052022.csv	Pre	5.54563013544404e-05	5.71184255609925e-57	2.74168442692764e-55	*	Predators	sooty shearwaters
790	68	shearwater	Footprint	pre_MHW_Web/NCC_11242020_JimsOld_updatedKrill_10052022.csv	Pre	2.0972777185164e-05	5.71184255609925e-57	2.74168442692764e-55	*	Predators	sooty shearwaters
791	68	shearwater	Footprint	pre_MHW_Web/NCC_11242020_JimsOld_updatedKrill_10052022.csv	Pre	0.00175761631802088	5.71184255609925e-57	2.74168442692764e-55	*	Predators	sooty shearwaters
792	68	shearwater	Footprint	pre_MHW_Web/NCC_11242020_JimsOld_updatedKrill_10052022.csv	Pre	0.00038417543903649	5.71184255609925e-57	2.74168442692764e-55	*	Predators	sooty shearwaters
793	68	shearwater	Footprint	pre_MHW_Web/NCC_11242020_JimsOld_updatedKrill_10052022.csv	Pre	8.02569939281114e-06	5.71184255609925e-57	2.74168442692764e-55	*	Predators	sooty shearwaters
794	68	shearwater	Footprint	pre_MHW_Web/NCC_11242020_JimsOld_updatedKrill_10052022.csv	Pre	0.000184515571544983	5.71184255609925e-57	2.74168442692764e-55	*	Predators	sooty shearwaters
795	68	shearwater	Footprint	pre_MHW_Web/NCC_11242020_JimsOld_updatedKrill_10052022.csv	Pre	4.20747380779278e-05	5.71184255609925e-57	2.74168442692764e-55	*	Predators	sooty shearwaters
796	68	shearwater	Footprint	pre_MHW_Web/NCC_11242020_JimsOld_updatedKrill_10052022.csv	Pre	7.25243268038537e-05	5.71184255609925e-57	2.74168442692764e-55	*	Predators	sooty shearwaters
797	68	shearwater	Footprint	pre_MHW_Web/NCC_11242020_JimsOld_updatedKrill_10052022.csv	Pre	0.000258527057660369	5.71184255609925e-57	2.74168442692764e-55	*	Predators	sooty shearwaters
798	68	shearwater	Footprint	pre_MHW_Web/NCC_11242020_JimsOld_updatedKrill_10052022.csv	Pre	5.3218258162142e-05	5.71184255609925e-57	2.74168442692764e-55	*	Predators	sooty shearwaters
799	68	shearwater	Footprint	pre_MHW_Web/NCC_11242020_JimsOld_updatedKrill_10052022.csv	Pre	0.00044371966553329	5.71184255609925e-57	2.74168442692764e-55	*	Predators	sooty shearwaters
800	68	shearwater	Footprint	pre_MHW_Web/NCC_11242020_JimsOld_updatedKrill_10052022.csv	Pre	0.000166847535731881	5.71184255609925e-57	2.74168442692764e-55	*	Predators	sooty shearwaters
801	68	shearwater	Footprint	pre_MHW_Web/NCC_11242020_JimsOld_updatedKrill_10052022.csv	Pre	8.05140987651783e-05	5.71184255609925e-57	2.74168442692764e-55	*	Predators	sooty shearwaters
802	68	shearwater	Footprint	pre_MHW_Web/NCC_11242020_JimsOld_updatedKrill_10052022.csv	Pre	3.34623037688413e-05	5.71184255609925e-57	2.74168442692764e-55	*	Predators	sooty shearwaters
803	68	shearwater	Footprint	pre_MHW_Web/NCC_11242020_JimsOld_updatedKrill_10052022.csv	Pre	0.000497468177674106	5.71184255609925e-57	2.74168442692764e-55	*	Predators	sooty shearwaters
804	68	shearwater	Footprint	pre_MHW_Web/NCC_11242020_JimsOld_updatedKrill_10052022.csv	Pre	0.000100432078668373	5.71184255609925e-57	2.74168442692764e-55	*	Predators	sooty shearwaters
805	68	shearwater	Footprint	pre_MHW_Web/NCC_11242020_JimsOld_updatedKrill_10052022.csv	Pre	6.89337407962022e-05	5.71184255609925e-57	2.74168442692764e-55	*	Predators	sooty shearwaters
806	68	shearwater	Footprint	pre_MHW_Web/NCC_11242020_JimsOld_updatedKrill_10052022.csv	Pre	5.34121014526036e-05	5.71184255609925e-57	2.74168442692764e-55	*	Predators	sooty shearwaters
807	68	shearwater	Footprint	pre_MHW_Web/NCC_11242020_JimsOld_updatedKrill_10052022.csv	Pre	0.000804593910101374	5.71184255609925e-57	2.74168442692764e-55	*	Predators	sooty shearwaters
808	68	shearwater	Footprint	pre_MHW_Web/NCC_11242020_JimsOld_updatedKrill_10052022.csv	Pre	2.19457507184826e-05	5.71184255609925e-57	2.74168442692764e-55	*	Predators	sooty shearwaters
809	68	shearwater	Footprint	pre_MHW_Web/NCC_11242020_JimsOld_updatedKrill_10052022.csv	Pre	5.99947756043428e-06	5.71184255609925e-57	2.74168442692764e-55	*	Predators	sooty shearwaters
810	68	shearwater	Footprint	pre_MHW_Web/NCC_11242020_JimsOld_updatedKrill_10052022.csv	Pre	7.16168851766559e-05	5.71184255609925e-57	2.74168442692764e-55	*	Predators	sooty shearwaters
811	68	shearwater	Footprint	pre_MHW_Web/NCC_11242020_JimsOld_updatedKrill_10052022.csv	Pre	0.000129369955658426	5.71184255609925e-57	2.74168442692764e-55	*	Predators	sooty shearwaters
812	68	shearwater	Footprint	pre_MHW_Web/NCC_11242020_JimsOld_updatedKrill_10052022.csv	Pre	5.29406776212257e-05	5.71184255609925e-57	2.74168442692764e-55	*	Predators	sooty shearwaters
813	68	shearwater	Footprint	pre_MHW_Web/NCC_11242020_JimsOld_updatedKrill_10052022.csv	Pre	0.000136622104384426	5.71184255609925e-57	2.74168442692764e-55	*	Predators	sooty shearwaters
814	68	shearwater	Footprint	pre_MHW_Web/NCC_11242020_JimsOld_updatedKrill_10052022.csv	Pre	1.82713009663284e-05	5.71184255609925e-57	2.74168442692764e-55	*	Predators	sooty shearwaters
815	68	shearwater	Footprint	pre_MHW_Web/NCC_11242020_JimsOld_updatedKrill_10052022.csv	Pre	0.00046154045029723	5.71184255609925e-57	2.74168442692764e-55	*	Predators	sooty shearwaters
816	68	shearwater	Footprint	pre_MHW_Web/NCC_11242020_JimsOld_updatedKrill_10052022.csv	Pre	0.000553864526209856	5.71184255609925e-57	2.74168442692764e-55	*	Predators	sooty shearwaters
817	68	shearwater	Footprint	pre_MHW_Web/NCC_11242020_JimsOld_updatedKrill_10052022.csv	Pre	2.13953341675769e-05	5.71184255609925e-57	2.74168442692764e-55	*	Predators	sooty shearwaters
818	68	shearwater	Footprint	pre_MHW_Web/NCC_11242020_JimsOld_updatedKrill_10052022.csv	Pre	6.05685869947452e-05	5.71184255609925e-57	2.74168442692764e-55	*	Predators	sooty shearwaters
819	68	shearwater	Footprint	pre_MHW_Web/NCC_11242020_JimsOld_updatedKrill_10052022.csv	Pre	0.000247416012228345	5.71184255609925e-57	2.74168442692764e-55	*	Predators	sooty shearwaters
820	68	shearwater	Footprint	pre_MHW_Web/NCC_11242020_JimsOld_updatedKrill_10052022.csv	Pre	0.00012548719313767	5.71184255609925e-57	2.74168442692764e-55	*	Predators	sooty shearwaters
821	68	shearwater	Footprint	pre_MHW_Web/NCC_11242020_JimsOld_updatedKrill_10052022.csv	Pre	9.41885500345414e-05	5.71184255609925e-57	2.74168442692764e-55	*	Predators	sooty shearwaters
822	68	shearwater	Footprint	pre_MHW_Web/NCC_11242020_JimsOld_updatedKrill_10052022.csv	Pre	0.000482444700385914	5.71184255609925e-57	2.74168442692764e-55	*	Predators	sooty shearwaters
823	68	shearwater	Footprint	pre_MHW_Web/NCC_11242020_JimsOld_updatedKrill_10052022.csv	Pre	0.00112766260636709	5.71184255609925e-57	2.74168442692764e-55	*	Predators	sooty shearwaters
824	68	shearwater	Footprint	pre_MHW_Web/NCC_11242020_JimsOld_updatedKrill_10052022.csv	Pre	0.000476518527872559	5.71184255609925e-57	2.74168442692764e-55	*	Predators	sooty shearwaters
825	68	shearwater	Footprint	pre_MHW_Web/NCC_11242020_JimsOld_updatedKrill_10052022.csv	Pre	0.000168484266256221	5.71184255609925e-57	2.74168442692764e-55	*	Predators	sooty shearwaters
826	68	shearwater	Footprint	pre_MHW_Web/NCC_11242020_JimsOld_updatedKrill_10052022.csv	Pre	0.000457436596399756	5.71184255609925e-57	2.74168442692764e-55	*	Predators	sooty shearwaters
827	68	shearwater	Footprint	pre_MHW_Web/NCC_11242020_JimsOld_updatedKrill_10052022.csv	Pre	0.000184086534858731	5.71184255609925e-57	2.74168442692764e-55	*	Predators	sooty shearwaters
828	68	shearwater	Footprint	pre_MHW_Web/NCC_11242020_JimsOld_updatedKrill_10052022.csv	Pre	0.000368878379414165	5.71184255609925e-57	2.74168442692764e-55	*	Predators	sooty shearwaters
829	68	shearwater	Footprint	pre_MHW_Web/NCC_11242020_JimsOld_updatedKrill_10052022.csv	Pre	0.000113464675236899	5.71184255609925e-57	2.74168442692764e-55	*	Predators	sooty shearwaters
830	68	shearwater	Footprint	pre_MHW_Web/NCC_11242020_JimsOld_updatedKrill_10052022.csv	Pre	1.81101655757374e-05	5.71184255609925e-57	2.74168442692764e-55	*	Predators	sooty shearwaters
831	68	shearwater	Footprint	pre_MHW_Web/NCC_11242020_JimsOld_updatedKrill_10052022.csv	Pre	0.000137114731110392	5.71184255609925e-57	2.74168442692764e-55	*	Predators	sooty shearwaters
832	68	shearwater	Footprint	pre_MHW_Web/NCC_11242020_JimsOld_updatedKrill_10052022.csv	Pre	0.000177125164067888	5.71184255609925e-57	2.74168442692764e-55	*	Predators	sooty shearwaters
833	68	shearwater	Footprint	post_MHW_Web/NCC2_NCC1Matched_10042022.csv	Post	1.76895057139746e-05	5.71184255609925e-57	2.74168442692764e-55	*	Predators	sooty shearwaters
834	68	shearwater	Footprint	pre_MHW_Web/NCC_11242020_JimsOld_updatedKrill_10052022.csv	Pre	7.60817382884077e-05	5.71184255609925e-57	2.74168442692764e-55	*	Predators	sooty shearwaters
835	68	shearwater	Footprint	post_MHW_Web/NCC2_NCC1Matched_10042022.csv	Post	5.98728027356587e-05	5.71184255609925e-57	2.74168442692764e-55	*	Predators	sooty shearwaters
836	68	shearwater	Footprint	pre_MHW_Web/NCC_11242020_JimsOld_updatedKrill_10052022.csv	Pre	0.000288670746174126	5.71184255609925e-57	2.74168442692764e-55	*	Predators	sooty shearwaters
837	68	shearwater	Footprint	post_MHW_Web/NCC2_NCC1Matched_10042022.csv	Post	8.2944614084745e-05	5.71184255609925e-57	2.74168442692764e-55	*	Predators	sooty shearwaters
838	68	shearwater	Footprint	pre_MHW_Web/NCC_11242020_JimsOld_updatedKrill_10052022.csv	Pre	5.84096759855559e-05	5.71184255609925e-57	2.74168442692764e-55	*	Predators	sooty shearwaters
839	68	shearwater	Footprint	post_MHW_Web/NCC2_NCC1Matched_10042022.csv	Post	8.51599187916383e-05	5.71184255609925e-57	2.74168442692764e-55	*	Predators	sooty shearwaters
840	68	shearwater	Footprint	pre_MHW_Web/NCC_11242020_JimsOld_updatedKrill_10052022.csv	Pre	0.00022300173346224	5.71184255609925e-57	2.74168442692764e-55	*	Predators	sooty shearwaters
841	68	shearwater	Footprint	post_MHW_Web/NCC2_NCC1Matched_10042022.csv	Post	7.88247328462405e-06	5.71184255609925e-57	2.74168442692764e-55	*	Predators	sooty shearwaters
842	68	shearwater	Footprint	pre_MHW_Web/NCC_11242020_JimsOld_updatedKrill_10052022.csv	Pre	2.03714750036612e-05	5.71184255609925e-57	2.74168442692764e-55	*	Predators	sooty shearwaters
843	68	shearwater	Footprint	post_MHW_Web/NCC2_NCC1Matched_10042022.csv	Post	1.87764240138627e-05	5.71184255609925e-57	2.74168442692764e-55	*	Predators	sooty shearwaters
844	68	shearwater	Footprint	pre_MHW_Web/NCC_11242020_JimsOld_updatedKrill_10052022.csv	Pre	0.000254708022835979	5.71184255609925e-57	2.74168442692764e-55	*	Predators	sooty shearwaters
845	68	shearwater	Footprint	post_MHW_Web/NCC2_NCC1Matched_10042022.csv	Post	5.51024267618683e-05	5.71184255609925e-57	2.74168442692764e-55	*	Predators	sooty shearwaters
846	68	shearwater	Footprint	pre_MHW_Web/NCC_11242020_JimsOld_updatedKrill_10052022.csv	Pre	0.00062012836206775	5.71184255609925e-57	2.74168442692764e-55	*	Predators	sooty shearwaters
847	68	shearwater	Footprint	post_MHW_Web/NCC2_NCC1Matched_10042022.csv	Post	0.00014633683313145	5.71184255609925e-57	2.74168442692764e-55	*	Predators	sooty shearwaters
848	68	shearwater	Footprint	pre_MHW_Web/NCC_11242020_JimsOld_updatedKrill_10052022.csv	Pre	0.000325876119916425	5.71184255609925e-57	2.74168442692764e-55	*	Predators	sooty shearwaters
849	68	shearwater	Footprint	post_MHW_Web/NCC2_NCC1Matched_10042022.csv	Post	6.01902528734315e-06	5.71184255609925e-57	2.74168442692764e-55	*	Predators	sooty shearwaters
850	68	shearwater	Footprint	pre_MHW_Web/NCC_11242020_JimsOld_updatedKrill_10052022.csv	Pre	0.000476107837122418	5.71184255609925e-57	2.74168442692764e-55	*	Predators	sooty shearwaters
851	68	shearwater	Footprint	post_MHW_Web/NCC2_NCC1Matched_10042022.csv	Post	4.26630644567781e-05	5.71184255609925e-57	2.74168442692764e-55	*	Predators	sooty shearwaters
852	68	shearwater	Footprint	pre_MHW_Web/NCC_11242020_JimsOld_updatedKrill_10052022.csv	Pre	3.15483272071655e-05	5.71184255609925e-57	2.74168442692764e-55	*	Predators	sooty shearwaters
853	68	shearwater	Footprint	post_MHW_Web/NCC2_NCC1Matched_10042022.csv	Post	4.08666624592329e-05	5.71184255609925e-57	2.74168442692764e-55	*	Predators	sooty shearwaters
854	68	shearwater	Footprint	pre_MHW_Web/NCC_11242020_JimsOld_updatedKrill_10052022.csv	Pre	1.4239691122912e-05	5.71184255609925e-57	2.74168442692764e-55	*	Predators	sooty shearwaters
855	68	shearwater	Footprint	post_MHW_Web/NCC2_NCC1Matched_10042022.csv	Post	8.62439073008893e-05	5.71184255609925e-57	2.74168442692764e-55	*	Predators	sooty shearwaters
856	68	shearwater	Footprint	pre_MHW_Web/NCC_11242020_JimsOld_updatedKrill_10052022.csv	Pre	0.000338471811841625	5.71184255609925e-57	2.74168442692764e-55	*	Predators	sooty shearwaters
857	68	shearwater	Footprint	post_MHW_Web/NCC2_NCC1Matched_10042022.csv	Post	0.000115015650202299	5.71184255609925e-57	2.74168442692764e-55	*	Predators	sooty shearwaters
858	68	shearwater	Footprint	pre_MHW_Web/NCC_11242020_JimsOld_updatedKrill_10052022.csv	Pre	0.000608542925893345	5.71184255609925e-57	2.74168442692764e-55	*	Predators	sooty shearwaters
859	68	shearwater	Footprint	post_MHW_Web/NCC2_NCC1Matched_10042022.csv	Post	5.85629091046719e-05	5.71184255609925e-57	2.74168442692764e-55	*	Predators	sooty shearwaters
860	68	shearwater	Footprint	pre_MHW_Web/NCC_11242020_JimsOld_updatedKrill_10052022.csv	Pre	0.00124467280596793	5.71184255609925e-57	2.74168442692764e-55	*	Predators	sooty shearwaters
861	68	shearwater	Footprint	post_MHW_Web/NCC2_NCC1Matched_10042022.csv	Post	0.000215398465269527	5.71184255609925e-57	2.74168442692764e-55	*	Predators	sooty shearwaters
862	68	shearwater	Footprint	pre_MHW_Web/NCC_11242020_JimsOld_updatedKrill_10052022.csv	Pre	0.000309256084542606	5.71184255609925e-57	2.74168442692764e-55	*	Predators	sooty shearwaters
863	68	shearwater	Footprint	post_MHW_Web/NCC2_NCC1Matched_10042022.csv	Post	0.00010016043125496	5.71184255609925e-57	2.74168442692764e-55	*	Predators	sooty shearwaters
864	68	shearwater	Footprint	pre_MHW_Web/NCC_11242020_JimsOld_updatedKrill_10052022.csv	Pre	6.60078797690994e-05	5.71184255609925e-57	2.74168442692764e-55	*	Predators	sooty shearwaters
865	68	shearwater	Footprint	post_MHW_Web/NCC2_NCC1Matched_10042022.csv	Post	0.000113009822656511	5.71184255609925e-57	2.74168442692764e-55	*	Predators	sooty shearwaters
866	68	shearwater	Footprint	pre_MHW_Web/NCC_11242020_JimsOld_updatedKrill_10052022.csv	Pre	0.000358647350499451	5.71184255609925e-57	2.74168442692764e-55	*	Predators	sooty shearwaters
867	68	shearwater	Footprint	post_MHW_Web/NCC2_NCC1Matched_10042022.csv	Post	9.94395115495825e-05	5.71184255609925e-57	2.74168442692764e-55	*	Predators	sooty shearwaters
868	68	shearwater	Footprint	pre_MHW_Web/NCC_11242020_JimsOld_updatedKrill_10052022.csv	Pre	1.45733152393241e-05	5.71184255609925e-57	2.74168442692764e-55	*	Predators	sooty shearwaters
869	68	shearwater	Footprint	post_MHW_Web/NCC2_NCC1Matched_10042022.csv	Post	7.33572651658854e-05	5.71184255609925e-57	2.74168442692764e-55	*	Predators	sooty shearwaters
870	68	shearwater	Footprint	pre_MHW_Web/NCC_11242020_JimsOld_updatedKrill_10052022.csv	Pre	9.81230922931313e-05	5.71184255609925e-57	2.74168442692764e-55	*	Predators	sooty shearwaters
871	68	shearwater	Footprint	post_MHW_Web/NCC2_NCC1Matched_10042022.csv	Post	7.18592130362118e-05	5.71184255609925e-57	2.74168442692764e-55	*	Predators	sooty shearwaters
872	68	shearwater	Footprint	pre_MHW_Web/NCC_11242020_JimsOld_updatedKrill_10052022.csv	Pre	3.56187244307327e-05	5.71184255609925e-57	2.74168442692764e-55	*	Predators	sooty shearwaters
873	68	shearwater	Footprint	post_MHW_Web/NCC2_NCC1Matched_10042022.csv	Post	8.487064532312e-05	5.71184255609925e-57	2.74168442692764e-55	*	Predators	sooty shearwaters
874	68	shearwater	Footprint	pre_MHW_Web/NCC_11242020_JimsOld_updatedKrill_10052022.csv	Pre	0.000219181224808292	5.71184255609925e-57	2.74168442692764e-55	*	Predators	sooty shearwaters
875	68	shearwater	Footprint	post_MHW_Web/NCC2_NCC1Matched_10042022.csv	Post	1.32754994265152e-05	5.71184255609925e-57	2.74168442692764e-55	*	Predators	sooty shearwaters
876	68	shearwater	Footprint	pre_MHW_Web/NCC_11242020_JimsOld_updatedKrill_10052022.csv	Pre	6.11808786549464e-06	5.71184255609925e-57	2.74168442692764e-55	*	Predators	sooty shearwaters
877	68	shearwater	Footprint	post_MHW_Web/NCC2_NCC1Matched_10042022.csv	Post	7.89406145164705e-05	5.71184255609925e-57	2.74168442692764e-55	*	Predators	sooty shearwaters
878	68	shearwater	Footprint	pre_MHW_Web/NCC_11242020_JimsOld_updatedKrill_10052022.csv	Pre	7.84948741228034e-05	5.71184255609925e-57	2.74168442692764e-55	*	Predators	sooty shearwaters
879	68	shearwater	Footprint	post_MHW_Web/NCC2_NCC1Matched_10042022.csv	Post	1.17862962386118e-05	5.71184255609925e-57	2.74168442692764e-55	*	Predators	sooty shearwaters
880	68	shearwater	Footprint	pre_MHW_Web/NCC_11242020_JimsOld_updatedKrill_10052022.csv	Pre	0.000142509043264344	5.71184255609925e-57	2.74168442692764e-55	*	Predators	sooty shearwaters
881	68	shearwater	Footprint	post_MHW_Web/NCC2_NCC1Matched_10042022.csv	Post	2.43712310185928e-05	5.71184255609925e-57	2.74168442692764e-55	*	Predators	sooty shearwaters
882	68	shearwater	Footprint	pre_MHW_Web/NCC_11242020_JimsOld_updatedKrill_10052022.csv	Pre	8.52099737618327e-05	5.71184255609925e-57	2.74168442692764e-55	*	Predators	sooty shearwaters
883	68	shearwater	Footprint	post_MHW_Web/NCC2_NCC1Matched_10042022.csv	Post	0.000153260645889799	5.71184255609925e-57	2.74168442692764e-55	*	Predators	sooty shearwaters
884	68	shearwater	Footprint	pre_MHW_Web/NCC_11242020_JimsOld_updatedKrill_10052022.csv	Pre	0.000678067499038259	5.71184255609925e-57	2.74168442692764e-55	*	Predators	sooty shearwaters
885	68	shearwater	Footprint	post_MHW_Web/NCC2_NCC1Matched_10042022.csv	Post	5.28198980844806e-05	5.71184255609925e-57	2.74168442692764e-55	*	Predators	sooty shearwaters
886	68	shearwater	Footprint	pre_MHW_Web/NCC_11242020_JimsOld_updatedKrill_10052022.csv	Pre	0.0007063255289245	5.71184255609925e-57	2.74168442692764e-55	*	Predators	sooty shearwaters
887	68	shearwater	Footprint	post_MHW_Web/NCC2_NCC1Matched_10042022.csv	Post	5.69106361605569e-05	5.71184255609925e-57	2.74168442692764e-55	*	Predators	sooty shearwaters
888	68	shearwater	Footprint	pre_MHW_Web/NCC_11242020_JimsOld_updatedKrill_10052022.csv	Pre	0.000223438701257522	5.71184255609925e-57	2.74168442692764e-55	*	Predators	sooty shearwaters
889	68	shearwater	Footprint	post_MHW_Web/NCC2_NCC1Matched_10042022.csv	Post	1.5693294264809e-05	5.71184255609925e-57	2.74168442692764e-55	*	Predators	sooty shearwaters
890	68	shearwater	Footprint	pre_MHW_Web/NCC_11242020_JimsOld_updatedKrill_10052022.csv	Pre	4.24536541579597e-05	5.71184255609925e-57	2.74168442692764e-55	*	Predators	sooty shearwaters
891	68	shearwater	Footprint	post_MHW_Web/NCC2_NCC1Matched_10042022.csv	Post	0.000105049774431569	5.71184255609925e-57	2.74168442692764e-55	*	Predators	sooty shearwaters
892	68	shearwater	Footprint	pre_MHW_Web/NCC_11242020_JimsOld_updatedKrill_10052022.csv	Pre	0.00109330790772885	5.71184255609925e-57	2.74168442692764e-55	*	Predators	sooty shearwaters
893	68	shearwater	Footprint	post_MHW_Web/NCC2_NCC1Matched_10042022.csv	Post	0.000203641120535	5.71184255609925e-57	2.74168442692764e-55	*	Predators	sooty shearwaters
894	68	shearwater	Footprint	pre_MHW_Web/NCC_11242020_JimsOld_updatedKrill_10052022.csv	Pre	8.56513068509932e-05	5.71184255609925e-57	2.74168442692764e-55	*	Predators	sooty shearwaters
895	68	shearwater	Footprint	post_MHW_Web/NCC2_NCC1Matched_10042022.csv	Post	1.70850992428018e-05	5.71184255609925e-57	2.74168442692764e-55	*	Predators	sooty shearwaters
896	68	shearwater	Footprint	pre_MHW_Web/NCC_11242020_JimsOld_updatedKrill_10052022.csv	Pre	0.000343774022163908	5.71184255609925e-57	2.74168442692764e-55	*	Predators	sooty shearwaters
897	68	shearwater	Footprint	post_MHW_Web/NCC2_NCC1Matched_10042022.csv	Post	7.53077069657075e-05	5.71184255609925e-57	2.74168442692764e-55	*	Predators	sooty shearwaters
898	68	shearwater	Footprint	pre_MHW_Web/NCC_11242020_JimsOld_updatedKrill_10052022.csv	Pre	0.000251740258027292	5.71184255609925e-57	2.74168442692764e-55	*	Predators	sooty shearwaters
899	68	shearwater	Footprint	post_MHW_Web/NCC2_NCC1Matched_10042022.csv	Post	3.27007180063594e-05	5.71184255609925e-57	2.74168442692764e-55	*	Predators	sooty shearwaters
900	68	shearwater	Footprint	pre_MHW_Web/NCC_11242020_JimsOld_updatedKrill_10052022.csv	Pre	0.000174545822442841	5.71184255609925e-57	2.74168442692764e-55	*	Predators	sooty shearwaters
901	68	shearwater	Footprint	post_MHW_Web/NCC2_NCC1Matched_10042022.csv	Post	0.000245541481256911	5.71184255609925e-57	2.74168442692764e-55	*	Predators	sooty shearwaters
902	68	shearwater	Footprint	pre_MHW_Web/NCC_11242020_JimsOld_updatedKrill_10052022.csv	Pre	0.00049774186415604	5.71184255609925e-57	2.74168442692764e-55	*	Predators	sooty shearwaters
903	68	shearwater	Footprint	post_MHW_Web/NCC2_NCC1Matched_10042022.csv	Post	0.000247966915532384	5.71184255609925e-57	2.74168442692764e-55	*	Predators	sooty shearwaters
904	68	shearwater	Footprint	pre_MHW_Web/NCC_11242020_JimsOld_updatedKrill_10052022.csv	Pre	0.000115457517961008	5.71184255609925e-57	2.74168442692764e-55	*	Predators	sooty shearwaters
905	68	shearwater	Footprint	post_MHW_Web/NCC2_NCC1Matched_10042022.csv	Post	3.11566962212037e-05	5.71184255609925e-57	2.74168442692764e-55	*	Predators	sooty shearwaters
906	68	shearwater	Footprint	pre_MHW_Web/NCC_11242020_JimsOld_updatedKrill_10052022.csv	Pre	6.03186959066258e-05	5.71184255609925e-57	2.74168442692764e-55	*	Predators	sooty shearwaters
907	68	shearwater	Footprint	post_MHW_Web/NCC2_NCC1Matched_10042022.csv	Post	5.19058866312518e-05	5.71184255609925e-57	2.74168442692764e-55	*	Predators	sooty shearwaters
908	68	shearwater	Footprint	pre_MHW_Web/NCC_11242020_JimsOld_updatedKrill_10052022.csv	Pre	0.000120386330347485	5.71184255609925e-57	2.74168442692764e-55	*	Predators	sooty shearwaters
909	68	shearwater	Footprint	post_MHW_Web/NCC2_NCC1Matched_10042022.csv	Post	3.55322016679798e-05	5.71184255609925e-57	2.74168442692764e-55	*	Predators	sooty shearwaters
910	68	shearwater	Footprint	pre_MHW_Web/NCC_11242020_JimsOld_updatedKrill_10052022.csv	Pre	1.79973357479384e-05	5.71184255609925e-57	2.74168442692764e-55	*	Predators	sooty shearwaters
911	68	shearwater	Footprint	post_MHW_Web/NCC2_NCC1Matched_10042022.csv	Post	4.66348772112414e-05	5.71184255609925e-57	2.74168442692764e-55	*	Predators	sooty shearwaters
912	68	shearwater	Footprint	pre_MHW_Web/NCC_11242020_JimsOld_updatedKrill_10052022.csv	Pre	0.000191854659411708	5.71184255609925e-57	2.74168442692764e-55	*	Predators	sooty shearwaters
913	68	shearwater	Footprint	post_MHW_Web/NCC2_NCC1Matched_10042022.csv	Post	6.5672385992919e-05	5.71184255609925e-57	2.74168442692764e-55	*	Predators	sooty shearwaters
914	68	shearwater	Footprint	pre_MHW_Web/NCC_11242020_JimsOld_updatedKrill_10052022.csv	Pre	9.57337722965974e-05	5.71184255609925e-57	2.74168442692764e-55	*	Predators	sooty shearwaters
915	68	shearwater	Footprint	post_MHW_Web/NCC2_NCC1Matched_10042022.csv	Post	6.73114506985564e-05	5.71184255609925e-57	2.74168442692764e-55	*	Predators	sooty shearwaters
916	68	shearwater	Footprint	pre_MHW_Web/NCC_11242020_JimsOld_updatedKrill_10052022.csv	Pre	0.000642933696732604	5.71184255609925e-57	2.74168442692764e-55	*	Predators	sooty shearwaters
917	68	shearwater	Footprint	post_MHW_Web/NCC2_NCC1Matched_10042022.csv	Post	0.000132683963910818	5.71184255609925e-57	2.74168442692764e-55	*	Predators	sooty shearwaters
918	68	shearwater	Footprint	pre_MHW_Web/NCC_11242020_JimsOld_updatedKrill_10052022.csv	Pre	0.000265238226744312	5.71184255609925e-57	2.74168442692764e-55	*	Predators	sooty shearwaters
919	68	shearwater	Footprint	post_MHW_Web/NCC2_NCC1Matched_10042022.csv	Post	2.98027425516773e-05	5.71184255609925e-57	2.74168442692764e-55	*	Predators	sooty shearwaters
920	68	shearwater	Footprint	pre_MHW_Web/NCC_11242020_JimsOld_updatedKrill_10052022.csv	Pre	0.000371874003726433	5.71184255609925e-57	2.74168442692764e-55	*	Predators	sooty shearwaters
921	68	shearwater	Footprint	post_MHW_Web/NCC2_NCC1Matched_10042022.csv	Post	4.81052528019132e-05	5.71184255609925e-57	2.74168442692764e-55	*	Predators	sooty shearwaters
922	68	shearwater	Footprint	pre_MHW_Web/NCC_11242020_JimsOld_updatedKrill_10052022.csv	Pre	0.000431416105320628	5.71184255609925e-57	2.74168442692764e-55	*	Predators	sooty shearwaters
923	68	shearwater	Footprint	post_MHW_Web/NCC2_NCC1Matched_10042022.csv	Post	3.25439361921214e-05	5.71184255609925e-57	2.74168442692764e-55	*	Predators	sooty shearwaters
924	68	shearwater	Footprint	pre_MHW_Web/NCC_11242020_JimsOld_updatedKrill_10052022.csv	Pre	0.000609221758182326	5.71184255609925e-57	2.74168442692764e-55	*	Predators	sooty shearwaters
925	68	shearwater	Footprint	post_MHW_Web/NCC2_NCC1Matched_10042022.csv	Post	4.04585116274242e-05	5.71184255609925e-57	2.74168442692764e-55	*	Predators	sooty shearwaters
926	68	shearwater	Footprint	pre_MHW_Web/NCC_11242020_JimsOld_updatedKrill_10052022.csv	Pre	0.00125162726868239	5.71184255609925e-57	2.74168442692764e-55	*	Predators	sooty shearwaters
927	68	shearwater	Footprint	post_MHW_Web/NCC2_NCC1Matched_10042022.csv	Post	5.49410453018927e-05	5.71184255609925e-57	2.74168442692764e-55	*	Predators	sooty shearwaters
928	68	shearwater	Footprint	pre_MHW_Web/NCC_11242020_JimsOld_updatedKrill_10052022.csv	Pre	0.000167183299250433	5.71184255609925e-57	2.74168442692764e-55	*	Predators	sooty shearwaters
929	68	shearwater	Footprint	post_MHW_Web/NCC2_NCC1Matched_10042022.csv	Post	2.30757998641701e-05	5.71184255609925e-57	2.74168442692764e-55	*	Predators	sooty shearwaters
930	68	shearwater	Footprint	pre_MHW_Web/NCC_11242020_JimsOld_updatedKrill_10052022.csv	Pre	0.00025820310667717	5.71184255609925e-57	2.74168442692764e-55	*	Predators	sooty shearwaters
931	68	shearwater	Footprint	post_MHW_Web/NCC2_NCC1Matched_10042022.csv	Post	4.42288069124384e-05	5.71184255609925e-57	2.74168442692764e-55	*	Predators	sooty shearwaters
932	68	shearwater	Footprint	pre_MHW_Web/NCC_11242020_JimsOld_updatedKrill_10052022.csv	Pre	0.000111276596959567	5.71184255609925e-57	2.74168442692764e-55	*	Predators	sooty shearwaters
933	68	shearwater	Footprint	post_MHW_Web/NCC2_NCC1Matched_10042022.csv	Post	0.000144120286203713	5.71184255609925e-57	2.74168442692764e-55	*	Predators	sooty shearwaters
934	68	shearwater	Footprint	pre_MHW_Web/NCC_11242020_JimsOld_updatedKrill_10052022.csv	Pre	0.000251938295634613	5.71184255609925e-57	2.74168442692764e-55	*	Predators	sooty shearwaters
935	68	shearwater	Footprint	post_MHW_Web/NCC2_NCC1Matched_10042022.csv	Post	2.94643886082655e-05	5.71184255609925e-57	2.74168442692764e-55	*	Predators	sooty shearwaters
936	68	shearwater	Footprint	pre_MHW_Web/NCC_11242020_JimsOld_updatedKrill_10052022.csv	Pre	0.000206740992765834	5.71184255609925e-57	2.74168442692764e-55	*	Predators	sooty shearwaters
937	68	shearwater	Footprint	post_MHW_Web/NCC2_NCC1Matched_10042022.csv	Post	0.00016820200438012	5.71184255609925e-57	2.74168442692764e-55	*	Predators	sooty shearwaters
938	68	shearwater	Footprint	pre_MHW_Web/NCC_11242020_JimsOld_updatedKrill_10052022.csv	Pre	0.000441335068921567	5.71184255609925e-57	2.74168442692764e-55	*	Predators	sooty shearwaters
939	68	shearwater	Footprint	post_MHW_Web/NCC2_NCC1Matched_10042022.csv	Post	3.12525532709135e-05	5.71184255609925e-57	2.74168442692764e-55	*	Predators	sooty shearwaters
940	68	shearwater	Footprint	pre_MHW_Web/NCC_11242020_JimsOld_updatedKrill_10052022.csv	Pre	0.000229378508759094	5.71184255609925e-57	2.74168442692764e-55	*	Predators	sooty shearwaters
941	68	shearwater	Footprint	post_MHW_Web/NCC2_NCC1Matched_10042022.csv	Post	3.797085953536e-05	5.71184255609925e-57	2.74168442692764e-55	*	Predators	sooty shearwaters
942	68	shearwater	Footprint	pre_MHW_Web/NCC_11242020_JimsOld_updatedKrill_10052022.csv	Pre	0.000608625374638517	5.71184255609925e-57	2.74168442692764e-55	*	Predators	sooty shearwaters
943	68	shearwater	Footprint	post_MHW_Web/NCC2_NCC1Matched_10042022.csv	Post	5.88106382125708e-05	5.71184255609925e-57	2.74168442692764e-55	*	Predators	sooty shearwaters
944	68	shearwater	Footprint	pre_MHW_Web/NCC_11242020_JimsOld_updatedKrill_10052022.csv	Pre	0.000143083006049476	5.71184255609925e-57	2.74168442692764e-55	*	Predators	sooty shearwaters
945	68	shearwater	Footprint	post_MHW_Web/NCC2_NCC1Matched_10042022.csv	Post	3.45083296259228e-05	5.71184255609925e-57	2.74168442692764e-55	*	Predators	sooty shearwaters
946	68	shearwater	Footprint	pre_MHW_Web/NCC_11242020_JimsOld_updatedKrill_10052022.csv	Pre	0.000128742309002731	5.71184255609925e-57	2.74168442692764e-55	*	Predators	sooty shearwaters
947	68	shearwater	Footprint	post_MHW_Web/NCC2_NCC1Matched_10042022.csv	Post	0.000129223862313855	5.71184255609925e-57	2.74168442692764e-55	*	Predators	sooty shearwaters
948	68	shearwater	Footprint	pre_MHW_Web/NCC_11242020_JimsOld_updatedKrill_10052022.csv	Pre	0.000202672094837974	5.71184255609925e-57	2.74168442692764e-55	*	Predators	sooty shearwaters
949	68	shearwater	Footprint	post_MHW_Web/NCC2_NCC1Matched_10042022.csv	Post	1.29683319636756e-05	5.71184255609925e-57	2.74168442692764e-55	*	Predators	sooty shearwaters
950	68	shearwater	Footprint	pre_MHW_Web/NCC_11242020_JimsOld_updatedKrill_10052022.csv	Pre	0.000133795500528357	5.71184255609925e-57	2.74168442692764e-55	*	Predators	sooty shearwaters
951	68	shearwater	Footprint	post_MHW_Web/NCC2_NCC1Matched_10042022.csv	Post	6.28361066960894e-05	5.71184255609925e-57	2.74168442692764e-55	*	Predators	sooty shearwaters
952	68	shearwater	Footprint	pre_MHW_Web/NCC_11242020_JimsOld_updatedKrill_10052022.csv	Pre	0.000266498512068106	5.71184255609925e-57	2.74168442692764e-55	*	Predators	sooty shearwaters
953	68	shearwater	Footprint	post_MHW_Web/NCC2_NCC1Matched_10042022.csv	Post	4.10922508118946e-05	5.71184255609925e-57	2.74168442692764e-55	*	Predators	sooty shearwaters
954	68	shearwater	Footprint	pre_MHW_Web/NCC_11242020_JimsOld_updatedKrill_10052022.csv	Pre	0.000422424563405776	5.71184255609925e-57	2.74168442692764e-55	*	Predators	sooty shearwaters
955	68	shearwater	Footprint	post_MHW_Web/NCC2_NCC1Matched_10042022.csv	Post	0.00014542356994018	5.71184255609925e-57	2.74168442692764e-55	*	Predators	sooty shearwaters
956	68	shearwater	Footprint	pre_MHW_Web/NCC_11242020_JimsOld_updatedKrill_10052022.csv	Pre	4.03981904050452e-05	5.71184255609925e-57	2.74168442692764e-55	*	Predators	sooty shearwaters
957	68	shearwater	Footprint	post_MHW_Web/NCC2_NCC1Matched_10042022.csv	Post	9.5208523284226e-05	5.71184255609925e-57	2.74168442692764e-55	*	Predators	sooty shearwaters
958	68	shearwater	Footprint	pre_MHW_Web/NCC_11242020_JimsOld_updatedKrill_10052022.csv	Pre	4.56300091457101e-05	5.71184255609925e-57	2.74168442692764e-55	*	Predators	sooty shearwaters
959	68	shearwater	Footprint	post_MHW_Web/NCC2_NCC1Matched_10042022.csv	Post	4.95556506532001e-05	5.71184255609925e-57	2.74168442692764e-55	*	Predators	sooty shearwaters
960	68	shearwater	Footprint	pre_MHW_Web/NCC_11242020_JimsOld_updatedKrill_10052022.csv	Pre	0.000380527678576002	5.71184255609925e-57	2.74168442692764e-55	*	Predators	sooty shearwaters
961	68	shearwater	Footprint	post_MHW_Web/NCC2_NCC1Matched_10042022.csv	Post	3.32122957291062e-05	5.71184255609925e-57	2.74168442692764e-55	*	Predators	sooty shearwaters
962	68	shearwater	Footprint	pre_MHW_Web/NCC_11242020_JimsOld_updatedKrill_10052022.csv	Pre	0.000203141235006897	5.71184255609925e-57	2.74168442692764e-55	*	Predators	sooty shearwaters
963	68	shearwater	Footprint	post_MHW_Web/NCC2_NCC1Matched_10042022.csv	Post	0.000340404079723665	5.71184255609925e-57	2.74168442692764e-55	*	Predators	sooty shearwaters
964	68	shearwater	Footprint	pre_MHW_Web/NCC_11242020_JimsOld_updatedKrill_10052022.csv	Pre	0.000298337687797681	5.71184255609925e-57	2.74168442692764e-55	*	Predators	sooty shearwaters
965	68	shearwater	Footprint	post_MHW_Web/NCC2_NCC1Matched_10042022.csv	Post	4.69725867101605e-05	5.71184255609925e-57	2.74168442692764e-55	*	Predators	sooty shearwaters
966	68	shearwater	Footprint	pre_MHW_Web/NCC_11242020_JimsOld_updatedKrill_10052022.csv	Pre	0.000391977789142031	5.71184255609925e-57	2.74168442692764e-55	*	Predators	sooty shearwaters
967	68	shearwater	Footprint	post_MHW_Web/NCC2_NCC1Matched_10042022.csv	Post	7.17420460325159e-05	5.71184255609925e-57	2.74168442692764e-55	*	Predators	sooty shearwaters
968	68	shearwater	Footprint	pre_MHW_Web/NCC_11242020_JimsOld_updatedKrill_10052022.csv	Pre	0.000506202967815654	5.71184255609925e-57	2.74168442692764e-55	*	Predators	sooty shearwaters
969	68	shearwater	Footprint	post_MHW_Web/NCC2_NCC1Matched_10042022.csv	Post	3.43904439494141e-05	5.71184255609925e-57	2.74168442692764e-55	*	Predators	sooty shearwaters
970	68	shearwater	Footprint	pre_MHW_Web/NCC_11242020_JimsOld_updatedKrill_10052022.csv	Pre	6.48531221027395e-05	5.71184255609925e-57	2.74168442692764e-55	*	Predators	sooty shearwaters
971	68	shearwater	Footprint	post_MHW_Web/NCC2_NCC1Matched_10042022.csv	Post	0.000117298618125404	5.71184255609925e-57	2.74168442692764e-55	*	Predators	sooty shearwaters
972	68	shearwater	Footprint	pre_MHW_Web/NCC_11242020_JimsOld_updatedKrill_10052022.csv	Pre	0.000156711508974176	5.71184255609925e-57	2.74168442692764e-55	*	Predators	sooty shearwaters
973	68	shearwater	Footprint	post_MHW_Web/NCC2_NCC1Matched_10042022.csv	Post	8.73273918358513e-06	5.71184255609925e-57	2.74168442692764e-55	*	Predators	sooty shearwaters
974	68	shearwater	Footprint	pre_MHW_Web/NCC_11242020_JimsOld_updatedKrill_10052022.csv	Pre	9.63382754271578e-05	5.71184255609925e-57	2.74168442692764e-55	*	Predators	sooty shearwaters
975	68	shearwater	Footprint	post_MHW_Web/NCC2_NCC1Matched_10042022.csv	Post	4.52143097307967e-05	5.71184255609925e-57	2.74168442692764e-55	*	Predators	sooty shearwaters
976	68	shearwater	Footprint	pre_MHW_Web/NCC_11242020_JimsOld_updatedKrill_10052022.csv	Pre	0.000306728728758418	5.71184255609925e-57	2.74168442692764e-55	*	Predators	sooty shearwaters
977	68	shearwater	Footprint	post_MHW_Web/NCC2_NCC1Matched_10042022.csv	Post	9.26644337571489e-05	5.71184255609925e-57	2.74168442692764e-55	*	Predators	sooty shearwaters
978	68	shearwater	Footprint	pre_MHW_Web/NCC_11242020_JimsOld_updatedKrill_10052022.csv	Pre	0.00075374213372978	5.71184255609925e-57	2.74168442692764e-55	*	Predators	sooty shearwaters
979	68	shearwater	Footprint	post_MHW_Web/NCC2_NCC1Matched_10042022.csv	Post	5.47840123141697e-05	5.71184255609925e-57	2.74168442692764e-55	*	Predators	sooty shearwaters
980	68	shearwater	Footprint	pre_MHW_Web/NCC_11242020_JimsOld_updatedKrill_10052022.csv	Pre	0.000414727810790485	5.71184255609925e-57	2.74168442692764e-55	*	Predators	sooty shearwaters
981	68	shearwater	Footprint	post_MHW_Web/NCC2_NCC1Matched_10042022.csv	Post	4.48403121332908e-05	5.71184255609925e-57	2.74168442692764e-55	*	Predators	sooty shearwaters
982	68	shearwater	Footprint	pre_MHW_Web/NCC_11242020_JimsOld_updatedKrill_10052022.csv	Pre	0.00020666740670267	5.71184255609925e-57	2.74168442692764e-55	*	Predators	sooty shearwaters
983	68	shearwater	Footprint	post_MHW_Web/NCC2_NCC1Matched_10042022.csv	Post	0.000209532675124485	5.71184255609925e-57	2.74168442692764e-55	*	Predators	sooty shearwaters
984	68	shearwater	Footprint	pre_MHW_Web/NCC_11242020_JimsOld_updatedKrill_10052022.csv	Pre	0.000856954621764363	5.71184255609925e-57	2.74168442692764e-55	*	Predators	sooty shearwaters
985	68	shearwater	Footprint	post_MHW_Web/NCC2_NCC1Matched_10042022.csv	Post	0.000138495366154167	5.71184255609925e-57	2.74168442692764e-55	*	Predators	sooty shearwaters
986	68	shearwater	Footprint	pre_MHW_Web/NCC_11242020_JimsOld_updatedKrill_10052022.csv	Pre	0.000262826153577735	5.71184255609925e-57	2.74168442692764e-55	*	Predators	sooty shearwaters
987	68	shearwater	Footprint	post_MHW_Web/NCC2_NCC1Matched_10042022.csv	Post	2.99720826572251e-05	5.71184255609925e-57	2.74168442692764e-55	*	Predators	sooty shearwaters
988	68	shearwater	Footprint	pre_MHW_Web/NCC_11242020_JimsOld_updatedKrill_10052022.csv	Pre	4.5618478924981e-05	5.71184255609925e-57	2.74168442692764e-55	*	Predators	sooty shearwaters
989	68	shearwater	Footprint	post_MHW_Web/NCC2_NCC1Matched_10042022.csv	Post	0.000245189406092321	5.71184255609925e-57	2.74168442692764e-55	*	Predators	sooty shearwaters
990	68	shearwater	Footprint	pre_MHW_Web/NCC_11242020_JimsOld_updatedKrill_10052022.csv	Pre	0.00113583377982187	5.71184255609925e-57	2.74168442692764e-55	*	Predators	sooty shearwaters
991	68	shearwater	Footprint	post_MHW_Web/NCC2_NCC1Matched_10042022.csv	Post	6.37286775065708e-05	5.71184255609925e-57	2.74168442692764e-55	*	Predators	sooty shearwaters
992	68	shearwater	Footprint	pre_MHW_Web/NCC_11242020_JimsOld_updatedKrill_10052022.csv	Pre	5.55334616763599e-05	5.71184255609925e-57	2.74168442692764e-55	*	Predators	sooty shearwaters
993	68	shearwater	Footprint	post_MHW_Web/NCC2_NCC1Matched_10042022.csv	Post	3.20553439675953e-05	5.71184255609925e-57	2.74168442692764e-55	*	Predators	sooty shearwaters
994	68	shearwater	Footprint	pre_MHW_Web/NCC_11242020_JimsOld_updatedKrill_10052022.csv	Pre	6.87631331537408e-05	5.71184255609925e-57	2.74168442692764e-55	*	Predators	sooty shearwaters
995	68	shearwater	Footprint	post_MHW_Web/NCC2_NCC1Matched_10042022.csv	Post	3.48742418185645e-05	5.71184255609925e-57	2.74168442692764e-55	*	Predators	sooty shearwaters
996	68	shearwater	Footprint	pre_MHW_Web/NCC_11242020_JimsOld_updatedKrill_10052022.csv	Pre	6.25931413369195e-05	5.71184255609925e-57	2.74168442692764e-55	*	Predators	sooty shearwaters
997	68	shearwater	Footprint	post_MHW_Web/NCC2_NCC1Matched_10042022.csv	Post	0.000139852185670425	5.71184255609925e-57	2.74168442692764e-55	*	Predators	sooty shearwaters
998	68	shearwater	Footprint	pre_MHW_Web/NCC_11242020_JimsOld_updatedKrill_10052022.csv	Pre	0.000284341715901471	5.71184255609925e-57	2.74168442692764e-55	*	Predators	sooty shearwaters
999	68	shearwater	Footprint	post_MHW_Web/NCC2_NCC1Matched_10042022.csv	Post	4.94381829680338e-05	5.71184255609925e-57	2.74168442692764e-55	*	Predators	sooty shearwaters
1000	68	shearwater	Footprint	pre_MHW_Web/NCC_11242020_JimsOld_updatedKrill_10052022.csv	Pre	0.000802968068225113	5.71184255609925e-57	2.74168442692764e-55	*	Predators	sooty shearwaters
1001	68	shearwater	Footprint	post_MHW_Web/NCC2_NCC1Matched_10042022.csv	Post	0.000103245449591774	5.71184255609925e-57	2.74168442692764e-55	*	Predators	sooty shearwaters
1002	68	shearwater	Footprint	pre_MHW_Web/NCC_11242020_JimsOld_updatedKrill_10052022.csv	Pre	9.75654590816219e-05	5.71184255609925e-57	2.74168442692764e-55	*	Predators	sooty shearwaters
1003	68	shearwater	Footprint	post_MHW_Web/NCC2_NCC1Matched_10042022.csv	Post	5.87815196171405e-06	5.71184255609925e-57	2.74168442692764e-55	*	Predators	sooty shearwaters
1004	68	shearwater	Footprint	pre_MHW_Web/NCC_11242020_JimsOld_updatedKrill_10052022.csv	Pre	0.000119000441701076	5.71184255609925e-57	2.74168442692764e-55	*	Predators	sooty shearwaters
1005	68	shearwater	Footprint	post_MHW_Web/NCC2_NCC1Matched_10042022.csv	Post	5.58139304239937e-05	5.71184255609925e-57	2.74168442692764e-55	*	Predators	sooty shearwaters
1006	68	shearwater	Footprint	pre_MHW_Web/NCC_11242020_JimsOld_updatedKrill_10052022.csv	Pre	0.000125779626005965	5.71184255609925e-57	2.74168442692764e-55	*	Predators	sooty shearwaters
1007	68	shearwater	Footprint	post_MHW_Web/NCC2_NCC1Matched_10042022.csv	Post	5.95172932682879e-05	5.71184255609925e-57	2.74168442692764e-55	*	Predators	sooty shearwaters
1008	68	shearwater	Footprint	pre_MHW_Web/NCC_11242020_JimsOld_updatedKrill_10052022.csv	Pre	7.18631077539994e-05	5.71184255609925e-57	2.74168442692764e-55	*	Predators	sooty shearwaters
1009	68	shearwater	Footprint	post_MHW_Web/NCC2_NCC1Matched_10042022.csv	Post	3.04954367957903e-05	5.71184255609925e-57	2.74168442692764e-55	*	Predators	sooty shearwaters
1010	68	shearwater	Footprint	pre_MHW_Web/NCC_11242020_JimsOld_updatedKrill_10052022.csv	Pre	0.000144549104020361	5.71184255609925e-57	2.74168442692764e-55	*	Predators	sooty shearwaters
1011	68	shearwater	Footprint	post_MHW_Web/NCC2_NCC1Matched_10042022.csv	Post	8.08997432828327e-05	5.71184255609925e-57	2.74168442692764e-55	*	Predators	sooty shearwaters
1012	68	shearwater	Footprint	pre_MHW_Web/NCC_11242020_JimsOld_updatedKrill_10052022.csv	Pre	0.000454678351295539	5.71184255609925e-57	2.74168442692764e-55	*	Predators	sooty shearwaters
1013	68	shearwater	Footprint	post_MHW_Web/NCC2_NCC1Matched_10042022.csv	Post	3.66660282162171e-05	5.71184255609925e-57	2.74168442692764e-55	*	Predators	sooty shearwaters
1014	68	shearwater	Footprint	pre_MHW_Web/NCC_11242020_JimsOld_updatedKrill_10052022.csv	Pre	0.000165639627235041	5.71184255609925e-57	2.74168442692764e-55	*	Predators	sooty shearwaters
1015	68	shearwater	Footprint	post_MHW_Web/NCC2_NCC1Matched_10042022.csv	Post	3.3972148794025e-05	5.71184255609925e-57	2.74168442692764e-55	*	Predators	sooty shearwaters
1016	68	shearwater	Footprint	pre_MHW_Web/NCC_11242020_JimsOld_updatedKrill_10052022.csv	Pre	0.0004121043139712	5.71184255609925e-57	2.74168442692764e-55	*	Predators	sooty shearwaters
1017	68	shearwater	Footprint	post_MHW_Web/NCC2_NCC1Matched_10042022.csv	Post	1.39828645791774e-05	5.71184255609925e-57	2.74168442692764e-55	*	Predators	sooty shearwaters
1018	68	shearwater	Footprint	pre_MHW_Web/NCC_11242020_JimsOld_updatedKrill_10052022.csv	Pre	0.000738598726488426	5.71184255609925e-57	2.74168442692764e-55	*	Predators	sooty shearwaters
1019	68	shearwater	Footprint	post_MHW_Web/NCC2_NCC1Matched_10042022.csv	Post	3.33585976802394e-05	5.71184255609925e-57	2.74168442692764e-55	*	Predators	sooty shearwaters
1020	68	shearwater	Footprint	pre_MHW_Web/NCC_11242020_JimsOld_updatedKrill_10052022.csv	Pre	5.74561165010049e-05	5.71184255609925e-57	2.74168442692764e-55	*	Predators	sooty shearwaters
1021	68	shearwater	Footprint	post_MHW_Web/NCC2_NCC1Matched_10042022.csv	Post	3.52105479737391e-05	5.71184255609925e-57	2.74168442692764e-55	*	Predators	sooty shearwaters
1022	68	shearwater	Footprint	pre_MHW_Web/NCC_11242020_JimsOld_updatedKrill_10052022.csv	Pre	0.000381850999027376	5.71184255609925e-57	2.74168442692764e-55	*	Predators	sooty shearwaters
1023	68	shearwater	Footprint	post_MHW_Web/NCC2_NCC1Matched_10042022.csv	Post	1.24255357944259e-05	5.71184255609925e-57	2.74168442692764e-55	*	Predators	sooty shearwaters
1024	68	shearwater	Footprint	pre_MHW_Web/NCC_11242020_JimsOld_updatedKrill_10052022.csv	Pre	0.000137576395520755	5.71184255609925e-57	2.74168442692764e-55	*	Predators	sooty shearwaters
1025	68	shearwater	Footprint	post_MHW_Web/NCC2_NCC1Matched_10042022.csv	Post	2.19964645475828e-05	5.71184255609925e-57	2.74168442692764e-55	*	Predators	sooty shearwaters
1026	68	shearwater	Footprint	pre_MHW_Web/NCC_11242020_JimsOld_updatedKrill_10052022.csv	Pre	0.000102864268582453	5.71184255609925e-57	2.74168442692764e-55	*	Predators	sooty shearwaters
1027	68	shearwater	Footprint	post_MHW_Web/NCC2_NCC1Matched_10042022.csv	Post	8.26790065631346e-06	5.71184255609925e-57	2.74168442692764e-55	*	Predators	sooty shearwaters
1028	68	shearwater	Footprint	pre_MHW_Web/NCC_11242020_JimsOld_updatedKrill_10052022.csv	Pre	0.000433504859191955	5.71184255609925e-57	2.74168442692764e-55	*	Predators	sooty shearwaters
1029	68	shearwater	Footprint	post_MHW_Web/NCC2_NCC1Matched_10042022.csv	Post	2.77017499357964e-05	5.71184255609925e-57	2.74168442692764e-55	*	Predators	sooty shearwaters
1030	68	shearwater	Footprint	pre_MHW_Web/NCC_11242020_JimsOld_updatedKrill_10052022.csv	Pre	0.000265764019292911	5.71184255609925e-57	2.74168442692764e-55	*	Predators	sooty shearwaters
1031	68	shearwater	Footprint	post_MHW_Web/NCC2_NCC1Matched_10042022.csv	Post	4.88798828144328e-05	5.71184255609925e-57	2.74168442692764e-55	*	Predators	sooty shearwaters
1032	68	shearwater	Footprint	pre_MHW_Web/NCC_11242020_JimsOld_updatedKrill_10052022.csv	Pre	0.000144145312007977	5.71184255609925e-57	2.74168442692764e-55	*	Predators	sooty shearwaters
1033	68	shearwater	Footprint	post_MHW_Web/NCC2_NCC1Matched_10042022.csv	Post	2.71343344588303e-05	5.71184255609925e-57	2.74168442692764e-55	*	Predators	sooty shearwaters
1034	68	shearwater	Footprint	pre_MHW_Web/NCC_11242020_JimsOld_updatedKrill_10052022.csv	Pre	1.09778352308235e-05	5.71184255609925e-57	2.74168442692764e-55	*	Predators	sooty shearwaters
1035	68	shearwater	Footprint	post_MHW_Web/NCC2_NCC1Matched_10042022.csv	Post	3.70898585945293e-05	5.71184255609925e-57	2.74168442692764e-55	*	Predators	sooty shearwaters
1036	68	shearwater	Footprint	pre_MHW_Web/NCC_11242020_JimsOld_updatedKrill_10052022.csv	Pre	0.000388267502716159	5.71184255609925e-57	2.74168442692764e-55	*	Predators	sooty shearwaters
1037	68	shearwater	Footprint	post_MHW_Web/NCC2_NCC1Matched_10042022.csv	Post	8.18883736560976e-05	5.71184255609925e-57	2.74168442692764e-55	*	Predators	sooty shearwaters
1038	68	shearwater	Footprint	pre_MHW_Web/NCC_11242020_JimsOld_updatedKrill_10052022.csv	Pre	0.000411587172172356	5.71184255609925e-57	2.74168442692764e-55	*	Predators	sooty shearwaters
1039	68	shearwater	Footprint	post_MHW_Web/NCC2_NCC1Matched_10042022.csv	Post	6.26566615137511e-07	5.71184255609925e-57	2.74168442692764e-55	*	Predators	sooty shearwaters
1040	68	shearwater	Footprint	pre_MHW_Web/NCC_11242020_JimsOld_updatedKrill_10052022.csv	Pre	0.000214345267075338	5.71184255609925e-57	2.74168442692764e-55	*	Predators	sooty shearwaters
1041	68	shearwater	Footprint	post_MHW_Web/NCC2_NCC1Matched_10042022.csv	Post	5.1022460499544e-05	5.71184255609925e-57	2.74168442692764e-55	*	Predators	sooty shearwaters
1042	68	shearwater	Footprint	pre_MHW_Web/NCC_11242020_JimsOld_updatedKrill_10052022.csv	Pre	0.00036525315126026	5.71184255609925e-57	2.74168442692764e-55	*	Predators	sooty shearwaters
1043	68	shearwater	Footprint	post_MHW_Web/NCC2_NCC1Matched_10042022.csv	Post	0.000120748678926141	5.71184255609925e-57	2.74168442692764e-55	*	Predators	sooty shearwaters
1044	68	shearwater	Footprint	pre_MHW_Web/NCC_11242020_JimsOld_updatedKrill_10052022.csv	Pre	0.000230096333788568	5.71184255609925e-57	2.74168442692764e-55	*	Predators	sooty shearwaters
1045	68	shearwater	Footprint	post_MHW_Web/NCC2_NCC1Matched_10042022.csv	Post	4.06460651099876e-05	5.71184255609925e-57	2.74168442692764e-55	*	Predators	sooty shearwaters
1046	68	shearwater	Footprint	pre_MHW_Web/NCC_11242020_JimsOld_updatedKrill_10052022.csv	Pre	0.000242917426890263	5.71184255609925e-57	2.74168442692764e-55	*	Predators	sooty shearwaters
1047	68	shearwater	Footprint	post_MHW_Web/NCC2_NCC1Matched_10042022.csv	Post	8.62401031604438e-05	5.71184255609925e-57	2.74168442692764e-55	*	Predators	sooty shearwaters
1048	68	shearwater	Footprint	pre_MHW_Web/NCC_11242020_JimsOld_updatedKrill_10052022.csv	Pre	9.4173941961191e-05	5.71184255609925e-57	2.74168442692764e-55	*	Predators	sooty shearwaters
1049	68	shearwater	Footprint	post_MHW_Web/NCC2_NCC1Matched_10042022.csv	Post	1.51755505140936e-05	5.71184255609925e-57	2.74168442692764e-55	*	Predators	sooty shearwaters
1050	68	shearwater	Footprint	pre_MHW_Web/NCC_11242020_JimsOld_updatedKrill_10052022.csv	Pre	4.74035126576996e-05	5.71184255609925e-57	2.74168442692764e-55	*	Predators	sooty shearwaters
1051	68	shearwater	Footprint	post_MHW_Web/NCC2_NCC1Matched_10042022.csv	Post	0.000244255346228142	5.71184255609925e-57	2.74168442692764e-55	*	Predators	sooty shearwaters
1052	68	shearwater	Footprint	pre_MHW_Web/NCC_11242020_JimsOld_updatedKrill_10052022.csv	Pre	0.0014228027740231	5.71184255609925e-57	2.74168442692764e-55	*	Predators	sooty shearwaters
1053	68	shearwater	Footprint	post_MHW_Web/NCC2_NCC1Matched_10042022.csv	Post	0.00011015908618339	5.71184255609925e-57	2.74168442692764e-55	*	Predators	sooty shearwaters
1054	68	shearwater	Footprint	pre_MHW_Web/NCC_11242020_JimsOld_updatedKrill_10052022.csv	Pre	0.000197858829551214	5.71184255609925e-57	2.74168442692764e-55	*	Predators	sooty shearwaters
1055	68	shearwater	Footprint	post_MHW_Web/NCC2_NCC1Matched_10042022.csv	Post	2.64509164651865e-05	5.71184255609925e-57	2.74168442692764e-55	*	Predators	sooty shearwaters
1056	68	shearwater	Footprint	pre_MHW_Web/NCC_11242020_JimsOld_updatedKrill_10052022.csv	Pre	0.000504323262592654	5.71184255609925e-57	2.74168442692764e-55	*	Predators	sooty shearwaters
1057	68	shearwater	Footprint	post_MHW_Web/NCC2_NCC1Matched_10042022.csv	Post	1.44139866169683e-05	5.71184255609925e-57	2.74168442692764e-55	*	Predators	sooty shearwaters
1058	68	shearwater	Footprint	pre_MHW_Web/NCC_11242020_JimsOld_updatedKrill_10052022.csv	Pre	0.000917414262600857	5.71184255609925e-57	2.74168442692764e-55	*	Predators	sooty shearwaters
1059	68	shearwater	Footprint	post_MHW_Web/NCC2_NCC1Matched_10042022.csv	Post	3.87759029713228e-05	5.71184255609925e-57	2.74168442692764e-55	*	Predators	sooty shearwaters
1060	68	shearwater	Footprint	pre_MHW_Web/NCC_11242020_JimsOld_updatedKrill_10052022.csv	Pre	1.46869198228357e-05	5.71184255609925e-57	2.74168442692764e-55	*	Predators	sooty shearwaters
1061	68	shearwater	Footprint	post_MHW_Web/NCC2_NCC1Matched_10042022.csv	Post	2.02386899638198e-05	5.71184255609925e-57	2.74168442692764e-55	*	Predators	sooty shearwaters
1062	68	shearwater	Footprint	pre_MHW_Web/NCC_11242020_JimsOld_updatedKrill_10052022.csv	Pre	4.12525361096267e-05	5.71184255609925e-57	2.74168442692764e-55	*	Predators	sooty shearwaters
1063	68	shearwater	Footprint	post_MHW_Web/NCC2_NCC1Matched_10042022.csv	Post	0.000100989238578024	5.71184255609925e-57	2.74168442692764e-55	*	Predators	sooty shearwaters
1064	68	shearwater	Footprint	pre_MHW_Web/NCC_11242020_JimsOld_updatedKrill_10052022.csv	Pre	0.000347147785856233	5.71184255609925e-57	2.74168442692764e-55	*	Predators	sooty shearwaters
1065	68	shearwater	Footprint	post_MHW_Web/NCC2_NCC1Matched_10042022.csv	Post	0.000107563722083159	5.71184255609925e-57	2.74168442692764e-55	*	Predators	sooty shearwaters
1066	68	shearwater	Footprint	pre_MHW_Web/NCC_11242020_JimsOld_updatedKrill_10052022.csv	Pre	5.7570444501712e-05	5.71184255609925e-57	2.74168442692764e-55	*	Predators	sooty shearwaters
1067	68	shearwater	Footprint	post_MHW_Web/NCC2_NCC1Matched_10042022.csv	Post	2.87513434151961e-05	5.71184255609925e-57	2.74168442692764e-55	*	Predators	sooty shearwaters
1068	68	shearwater	Footprint	pre_MHW_Web/NCC_11242020_JimsOld_updatedKrill_10052022.csv	Pre	0.000230048789363943	5.71184255609925e-57	2.74168442692764e-55	*	Predators	sooty shearwaters
1069	68	shearwater	Footprint	post_MHW_Web/NCC2_NCC1Matched_10042022.csv	Post	1.11647145124757e-05	5.71184255609925e-57	2.74168442692764e-55	*	Predators	sooty shearwaters
1070	68	shearwater	Footprint	pre_MHW_Web/NCC_11242020_JimsOld_updatedKrill_10052022.csv	Pre	0.000254233638239694	5.71184255609925e-57	2.74168442692764e-55	*	Predators	sooty shearwaters
1071	68	shearwater	Footprint	post_MHW_Web/NCC2_NCC1Matched_10042022.csv	Post	5.31280414265898e-05	5.71184255609925e-57	2.74168442692764e-55	*	Predators	sooty shearwaters
1072	68	shearwater	Footprint	pre_MHW_Web/NCC_11242020_JimsOld_updatedKrill_10052022.csv	Pre	0.000156313809683862	5.71184255609925e-57	2.74168442692764e-55	*	Predators	sooty shearwaters
1073	68	shearwater	Footprint	post_MHW_Web/NCC2_NCC1Matched_10042022.csv	Post	7.02338541403411e-05	5.71184255609925e-57	2.74168442692764e-55	*	Predators	sooty shearwaters
1074	68	shearwater	Footprint	pre_MHW_Web/NCC_11242020_JimsOld_updatedKrill_10052022.csv	Pre	7.10679657908632e-05	5.71184255609925e-57	2.74168442692764e-55	*	Predators	sooty shearwaters
1075	68	shearwater	Footprint	post_MHW_Web/NCC2_NCC1Matched_10042022.csv	Post	9.85449008485976e-05	5.71184255609925e-57	2.74168442692764e-55	*	Predators	sooty shearwaters
1076	68	shearwater	Footprint	pre_MHW_Web/NCC_11242020_JimsOld_updatedKrill_10052022.csv	Pre	0.00041822013300497	5.71184255609925e-57	2.74168442692764e-55	*	Predators	sooty shearwaters
1077	68	shearwater	Footprint	post_MHW_Web/NCC2_NCC1Matched_10042022.csv	Post	5.59436297103528e-05	5.71184255609925e-57	2.74168442692764e-55	*	Predators	sooty shearwaters
1078	68	shearwater	Footprint	pre_MHW_Web/NCC_11242020_JimsOld_updatedKrill_10052022.csv	Pre	4.07739062912949e-05	5.71184255609925e-57	2.74168442692764e-55	*	Predators	sooty shearwaters
1079	68	shearwater	Footprint	post_MHW_Web/NCC2_NCC1Matched_10042022.csv	Post	0.000202695297953619	5.71184255609925e-57	2.74168442692764e-55	*	Predators	sooty shearwaters
1080	68	shearwater	Footprint	pre_MHW_Web/NCC_11242020_JimsOld_updatedKrill_10052022.csv	Pre	0.000394987413589501	5.71184255609925e-57	2.74168442692764e-55	*	Predators	sooty shearwaters
1081	68	shearwater	Footprint	post_MHW_Web/NCC2_NCC1Matched_10042022.csv	Post	0.000157134186724695	5.71184255609925e-57	2.74168442692764e-55	*	Predators	sooty shearwaters
1082	68	shearwater	Footprint	pre_MHW_Web/NCC_11242020_JimsOld_updatedKrill_10052022.csv	Pre	0.000116194521481414	5.71184255609925e-57	2.74168442692764e-55	*	Predators	sooty shearwaters
1083	68	shearwater	Footprint	post_MHW_Web/NCC2_NCC1Matched_10042022.csv	Post	0.000112645646077836	5.71184255609925e-57	2.74168442692764e-55	*	Predators	sooty shearwaters
1084	68	shearwater	Footprint	pre_MHW_Web/NCC_11242020_JimsOld_updatedKrill_10052022.csv	Pre	0.00062768802335388	5.71184255609925e-57	2.74168442692764e-55	*	Predators	sooty shearwaters
1085	68	shearwater	Footprint	post_MHW_Web/NCC2_NCC1Matched_10042022.csv	Post	0.00028264882024036	5.71184255609925e-57	2.74168442692764e-55	*	Predators	sooty shearwaters
1086	68	shearwater	Footprint	pre_MHW_Web/NCC_11242020_JimsOld_updatedKrill_10052022.csv	Pre	0.000389612639941046	5.71184255609925e-57	2.74168442692764e-55	*	Predators	sooty shearwaters
1087	68	shearwater	Footprint	post_MHW_Web/NCC2_NCC1Matched_10042022.csv	Post	6.43972908922789e-06	5.71184255609925e-57	2.74168442692764e-55	*	Predators	sooty shearwaters
1088	68	shearwater	Footprint	pre_MHW_Web/NCC_11242020_JimsOld_updatedKrill_10052022.csv	Pre	0.000139048768828417	5.71184255609925e-57	2.74168442692764e-55	*	Predators	sooty shearwaters
1089	68	shearwater	Footprint	post_MHW_Web/NCC2_NCC1Matched_10042022.csv	Post	4.2833792061429e-05	5.71184255609925e-57	2.74168442692764e-55	*	Predators	sooty shearwaters
1090	68	shearwater	Footprint	pre_MHW_Web/NCC_11242020_JimsOld_updatedKrill_10052022.csv	Pre	6.95816696086903e-05	5.71184255609925e-57	2.74168442692764e-55	*	Predators	sooty shearwaters
1091	68	shearwater	Footprint	post_MHW_Web/NCC2_NCC1Matched_10042022.csv	Post	1.42948455115471e-05	5.71184255609925e-57	2.74168442692764e-55	*	Predators	sooty shearwaters
1092	68	shearwater	Footprint	pre_MHW_Web/NCC_11242020_JimsOld_updatedKrill_10052022.csv	Pre	7.12657296142671e-05	5.71184255609925e-57	2.74168442692764e-55	*	Predators	sooty shearwaters
1093	68	shearwater	Footprint	post_MHW_Web/NCC2_NCC1Matched_10042022.csv	Post	5.85085394002104e-05	5.71184255609925e-57	2.74168442692764e-55	*	Predators	sooty shearwaters
1094	68	shearwater	Footprint	pre_MHW_Web/NCC_11242020_JimsOld_updatedKrill_10052022.csv	Pre	0.00012461544865736	5.71184255609925e-57	2.74168442692764e-55	*	Predators	sooty shearwaters
1095	68	shearwater	Footprint	post_MHW_Web/NCC2_NCC1Matched_10042022.csv	Post	6.29817860849707e-05	5.71184255609925e-57	2.74168442692764e-55	*	Predators	sooty shearwaters
1096	68	shearwater	Footprint	pre_MHW_Web/NCC_11242020_JimsOld_updatedKrill_10052022.csv	Pre	7.90028372467304e-05	5.71184255609925e-57	2.74168442692764e-55	*	Predators	sooty shearwaters
1097	68	shearwater	Footprint	post_MHW_Web/NCC2_NCC1Matched_10042022.csv	Post	6.45643434096345e-06	5.71184255609925e-57	2.74168442692764e-55	*	Predators	sooty shearwaters
1098	68	shearwater	Footprint	pre_MHW_Web/NCC_11242020_JimsOld_updatedKrill_10052022.csv	Pre	1.34335506615013e-05	5.71184255609925e-57	2.74168442692764e-55	*	Predators	sooty shearwaters
1099	68	shearwater	Footprint	post_MHW_Web/NCC2_NCC1Matched_10042022.csv	Post	7.04741790600202e-05	5.71184255609925e-57	2.74168442692764e-55	*	Predators	sooty shearwaters
1100	68	shearwater	Footprint	pre_MHW_Web/NCC_11242020_JimsOld_updatedKrill_10052022.csv	Pre	0.000196036573141635	5.71184255609925e-57	2.74168442692764e-55	*	Predators	sooty shearwaters
1101	68	shearwater	Footprint	post_MHW_Web/NCC2_NCC1Matched_10042022.csv	Post	0.000110405893135761	5.71184255609925e-57	2.74168442692764e-55	*	Predators	sooty shearwaters
1102	68	shearwater	Footprint	pre_MHW_Web/NCC_11242020_JimsOld_updatedKrill_10052022.csv	Pre	0.000336916476176637	5.71184255609925e-57	2.74168442692764e-55	*	Predators	sooty shearwaters
1103	68	shearwater	Footprint	post_MHW_Web/NCC2_NCC1Matched_10042022.csv	Post	8.00811751085926e-06	5.71184255609925e-57	2.74168442692764e-55	*	Predators	sooty shearwaters
1104	68	shearwater	Footprint	pre_MHW_Web/NCC_11242020_JimsOld_updatedKrill_10052022.csv	Pre	0.000472951111907342	5.71184255609925e-57	2.74168442692764e-55	*	Predators	sooty shearwaters
1105	68	shearwater	Footprint	post_MHW_Web/NCC2_NCC1Matched_10042022.csv	Post	3.32434269016027e-05	5.71184255609925e-57	2.74168442692764e-55	*	Predators	sooty shearwaters
1106	68	shearwater	Footprint	pre_MHW_Web/NCC_11242020_JimsOld_updatedKrill_10052022.csv	Pre	0.000112285289102718	5.71184255609925e-57	2.74168442692764e-55	*	Predators	sooty shearwaters
1107	68	shearwater	Footprint	post_MHW_Web/NCC2_NCC1Matched_10042022.csv	Post	5.63431070407383e-05	5.71184255609925e-57	2.74168442692764e-55	*	Predators	sooty shearwaters
1108	68	shearwater	Footprint	pre_MHW_Web/NCC_11242020_JimsOld_updatedKrill_10052022.csv	Pre	0.000177523010090898	5.71184255609925e-57	2.74168442692764e-55	*	Predators	sooty shearwaters
1109	68	shearwater	Footprint	post_MHW_Web/NCC2_NCC1Matched_10042022.csv	Post	8.69292751912737e-05	5.71184255609925e-57	2.74168442692764e-55	*	Predators	sooty shearwaters
1110	68	shearwater	Footprint	pre_MHW_Web/NCC_11242020_JimsOld_updatedKrill_10052022.csv	Pre	7.53241169343787e-05	5.71184255609925e-57	2.74168442692764e-55	*	Predators	sooty shearwaters
1111	68	shearwater	Footprint	post_MHW_Web/NCC2_NCC1Matched_10042022.csv	Post	0.000164052756815588	5.71184255609925e-57	2.74168442692764e-55	*	Predators	sooty shearwaters
1112	68	shearwater	Footprint	pre_MHW_Web/NCC_11242020_JimsOld_updatedKrill_10052022.csv	Pre	0.000324999449727242	5.71184255609925e-57	2.74168442692764e-55	*	Predators	sooty shearwaters
1113	68	shearwater	Footprint	post_MHW_Web/NCC2_NCC1Matched_10042022.csv	Post	4.91687052087202e-05	5.71184255609925e-57	2.74168442692764e-55	*	Predators	sooty shearwaters
1114	68	shearwater	Footprint	pre_MHW_Web/NCC_11242020_JimsOld_updatedKrill_10052022.csv	Pre	9.11999939803863e-05	5.71184255609925e-57	2.74168442692764e-55	*	Predators	sooty shearwaters
1115	68	shearwater	Footprint	post_MHW_Web/NCC2_NCC1Matched_10042022.csv	Post	1.12703862898946e-05	5.71184255609925e-57	2.74168442692764e-55	*	Predators	sooty shearwaters
1116	68	shearwater	Footprint	pre_MHW_Web/NCC_11242020_JimsOld_updatedKrill_10052022.csv	Pre	0.000162296783057308	5.71184255609925e-57	2.74168442692764e-55	*	Predators	sooty shearwaters
1117	68	shearwater	Footprint	post_MHW_Web/NCC2_NCC1Matched_10042022.csv	Post	0.000139989435932043	5.71184255609925e-57	2.74168442692764e-55	*	Predators	sooty shearwaters
1118	68	shearwater	Footprint	pre_MHW_Web/NCC_11242020_JimsOld_updatedKrill_10052022.csv	Pre	0.000115136565848257	5.71184255609925e-57	2.74168442692764e-55	*	Predators	sooty shearwaters
1119	68	shearwater	Footprint	post_MHW_Web/NCC2_NCC1Matched_10042022.csv	Post	2.03824490042037e-05	5.71184255609925e-57	2.74168442692764e-55	*	Predators	sooty shearwaters
1120	68	shearwater	Footprint	pre_MHW_Web/NCC_11242020_JimsOld_updatedKrill_10052022.csv	Pre	0.000164788767077339	5.71184255609925e-57	2.74168442692764e-55	*	Predators	sooty shearwaters
1121	68	shearwater	Footprint	post_MHW_Web/NCC2_NCC1Matched_10042022.csv	Post	9.45105161179377e-05	5.71184255609925e-57	2.74168442692764e-55	*	Predators	sooty shearwaters
1122	68	shearwater	Footprint	pre_MHW_Web/NCC_11242020_JimsOld_updatedKrill_10052022.csv	Pre	5.94163631920556e-05	5.71184255609925e-57	2.74168442692764e-55	*	Predators	sooty shearwaters
1123	68	shearwater	Footprint	post_MHW_Web/NCC2_NCC1Matched_10042022.csv	Post	0.000186952572027057	5.71184255609925e-57	2.74168442692764e-55	*	Predators	sooty shearwaters
1124	68	shearwater	Footprint	pre_MHW_Web/NCC_11242020_JimsOld_updatedKrill_10052022.csv	Pre	0.000117389783078665	5.71184255609925e-57	2.74168442692764e-55	*	Predators	sooty shearwaters
1125	68	shearwater	Footprint	post_MHW_Web/NCC2_NCC1Matched_10042022.csv	Post	5.46910209218167e-05	5.71184255609925e-57	2.74168442692764e-55	*	Predators	sooty shearwaters
1126	68	shearwater	Footprint	pre_MHW_Web/NCC_11242020_JimsOld_updatedKrill_10052022.csv	Pre	2.76853145838973e-05	5.71184255609925e-57	2.74168442692764e-55	*	Predators	sooty shearwaters
1127	68	shearwater	Footprint	post_MHW_Web/NCC2_NCC1Matched_10042022.csv	Post	8.03403454534725e-05	5.71184255609925e-57	2.74168442692764e-55	*	Predators	sooty shearwaters
1128	68	shearwater	Footprint	pre_MHW_Web/NCC_11242020_JimsOld_updatedKrill_10052022.csv	Pre	0.000206468306239617	5.71184255609925e-57	2.74168442692764e-55	*	Predators	sooty shearwaters
1129	68	shearwater	Footprint	post_MHW_Web/NCC2_NCC1Matched_10042022.csv	Post	1.23318042368431e-05	5.71184255609925e-57	2.74168442692764e-55	*	Predators	sooty shearwaters
1130	68	shearwater	Footprint	pre_MHW_Web/NCC_11242020_JimsOld_updatedKrill_10052022.csv	Pre	7.09273840604096e-05	5.71184255609925e-57	2.74168442692764e-55	*	Predators	sooty shearwaters
1131	68	shearwater	Footprint	post_MHW_Web/NCC2_NCC1Matched_10042022.csv	Post	3.23733934922717e-05	5.71184255609925e-57	2.74168442692764e-55	*	Predators	sooty shearwaters
1132	68	shearwater	Footprint	pre_MHW_Web/NCC_11242020_JimsOld_updatedKrill_10052022.csv	Pre	0.000326874840166975	5.71184255609925e-57	2.74168442692764e-55	*	Predators	sooty shearwaters
1133	68	shearwater	Footprint	post_MHW_Web/NCC2_NCC1Matched_10042022.csv	Post	4.30479971170182e-05	5.71184255609925e-57	2.74168442692764e-55	*	Predators	sooty shearwaters
1134	68	shearwater	Footprint	pre_MHW_Web/NCC_11242020_JimsOld_updatedKrill_10052022.csv	Pre	5.95890087209374e-05	5.71184255609925e-57	2.74168442692764e-55	*	Predators	sooty shearwaters
1135	68	shearwater	Footprint	post_MHW_Web/NCC2_NCC1Matched_10042022.csv	Post	5.58018062553291e-05	5.71184255609925e-57	2.74168442692764e-55	*	Predators	sooty shearwaters
1136	68	shearwater	Footprint	pre_MHW_Web/NCC_11242020_JimsOld_updatedKrill_10052022.csv	Pre	0.000279717242970777	5.71184255609925e-57	2.74168442692764e-55	*	Predators	sooty shearwaters
1137	68	shearwater	Footprint	post_MHW_Web/NCC2_NCC1Matched_10042022.csv	Post	9.00275034841245e-05	5.71184255609925e-57	2.74168442692764e-55	*	Predators	sooty shearwaters
1138	68	shearwater	Footprint	pre_MHW_Web/NCC_11242020_JimsOld_updatedKrill_10052022.csv	Pre	1.37521512344717e-05	5.71184255609925e-57	2.74168442692764e-55	*	Predators	sooty shearwaters
1139	68	shearwater	Footprint	post_MHW_Web/NCC2_NCC1Matched_10042022.csv	Post	2.59027378702792e-05	5.71184255609925e-57	2.74168442692764e-55	*	Predators	sooty shearwaters
1140	68	shearwater	Footprint	pre_MHW_Web/NCC_11242020_JimsOld_updatedKrill_10052022.csv	Pre	2.98334102928968e-05	5.71184255609925e-57	2.74168442692764e-55	*	Predators	sooty shearwaters
1141	68	shearwater	Footprint	post_MHW_Web/NCC2_NCC1Matched_10042022.csv	Post	8.27495513928852e-05	5.71184255609925e-57	2.74168442692764e-55	*	Predators	sooty shearwaters
1142	68	shearwater	Footprint	pre_MHW_Web/NCC_11242020_JimsOld_updatedKrill_10052022.csv	Pre	0.000352998569836608	5.71184255609925e-57	2.74168442692764e-55	*	Predators	sooty shearwaters
1143	68	shearwater	Footprint	post_MHW_Web/NCC2_NCC1Matched_10042022.csv	Post	2.56571345409901e-05	5.71184255609925e-57	2.74168442692764e-55	*	Predators	sooty shearwaters
1144	68	shearwater	Footprint	pre_MHW_Web/NCC_11242020_JimsOld_updatedKrill_10052022.csv	Pre	0.000623182594259305	5.71184255609925e-57	2.74168442692764e-55	*	Predators	sooty shearwaters
1145	68	shearwater	Footprint	post_MHW_Web/NCC2_NCC1Matched_10042022.csv	Post	1.87061976093988e-05	5.71184255609925e-57	2.74168442692764e-55	*	Predators	sooty shearwaters
1146	68	shearwater	Footprint	pre_MHW_Web/NCC_11242020_JimsOld_updatedKrill_10052022.csv	Pre	0.000245028570847889	5.71184255609925e-57	2.74168442692764e-55	*	Predators	sooty shearwaters
1147	68	shearwater	Footprint	post_MHW_Web/NCC2_NCC1Matched_10042022.csv	Post	2.56427740428583e-05	5.71184255609925e-57	2.74168442692764e-55	*	Predators	sooty shearwaters
1148	68	shearwater	Footprint	pre_MHW_Web/NCC_11242020_JimsOld_updatedKrill_10052022.csv	Pre	0.000271827653247653	5.71184255609925e-57	2.74168442692764e-55	*	Predators	sooty shearwaters
1149	68	shearwater	Footprint	post_MHW_Web/NCC2_NCC1Matched_10042022.csv	Post	5.93067272245889e-05	5.71184255609925e-57	2.74168442692764e-55	*	Predators	sooty shearwaters
1150	68	shearwater	Footprint	pre_MHW_Web/NCC_11242020_JimsOld_updatedKrill_10052022.csv	Pre	0.000130863224253955	5.71184255609925e-57	2.74168442692764e-55	*	Predators	sooty shearwaters
1151	68	shearwater	Footprint	post_MHW_Web/NCC2_NCC1Matched_10042022.csv	Post	6.89039762640729e-05	5.71184255609925e-57	2.74168442692764e-55	*	Predators	sooty shearwaters
1152	68	shearwater	Footprint	pre_MHW_Web/NCC_11242020_JimsOld_updatedKrill_10052022.csv	Pre	0.000485498785520382	5.71184255609925e-57	2.74168442692764e-55	*	Predators	sooty shearwaters
1153	68	shearwater	Footprint	post_MHW_Web/NCC2_NCC1Matched_10042022.csv	Post	6.50595252737411e-05	5.71184255609925e-57	2.74168442692764e-55	*	Predators	sooty shearwaters
1154	68	shearwater	Footprint	pre_MHW_Web/NCC_11242020_JimsOld_updatedKrill_10052022.csv	Pre	0.000118153862800188	5.71184255609925e-57	2.74168442692764e-55	*	Predators	sooty shearwaters
1155	68	shearwater	Footprint	post_MHW_Web/NCC2_NCC1Matched_10042022.csv	Post	0.000208761198872675	5.71184255609925e-57	2.74168442692764e-55	*	Predators	sooty shearwaters
1156	68	shearwater	Footprint	pre_MHW_Web/NCC_11242020_JimsOld_updatedKrill_10052022.csv	Pre	0.000207177305681154	5.71184255609925e-57	2.74168442692764e-55	*	Predators	sooty shearwaters
1157	68	shearwater	Footprint	post_MHW_Web/NCC2_NCC1Matched_10042022.csv	Post	0.000281653427046805	5.71184255609925e-57	2.74168442692764e-55	*	Predators	sooty shearwaters
1158	68	shearwater	Footprint	pre_MHW_Web/NCC_11242020_JimsOld_updatedKrill_10052022.csv	Pre	0.00039240096862646	5.71184255609925e-57	2.74168442692764e-55	*	Predators	sooty shearwaters
1159	68	shearwater	Footprint	post_MHW_Web/NCC2_NCC1Matched_10042022.csv	Post	2.62838035322918e-05	5.71184255609925e-57	2.74168442692764e-55	*	Predators	sooty shearwaters
1160	68	shearwater	Footprint	pre_MHW_Web/NCC_11242020_JimsOld_updatedKrill_10052022.csv	Pre	0.000187577552773661	5.71184255609925e-57	2.74168442692764e-55	*	Predators	sooty shearwaters
1161	68	shearwater	Footprint	post_MHW_Web/NCC2_NCC1Matched_10042022.csv	Post	1.80217328022332e-05	5.71184255609925e-57	2.74168442692764e-55	*	Predators	sooty shearwaters
1162	68	shearwater	Footprint	pre_MHW_Web/NCC_11242020_JimsOld_updatedKrill_10052022.csv	Pre	0.000258074538801756	5.71184255609925e-57	2.74168442692764e-55	*	Predators	sooty shearwaters
1163	68	shearwater	Footprint	post_MHW_Web/NCC2_NCC1Matched_10042022.csv	Post	3.00321324717325e-05	5.71184255609925e-57	2.74168442692764e-55	*	Predators	sooty shearwaters
1164	68	shearwater	Footprint	pre_MHW_Web/NCC_11242020_JimsOld_updatedKrill_10052022.csv	Pre	3.16376565445397e-05	5.71184255609925e-57	2.74168442692764e-55	*	Predators	sooty shearwaters
1165	68	shearwater	Footprint	post_MHW_Web/NCC2_NCC1Matched_10042022.csv	Post	1.26061745871517e-05	5.71184255609925e-57	2.74168442692764e-55	*	Predators	sooty shearwaters
1166	68	shearwater	Footprint	pre_MHW_Web/NCC_11242020_JimsOld_updatedKrill_10052022.csv	Pre	0.000299167325485905	5.71184255609925e-57	2.74168442692764e-55	*	Predators	sooty shearwaters
1167	68	shearwater	Footprint	post_MHW_Web/NCC2_NCC1Matched_10042022.csv	Post	5.57504476325207e-05	5.71184255609925e-57	2.74168442692764e-55	*	Predators	sooty shearwaters
1168	68	shearwater	Footprint	pre_MHW_Web/NCC_11242020_JimsOld_updatedKrill_10052022.csv	Pre	7.46008788259774e-05	5.71184255609925e-57	2.74168442692764e-55	*	Predators	sooty shearwaters
1169	68	shearwater	Footprint	post_MHW_Web/NCC2_NCC1Matched_10042022.csv	Post	1.70502090722831e-05	5.71184255609925e-57	2.74168442692764e-55	*	Predators	sooty shearwaters
1170	68	shearwater	Footprint	pre_MHW_Web/NCC_11242020_JimsOld_updatedKrill_10052022.csv	Pre	0.000289657231503355	5.71184255609925e-57	2.74168442692764e-55	*	Predators	sooty shearwaters
1171	68	shearwater	Footprint	post_MHW_Web/NCC2_NCC1Matched_10042022.csv	Post	2.80508090683114e-05	5.71184255609925e-57	2.74168442692764e-55	*	Predators	sooty shearwaters
1172	68	shearwater	Footprint	pre_MHW_Web/NCC_11242020_JimsOld_updatedKrill_10052022.csv	Pre	5.23692281131765e-05	5.71184255609925e-57	2.74168442692764e-55	*	Predators	sooty shearwaters
1173	68	shearwater	Footprint	post_MHW_Web/NCC2_NCC1Matched_10042022.csv	Post	5.07588379098002e-06	5.71184255609925e-57	2.74168442692764e-55	*	Predators	sooty shearwaters
1174	68	shearwater	Footprint	pre_MHW_Web/NCC_11242020_JimsOld_updatedKrill_10052022.csv	Pre	0.000166364120523559	5.71184255609925e-57	2.74168442692764e-55	*	Predators	sooty shearwaters
1175	68	shearwater	Footprint	post_MHW_Web/NCC2_NCC1Matched_10042022.csv	Post	1.13873284364947e-05	5.71184255609925e-57	2.74168442692764e-55	*	Predators	sooty shearwaters
1176	68	shearwater	Footprint	pre_MHW_Web/NCC_11242020_JimsOld_updatedKrill_10052022.csv	Pre	0.000185834293242994	5.71184255609925e-57	2.74168442692764e-55	*	Predators	sooty shearwaters
1177	68	shearwater	Footprint	post_MHW_Web/NCC2_NCC1Matched_10042022.csv	Post	0.000191914394398271	5.71184255609925e-57	2.74168442692764e-55	*	Predators	sooty shearwaters
1178	68	shearwater	Footprint	pre_MHW_Web/NCC_11242020_JimsOld_updatedKrill_10052022.csv	Pre	0.000389138430279689	5.71184255609925e-57	2.74168442692764e-55	*	Predators	sooty shearwaters
1179	68	shearwater	Footprint	post_MHW_Web/NCC2_NCC1Matched_10042022.csv	Post	1.80859539965947e-05	5.71184255609925e-57	2.74168442692764e-55	*	Predators	sooty shearwaters
1180	68	shearwater	Footprint	pre_MHW_Web/NCC_11242020_JimsOld_updatedKrill_10052022.csv	Pre	5.05640623443818e-05	5.71184255609925e-57	2.74168442692764e-55	*	Predators	sooty shearwaters
1181	68	shearwater	Footprint	post_MHW_Web/NCC2_NCC1Matched_10042022.csv	Post	3.37998214650938e-05	5.71184255609925e-57	2.74168442692764e-55	*	Predators	sooty shearwaters
1182	68	shearwater	Footprint	pre_MHW_Web/NCC_11242020_JimsOld_updatedKrill_10052022.csv	Pre	2.53010154533044e-05	5.71184255609925e-57	2.74168442692764e-55	*	Predators	sooty shearwaters
1183	68	shearwater	Footprint	post_MHW_Web/NCC2_NCC1Matched_10042022.csv	Post	5.41826475988163e-06	5.71184255609925e-57	2.74168442692764e-55	*	Predators	sooty shearwaters
1184	68	shearwater	Footprint	pre_MHW_Web/NCC_11242020_JimsOld_updatedKrill_10052022.csv	Pre	0.000768435454802209	5.71184255609925e-57	2.74168442692764e-55	*	Predators	sooty shearwaters
1185	68	shearwater	Footprint	post_MHW_Web/NCC2_NCC1Matched_10042022.csv	Post	4.87008042432515e-05	5.71184255609925e-57	2.74168442692764e-55	*	Predators	sooty shearwaters
1186	68	shearwater	Footprint	pre_MHW_Web/NCC_11242020_JimsOld_updatedKrill_10052022.csv	Pre	6.15027304786382e-05	5.71184255609925e-57	2.74168442692764e-55	*	Predators	sooty shearwaters
1187	68	shearwater	Footprint	post_MHW_Web/NCC2_NCC1Matched_10042022.csv	Post	4.76181313170524e-05	5.71184255609925e-57	2.74168442692764e-55	*	Predators	sooty shearwaters
1188	68	shearwater	Footprint	pre_MHW_Web/NCC_11242020_JimsOld_updatedKrill_10052022.csv	Pre	8.1279145782964e-05	5.71184255609925e-57	2.74168442692764e-55	*	Predators	sooty shearwaters
1189	68	shearwater	Footprint	post_MHW_Web/NCC2_NCC1Matched_10042022.csv	Post	7.53500182305442e-05	5.71184255609925e-57	2.74168442692764e-55	*	Predators	sooty shearwaters
1190	68	shearwater	Footprint	pre_MHW_Web/NCC_11242020_JimsOld_updatedKrill_10052022.csv	Pre	2.09173615609259e-05	5.71184255609925e-57	2.74168442692764e-55	*	Predators	sooty shearwaters
1191	68	shearwater	Footprint	post_MHW_Web/NCC2_NCC1Matched_10042022.csv	Post	1.80116067984406e-05	5.71184255609925e-57	2.74168442692764e-55	*	Predators	sooty shearwaters
1192	68	shearwater	Footprint	pre_MHW_Web/NCC_11242020_JimsOld_updatedKrill_10052022.csv	Pre	0.000978683921524654	5.71184255609925e-57	2.74168442692764e-55	*	Predators	sooty shearwaters
1193	68	shearwater	Footprint	post_MHW_Web/NCC2_NCC1Matched_10042022.csv	Post	1.98344255125593e-06	5.71184255609925e-57	2.74168442692764e-55	*	Predators	sooty shearwaters
1194	68	shearwater	Footprint	pre_MHW_Web/NCC_11242020_JimsOld_updatedKrill_10052022.csv	Pre	0.000102211880443217	5.71184255609925e-57	2.74168442692764e-55	*	Predators	sooty shearwaters
1195	68	shearwater	Footprint	post_MHW_Web/NCC2_NCC1Matched_10042022.csv	Post	0.00014719769176915	5.71184255609925e-57	2.74168442692764e-55	*	Predators	sooty shearwaters
1196	68	shearwater	Footprint	pre_MHW_Web/NCC_11242020_JimsOld_updatedKrill_10052022.csv	Pre	2.06410487902923e-05	5.71184255609925e-57	2.74168442692764e-55	*	Predators	sooty shearwaters
1197	68	shearwater	Footprint	post_MHW_Web/NCC2_NCC1Matched_10042022.csv	Post	1.70625990623165e-05	5.71184255609925e-57	2.74168442692764e-55	*	Predators	sooty shearwaters
1198	68	shearwater	Footprint	pre_MHW_Web/NCC_11242020_JimsOld_updatedKrill_10052022.csv	Pre	0.000141647497276723	5.71184255609925e-57	2.74168442692764e-55	*	Predators	sooty shearwaters
1199	68	shearwater	Footprint	pre_MHW_Web/NCC_11242020_JimsOld_updatedKrill_10052022.csv	Pre	0.000214850136367388	5.71184255609925e-57	2.74168442692764e-55	*	Predators	sooty shearwaters
1200	68	shearwater	Footprint	pre_MHW_Web/NCC_11242020_JimsOld_updatedKrill_10052022.csv	Pre	0.000100305074709213	5.71184255609925e-57	2.74168442692764e-55	*	Predators	sooty shearwaters
1201	68	shearwater	Footprint	pre_MHW_Web/NCC_11242020_JimsOld_updatedKrill_10052022.csv	Pre	0.000310069476656282	5.71184255609925e-57	2.74168442692764e-55	*	Predators	sooty shearwaters
1202	68	shearwater	Footprint	pre_MHW_Web/NCC_11242020_JimsOld_updatedKrill_10052022.csv	Pre	9.79637416347827e-05	5.71184255609925e-57	2.74168442692764e-55	*	Predators	sooty shearwaters
1203	68	shearwater	Footprint	pre_MHW_Web/NCC_11242020_JimsOld_updatedKrill_10052022.csv	Pre	7.35485307505746e-05	5.71184255609925e-57	2.74168442692764e-55	*	Predators	sooty shearwaters
1204	68	shearwater	Footprint	pre_MHW_Web/NCC_11242020_JimsOld_updatedKrill_10052022.csv	Pre	0.000564930917302396	5.71184255609925e-57	2.74168442692764e-55	*	Predators	sooty shearwaters
1205	68	shearwater	Footprint	pre_MHW_Web/NCC_11242020_JimsOld_updatedKrill_10052022.csv	Pre	0.000547389930652612	5.71184255609925e-57	2.74168442692764e-55	*	Predators	sooty shearwaters
1206	68	shearwater	Footprint	pre_MHW_Web/NCC_11242020_JimsOld_updatedKrill_10052022.csv	Pre	0.000188295936214359	5.71184255609925e-57	2.74168442692764e-55	*	Predators	sooty shearwaters
1207	68	shearwater	Footprint	pre_MHW_Web/NCC_11242020_JimsOld_updatedKrill_10052022.csv	Pre	4.0735328190311e-05	5.71184255609925e-57	2.74168442692764e-55	*	Predators	sooty shearwaters
1208	68	shearwater	Footprint	pre_MHW_Web/NCC_11242020_JimsOld_updatedKrill_10052022.csv	Pre	7.1080781701176e-05	5.71184255609925e-57	2.74168442692764e-55	*	Predators	sooty shearwaters
1209	68	shearwater	Footprint	pre_MHW_Web/NCC_11242020_JimsOld_updatedKrill_10052022.csv	Pre	0.00132547533697871	5.71184255609925e-57	2.74168442692764e-55	*	Predators	sooty shearwaters
1210	68	shearwater	Footprint	pre_MHW_Web/NCC_11242020_JimsOld_updatedKrill_10052022.csv	Pre	9.15814494412571e-06	5.71184255609925e-57	2.74168442692764e-55	*	Predators	sooty shearwaters
1211	68	shearwater	Footprint	pre_MHW_Web/NCC_11242020_JimsOld_updatedKrill_10052022.csv	Pre	2.36838101328395e-05	5.71184255609925e-57	2.74168442692764e-55	*	Predators	sooty shearwaters
1212	68	shearwater	Footprint	pre_MHW_Web/NCC_11242020_JimsOld_updatedKrill_10052022.csv	Pre	0.000302205331353112	5.71184255609925e-57	2.74168442692764e-55	*	Predators	sooty shearwaters
1213	68	shearwater	Footprint	pre_MHW_Web/NCC_11242020_JimsOld_updatedKrill_10052022.csv	Pre	0.000145330907489471	5.71184255609925e-57	2.74168442692764e-55	*	Predators	sooty shearwaters
1214	68	shearwater	Footprint	pre_MHW_Web/NCC_11242020_JimsOld_updatedKrill_10052022.csv	Pre	0.000100091890957287	5.71184255609925e-57	2.74168442692764e-55	*	Predators	sooty shearwaters
1215	68	shearwater	Footprint	pre_MHW_Web/NCC_11242020_JimsOld_updatedKrill_10052022.csv	Pre	4.48902351810807e-05	5.71184255609925e-57	2.74168442692764e-55	*	Predators	sooty shearwaters
1216	68	shearwater	Footprint	pre_MHW_Web/NCC_11242020_JimsOld_updatedKrill_10052022.csv	Pre	7.95927506564924e-05	5.71184255609925e-57	2.74168442692764e-55	*	Predators	sooty shearwaters
1217	68	shearwater	Footprint	pre_MHW_Web/NCC_11242020_JimsOld_updatedKrill_10052022.csv	Pre	7.45451491503879e-05	5.71184255609925e-57	2.74168442692764e-55	*	Predators	sooty shearwaters
1218	68	shearwater	Footprint	pre_MHW_Web/NCC_11242020_JimsOld_updatedKrill_10052022.csv	Pre	2.38024564705309e-05	5.71184255609925e-57	2.74168442692764e-55	*	Predators	sooty shearwaters
1219	68	shearwater	Footprint	pre_MHW_Web/NCC_11242020_JimsOld_updatedKrill_10052022.csv	Pre	0.000126318915806021	5.71184255609925e-57	2.74168442692764e-55	*	Predators	sooty shearwaters
1220	68	shearwater	Footprint	pre_MHW_Web/NCC_11242020_JimsOld_updatedKrill_10052022.csv	Pre	0.000436130320805185	5.71184255609925e-57	2.74168442692764e-55	*	Predators	sooty shearwaters
1221	68	shearwater	Footprint	pre_MHW_Web/NCC_11242020_JimsOld_updatedKrill_10052022.csv	Pre	0.000283028823597864	5.71184255609925e-57	2.74168442692764e-55	*	Predators	sooty shearwaters
1222	68	shearwater	Footprint	pre_MHW_Web/NCC_11242020_JimsOld_updatedKrill_10052022.csv	Pre	0.000194690622109661	5.71184255609925e-57	2.74168442692764e-55	*	Predators	sooty shearwaters
1223	68	shearwater	Footprint	pre_MHW_Web/NCC_11242020_JimsOld_updatedKrill_10052022.csv	Pre	3.75914025563487e-05	5.71184255609925e-57	2.74168442692764e-55	*	Predators	sooty shearwaters
1224	68	shearwater	Footprint	pre_MHW_Web/NCC_11242020_JimsOld_updatedKrill_10052022.csv	Pre	0.000557439679663481	5.71184255609925e-57	2.74168442692764e-55	*	Predators	sooty shearwaters
1225	68	shearwater	Footprint	pre_MHW_Web/NCC_11242020_JimsOld_updatedKrill_10052022.csv	Pre	0.000241118535697958	5.71184255609925e-57	2.74168442692764e-55	*	Predators	sooty shearwaters
1226	68	shearwater	Footprint	pre_MHW_Web/NCC_11242020_JimsOld_updatedKrill_10052022.csv	Pre	0.000366750599806944	5.71184255609925e-57	2.74168442692764e-55	*	Predators	sooty shearwaters
1227	68	shearwater	Footprint	pre_MHW_Web/NCC_11242020_JimsOld_updatedKrill_10052022.csv	Pre	0.00036227939025771	5.71184255609925e-57	2.74168442692764e-55	*	Predators	sooty shearwaters
1228	68	shearwater	Footprint	pre_MHW_Web/NCC_11242020_JimsOld_updatedKrill_10052022.csv	Pre	4.60510076095227e-05	5.71184255609925e-57	2.74168442692764e-55	*	Predators	sooty shearwaters
1229	68	shearwater	Footprint	pre_MHW_Web/NCC_11242020_JimsOld_updatedKrill_10052022.csv	Pre	0.000129334774072079	5.71184255609925e-57	2.74168442692764e-55	*	Predators	sooty shearwaters
1230	68	shearwater	Footprint	pre_MHW_Web/NCC_11242020_JimsOld_updatedKrill_10052022.csv	Pre	0.00170612166336685	5.71184255609925e-57	2.74168442692764e-55	*	Predators	sooty shearwaters
1231	68	shearwater	Footprint	pre_MHW_Web/NCC_11242020_JimsOld_updatedKrill_10052022.csv	Pre	2.61824103790907e-05	5.71184255609925e-57	2.74168442692764e-55	*	Predators	sooty shearwaters
1232	68	shearwater	Footprint	pre_MHW_Web/NCC_11242020_JimsOld_updatedKrill_10052022.csv	Pre	0.000829606081278982	5.71184255609925e-57	2.74168442692764e-55	*	Predators	sooty shearwaters
1233	68	shearwater	Footprint	pre_MHW_Web/NCC_11242020_JimsOld_updatedKrill_10052022.csv	Pre	3.67768922457073e-05	5.71184255609925e-57	2.74168442692764e-55	*	Predators	sooty shearwaters
1234	68	shearwater	Footprint	pre_MHW_Web/NCC_11242020_JimsOld_updatedKrill_10052022.csv	Pre	4.69716457664273e-05	5.71184255609925e-57	2.74168442692764e-55	*	Predators	sooty shearwaters
1235	68	shearwater	Footprint	pre_MHW_Web/NCC_11242020_JimsOld_updatedKrill_10052022.csv	Pre	0.00046409617030414	5.71184255609925e-57	2.74168442692764e-55	*	Predators	sooty shearwaters
1236	68	shearwater	Footprint	pre_MHW_Web/NCC_11242020_JimsOld_updatedKrill_10052022.csv	Pre	8.22663341521599e-05	5.71184255609925e-57	2.74168442692764e-55	*	Predators	sooty shearwaters
1237	68	shearwater	Footprint	pre_MHW_Web/NCC_11242020_JimsOld_updatedKrill_10052022.csv	Pre	1.47539044938552e-05	5.71184255609925e-57	2.74168442692764e-55	*	Predators	sooty shearwaters
1238	68	shearwater	Footprint	pre_MHW_Web/NCC_11242020_JimsOld_updatedKrill_10052022.csv	Pre	0.000761030682710942	5.71184255609925e-57	2.74168442692764e-55	*	Predators	sooty shearwaters
1239	68	shearwater	Footprint	pre_MHW_Web/NCC_11242020_JimsOld_updatedKrill_10052022.csv	Pre	3.9023425111128e-05	5.71184255609925e-57	2.74168442692764e-55	*	Predators	sooty shearwaters
1240	68	shearwater	Footprint	pre_MHW_Web/NCC_11242020_JimsOld_updatedKrill_10052022.csv	Pre	1.03197577136492e-05	5.71184255609925e-57	2.74168442692764e-55	*	Predators	sooty shearwaters
1241	68	shearwater	Footprint	pre_MHW_Web/NCC_11242020_JimsOld_updatedKrill_10052022.csv	Pre	0.000121708731226051	5.71184255609925e-57	2.74168442692764e-55	*	Predators	sooty shearwaters
1242	68	shearwater	Footprint	pre_MHW_Web/NCC_11242020_JimsOld_updatedKrill_10052022.csv	Pre	1.90205680187828e-05	5.71184255609925e-57	2.74168442692764e-55	*	Predators	sooty shearwaters
1243	68	shearwater	Footprint	pre_MHW_Web/NCC_11242020_JimsOld_updatedKrill_10052022.csv	Pre	0.00048738308114948	5.71184255609925e-57	2.74168442692764e-55	*	Predators	sooty shearwaters
1244	68	shearwater	Footprint	pre_MHW_Web/NCC_11242020_JimsOld_updatedKrill_10052022.csv	Pre	0.0012203390132897	5.71184255609925e-57	2.74168442692764e-55	*	Predators	sooty shearwaters
1245	68	shearwater	Footprint	pre_MHW_Web/NCC_11242020_JimsOld_updatedKrill_10052022.csv	Pre	0.000185256751220613	5.71184255609925e-57	2.74168442692764e-55	*	Predators	sooty shearwaters
1246	68	shearwater	Footprint	pre_MHW_Web/NCC_11242020_JimsOld_updatedKrill_10052022.csv	Pre	0.00029831184955902	5.71184255609925e-57	2.74168442692764e-55	*	Predators	sooty shearwaters
1247	68	shearwater	Footprint	pre_MHW_Web/NCC_11242020_JimsOld_updatedKrill_10052022.csv	Pre	0.000253307105123483	5.71184255609925e-57	2.74168442692764e-55	*	Predators	sooty shearwaters
1248	68	shearwater	Footprint	pre_MHW_Web/NCC_11242020_JimsOld_updatedKrill_10052022.csv	Pre	0.000121538787407633	5.71184255609925e-57	2.74168442692764e-55	*	Predators	sooty shearwaters
1249	68	shearwater	Footprint	pre_MHW_Web/NCC_11242020_JimsOld_updatedKrill_10052022.csv	Pre	0.00114050639865091	5.71184255609925e-57	2.74168442692764e-55	*	Predators	sooty shearwaters
1250	68	shearwater	Footprint	pre_MHW_Web/NCC_11242020_JimsOld_updatedKrill_10052022.csv	Pre	0.00010097089803716	5.71184255609925e-57	2.74168442692764e-55	*	Predators	sooty shearwaters
1251	68	shearwater	Footprint	pre_MHW_Web/NCC_11242020_JimsOld_updatedKrill_10052022.csv	Pre	0.000260363096765586	5.71184255609925e-57	2.74168442692764e-55	*	Predators	sooty shearwaters
1252	68	shearwater	Footprint	pre_MHW_Web/NCC_11242020_JimsOld_updatedKrill_10052022.csv	Pre	0.000382653678078131	5.71184255609925e-57	2.74168442692764e-55	*	Predators	sooty shearwaters
1253	68	shearwater	Footprint	pre_MHW_Web/NCC_11242020_JimsOld_updatedKrill_10052022.csv	Pre	0.000104575065336588	5.71184255609925e-57	2.74168442692764e-55	*	Predators	sooty shearwaters
1254	68	shearwater	Footprint	pre_MHW_Web/NCC_11242020_JimsOld_updatedKrill_10052022.csv	Pre	0.000539061385801657	5.71184255609925e-57	2.74168442692764e-55	*	Predators	sooty shearwaters
1255	68	shearwater	Footprint	pre_MHW_Web/NCC_11242020_JimsOld_updatedKrill_10052022.csv	Pre	0.000718698137264888	5.71184255609925e-57	2.74168442692764e-55	*	Predators	sooty shearwaters
1256	68	shearwater	Footprint	pre_MHW_Web/NCC_11242020_JimsOld_updatedKrill_10052022.csv	Pre	0.000157530366569037	5.71184255609925e-57	2.74168442692764e-55	*	Predators	sooty shearwaters
1257	68	shearwater	Footprint	pre_MHW_Web/NCC_11242020_JimsOld_updatedKrill_10052022.csv	Pre	0.000700605822132303	5.71184255609925e-57	2.74168442692764e-55	*	Predators	sooty shearwaters
1258	68	shearwater	Footprint	pre_MHW_Web/NCC_11242020_JimsOld_updatedKrill_10052022.csv	Pre	2.96261151332286e-05	5.71184255609925e-57	2.74168442692764e-55	*	Predators	sooty shearwaters
1259	68	shearwater	Footprint	pre_MHW_Web/NCC_11242020_JimsOld_updatedKrill_10052022.csv	Pre	0.000388186474416445	5.71184255609925e-57	2.74168442692764e-55	*	Predators	sooty shearwaters
1260	68	shearwater	Footprint	pre_MHW_Web/NCC_11242020_JimsOld_updatedKrill_10052022.csv	Pre	2.63864647575042e-05	5.71184255609925e-57	2.74168442692764e-55	*	Predators	sooty shearwaters
1261	68	shearwater	Footprint	pre_MHW_Web/NCC_11242020_JimsOld_updatedKrill_10052022.csv	Pre	0.000110786789657679	5.71184255609925e-57	2.74168442692764e-55	*	Predators	sooty shearwaters
1262	68	shearwater	Footprint	pre_MHW_Web/NCC_11242020_JimsOld_updatedKrill_10052022.csv	Pre	0.000153248724111902	5.71184255609925e-57	2.74168442692764e-55	*	Predators	sooty shearwaters
1263	68	shearwater	Footprint	pre_MHW_Web/NCC_11242020_JimsOld_updatedKrill_10052022.csv	Pre	3.12612331412512e-05	5.71184255609925e-57	2.74168442692764e-55	*	Predators	sooty shearwaters
1264	68	shearwater	Footprint	pre_MHW_Web/NCC_11242020_JimsOld_updatedKrill_10052022.csv	Pre	0.000125960133581241	5.71184255609925e-57	2.74168442692764e-55	*	Predators	sooty shearwaters
1265	68	shearwater	Footprint	pre_MHW_Web/NCC_11242020_JimsOld_updatedKrill_10052022.csv	Pre	0.00232622638689179	5.71184255609925e-57	2.74168442692764e-55	*	Predators	sooty shearwaters
1266	68	shearwater	Footprint	pre_MHW_Web/NCC_11242020_JimsOld_updatedKrill_10052022.csv	Pre	0.000248231646101241	5.71184255609925e-57	2.74168442692764e-55	*	Predators	sooty shearwaters
1267	68	shearwater	Footprint	pre_MHW_Web/NCC_11242020_JimsOld_updatedKrill_10052022.csv	Pre	0.00110290896307659	5.71184255609925e-57	2.74168442692764e-55	*	Predators	sooty shearwaters
1268	68	shearwater	Footprint	pre_MHW_Web/NCC_11242020_JimsOld_updatedKrill_10052022.csv	Pre	0.000358307154295206	5.71184255609925e-57	2.74168442692764e-55	*	Predators	sooty shearwaters
1269	68	shearwater	Footprint	pre_MHW_Web/NCC_11242020_JimsOld_updatedKrill_10052022.csv	Pre	0.000137628063569365	5.71184255609925e-57	2.74168442692764e-55	*	Predators	sooty shearwaters
1270	68	shearwater	Footprint	pre_MHW_Web/NCC_11242020_JimsOld_updatedKrill_10052022.csv	Pre	0.000156146480078127	5.71184255609925e-57	2.74168442692764e-55	*	Predators	sooty shearwaters
1271	68	shearwater	Footprint	pre_MHW_Web/NCC_11242020_JimsOld_updatedKrill_10052022.csv	Pre	0.000241038088850231	5.71184255609925e-57	2.74168442692764e-55	*	Predators	sooty shearwaters
1272	68	shearwater	Footprint	pre_MHW_Web/NCC_11242020_JimsOld_updatedKrill_10052022.csv	Pre	0.000121489257447037	5.71184255609925e-57	2.74168442692764e-55	*	Predators	sooty shearwaters
1273	68	shearwater	Footprint	post_MHW_Web/NCC2_NCC1Matched_10042022.csv	Post	0.000109931156830317	5.71184255609925e-57	2.74168442692764e-55	*	Predators	sooty shearwaters
1274	68	shearwater	Footprint	pre_MHW_Web/NCC_11242020_JimsOld_updatedKrill_10052022.csv	Pre	0.000276998563808087	5.71184255609925e-57	2.74168442692764e-55	*	Predators	sooty shearwaters
1275	68	shearwater	Footprint	post_MHW_Web/NCC2_NCC1Matched_10042022.csv	Post	5.3576635781646e-05	5.71184255609925e-57	2.74168442692764e-55	*	Predators	sooty shearwaters
1276	68	shearwater	Footprint	pre_MHW_Web/NCC_11242020_JimsOld_updatedKrill_10052022.csv	Pre	9.39919028208166e-05	5.71184255609925e-57	2.74168442692764e-55	*	Predators	sooty shearwaters
1277	68	shearwater	Footprint	post_MHW_Web/NCC2_NCC1Matched_10042022.csv	Post	9.70564036289652e-06	5.71184255609925e-57	2.74168442692764e-55	*	Predators	sooty shearwaters
1278	68	shearwater	Footprint	pre_MHW_Web/NCC_11242020_JimsOld_updatedKrill_10052022.csv	Pre	0.000125975636972611	5.71184255609925e-57	2.74168442692764e-55	*	Predators	sooty shearwaters
1279	68	shearwater	Footprint	post_MHW_Web/NCC2_NCC1Matched_10042022.csv	Post	5.18299778455525e-05	5.71184255609925e-57	2.74168442692764e-55	*	Predators	sooty shearwaters
1280	68	shearwater	Footprint	pre_MHW_Web/NCC_11242020_JimsOld_updatedKrill_10052022.csv	Pre	0.000185243749610376	5.71184255609925e-57	2.74168442692764e-55	*	Predators	sooty shearwaters
1281	68	shearwater	Footprint	post_MHW_Web/NCC2_NCC1Matched_10042022.csv	Post	3.40063282106176e-05	5.71184255609925e-57	2.74168442692764e-55	*	Predators	sooty shearwaters
1282	68	shearwater	Footprint	pre_MHW_Web/NCC_11242020_JimsOld_updatedKrill_10052022.csv	Pre	5.59160266638922e-05	5.71184255609925e-57	2.74168442692764e-55	*	Predators	sooty shearwaters
1283	68	shearwater	Footprint	post_MHW_Web/NCC2_NCC1Matched_10042022.csv	Post	3.38549538565904e-05	5.71184255609925e-57	2.74168442692764e-55	*	Predators	sooty shearwaters
1284	68	shearwater	Footprint	pre_MHW_Web/NCC_11242020_JimsOld_updatedKrill_10052022.csv	Pre	8.84795360079989e-06	5.71184255609925e-57	2.74168442692764e-55	*	Predators	sooty shearwaters
1285	68	shearwater	Footprint	post_MHW_Web/NCC2_NCC1Matched_10042022.csv	Post	6.25800400269514e-05	5.71184255609925e-57	2.74168442692764e-55	*	Predators	sooty shearwaters
1286	68	shearwater	Footprint	pre_MHW_Web/NCC_11242020_JimsOld_updatedKrill_10052022.csv	Pre	0.000111805355076248	5.71184255609925e-57	2.74168442692764e-55	*	Predators	sooty shearwaters
1287	68	shearwater	Footprint	post_MHW_Web/NCC2_NCC1Matched_10042022.csv	Post	9.99747761898423e-05	5.71184255609925e-57	2.74168442692764e-55	*	Predators	sooty shearwaters
1288	68	shearwater	Footprint	pre_MHW_Web/NCC_11242020_JimsOld_updatedKrill_10052022.csv	Pre	6.04149586224375e-05	5.71184255609925e-57	2.74168442692764e-55	*	Predators	sooty shearwaters
1289	68	shearwater	Footprint	post_MHW_Web/NCC2_NCC1Matched_10042022.csv	Post	1.0188000376463e-05	5.71184255609925e-57	2.74168442692764e-55	*	Predators	sooty shearwaters
1290	68	shearwater	Footprint	pre_MHW_Web/NCC_11242020_JimsOld_updatedKrill_10052022.csv	Pre	0.000175578288920995	5.71184255609925e-57	2.74168442692764e-55	*	Predators	sooty shearwaters
1291	68	shearwater	Footprint	post_MHW_Web/NCC2_NCC1Matched_10042022.csv	Post	3.3220640110614e-05	5.71184255609925e-57	2.74168442692764e-55	*	Predators	sooty shearwaters
1292	68	shearwater	Footprint	pre_MHW_Web/NCC_11242020_JimsOld_updatedKrill_10052022.csv	Pre	0.000180755883473821	5.71184255609925e-57	2.74168442692764e-55	*	Predators	sooty shearwaters
1293	68	shearwater	Footprint	post_MHW_Web/NCC2_NCC1Matched_10042022.csv	Post	2.95496079184372e-05	5.71184255609925e-57	2.74168442692764e-55	*	Predators	sooty shearwaters
1294	68	shearwater	Footprint	pre_MHW_Web/NCC_11242020_JimsOld_updatedKrill_10052022.csv	Pre	8.93041567821618e-05	5.71184255609925e-57	2.74168442692764e-55	*	Predators	sooty shearwaters
1295	68	shearwater	Footprint	post_MHW_Web/NCC2_NCC1Matched_10042022.csv	Post	5.60722111750315e-05	5.71184255609925e-57	2.74168442692764e-55	*	Predators	sooty shearwaters
1296	68	shearwater	Footprint	pre_MHW_Web/NCC_11242020_JimsOld_updatedKrill_10052022.csv	Pre	3.86056671214631e-05	5.71184255609925e-57	2.74168442692764e-55	*	Predators	sooty shearwaters
1297	68	shearwater	Footprint	post_MHW_Web/NCC2_NCC1Matched_10042022.csv	Post	0.000231344617136547	5.71184255609925e-57	2.74168442692764e-55	*	Predators	sooty shearwaters
1298	68	shearwater	Footprint	pre_MHW_Web/NCC_11242020_JimsOld_updatedKrill_10052022.csv	Pre	0.000418878629402174	5.71184255609925e-57	2.74168442692764e-55	*	Predators	sooty shearwaters
1299	68	shearwater	Footprint	post_MHW_Web/NCC2_NCC1Matched_10042022.csv	Post	4.13451364064899e-05	5.71184255609925e-57	2.74168442692764e-55	*	Predators	sooty shearwaters
1300	68	shearwater	Footprint	pre_MHW_Web/NCC_11242020_JimsOld_updatedKrill_10052022.csv	Pre	0.000181289654671477	5.71184255609925e-57	2.74168442692764e-55	*	Predators	sooty shearwaters
1301	68	shearwater	Footprint	post_MHW_Web/NCC2_NCC1Matched_10042022.csv	Post	5.98174763022698e-05	5.71184255609925e-57	2.74168442692764e-55	*	Predators	sooty shearwaters
1302	68	shearwater	Footprint	pre_MHW_Web/NCC_11242020_JimsOld_updatedKrill_10052022.csv	Pre	0.000597914856077511	5.71184255609925e-57	2.74168442692764e-55	*	Predators	sooty shearwaters
1303	68	shearwater	Footprint	post_MHW_Web/NCC2_NCC1Matched_10042022.csv	Post	8.95000506571676e-05	5.71184255609925e-57	2.74168442692764e-55	*	Predators	sooty shearwaters
1304	68	shearwater	Footprint	pre_MHW_Web/NCC_11242020_JimsOld_updatedKrill_10052022.csv	Pre	0.000102154733151276	5.71184255609925e-57	2.74168442692764e-55	*	Predators	sooty shearwaters
1305	68	shearwater	Footprint	post_MHW_Web/NCC2_NCC1Matched_10042022.csv	Post	0.000165171579918655	5.71184255609925e-57	2.74168442692764e-55	*	Predators	sooty shearwaters
1306	68	shearwater	Footprint	pre_MHW_Web/NCC_11242020_JimsOld_updatedKrill_10052022.csv	Pre	5.30039091421952e-05	5.71184255609925e-57	2.74168442692764e-55	*	Predators	sooty shearwaters
1307	68	shearwater	Footprint	post_MHW_Web/NCC2_NCC1Matched_10042022.csv	Post	0.000158363567823954	5.71184255609925e-57	2.74168442692764e-55	*	Predators	sooty shearwaters
1308	68	shearwater	Footprint	pre_MHW_Web/NCC_11242020_JimsOld_updatedKrill_10052022.csv	Pre	4.45408963559477e-05	5.71184255609925e-57	2.74168442692764e-55	*	Predators	sooty shearwaters
1309	68	shearwater	Footprint	post_MHW_Web/NCC2_NCC1Matched_10042022.csv	Post	0.000101291452718108	5.71184255609925e-57	2.74168442692764e-55	*	Predators	sooty shearwaters
1310	68	shearwater	Footprint	pre_MHW_Web/NCC_11242020_JimsOld_updatedKrill_10052022.csv	Pre	3.61216534959146e-05	5.71184255609925e-57	2.74168442692764e-55	*	Predators	sooty shearwaters
1311	68	shearwater	Footprint	post_MHW_Web/NCC2_NCC1Matched_10042022.csv	Post	5.1241949912789e-05	5.71184255609925e-57	2.74168442692764e-55	*	Predators	sooty shearwaters
1312	68	shearwater	Footprint	pre_MHW_Web/NCC_11242020_JimsOld_updatedKrill_10052022.csv	Pre	0.000515175759233201	5.71184255609925e-57	2.74168442692764e-55	*	Predators	sooty shearwaters
1313	68	shearwater	Footprint	post_MHW_Web/NCC2_NCC1Matched_10042022.csv	Post	1.5223798192555e-05	5.71184255609925e-57	2.74168442692764e-55	*	Predators	sooty shearwaters
1314	68	shearwater	Footprint	pre_MHW_Web/NCC_11242020_JimsOld_updatedKrill_10052022.csv	Pre	0.000359749832036986	5.71184255609925e-57	2.74168442692764e-55	*	Predators	sooty shearwaters
1315	68	shearwater	Footprint	post_MHW_Web/NCC2_NCC1Matched_10042022.csv	Post	0.000115782882451339	5.71184255609925e-57	2.74168442692764e-55	*	Predators	sooty shearwaters
1316	68	shearwater	Footprint	pre_MHW_Web/NCC_11242020_JimsOld_updatedKrill_10052022.csv	Pre	0.000911555487142788	5.71184255609925e-57	2.74168442692764e-55	*	Predators	sooty shearwaters
1317	68	shearwater	Footprint	post_MHW_Web/NCC2_NCC1Matched_10042022.csv	Post	2.57637417999701e-05	5.71184255609925e-57	2.74168442692764e-55	*	Predators	sooty shearwaters
1318	68	shearwater	Footprint	pre_MHW_Web/NCC_11242020_JimsOld_updatedKrill_10052022.csv	Pre	0.000351790498996892	5.71184255609925e-57	2.74168442692764e-55	*	Predators	sooty shearwaters
1319	68	shearwater	Footprint	post_MHW_Web/NCC2_NCC1Matched_10042022.csv	Post	0.000509291837663361	5.71184255609925e-57	2.74168442692764e-55	*	Predators	sooty shearwaters
1320	68	shearwater	Footprint	pre_MHW_Web/NCC_11242020_JimsOld_updatedKrill_10052022.csv	Pre	0.00050652490140312	5.71184255609925e-57	2.74168442692764e-55	*	Predators	sooty shearwaters
1321	68	shearwater	Footprint	post_MHW_Web/NCC2_NCC1Matched_10042022.csv	Post	4.72974772205365e-05	5.71184255609925e-57	2.74168442692764e-55	*	Predators	sooty shearwaters
1322	68	shearwater	Footprint	pre_MHW_Web/NCC_11242020_JimsOld_updatedKrill_10052022.csv	Pre	0.000243141171606767	5.71184255609925e-57	2.74168442692764e-55	*	Predators	sooty shearwaters
1323	68	shearwater	Footprint	post_MHW_Web/NCC2_NCC1Matched_10042022.csv	Post	2.70602343250483e-05	5.71184255609925e-57	2.74168442692764e-55	*	Predators	sooty shearwaters
1324	68	shearwater	Footprint	pre_MHW_Web/NCC_11242020_JimsOld_updatedKrill_10052022.csv	Pre	0.000383248032879904	5.71184255609925e-57	2.74168442692764e-55	*	Predators	sooty shearwaters
1325	68	shearwater	Footprint	post_MHW_Web/NCC2_NCC1Matched_10042022.csv	Post	5.72878746047608e-05	5.71184255609925e-57	2.74168442692764e-55	*	Predators	sooty shearwaters
1326	68	shearwater	Footprint	pre_MHW_Web/NCC_11242020_JimsOld_updatedKrill_10052022.csv	Pre	0.000289727020952385	5.71184255609925e-57	2.74168442692764e-55	*	Predators	sooty shearwaters
1327	68	shearwater	Footprint	post_MHW_Web/NCC2_NCC1Matched_10042022.csv	Post	3.2474537232742e-05	5.71184255609925e-57	2.74168442692764e-55	*	Predators	sooty shearwaters
1328	68	shearwater	Footprint	pre_MHW_Web/NCC_11242020_JimsOld_updatedKrill_10052022.csv	Pre	0.00159742619081198	5.71184255609925e-57	2.74168442692764e-55	*	Predators	sooty shearwaters
1329	68	shearwater	Footprint	post_MHW_Web/NCC2_NCC1Matched_10042022.csv	Post	2.00845196086515e-05	5.71184255609925e-57	2.74168442692764e-55	*	Predators	sooty shearwaters
1330	68	shearwater	Footprint	pre_MHW_Web/NCC_11242020_JimsOld_updatedKrill_10052022.csv	Pre	7.92084573330801e-05	5.71184255609925e-57	2.74168442692764e-55	*	Predators	sooty shearwaters
1331	68	shearwater	Footprint	post_MHW_Web/NCC2_NCC1Matched_10042022.csv	Post	0.000246513491248475	5.71184255609925e-57	2.74168442692764e-55	*	Predators	sooty shearwaters
1332	68	shearwater	Footprint	pre_MHW_Web/NCC_11242020_JimsOld_updatedKrill_10052022.csv	Pre	9.45066747818585e-05	5.71184255609925e-57	2.74168442692764e-55	*	Predators	sooty shearwaters
1333	68	shearwater	Footprint	post_MHW_Web/NCC2_NCC1Matched_10042022.csv	Post	6.8960884901943e-05	5.71184255609925e-57	2.74168442692764e-55	*	Predators	sooty shearwaters
1334	68	shearwater	Footprint	pre_MHW_Web/NCC_11242020_JimsOld_updatedKrill_10052022.csv	Pre	6.22922633640462e-05	5.71184255609925e-57	2.74168442692764e-55	*	Predators	sooty shearwaters
1335	68	shearwater	Footprint	post_MHW_Web/NCC2_NCC1Matched_10042022.csv	Post	4.89111991400376e-05	5.71184255609925e-57	2.74168442692764e-55	*	Predators	sooty shearwaters
1336	68	shearwater	Footprint	pre_MHW_Web/NCC_11242020_JimsOld_updatedKrill_10052022.csv	Pre	0.000118442713193351	5.71184255609925e-57	2.74168442692764e-55	*	Predators	sooty shearwaters
1337	68	shearwater	Footprint	post_MHW_Web/NCC2_NCC1Matched_10042022.csv	Post	1.96456126604532e-05	5.71184255609925e-57	2.74168442692764e-55	*	Predators	sooty shearwaters
1338	68	shearwater	Footprint	pre_MHW_Web/NCC_11242020_JimsOld_updatedKrill_10052022.csv	Pre	0.000154944406480963	5.71184255609925e-57	2.74168442692764e-55	*	Predators	sooty shearwaters
1339	68	shearwater	Footprint	post_MHW_Web/NCC2_NCC1Matched_10042022.csv	Post	2.80182724911882e-05	5.71184255609925e-57	2.74168442692764e-55	*	Predators	sooty shearwaters
1340	68	shearwater	Footprint	pre_MHW_Web/NCC_11242020_JimsOld_updatedKrill_10052022.csv	Pre	0.000131109702017427	5.71184255609925e-57	2.74168442692764e-55	*	Predators	sooty shearwaters
1341	68	shearwater	Footprint	post_MHW_Web/NCC2_NCC1Matched_10042022.csv	Post	0.000122676879627371	5.71184255609925e-57	2.74168442692764e-55	*	Predators	sooty shearwaters
1342	68	shearwater	Footprint	pre_MHW_Web/NCC_11242020_JimsOld_updatedKrill_10052022.csv	Pre	0.000328931024304463	5.71184255609925e-57	2.74168442692764e-55	*	Predators	sooty shearwaters
1343	68	shearwater	Footprint	post_MHW_Web/NCC2_NCC1Matched_10042022.csv	Post	1.26302248674175e-05	5.71184255609925e-57	2.74168442692764e-55	*	Predators	sooty shearwaters
1344	68	shearwater	Footprint	pre_MHW_Web/NCC_11242020_JimsOld_updatedKrill_10052022.csv	Pre	0.000428075753476259	5.71184255609925e-57	2.74168442692764e-55	*	Predators	sooty shearwaters
1345	68	shearwater	Footprint	post_MHW_Web/NCC2_NCC1Matched_10042022.csv	Post	0.000253268937424794	5.71184255609925e-57	2.74168442692764e-55	*	Predators	sooty shearwaters
1346	68	shearwater	Footprint	pre_MHW_Web/NCC_11242020_JimsOld_updatedKrill_10052022.csv	Pre	0.000148450493435596	5.71184255609925e-57	2.74168442692764e-55	*	Predators	sooty shearwaters
1347	68	shearwater	Footprint	post_MHW_Web/NCC2_NCC1Matched_10042022.csv	Post	1.28178014180092e-05	5.71184255609925e-57	2.74168442692764e-55	*	Predators	sooty shearwaters
1348	68	shearwater	Footprint	pre_MHW_Web/NCC_11242020_JimsOld_updatedKrill_10052022.csv	Pre	0.000268898374390862	5.71184255609925e-57	2.74168442692764e-55	*	Predators	sooty shearwaters
1349	68	shearwater	Footprint	post_MHW_Web/NCC2_NCC1Matched_10042022.csv	Post	3.28116416652555e-05	5.71184255609925e-57	2.74168442692764e-55	*	Predators	sooty shearwaters
1350	68	shearwater	Footprint	pre_MHW_Web/NCC_11242020_JimsOld_updatedKrill_10052022.csv	Pre	8.3385125080531e-05	5.71184255609925e-57	2.74168442692764e-55	*	Predators	sooty shearwaters
1351	68	shearwater	Footprint	post_MHW_Web/NCC2_NCC1Matched_10042022.csv	Post	5.72515637669304e-05	5.71184255609925e-57	2.74168442692764e-55	*	Predators	sooty shearwaters
1352	68	shearwater	Footprint	pre_MHW_Web/NCC_11242020_JimsOld_updatedKrill_10052022.csv	Pre	0.00010665096642621	5.71184255609925e-57	2.74168442692764e-55	*	Predators	sooty shearwaters
1353	68	shearwater	Footprint	post_MHW_Web/NCC2_NCC1Matched_10042022.csv	Post	8.87856678870043e-05	5.71184255609925e-57	2.74168442692764e-55	*	Predators	sooty shearwaters
1354	68	shearwater	Footprint	pre_MHW_Web/NCC_11242020_JimsOld_updatedKrill_10052022.csv	Pre	0.000108740505974855	5.71184255609925e-57	2.74168442692764e-55	*	Predators	sooty shearwaters
1355	68	shearwater	Footprint	post_MHW_Web/NCC2_NCC1Matched_10042022.csv	Post	4.04831685412956e-05	5.71184255609925e-57	2.74168442692764e-55	*	Predators	sooty shearwaters
1356	68	shearwater	Footprint	pre_MHW_Web/NCC_11242020_JimsOld_updatedKrill_10052022.csv	Pre	0.000413371193797119	5.71184255609925e-57	2.74168442692764e-55	*	Predators	sooty shearwaters
1357	68	shearwater	Footprint	post_MHW_Web/NCC2_NCC1Matched_10042022.csv	Post	2.14243094657245e-05	5.71184255609925e-57	2.74168442692764e-55	*	Predators	sooty shearwaters
1358	68	shearwater	Footprint	pre_MHW_Web/NCC_11242020_JimsOld_updatedKrill_10052022.csv	Pre	8.2965075895424e-05	5.71184255609925e-57	2.74168442692764e-55	*	Predators	sooty shearwaters
1359	68	shearwater	Footprint	post_MHW_Web/NCC2_NCC1Matched_10042022.csv	Post	2.26173323403399e-05	5.71184255609925e-57	2.74168442692764e-55	*	Predators	sooty shearwaters
1360	68	shearwater	Footprint	pre_MHW_Web/NCC_11242020_JimsOld_updatedKrill_10052022.csv	Pre	0.000485874901041085	5.71184255609925e-57	2.74168442692764e-55	*	Predators	sooty shearwaters
1361	68	shearwater	Footprint	post_MHW_Web/NCC2_NCC1Matched_10042022.csv	Post	2.61652894154885e-05	5.71184255609925e-57	2.74168442692764e-55	*	Predators	sooty shearwaters
1362	68	shearwater	Footprint	pre_MHW_Web/NCC_11242020_JimsOld_updatedKrill_10052022.csv	Pre	2.59334585131237e-05	5.71184255609925e-57	2.74168442692764e-55	*	Predators	sooty shearwaters
1363	68	shearwater	Footprint	post_MHW_Web/NCC2_NCC1Matched_10042022.csv	Post	0.000130466185962378	5.71184255609925e-57	2.74168442692764e-55	*	Predators	sooty shearwaters
1364	68	shearwater	Footprint	pre_MHW_Web/NCC_11242020_JimsOld_updatedKrill_10052022.csv	Pre	0.00119278169653059	5.71184255609925e-57	2.74168442692764e-55	*	Predators	sooty shearwaters
1365	68	shearwater	Footprint	post_MHW_Web/NCC2_NCC1Matched_10042022.csv	Post	7.08631991484034e-05	5.71184255609925e-57	2.74168442692764e-55	*	Predators	sooty shearwaters
1366	68	shearwater	Footprint	pre_MHW_Web/NCC_11242020_JimsOld_updatedKrill_10052022.csv	Pre	0.000186767850553477	5.71184255609925e-57	2.74168442692764e-55	*	Predators	sooty shearwaters
1367	68	shearwater	Footprint	post_MHW_Web/NCC2_NCC1Matched_10042022.csv	Post	2.29869996231304e-05	5.71184255609925e-57	2.74168442692764e-55	*	Predators	sooty shearwaters
1368	68	shearwater	Footprint	pre_MHW_Web/NCC_11242020_JimsOld_updatedKrill_10052022.csv	Pre	8.41771259506513e-05	5.71184255609925e-57	2.74168442692764e-55	*	Predators	sooty shearwaters
1369	68	shearwater	Footprint	post_MHW_Web/NCC2_NCC1Matched_10042022.csv	Post	9.23461771445495e-05	5.71184255609925e-57	2.74168442692764e-55	*	Predators	sooty shearwaters
1370	68	shearwater	Footprint	pre_MHW_Web/NCC_11242020_JimsOld_updatedKrill_10052022.csv	Pre	0.000150352170420116	5.71184255609925e-57	2.74168442692764e-55	*	Predators	sooty shearwaters
1371	68	shearwater	Footprint	post_MHW_Web/NCC2_NCC1Matched_10042022.csv	Post	5.47604046975019e-05	5.71184255609925e-57	2.74168442692764e-55	*	Predators	sooty shearwaters
1372	68	shearwater	Footprint	pre_MHW_Web/NCC_11242020_JimsOld_updatedKrill_10052022.csv	Pre	2.63723445606053e-05	5.71184255609925e-57	2.74168442692764e-55	*	Predators	sooty shearwaters
1373	68	shearwater	Footprint	post_MHW_Web/NCC2_NCC1Matched_10042022.csv	Post	3.88277780524338e-05	5.71184255609925e-57	2.74168442692764e-55	*	Predators	sooty shearwaters
1374	68	shearwater	Footprint	pre_MHW_Web/NCC_11242020_JimsOld_updatedKrill_10052022.csv	Pre	0.00012111977108577	5.71184255609925e-57	2.74168442692764e-55	*	Predators	sooty shearwaters
1375	68	shearwater	Footprint	post_MHW_Web/NCC2_NCC1Matched_10042022.csv	Post	4.3380130511123e-05	5.71184255609925e-57	2.74168442692764e-55	*	Predators	sooty shearwaters
1376	68	shearwater	Footprint	pre_MHW_Web/NCC_11242020_JimsOld_updatedKrill_10052022.csv	Pre	6.12537311985296e-05	5.71184255609925e-57	2.74168442692764e-55	*	Predators	sooty shearwaters
1377	68	shearwater	Footprint	post_MHW_Web/NCC2_NCC1Matched_10042022.csv	Post	3.17600922299516e-05	5.71184255609925e-57	2.74168442692764e-55	*	Predators	sooty shearwaters
1378	68	shearwater	Footprint	pre_MHW_Web/NCC_11242020_JimsOld_updatedKrill_10052022.csv	Pre	2.79787570315181e-05	5.71184255609925e-57	2.74168442692764e-55	*	Predators	sooty shearwaters
1379	68	shearwater	Footprint	post_MHW_Web/NCC2_NCC1Matched_10042022.csv	Post	0.000204405780132161	5.71184255609925e-57	2.74168442692764e-55	*	Predators	sooty shearwaters
1380	68	shearwater	Footprint	pre_MHW_Web/NCC_11242020_JimsOld_updatedKrill_10052022.csv	Pre	2.4496490883346e-06	5.71184255609925e-57	2.74168442692764e-55	*	Predators	sooty shearwaters
1381	68	shearwater	Footprint	post_MHW_Web/NCC2_NCC1Matched_10042022.csv	Post	0.000119842220821991	5.71184255609925e-57	2.74168442692764e-55	*	Predators	sooty shearwaters
1382	68	shearwater	Footprint	pre_MHW_Web/NCC_11242020_JimsOld_updatedKrill_10052022.csv	Pre	0.0003769341714466	5.71184255609925e-57	2.74168442692764e-55	*	Predators	sooty shearwaters
1383	68	shearwater	Footprint	post_MHW_Web/NCC2_NCC1Matched_10042022.csv	Post	5.81407328173247e-05	5.71184255609925e-57	2.74168442692764e-55	*	Predators	sooty shearwaters
1384	68	shearwater	Footprint	pre_MHW_Web/NCC_11242020_JimsOld_updatedKrill_10052022.csv	Pre	5.02310281633392e-05	5.71184255609925e-57	2.74168442692764e-55	*	Predators	sooty shearwaters
1385	68	shearwater	Footprint	post_MHW_Web/NCC2_NCC1Matched_10042022.csv	Post	8.50074077247928e-05	5.71184255609925e-57	2.74168442692764e-55	*	Predators	sooty shearwaters
1386	68	shearwater	Footprint	pre_MHW_Web/NCC_11242020_JimsOld_updatedKrill_10052022.csv	Pre	0.000215416642388659	5.71184255609925e-57	2.74168442692764e-55	*	Predators	sooty shearwaters
1387	68	shearwater	Footprint	post_MHW_Web/NCC2_NCC1Matched_10042022.csv	Post	6.77428469244246e-06	5.71184255609925e-57	2.74168442692764e-55	*	Predators	sooty shearwaters
1388	68	shearwater	Footprint	pre_MHW_Web/NCC_11242020_JimsOld_updatedKrill_10052022.csv	Pre	6.90755537682162e-05	5.71184255609925e-57	2.74168442692764e-55	*	Predators	sooty shearwaters
1389	68	shearwater	Footprint	post_MHW_Web/NCC2_NCC1Matched_10042022.csv	Post	3.02532861110125e-05	5.71184255609925e-57	2.74168442692764e-55	*	Predators	sooty shearwaters
1390	68	shearwater	Footprint	pre_MHW_Web/NCC_11242020_JimsOld_updatedKrill_10052022.csv	Pre	0.000737469074152773	5.71184255609925e-57	2.74168442692764e-55	*	Predators	sooty shearwaters
1391	68	shearwater	Footprint	post_MHW_Web/NCC2_NCC1Matched_10042022.csv	Post	7.71028224090196e-05	5.71184255609925e-57	2.74168442692764e-55	*	Predators	sooty shearwaters
1392	68	shearwater	Footprint	pre_MHW_Web/NCC_11242020_JimsOld_updatedKrill_10052022.csv	Pre	0.000171496765337504	5.71184255609925e-57	2.74168442692764e-55	*	Predators	sooty shearwaters
1393	68	shearwater	Footprint	post_MHW_Web/NCC2_NCC1Matched_10042022.csv	Post	0.00013829646251035	5.71184255609925e-57	2.74168442692764e-55	*	Predators	sooty shearwaters
1394	68	shearwater	Footprint	pre_MHW_Web/NCC_11242020_JimsOld_updatedKrill_10052022.csv	Pre	9.80960691379542e-06	5.71184255609925e-57	2.74168442692764e-55	*	Predators	sooty shearwaters
1395	68	shearwater	Footprint	post_MHW_Web/NCC2_NCC1Matched_10042022.csv	Post	3.12385473460139e-05	5.71184255609925e-57	2.74168442692764e-55	*	Predators	sooty shearwaters
1396	68	shearwater	Footprint	pre_MHW_Web/NCC_11242020_JimsOld_updatedKrill_10052022.csv	Pre	4.47673324733195e-05	5.71184255609925e-57	2.74168442692764e-55	*	Predators	sooty shearwaters
1397	68	shearwater	Footprint	post_MHW_Web/NCC2_NCC1Matched_10042022.csv	Post	0.000447418415428126	5.71184255609925e-57	2.74168442692764e-55	*	Predators	sooty shearwaters
1398	68	shearwater	Footprint	pre_MHW_Web/NCC_11242020_JimsOld_updatedKrill_10052022.csv	Pre	0.000123691753744055	5.71184255609925e-57	2.74168442692764e-55	*	Predators	sooty shearwaters
1399	68	shearwater	Footprint	post_MHW_Web/NCC2_NCC1Matched_10042022.csv	Post	4.20591737007477e-06	5.71184255609925e-57	2.74168442692764e-55	*	Predators	sooty shearwaters
1400	68	shearwater	Footprint	pre_MHW_Web/NCC_11242020_JimsOld_updatedKrill_10052022.csv	Pre	0.00078606501343996	5.71184255609925e-57	2.74168442692764e-55	*	Predators	sooty shearwaters
1401	68	shearwater	Footprint	post_MHW_Web/NCC2_NCC1Matched_10042022.csv	Post	4.75573319968245e-05	5.71184255609925e-57	2.74168442692764e-55	*	Predators	sooty shearwaters
1402	68	shearwater	Footprint	pre_MHW_Web/NCC_11242020_JimsOld_updatedKrill_10052022.csv	Pre	3.44465017945544e-05	5.71184255609925e-57	2.74168442692764e-55	*	Predators	sooty shearwaters
1403	68	shearwater	Footprint	post_MHW_Web/NCC2_NCC1Matched_10042022.csv	Post	6.40564387406589e-05	5.71184255609925e-57	2.74168442692764e-55	*	Predators	sooty shearwaters
1404	68	shearwater	Footprint	pre_MHW_Web/NCC_11242020_JimsOld_updatedKrill_10052022.csv	Pre	4.76394527694336e-06	5.71184255609925e-57	2.74168442692764e-55	*	Predators	sooty shearwaters
1405	68	shearwater	Footprint	post_MHW_Web/NCC2_NCC1Matched_10042022.csv	Post	8.76023960984924e-05	5.71184255609925e-57	2.74168442692764e-55	*	Predators	sooty shearwaters
1406	68	shearwater	Footprint	pre_MHW_Web/NCC_11242020_JimsOld_updatedKrill_10052022.csv	Pre	7.24662084712732e-05	5.71184255609925e-57	2.74168442692764e-55	*	Predators	sooty shearwaters
1407	68	shearwater	Footprint	post_MHW_Web/NCC2_NCC1Matched_10042022.csv	Post	6.88386722793235e-06	5.71184255609925e-57	2.74168442692764e-55	*	Predators	sooty shearwaters
1408	68	shearwater	Footprint	pre_MHW_Web/NCC_11242020_JimsOld_updatedKrill_10052022.csv	Pre	0.000212873101848032	5.71184255609925e-57	2.74168442692764e-55	*	Predators	sooty shearwaters
1409	68	shearwater	Footprint	post_MHW_Web/NCC2_NCC1Matched_10042022.csv	Post	3.5990082774582e-05	5.71184255609925e-57	2.74168442692764e-55	*	Predators	sooty shearwaters
1410	68	shearwater	Footprint	pre_MHW_Web/NCC_11242020_JimsOld_updatedKrill_10052022.csv	Pre	7.19688440651208e-05	5.71184255609925e-57	2.74168442692764e-55	*	Predators	sooty shearwaters
1411	68	shearwater	Footprint	post_MHW_Web/NCC2_NCC1Matched_10042022.csv	Post	5.27952604823003e-05	5.71184255609925e-57	2.74168442692764e-55	*	Predators	sooty shearwaters
1412	68	shearwater	Footprint	pre_MHW_Web/NCC_11242020_JimsOld_updatedKrill_10052022.csv	Pre	0.000842321828321608	5.71184255609925e-57	2.74168442692764e-55	*	Predators	sooty shearwaters
1413	68	shearwater	Footprint	post_MHW_Web/NCC2_NCC1Matched_10042022.csv	Post	5.95389126575585e-05	5.71184255609925e-57	2.74168442692764e-55	*	Predators	sooty shearwaters
1414	68	shearwater	Footprint	pre_MHW_Web/NCC_11242020_JimsOld_updatedKrill_10052022.csv	Pre	0.000333586564335268	5.71184255609925e-57	2.74168442692764e-55	*	Predators	sooty shearwaters
1415	68	shearwater	Footprint	post_MHW_Web/NCC2_NCC1Matched_10042022.csv	Post	1.17909856030646e-05	5.71184255609925e-57	2.74168442692764e-55	*	Predators	sooty shearwaters
1416	68	shearwater	Footprint	pre_MHW_Web/NCC_11242020_JimsOld_updatedKrill_10052022.csv	Pre	0.00013575895752625	5.71184255609925e-57	2.74168442692764e-55	*	Predators	sooty shearwaters
1417	68	shearwater	Footprint	post_MHW_Web/NCC2_NCC1Matched_10042022.csv	Post	9.12713035672472e-05	5.71184255609925e-57	2.74168442692764e-55	*	Predators	sooty shearwaters
1418	68	shearwater	Footprint	pre_MHW_Web/NCC_11242020_JimsOld_updatedKrill_10052022.csv	Pre	0.00061534501631053	5.71184255609925e-57	2.74168442692764e-55	*	Predators	sooty shearwaters
1419	68	shearwater	Footprint	post_MHW_Web/NCC2_NCC1Matched_10042022.csv	Post	2.50119778801105e-05	5.71184255609925e-57	2.74168442692764e-55	*	Predators	sooty shearwaters
1420	68	shearwater	Footprint	pre_MHW_Web/NCC_11242020_JimsOld_updatedKrill_10052022.csv	Pre	0.000164789479291656	5.71184255609925e-57	2.74168442692764e-55	*	Predators	sooty shearwaters
1421	68	shearwater	Footprint	post_MHW_Web/NCC2_NCC1Matched_10042022.csv	Post	0.000139038771078868	5.71184255609925e-57	2.74168442692764e-55	*	Predators	sooty shearwaters
1422	68	shearwater	Footprint	pre_MHW_Web/NCC_11242020_JimsOld_updatedKrill_10052022.csv	Pre	0.000107624496049861	5.71184255609925e-57	2.74168442692764e-55	*	Predators	sooty shearwaters
1423	68	shearwater	Footprint	post_MHW_Web/NCC2_NCC1Matched_10042022.csv	Post	0.000571624167107266	5.71184255609925e-57	2.74168442692764e-55	*	Predators	sooty shearwaters
1424	68	shearwater	Footprint	pre_MHW_Web/NCC_11242020_JimsOld_updatedKrill_10052022.csv	Pre	0.000562027398539214	5.71184255609925e-57	2.74168442692764e-55	*	Predators	sooty shearwaters
1425	68	shearwater	Footprint	post_MHW_Web/NCC2_NCC1Matched_10042022.csv	Post	0.000146053140346566	5.71184255609925e-57	2.74168442692764e-55	*	Predators	sooty shearwaters
1426	68	shearwater	Footprint	pre_MHW_Web/NCC_11242020_JimsOld_updatedKrill_10052022.csv	Pre	0.00044121543165027	5.71184255609925e-57	2.74168442692764e-55	*	Predators	sooty shearwaters
1427	68	shearwater	Footprint	post_MHW_Web/NCC2_NCC1Matched_10042022.csv	Post	1.53967663583584e-05	5.71184255609925e-57	2.74168442692764e-55	*	Predators	sooty shearwaters
1428	68	shearwater	Footprint	pre_MHW_Web/NCC_11242020_JimsOld_updatedKrill_10052022.csv	Pre	0.000147627237338704	5.71184255609925e-57	2.74168442692764e-55	*	Predators	sooty shearwaters
1429	68	shearwater	Footprint	post_MHW_Web/NCC2_NCC1Matched_10042022.csv	Post	8.53361989849048e-05	5.71184255609925e-57	2.74168442692764e-55	*	Predators	sooty shearwaters
1430	68	shearwater	Footprint	pre_MHW_Web/NCC_11242020_JimsOld_updatedKrill_10052022.csv	Pre	0.000122765959885824	5.71184255609925e-57	2.74168442692764e-55	*	Predators	sooty shearwaters
1431	68	shearwater	Footprint	post_MHW_Web/NCC2_NCC1Matched_10042022.csv	Post	0.000400797791387143	5.71184255609925e-57	2.74168442692764e-55	*	Predators	sooty shearwaters
1432	68	shearwater	Footprint	pre_MHW_Web/NCC_11242020_JimsOld_updatedKrill_10052022.csv	Pre	0.000470364932937659	5.71184255609925e-57	2.74168442692764e-55	*	Predators	sooty shearwaters
1433	68	shearwater	Footprint	post_MHW_Web/NCC2_NCC1Matched_10042022.csv	Post	5.89228735384276e-05	5.71184255609925e-57	2.74168442692764e-55	*	Predators	sooty shearwaters
1434	68	shearwater	Footprint	pre_MHW_Web/NCC_11242020_JimsOld_updatedKrill_10052022.csv	Pre	9.06255464841341e-05	5.71184255609925e-57	2.74168442692764e-55	*	Predators	sooty shearwaters
1435	68	shearwater	Footprint	post_MHW_Web/NCC2_NCC1Matched_10042022.csv	Post	3.79333880631902e-05	5.71184255609925e-57	2.74168442692764e-55	*	Predators	sooty shearwaters
1436	68	shearwater	Footprint	pre_MHW_Web/NCC_11242020_JimsOld_updatedKrill_10052022.csv	Pre	6.25589408598063e-05	5.71184255609925e-57	2.74168442692764e-55	*	Predators	sooty shearwaters
1437	68	shearwater	Footprint	post_MHW_Web/NCC2_NCC1Matched_10042022.csv	Post	2.70475684065985e-05	5.71184255609925e-57	2.74168442692764e-55	*	Predators	sooty shearwaters
1438	68	shearwater	Footprint	pre_MHW_Web/NCC_11242020_JimsOld_updatedKrill_10052022.csv	Pre	0.000138925874721826	5.71184255609925e-57	2.74168442692764e-55	*	Predators	sooty shearwaters
1439	68	shearwater	Footprint	post_MHW_Web/NCC2_NCC1Matched_10042022.csv	Post	0.000200112470205533	5.71184255609925e-57	2.74168442692764e-55	*	Predators	sooty shearwaters
1440	68	shearwater	Footprint	pre_MHW_Web/NCC_11242020_JimsOld_updatedKrill_10052022.csv	Pre	0.000121674751368579	5.71184255609925e-57	2.74168442692764e-55	*	Predators	sooty shearwaters
1441	68	shearwater	Footprint	post_MHW_Web/NCC2_NCC1Matched_10042022.csv	Post	3.00915201891232e-05	5.71184255609925e-57	2.74168442692764e-55	*	Predators	sooty shearwaters
1442	68	shearwater	Footprint	pre_MHW_Web/NCC_11242020_JimsOld_updatedKrill_10052022.csv	Pre	0.00035492359298118	5.71184255609925e-57	2.74168442692764e-55	*	Predators	sooty shearwaters
1443	68	shearwater	Footprint	post_MHW_Web/NCC2_NCC1Matched_10042022.csv	Post	6.48300403520264e-05	5.71184255609925e-57	2.74168442692764e-55	*	Predators	sooty shearwaters
1444	68	shearwater	Footprint	pre_MHW_Web/NCC_11242020_JimsOld_updatedKrill_10052022.csv	Pre	0.000102113190967782	5.71184255609925e-57	2.74168442692764e-55	*	Predators	sooty shearwaters
1445	68	shearwater	Footprint	post_MHW_Web/NCC2_NCC1Matched_10042022.csv	Post	0.00017503253190061	5.71184255609925e-57	2.74168442692764e-55	*	Predators	sooty shearwaters
1446	68	shearwater	Footprint	pre_MHW_Web/NCC_11242020_JimsOld_updatedKrill_10052022.csv	Pre	0.000349565453724912	5.71184255609925e-57	2.74168442692764e-55	*	Predators	sooty shearwaters
1447	68	shearwater	Footprint	post_MHW_Web/NCC2_NCC1Matched_10042022.csv	Post	8.10602695369395e-05	5.71184255609925e-57	2.74168442692764e-55	*	Predators	sooty shearwaters
1448	68	shearwater	Footprint	pre_MHW_Web/NCC_11242020_JimsOld_updatedKrill_10052022.csv	Pre	0.000210690483771927	5.71184255609925e-57	2.74168442692764e-55	*	Predators	sooty shearwaters
1449	68	shearwater	Footprint	post_MHW_Web/NCC2_NCC1Matched_10042022.csv	Post	0.000423997676283026	5.71184255609925e-57	2.74168442692764e-55	*	Predators	sooty shearwaters
1450	68	shearwater	Footprint	pre_MHW_Web/NCC_11242020_JimsOld_updatedKrill_10052022.csv	Pre	2.31835198275e-05	5.71184255609925e-57	2.74168442692764e-55	*	Predators	sooty shearwaters
1451	68	shearwater	Footprint	post_MHW_Web/NCC2_NCC1Matched_10042022.csv	Post	0.000148663063543855	5.71184255609925e-57	2.74168442692764e-55	*	Predators	sooty shearwaters
1452	68	shearwater	Footprint	pre_MHW_Web/NCC_11242020_JimsOld_updatedKrill_10052022.csv	Pre	0.000288432257915044	5.71184255609925e-57	2.74168442692764e-55	*	Predators	sooty shearwaters
1453	68	shearwater	Footprint	post_MHW_Web/NCC2_NCC1Matched_10042022.csv	Post	6.52578181291059e-05	5.71184255609925e-57	2.74168442692764e-55	*	Predators	sooty shearwaters
1454	68	shearwater	Footprint	pre_MHW_Web/NCC_11242020_JimsOld_updatedKrill_10052022.csv	Pre	0.000142271669428359	5.71184255609925e-57	2.74168442692764e-55	*	Predators	sooty shearwaters
1455	68	shearwater	Footprint	post_MHW_Web/NCC2_NCC1Matched_10042022.csv	Post	8.90114309534377e-05	5.71184255609925e-57	2.74168442692764e-55	*	Predators	sooty shearwaters
1456	68	shearwater	Footprint	pre_MHW_Web/NCC_11242020_JimsOld_updatedKrill_10052022.csv	Pre	0.000163788494612967	5.71184255609925e-57	2.74168442692764e-55	*	Predators	sooty shearwaters
1457	68	shearwater	Footprint	post_MHW_Web/NCC2_NCC1Matched_10042022.csv	Post	2.6082586381249e-05	5.71184255609925e-57	2.74168442692764e-55	*	Predators	sooty shearwaters
1458	68	shearwater	Footprint	pre_MHW_Web/NCC_11242020_JimsOld_updatedKrill_10052022.csv	Pre	6.35480010801344e-05	5.71184255609925e-57	2.74168442692764e-55	*	Predators	sooty shearwaters
1459	68	shearwater	Footprint	post_MHW_Web/NCC2_NCC1Matched_10042022.csv	Post	2.68643058673408e-05	5.71184255609925e-57	2.74168442692764e-55	*	Predators	sooty shearwaters
1460	68	shearwater	Footprint	pre_MHW_Web/NCC_11242020_JimsOld_updatedKrill_10052022.csv	Pre	0.000110534007588599	5.71184255609925e-57	2.74168442692764e-55	*	Predators	sooty shearwaters
1461	68	shearwater	Footprint	post_MHW_Web/NCC2_NCC1Matched_10042022.csv	Post	0.000205449128278752	5.71184255609925e-57	2.74168442692764e-55	*	Predators	sooty shearwaters
1462	68	shearwater	Footprint	pre_MHW_Web/NCC_11242020_JimsOld_updatedKrill_10052022.csv	Pre	0.000170388593801801	5.71184255609925e-57	2.74168442692764e-55	*	Predators	sooty shearwaters
1463	68	shearwater	Footprint	post_MHW_Web/NCC2_NCC1Matched_10042022.csv	Post	8.01752714762085e-06	5.71184255609925e-57	2.74168442692764e-55	*	Predators	sooty shearwaters
1464	68	shearwater	Footprint	pre_MHW_Web/NCC_11242020_JimsOld_updatedKrill_10052022.csv	Pre	0.000170037532722672	5.71184255609925e-57	2.74168442692764e-55	*	Predators	sooty shearwaters
1465	68	shearwater	Footprint	post_MHW_Web/NCC2_NCC1Matched_10042022.csv	Post	5.03862514172522e-05	5.71184255609925e-57	2.74168442692764e-55	*	Predators	sooty shearwaters
1466	68	shearwater	Footprint	pre_MHW_Web/NCC_11242020_JimsOld_updatedKrill_10052022.csv	Pre	0.000129819283990448	5.71184255609925e-57	2.74168442692764e-55	*	Predators	sooty shearwaters
1467	68	shearwater	Footprint	post_MHW_Web/NCC2_NCC1Matched_10042022.csv	Post	1.93174500837295e-05	5.71184255609925e-57	2.74168442692764e-55	*	Predators	sooty shearwaters
1468	68	shearwater	Footprint	pre_MHW_Web/NCC_11242020_JimsOld_updatedKrill_10052022.csv	Pre	0.000419039124914007	5.71184255609925e-57	2.74168442692764e-55	*	Predators	sooty shearwaters
1469	68	shearwater	Footprint	post_MHW_Web/NCC2_NCC1Matched_10042022.csv	Post	0.000109383312898536	5.71184255609925e-57	2.74168442692764e-55	*	Predators	sooty shearwaters
1470	68	shearwater	Footprint	pre_MHW_Web/NCC_11242020_JimsOld_updatedKrill_10052022.csv	Pre	0.0001505585028299	5.71184255609925e-57	2.74168442692764e-55	*	Predators	sooty shearwaters
1471	68	shearwater	Footprint	post_MHW_Web/NCC2_NCC1Matched_10042022.csv	Post	5.7303656540333e-05	5.71184255609925e-57	2.74168442692764e-55	*	Predators	sooty shearwaters
1472	68	shearwater	Footprint	pre_MHW_Web/NCC_11242020_JimsOld_updatedKrill_10052022.csv	Pre	9.47341842157264e-05	5.71184255609925e-57	2.74168442692764e-55	*	Predators	sooty shearwaters
1473	68	shearwater	Footprint	post_MHW_Web/NCC2_NCC1Matched_10042022.csv	Post	3.10065995236575e-05	5.71184255609925e-57	2.74168442692764e-55	*	Predators	sooty shearwaters
1474	68	shearwater	Footprint	pre_MHW_Web/NCC_11242020_JimsOld_updatedKrill_10052022.csv	Pre	4.73095614136829e-05	5.71184255609925e-57	2.74168442692764e-55	*	Predators	sooty shearwaters
1475	68	shearwater	Footprint	post_MHW_Web/NCC2_NCC1Matched_10042022.csv	Post	3.02414189732419e-05	5.71184255609925e-57	2.74168442692764e-55	*	Predators	sooty shearwaters
1476	68	shearwater	Footprint	pre_MHW_Web/NCC_11242020_JimsOld_updatedKrill_10052022.csv	Pre	8.00417206031822e-05	5.71184255609925e-57	2.74168442692764e-55	*	Predators	sooty shearwaters
1477	68	shearwater	Footprint	post_MHW_Web/NCC2_NCC1Matched_10042022.csv	Post	0.000152162201087184	5.71184255609925e-57	2.74168442692764e-55	*	Predators	sooty shearwaters
1478	68	shearwater	Footprint	pre_MHW_Web/NCC_11242020_JimsOld_updatedKrill_10052022.csv	Pre	0.00016067611439055	5.71184255609925e-57	2.74168442692764e-55	*	Predators	sooty shearwaters
1479	68	shearwater	Footprint	post_MHW_Web/NCC2_NCC1Matched_10042022.csv	Post	1.79725003721819e-05	5.71184255609925e-57	2.74168442692764e-55	*	Predators	sooty shearwaters
1480	68	shearwater	Footprint	pre_MHW_Web/NCC_11242020_JimsOld_updatedKrill_10052022.csv	Pre	7.39424983585877e-05	5.71184255609925e-57	2.74168442692764e-55	*	Predators	sooty shearwaters
1481	68	shearwater	Footprint	post_MHW_Web/NCC2_NCC1Matched_10042022.csv	Post	6.5120280238032e-05	5.71184255609925e-57	2.74168442692764e-55	*	Predators	sooty shearwaters
1482	68	shearwater	Footprint	pre_MHW_Web/NCC_11242020_JimsOld_updatedKrill_10052022.csv	Pre	8.20877750119775e-05	5.71184255609925e-57	2.74168442692764e-55	*	Predators	sooty shearwaters
1483	68	shearwater	Footprint	post_MHW_Web/NCC2_NCC1Matched_10042022.csv	Post	2.95544322204403e-05	5.71184255609925e-57	2.74168442692764e-55	*	Predators	sooty shearwaters
1484	68	shearwater	Footprint	pre_MHW_Web/NCC_11242020_JimsOld_updatedKrill_10052022.csv	Pre	0.000133380081461105	5.71184255609925e-57	2.74168442692764e-55	*	Predators	sooty shearwaters
1485	68	shearwater	Footprint	post_MHW_Web/NCC2_NCC1Matched_10042022.csv	Post	1.5506180777531e-05	5.71184255609925e-57	2.74168442692764e-55	*	Predators	sooty shearwaters
1486	68	shearwater	Footprint	pre_MHW_Web/NCC_11242020_JimsOld_updatedKrill_10052022.csv	Pre	0.0001122946757682	5.71184255609925e-57	2.74168442692764e-55	*	Predators	sooty shearwaters
1487	68	shearwater	Footprint	post_MHW_Web/NCC2_NCC1Matched_10042022.csv	Post	6.24274149286643e-05	5.71184255609925e-57	2.74168442692764e-55	*	Predators	sooty shearwaters
1488	68	shearwater	Footprint	pre_MHW_Web/NCC_11242020_JimsOld_updatedKrill_10052022.csv	Pre	0.000807294030830317	5.71184255609925e-57	2.74168442692764e-55	*	Predators	sooty shearwaters
1489	68	shearwater	Footprint	post_MHW_Web/NCC2_NCC1Matched_10042022.csv	Post	0.000150905172678145	5.71184255609925e-57	2.74168442692764e-55	*	Predators	sooty shearwaters
1490	68	shearwater	Footprint	pre_MHW_Web/NCC_11242020_JimsOld_updatedKrill_10052022.csv	Pre	9.64535251236657e-05	5.71184255609925e-57	2.74168442692764e-55	*	Predators	sooty shearwaters
1491	68	shearwater	Footprint	post_MHW_Web/NCC2_NCC1Matched_10042022.csv	Post	7.99381505336121e-05	5.71184255609925e-57	2.74168442692764e-55	*	Predators	sooty shearwaters
1492	68	shearwater	Footprint	pre_MHW_Web/NCC_11242020_JimsOld_updatedKrill_10052022.csv	Pre	0.000449860035004505	5.71184255609925e-57	2.74168442692764e-55	*	Predators	sooty shearwaters
1493	68	shearwater	Footprint	post_MHW_Web/NCC2_NCC1Matched_10042022.csv	Post	8.27112020843482e-06	5.71184255609925e-57	2.74168442692764e-55	*	Predators	sooty shearwaters
1494	68	shearwater	Footprint	pre_MHW_Web/NCC_11242020_JimsOld_updatedKrill_10052022.csv	Pre	0.000135132350012049	5.71184255609925e-57	2.74168442692764e-55	*	Predators	sooty shearwaters
1495	68	shearwater	Footprint	post_MHW_Web/NCC2_NCC1Matched_10042022.csv	Post	7.51721868640257e-06	5.71184255609925e-57	2.74168442692764e-55	*	Predators	sooty shearwaters
1496	68	shearwater	Footprint	pre_MHW_Web/NCC_11242020_JimsOld_updatedKrill_10052022.csv	Pre	0.000315305784348288	5.71184255609925e-57	2.74168442692764e-55	*	Predators	sooty shearwaters
1497	68	shearwater	Footprint	post_MHW_Web/NCC2_NCC1Matched_10042022.csv	Post	1.93078761626625e-05	5.71184255609925e-57	2.74168442692764e-55	*	Predators	sooty shearwaters
1498	68	shearwater	Footprint	pre_MHW_Web/NCC_11242020_JimsOld_updatedKrill_10052022.csv	Pre	0.000200483703822475	5.71184255609925e-57	2.74168442692764e-55	*	Predators	sooty shearwaters
1499	68	shearwater	Footprint	post_MHW_Web/NCC2_NCC1Matched_10042022.csv	Post	0.000141132118437569	5.71184255609925e-57	2.74168442692764e-55	*	Predators	sooty shearwaters
1500	68	shearwater	Footprint	pre_MHW_Web/NCC_11242020_JimsOld_updatedKrill_10052022.csv	Pre	6.22710491675921e-05	5.71184255609925e-57	2.74168442692764e-55	*	Predators	sooty shearwaters
1501	68	shearwater	Footprint	post_MHW_Web/NCC2_NCC1Matched_10042022.csv	Post	1.64831597747884e-05	5.71184255609925e-57	2.74168442692764e-55	*	Predators	sooty shearwaters
1502	68	shearwater	Footprint	pre_MHW_Web/NCC_11242020_JimsOld_updatedKrill_10052022.csv	Pre	0.00032303462702509	5.71184255609925e-57	2.74168442692764e-55	*	Predators	sooty shearwaters
1503	68	shearwater	Footprint	post_MHW_Web/NCC2_NCC1Matched_10042022.csv	Post	7.40155763098662e-05	5.71184255609925e-57	2.74168442692764e-55	*	Predators	sooty shearwaters
1504	68	shearwater	Footprint	pre_MHW_Web/NCC_11242020_JimsOld_updatedKrill_10052022.csv	Pre	0.000313834550167344	5.71184255609925e-57	2.74168442692764e-55	*	Predators	sooty shearwaters
1505	68	shearwater	Footprint	post_MHW_Web/NCC2_NCC1Matched_10042022.csv	Post	0.00011683085022516	5.71184255609925e-57	2.74168442692764e-55	*	Predators	sooty shearwaters
1506	68	shearwater	Footprint	pre_MHW_Web/NCC_11242020_JimsOld_updatedKrill_10052022.csv	Pre	9.81839267612266e-05	5.71184255609925e-57	2.74168442692764e-55	*	Predators	sooty shearwaters
1507	68	shearwater	Footprint	post_MHW_Web/NCC2_NCC1Matched_10042022.csv	Post	1.19446655842087e-05	5.71184255609925e-57	2.74168442692764e-55	*	Predators	sooty shearwaters
1508	68	shearwater	Footprint	pre_MHW_Web/NCC_11242020_JimsOld_updatedKrill_10052022.csv	Pre	0.00042960758370619	5.71184255609925e-57	2.74168442692764e-55	*	Predators	sooty shearwaters
1509	68	shearwater	Footprint	post_MHW_Web/NCC2_NCC1Matched_10042022.csv	Post	3.06659551914536e-05	5.71184255609925e-57	2.74168442692764e-55	*	Predators	sooty shearwaters
1510	68	shearwater	Footprint	pre_MHW_Web/NCC_11242020_JimsOld_updatedKrill_10052022.csv	Pre	0.000239908413355956	5.71184255609925e-57	2.74168442692764e-55	*	Predators	sooty shearwaters
1511	68	shearwater	Footprint	post_MHW_Web/NCC2_NCC1Matched_10042022.csv	Post	6.37088224242208e-06	5.71184255609925e-57	2.74168442692764e-55	*	Predators	sooty shearwaters
1512	68	shearwater	Footprint	pre_MHW_Web/NCC_11242020_JimsOld_updatedKrill_10052022.csv	Pre	0.00015670383019671	5.71184255609925e-57	2.74168442692764e-55	*	Predators	sooty shearwaters
1513	68	shearwater	Footprint	post_MHW_Web/NCC2_NCC1Matched_10042022.csv	Post	0.000169151560606789	5.71184255609925e-57	2.74168442692764e-55	*	Predators	sooty shearwaters
1514	68	shearwater	Footprint	pre_MHW_Web/NCC_11242020_JimsOld_updatedKrill_10052022.csv	Pre	0.000199776015869323	5.71184255609925e-57	2.74168442692764e-55	*	Predators	sooty shearwaters
1515	68	shearwater	Footprint	post_MHW_Web/NCC2_NCC1Matched_10042022.csv	Post	4.55806138177594e-05	5.71184255609925e-57	2.74168442692764e-55	*	Predators	sooty shearwaters
1516	68	shearwater	Footprint	pre_MHW_Web/NCC_11242020_JimsOld_updatedKrill_10052022.csv	Pre	6.42157375345317e-05	5.71184255609925e-57	2.74168442692764e-55	*	Predators	sooty shearwaters
1517	68	shearwater	Footprint	post_MHW_Web/NCC2_NCC1Matched_10042022.csv	Post	0.000219749161034686	5.71184255609925e-57	2.74168442692764e-55	*	Predators	sooty shearwaters
1518	68	shearwater	Footprint	pre_MHW_Web/NCC_11242020_JimsOld_updatedKrill_10052022.csv	Pre	1.56662479234459e-05	5.71184255609925e-57	2.74168442692764e-55	*	Predators	sooty shearwaters
1519	68	shearwater	Footprint	post_MHW_Web/NCC2_NCC1Matched_10042022.csv	Post	6.85491204788239e-05	5.71184255609925e-57	2.74168442692764e-55	*	Predators	sooty shearwaters
1520	68	shearwater	Footprint	pre_MHW_Web/NCC_11242020_JimsOld_updatedKrill_10052022.csv	Pre	0.00144584655656378	5.71184255609925e-57	2.74168442692764e-55	*	Predators	sooty shearwaters
1521	68	shearwater	Footprint	post_MHW_Web/NCC2_NCC1Matched_10042022.csv	Post	1.057372936574e-05	5.71184255609925e-57	2.74168442692764e-55	*	Predators	sooty shearwaters
1522	68	shearwater	Footprint	pre_MHW_Web/NCC_11242020_JimsOld_updatedKrill_10052022.csv	Pre	2.39667336212762e-05	5.71184255609925e-57	2.74168442692764e-55	*	Predators	sooty shearwaters
1523	68	shearwater	Footprint	post_MHW_Web/NCC2_NCC1Matched_10042022.csv	Post	1.23837495173312e-05	5.71184255609925e-57	2.74168442692764e-55	*	Predators	sooty shearwaters
1524	68	shearwater	Footprint	pre_MHW_Web/NCC_11242020_JimsOld_updatedKrill_10052022.csv	Pre	0.000266635214804824	5.71184255609925e-57	2.74168442692764e-55	*	Predators	sooty shearwaters
1525	68	shearwater	Footprint	post_MHW_Web/NCC2_NCC1Matched_10042022.csv	Post	2.89556314577363e-05	5.71184255609925e-57	2.74168442692764e-55	*	Predators	sooty shearwaters
1526	68	shearwater	Footprint	pre_MHW_Web/NCC_11242020_JimsOld_updatedKrill_10052022.csv	Pre	0.000489139553769351	5.71184255609925e-57	2.74168442692764e-55	*	Predators	sooty shearwaters
1527	68	shearwater	Footprint	post_MHW_Web/NCC2_NCC1Matched_10042022.csv	Post	1.54837358981977e-05	5.71184255609925e-57	2.74168442692764e-55	*	Predators	sooty shearwaters
1528	68	shearwater	Footprint	pre_MHW_Web/NCC_11242020_JimsOld_updatedKrill_10052022.csv	Pre	0.000312699482863565	5.71184255609925e-57	2.74168442692764e-55	*	Predators	sooty shearwaters
1529	68	shearwater	Footprint	post_MHW_Web/NCC2_NCC1Matched_10042022.csv	Post	3.13983715000926e-05	5.71184255609925e-57	2.74168442692764e-55	*	Predators	sooty shearwaters
1530	68	shearwater	Footprint	pre_MHW_Web/NCC_11242020_JimsOld_updatedKrill_10052022.csv	Pre	5.03410647833312e-05	5.71184255609925e-57	2.74168442692764e-55	*	Predators	sooty shearwaters
1531	68	shearwater	Footprint	post_MHW_Web/NCC2_NCC1Matched_10042022.csv	Post	1.91377072183307e-05	5.71184255609925e-57	2.74168442692764e-55	*	Predators	sooty shearwaters
1532	68	shearwater	Footprint	pre_MHW_Web/NCC_11242020_JimsOld_updatedKrill_10052022.csv	Pre	0.000157325728375292	5.71184255609925e-57	2.74168442692764e-55	*	Predators	sooty shearwaters
1533	68	shearwater	Footprint	post_MHW_Web/NCC2_NCC1Matched_10042022.csv	Post	2.36420724772823e-05	5.71184255609925e-57	2.74168442692764e-55	*	Predators	sooty shearwaters
1534	68	shearwater	Footprint	pre_MHW_Web/NCC_11242020_JimsOld_updatedKrill_10052022.csv	Pre	9.18941941112375e-05	5.71184255609925e-57	2.74168442692764e-55	*	Predators	sooty shearwaters
1535	68	shearwater	Footprint	post_MHW_Web/NCC2_NCC1Matched_10042022.csv	Post	5.67855114248482e-05	5.71184255609925e-57	2.74168442692764e-55	*	Predators	sooty shearwaters
1536	68	shearwater	Footprint	pre_MHW_Web/NCC_11242020_JimsOld_updatedKrill_10052022.csv	Pre	0.000215477924703303	5.71184255609925e-57	2.74168442692764e-55	*	Predators	sooty shearwaters
1537	68	shearwater	Footprint	post_MHW_Web/NCC2_NCC1Matched_10042022.csv	Post	3.6790113836526e-05	5.71184255609925e-57	2.74168442692764e-55	*	Predators	sooty shearwaters
1538	68	shearwater	Footprint	pre_MHW_Web/NCC_11242020_JimsOld_updatedKrill_10052022.csv	Pre	0.000250041052453468	5.71184255609925e-57	2.74168442692764e-55	*	Predators	sooty shearwaters
1539	68	shearwater	Footprint	post_MHW_Web/NCC2_NCC1Matched_10042022.csv	Post	8.99203752611504e-05	5.71184255609925e-57	2.74168442692764e-55	*	Predators	sooty shearwaters
1540	68	shearwater	Footprint	pre_MHW_Web/NCC_11242020_JimsOld_updatedKrill_10052022.csv	Pre	1.85095588899001e-05	5.71184255609925e-57	2.74168442692764e-55	*	Predators	sooty shearwaters
1541	68	shearwater	Footprint	post_MHW_Web/NCC2_NCC1Matched_10042022.csv	Post	2.78082000183453e-05	5.71184255609925e-57	2.74168442692764e-55	*	Predators	sooty shearwaters
1542	68	shearwater	Footprint	pre_MHW_Web/NCC_11242020_JimsOld_updatedKrill_10052022.csv	Pre	0.00046194986599311	5.71184255609925e-57	2.74168442692764e-55	*	Predators	sooty shearwaters
1543	68	shearwater	Footprint	post_MHW_Web/NCC2_NCC1Matched_10042022.csv	Post	0.000699026993702446	5.71184255609925e-57	2.74168442692764e-55	*	Predators	sooty shearwaters
1544	68	shearwater	Footprint	pre_MHW_Web/NCC_11242020_JimsOld_updatedKrill_10052022.csv	Pre	4.03460063277164e-05	5.71184255609925e-57	2.74168442692764e-55	*	Predators	sooty shearwaters
1545	68	shearwater	Footprint	post_MHW_Web/NCC2_NCC1Matched_10042022.csv	Post	1.21384905107287e-05	5.71184255609925e-57	2.74168442692764e-55	*	Predators	sooty shearwaters
1546	68	shearwater	Footprint	pre_MHW_Web/NCC_11242020_JimsOld_updatedKrill_10052022.csv	Pre	5.28379963927029e-06	5.71184255609925e-57	2.74168442692764e-55	*	Predators	sooty shearwaters
1547	68	shearwater	Footprint	post_MHW_Web/NCC2_NCC1Matched_10042022.csv	Post	2.34651270802727e-05	5.71184255609925e-57	2.74168442692764e-55	*	Predators	sooty shearwaters
1548	68	shearwater	Footprint	pre_MHW_Web/NCC_11242020_JimsOld_updatedKrill_10052022.csv	Pre	4.20465110627143e-05	5.71184255609925e-57	2.74168442692764e-55	*	Predators	sooty shearwaters
1549	68	shearwater	Footprint	post_MHW_Web/NCC2_NCC1Matched_10042022.csv	Post	6.56463290844221e-05	5.71184255609925e-57	2.74168442692764e-55	*	Predators	sooty shearwaters
1550	68	shearwater	Footprint	pre_MHW_Web/NCC_11242020_JimsOld_updatedKrill_10052022.csv	Pre	4.77858039535126e-05	5.71184255609925e-57	2.74168442692764e-55	*	Predators	sooty shearwaters
1551	68	shearwater	Footprint	post_MHW_Web/NCC2_NCC1Matched_10042022.csv	Post	5.66697638279666e-05	5.71184255609925e-57	2.74168442692764e-55	*	Predators	sooty shearwaters
1552	68	shearwater	Footprint	pre_MHW_Web/NCC_11242020_JimsOld_updatedKrill_10052022.csv	Pre	0.000413990557222556	5.71184255609925e-57	2.74168442692764e-55	*	Predators	sooty shearwaters
1553	68	shearwater	Footprint	post_MHW_Web/NCC2_NCC1Matched_10042022.csv	Post	8.58787499193589e-05	5.71184255609925e-57	2.74168442692764e-55	*	Predators	sooty shearwaters
1554	68	shearwater	Footprint	pre_MHW_Web/NCC_11242020_JimsOld_updatedKrill_10052022.csv	Pre	0.000406194643377027	5.71184255609925e-57	2.74168442692764e-55	*	Predators	sooty shearwaters
1555	68	shearwater	Footprint	post_MHW_Web/NCC2_NCC1Matched_10042022.csv	Post	0.000210681049534313	5.71184255609925e-57	2.74168442692764e-55	*	Predators	sooty shearwaters
1556	68	shearwater	Footprint	pre_MHW_Web/NCC_11242020_JimsOld_updatedKrill_10052022.csv	Pre	0.000110852621724638	5.71184255609925e-57	2.74168442692764e-55	*	Predators	sooty shearwaters
1557	68	shearwater	Footprint	post_MHW_Web/NCC2_NCC1Matched_10042022.csv	Post	1.43045626589797e-06	5.71184255609925e-57	2.74168442692764e-55	*	Predators	sooty shearwaters
1558	68	shearwater	Footprint	pre_MHW_Web/NCC_11242020_JimsOld_updatedKrill_10052022.csv	Pre	2.21443269308741e-05	5.71184255609925e-57	2.74168442692764e-55	*	Predators	sooty shearwaters
1559	68	shearwater	Footprint	post_MHW_Web/NCC2_NCC1Matched_10042022.csv	Post	8.8803354922993e-06	5.71184255609925e-57	2.74168442692764e-55	*	Predators	sooty shearwaters
1560	68	shearwater	Footprint	pre_MHW_Web/NCC_11242020_JimsOld_updatedKrill_10052022.csv	Pre	2.32153051791882e-05	5.71184255609925e-57	2.74168442692764e-55	*	Predators	sooty shearwaters
1561	68	shearwater	Footprint	post_MHW_Web/NCC2_NCC1Matched_10042022.csv	Post	0.000146925856251847	5.71184255609925e-57	2.74168442692764e-55	*	Predators	sooty shearwaters
1562	68	shearwater	Footprint	pre_MHW_Web/NCC_11242020_JimsOld_updatedKrill_10052022.csv	Pre	0.000292825738355828	5.71184255609925e-57	2.74168442692764e-55	*	Predators	sooty shearwaters
1563	68	shearwater	Footprint	post_MHW_Web/NCC2_NCC1Matched_10042022.csv	Post	9.97553050309594e-06	5.71184255609925e-57	2.74168442692764e-55	*	Predators	sooty shearwaters
1564	68	shearwater	Footprint	pre_MHW_Web/NCC_11242020_JimsOld_updatedKrill_10052022.csv	Pre	7.62618458848694e-06	5.71184255609925e-57	2.74168442692764e-55	*	Predators	sooty shearwaters
1565	68	shearwater	Footprint	post_MHW_Web/NCC2_NCC1Matched_10042022.csv	Post	1.49444260191177e-05	5.71184255609925e-57	2.74168442692764e-55	*	Predators	sooty shearwaters
1566	68	shearwater	Footprint	pre_MHW_Web/NCC_11242020_JimsOld_updatedKrill_10052022.csv	Pre	0.000260054372785159	5.71184255609925e-57	2.74168442692764e-55	*	Predators	sooty shearwaters
1567	68	shearwater	Footprint	post_MHW_Web/NCC2_NCC1Matched_10042022.csv	Post	3.7865045674704e-05	5.71184255609925e-57	2.74168442692764e-55	*	Predators	sooty shearwaters
1568	68	shearwater	Footprint	pre_MHW_Web/NCC_11242020_JimsOld_updatedKrill_10052022.csv	Pre	0.000155645824973514	5.71184255609925e-57	2.74168442692764e-55	*	Predators	sooty shearwaters
1569	68	shearwater	Footprint	post_MHW_Web/NCC2_NCC1Matched_10042022.csv	Post	1.53857436971007e-05	5.71184255609925e-57	2.74168442692764e-55	*	Predators	sooty shearwaters
1570	68	shearwater	Footprint	pre_MHW_Web/NCC_11242020_JimsOld_updatedKrill_10052022.csv	Pre	0.000253146878100308	5.71184255609925e-57	2.74168442692764e-55	*	Predators	sooty shearwaters
1571	68	shearwater	Footprint	post_MHW_Web/NCC2_NCC1Matched_10042022.csv	Post	9.55097365876056e-05	5.71184255609925e-57	2.74168442692764e-55	*	Predators	sooty shearwaters
1572	68	shearwater	Footprint	pre_MHW_Web/NCC_11242020_JimsOld_updatedKrill_10052022.csv	Pre	0.000326683406281436	5.71184255609925e-57	2.74168442692764e-55	*	Predators	sooty shearwaters
1573	68	shearwater	Footprint	post_MHW_Web/NCC2_NCC1Matched_10042022.csv	Post	4.49145603383614e-05	5.71184255609925e-57	2.74168442692764e-55	*	Predators	sooty shearwaters
1574	68	shearwater	Footprint	pre_MHW_Web/NCC_11242020_JimsOld_updatedKrill_10052022.csv	Pre	0.000363917429651984	5.71184255609925e-57	2.74168442692764e-55	*	Predators	sooty shearwaters
1575	68	shearwater	Footprint	post_MHW_Web/NCC2_NCC1Matched_10042022.csv	Post	5.06984012679936e-05	5.71184255609925e-57	2.74168442692764e-55	*	Predators	sooty shearwaters
1576	68	shearwater	Footprint	pre_MHW_Web/NCC_11242020_JimsOld_updatedKrill_10052022.csv	Pre	0.000579856700978311	5.71184255609925e-57	2.74168442692764e-55	*	Predators	sooty shearwaters
1577	68	shearwater	Footprint	post_MHW_Web/NCC2_NCC1Matched_10042022.csv	Post	7.80866115290153e-05	5.71184255609925e-57	2.74168442692764e-55	*	Predators	sooty shearwaters
1578	68	shearwater	Footprint	pre_MHW_Web/NCC_11242020_JimsOld_updatedKrill_10052022.csv	Pre	0.000134960411133869	5.71184255609925e-57	2.74168442692764e-55	*	Predators	sooty shearwaters
1579	68	shearwater	Footprint	post_MHW_Web/NCC2_NCC1Matched_10042022.csv	Post	5.28183483713193e-05	5.71184255609925e-57	2.74168442692764e-55	*	Predators	sooty shearwaters
1580	68	shearwater	Footprint	pre_MHW_Web/NCC_11242020_JimsOld_updatedKrill_10052022.csv	Pre	0.000244579277336173	5.71184255609925e-57	2.74168442692764e-55	*	Predators	sooty shearwaters
1581	68	shearwater	Footprint	post_MHW_Web/NCC2_NCC1Matched_10042022.csv	Post	0.000181274424878259	5.71184255609925e-57	2.74168442692764e-55	*	Predators	sooty shearwaters
1582	68	shearwater	Footprint	pre_MHW_Web/NCC_11242020_JimsOld_updatedKrill_10052022.csv	Pre	0.000421016030293662	5.71184255609925e-57	2.74168442692764e-55	*	Predators	sooty shearwaters
1583	68	shearwater	Footprint	post_MHW_Web/NCC2_NCC1Matched_10042022.csv	Post	1.18881005396611e-05	5.71184255609925e-57	2.74168442692764e-55	*	Predators	sooty shearwaters
1584	68	shearwater	Footprint	pre_MHW_Web/NCC_11242020_JimsOld_updatedKrill_10052022.csv	Pre	0.0005936609838901	5.71184255609925e-57	2.74168442692764e-55	*	Predators	sooty shearwaters
1585	68	shearwater	Footprint	post_MHW_Web/NCC2_NCC1Matched_10042022.csv	Post	1.99205390646221e-05	5.71184255609925e-57	2.74168442692764e-55	*	Predators	sooty shearwaters
1586	68	shearwater	Footprint	pre_MHW_Web/NCC_11242020_JimsOld_updatedKrill_10052022.csv	Pre	0.00032898851199756	5.71184255609925e-57	2.74168442692764e-55	*	Predators	sooty shearwaters
1587	68	shearwater	Footprint	post_MHW_Web/NCC2_NCC1Matched_10042022.csv	Post	0.000100942336953647	5.71184255609925e-57	2.74168442692764e-55	*	Predators	sooty shearwaters
1588	68	shearwater	Footprint	pre_MHW_Web/NCC_11242020_JimsOld_updatedKrill_10052022.csv	Pre	0.000353434738763118	5.71184255609925e-57	2.74168442692764e-55	*	Predators	sooty shearwaters
1589	68	shearwater	Footprint	post_MHW_Web/NCC2_NCC1Matched_10042022.csv	Post	3.16604483382185e-05	5.71184255609925e-57	2.74168442692764e-55	*	Predators	sooty shearwaters
1590	68	shearwater	Footprint	pre_MHW_Web/NCC_11242020_JimsOld_updatedKrill_10052022.csv	Pre	0.000104642981470477	5.71184255609925e-57	2.74168442692764e-55	*	Predators	sooty shearwaters
1591	68	shearwater	Footprint	post_MHW_Web/NCC2_NCC1Matched_10042022.csv	Post	5.07445242144733e-05	5.71184255609925e-57	2.74168442692764e-55	*	Predators	sooty shearwaters
1592	68	shearwater	Footprint	pre_MHW_Web/NCC_11242020_JimsOld_updatedKrill_10052022.csv	Pre	5.12723965845266e-05	5.71184255609925e-57	2.74168442692764e-55	*	Predators	sooty shearwaters
1593	68	shearwater	Footprint	post_MHW_Web/NCC2_NCC1Matched_10042022.csv	Post	6.522900144e-06	5.71184255609925e-57	2.74168442692764e-55	*	Predators	sooty shearwaters
1594	68	shearwater	Footprint	pre_MHW_Web/NCC_11242020_JimsOld_updatedKrill_10052022.csv	Pre	0.000411210752419822	5.71184255609925e-57	2.74168442692764e-55	*	Predators	sooty shearwaters
1595	68	shearwater	Footprint	post_MHW_Web/NCC2_NCC1Matched_10042022.csv	Post	2.33839138277066e-05	5.71184255609925e-57	2.74168442692764e-55	*	Predators	sooty shearwaters
1596	68	shearwater	Footprint	pre_MHW_Web/NCC_11242020_JimsOld_updatedKrill_10052022.csv	Pre	7.47894975851627e-05	5.71184255609925e-57	2.74168442692764e-55	*	Predators	sooty shearwaters
1597	68	shearwater	Footprint	post_MHW_Web/NCC2_NCC1Matched_10042022.csv	Post	3.51490681797848e-05	5.71184255609925e-57	2.74168442692764e-55	*	Predators	sooty shearwaters
1598	68	shearwater	Footprint	pre_MHW_Web/NCC_11242020_JimsOld_updatedKrill_10052022.csv	Pre	0.000293159204638858	5.71184255609925e-57	2.74168442692764e-55	*	Predators	sooty shearwaters
1599	68	shearwater	Footprint	post_MHW_Web/NCC2_NCC1Matched_10042022.csv	Post	3.48195639256109e-05	5.71184255609925e-57	2.74168442692764e-55	*	Predators	sooty shearwaters
1600	68	shearwater	Footprint	pre_MHW_Web/NCC_11242020_JimsOld_updatedKrill_10052022.csv	Pre	0.00278826236436896	5.71184255609925e-57	2.74168442692764e-55	*	Predators	sooty shearwaters
1601	68	shearwater	Footprint	post_MHW_Web/NCC2_NCC1Matched_10042022.csv	Post	2.60467489676513e-05	5.71184255609925e-57	2.74168442692764e-55	*	Predators	sooty shearwaters
1602	68	shearwater	Footprint	pre_MHW_Web/NCC_11242020_JimsOld_updatedKrill_10052022.csv	Pre	0.0006419526787394	5.71184255609925e-57	2.74168442692764e-55	*	Predators	sooty shearwaters
1603	68	shearwater	Footprint	post_MHW_Web/NCC2_NCC1Matched_10042022.csv	Post	0.000129308550644611	5.71184255609925e-57	2.74168442692764e-55	*	Predators	sooty shearwaters
1604	68	shearwater	Footprint	pre_MHW_Web/NCC_11242020_JimsOld_updatedKrill_10052022.csv	Pre	0.000163851381430523	5.71184255609925e-57	2.74168442692764e-55	*	Predators	sooty shearwaters
1605	68	shearwater	Footprint	post_MHW_Web/NCC2_NCC1Matched_10042022.csv	Post	2.47269115926333e-05	5.71184255609925e-57	2.74168442692764e-55	*	Predators	sooty shearwaters
1606	68	shearwater	Footprint	pre_MHW_Web/NCC_11242020_JimsOld_updatedKrill_10052022.csv	Pre	0.000302671257427237	5.71184255609925e-57	2.74168442692764e-55	*	Predators	sooty shearwaters
1607	68	shearwater	Footprint	post_MHW_Web/NCC2_NCC1Matched_10042022.csv	Post	7.25158721218118e-05	5.71184255609925e-57	2.74168442692764e-55	*	Predators	sooty shearwaters
1608	68	shearwater	Footprint	pre_MHW_Web/NCC_11242020_JimsOld_updatedKrill_10052022.csv	Pre	0.00028951214353567	5.71184255609925e-57	2.74168442692764e-55	*	Predators	sooty shearwaters
1609	68	shearwater	Footprint	post_MHW_Web/NCC2_NCC1Matched_10042022.csv	Post	9.76699064912938e-05	5.71184255609925e-57	2.74168442692764e-55	*	Predators	sooty shearwaters
1610	68	shearwater	Footprint	pre_MHW_Web/NCC_11242020_JimsOld_updatedKrill_10052022.csv	Pre	0.000108263032235105	5.71184255609925e-57	2.74168442692764e-55	*	Predators	sooty shearwaters
1611	68	shearwater	Footprint	post_MHW_Web/NCC2_NCC1Matched_10042022.csv	Post	2.79182246533467e-05	5.71184255609925e-57	2.74168442692764e-55	*	Predators	sooty shearwaters
1612	68	shearwater	Footprint	pre_MHW_Web/NCC_11242020_JimsOld_updatedKrill_10052022.csv	Pre	2.50552039246676e-05	5.71184255609925e-57	2.74168442692764e-55	*	Predators	sooty shearwaters
1613	68	shearwater	Footprint	post_MHW_Web/NCC2_NCC1Matched_10042022.csv	Post	3.74617872322887e-05	5.71184255609925e-57	2.74168442692764e-55	*	Predators	sooty shearwaters
1614	68	shearwater	Footprint	pre_MHW_Web/NCC_11242020_JimsOld_updatedKrill_10052022.csv	Pre	0.000913488044464402	5.71184255609925e-57	2.74168442692764e-55	*	Predators	sooty shearwaters
1615	68	shearwater	Footprint	post_MHW_Web/NCC2_NCC1Matched_10042022.csv	Post	0.000181967847175875	5.71184255609925e-57	2.74168442692764e-55	*	Predators	sooty shearwaters
1616	68	shearwater	Footprint	pre_MHW_Web/NCC_11242020_JimsOld_updatedKrill_10052022.csv	Pre	9.56550279014743e-05	5.71184255609925e-57	2.74168442692764e-55	*	Predators	sooty shearwaters
1617	68	shearwater	Footprint	post_MHW_Web/NCC2_NCC1Matched_10042022.csv	Post	2.34050789366544e-05	5.71184255609925e-57	2.74168442692764e-55	*	Predators	sooty shearwaters
1618	68	shearwater	Footprint	pre_MHW_Web/NCC_11242020_JimsOld_updatedKrill_10052022.csv	Pre	0.000116050255440031	5.71184255609925e-57	2.74168442692764e-55	*	Predators	sooty shearwaters
1619	68	shearwater	Footprint	post_MHW_Web/NCC2_NCC1Matched_10042022.csv	Post	0.000184168049380321	5.71184255609925e-57	2.74168442692764e-55	*	Predators	sooty shearwaters
1620	68	shearwater	Footprint	pre_MHW_Web/NCC_11242020_JimsOld_updatedKrill_10052022.csv	Pre	0.000109021807402653	5.71184255609925e-57	2.74168442692764e-55	*	Predators	sooty shearwaters
1621	68	shearwater	Footprint	post_MHW_Web/NCC2_NCC1Matched_10042022.csv	Post	5.91481835854392e-05	5.71184255609925e-57	2.74168442692764e-55	*	Predators	sooty shearwaters
1622	68	shearwater	Footprint	pre_MHW_Web/NCC_11242020_JimsOld_updatedKrill_10052022.csv	Pre	0.000450756212259887	5.71184255609925e-57	2.74168442692764e-55	*	Predators	sooty shearwaters
1623	68	shearwater	Footprint	post_MHW_Web/NCC2_NCC1Matched_10042022.csv	Post	9.92440712223031e-05	5.71184255609925e-57	2.74168442692764e-55	*	Predators	sooty shearwaters
1624	68	shearwater	Footprint	pre_MHW_Web/NCC_11242020_JimsOld_updatedKrill_10052022.csv	Pre	0.000119694094579032	5.71184255609925e-57	2.74168442692764e-55	*	Predators	sooty shearwaters
1625	68	shearwater	Footprint	post_MHW_Web/NCC2_NCC1Matched_10042022.csv	Post	8.74698617802959e-06	5.71184255609925e-57	2.74168442692764e-55	*	Predators	sooty shearwaters
1626	68	shearwater	Footprint	pre_MHW_Web/NCC_11242020_JimsOld_updatedKrill_10052022.csv	Pre	7.70095848103015e-05	5.71184255609925e-57	2.74168442692764e-55	*	Predators	sooty shearwaters
1627	68	shearwater	Footprint	post_MHW_Web/NCC2_NCC1Matched_10042022.csv	Post	2.67633720601203e-05	5.71184255609925e-57	2.74168442692764e-55	*	Predators	sooty shearwaters
1628	68	shearwater	Footprint	pre_MHW_Web/NCC_11242020_JimsOld_updatedKrill_10052022.csv	Pre	0.000111672638428755	5.71184255609925e-57	2.74168442692764e-55	*	Predators	sooty shearwaters
1629	68	shearwater	Footprint	post_MHW_Web/NCC2_NCC1Matched_10042022.csv	Post	2.53172135197061e-05	5.71184255609925e-57	2.74168442692764e-55	*	Predators	sooty shearwaters
1630	68	shearwater	Footprint	pre_MHW_Web/NCC_11242020_JimsOld_updatedKrill_10052022.csv	Pre	0.000489026599824707	5.71184255609925e-57	2.74168442692764e-55	*	Predators	sooty shearwaters
1631	68	shearwater	Footprint	post_MHW_Web/NCC2_NCC1Matched_10042022.csv	Post	7.14785475957444e-05	5.71184255609925e-57	2.74168442692764e-55	*	Predators	sooty shearwaters
1632	68	shearwater	Footprint	pre_MHW_Web/NCC_11242020_JimsOld_updatedKrill_10052022.csv	Pre	4.52700163070096e-05	5.71184255609925e-57	2.74168442692764e-55	*	Predators	sooty shearwaters
1633	68	shearwater	Footprint	post_MHW_Web/NCC2_NCC1Matched_10042022.csv	Post	0.000161468019173429	5.71184255609925e-57	2.74168442692764e-55	*	Predators	sooty shearwaters
1634	68	shearwater	Footprint	pre_MHW_Web/NCC_11242020_JimsOld_updatedKrill_10052022.csv	Pre	0.000108985139944643	5.71184255609925e-57	2.74168442692764e-55	*	Predators	sooty shearwaters
1635	68	shearwater	Footprint	post_MHW_Web/NCC2_NCC1Matched_10042022.csv	Post	4.73558258505036e-05	5.71184255609925e-57	2.74168442692764e-55	*	Predators	sooty shearwaters
1636	68	shearwater	Footprint	pre_MHW_Web/NCC_11242020_JimsOld_updatedKrill_10052022.csv	Pre	0.00162520372391182	5.71184255609925e-57	2.74168442692764e-55	*	Predators	sooty shearwaters
1637	68	shearwater	Footprint	post_MHW_Web/NCC2_NCC1Matched_10042022.csv	Post	0.000153305168305287	5.71184255609925e-57	2.74168442692764e-55	*	Predators	sooty shearwaters
1638	68	shearwater	Footprint	pre_MHW_Web/NCC_11242020_JimsOld_updatedKrill_10052022.csv	Pre	0.000183271840753405	5.71184255609925e-57	2.74168442692764e-55	*	Predators	sooty shearwaters
1639	68	shearwater	Footprint	post_MHW_Web/NCC2_NCC1Matched_10042022.csv	Post	0.000121250393254989	5.71184255609925e-57	2.74168442692764e-55	*	Predators	sooty shearwaters
1640	68	shearwater	Footprint	pre_MHW_Web/NCC_11242020_JimsOld_updatedKrill_10052022.csv	Pre	0.000428341406869756	5.71184255609925e-57	2.74168442692764e-55	*	Predators	sooty shearwaters
1641	68	shearwater	Footprint	post_MHW_Web/NCC2_NCC1Matched_10042022.csv	Post	0.000112122281423433	5.71184255609925e-57	2.74168442692764e-55	*	Predators	sooty shearwaters
1642	68	shearwater	Footprint	pre_MHW_Web/NCC_11242020_JimsOld_updatedKrill_10052022.csv	Pre	0.000144998080112057	5.71184255609925e-57	2.74168442692764e-55	*	Predators	sooty shearwaters
1643	68	shearwater	Footprint	post_MHW_Web/NCC2_NCC1Matched_10042022.csv	Post	1.8056738354471e-05	5.71184255609925e-57	2.74168442692764e-55	*	Predators	sooty shearwaters
1644	68	shearwater	Footprint	pre_MHW_Web/NCC_11242020_JimsOld_updatedKrill_10052022.csv	Pre	0.000198882207296606	5.71184255609925e-57	2.74168442692764e-55	*	Predators	sooty shearwaters
1645	68	shearwater	Footprint	post_MHW_Web/NCC2_NCC1Matched_10042022.csv	Post	4.59633391072683e-06	5.71184255609925e-57	2.74168442692764e-55	*	Predators	sooty shearwaters
1646	68	shearwater	Footprint	pre_MHW_Web/NCC_11242020_JimsOld_updatedKrill_10052022.csv	Pre	0.000504942986596115	5.71184255609925e-57	2.74168442692764e-55	*	Predators	sooty shearwaters
1647	68	shearwater	Footprint	post_MHW_Web/NCC2_NCC1Matched_10042022.csv	Post	4.01444644262812e-05	5.71184255609925e-57	2.74168442692764e-55	*	Predators	sooty shearwaters
1648	68	shearwater	Footprint	pre_MHW_Web/NCC_11242020_JimsOld_updatedKrill_10052022.csv	Pre	0.000140327530273162	5.71184255609925e-57	2.74168442692764e-55	*	Predators	sooty shearwaters
1649	68	shearwater	Footprint	post_MHW_Web/NCC2_NCC1Matched_10042022.csv	Post	7.43895139398443e-06	5.71184255609925e-57	2.74168442692764e-55	*	Predators	sooty shearwaters
1650	68	shearwater	Footprint	pre_MHW_Web/NCC_11242020_JimsOld_updatedKrill_10052022.csv	Pre	0.000264756249072079	5.71184255609925e-57	2.74168442692764e-55	*	Predators	sooty shearwaters
1651	68	shearwater	Footprint	post_MHW_Web/NCC2_NCC1Matched_10042022.csv	Post	3.66787198178632e-05	5.71184255609925e-57	2.74168442692764e-55	*	Predators	sooty shearwaters
1652	68	shearwater	Footprint	pre_MHW_Web/NCC_11242020_JimsOld_updatedKrill_10052022.csv	Pre	7.66830632853622e-05	5.71184255609925e-57	2.74168442692764e-55	*	Predators	sooty shearwaters
1653	68	shearwater	Footprint	post_MHW_Web/NCC2_NCC1Matched_10042022.csv	Post	5.92752090890794e-05	5.71184255609925e-57	2.74168442692764e-55	*	Predators	sooty shearwaters
1654	68	shearwater	Footprint	pre_MHW_Web/NCC_11242020_JimsOld_updatedKrill_10052022.csv	Pre	5.27072275410266e-05	5.71184255609925e-57	2.74168442692764e-55	*	Predators	sooty shearwaters
1655	68	shearwater	Footprint	post_MHW_Web/NCC2_NCC1Matched_10042022.csv	Post	2.03866918089641e-05	5.71184255609925e-57	2.74168442692764e-55	*	Predators	sooty shearwaters
1656	68	shearwater	Footprint	pre_MHW_Web/NCC_11242020_JimsOld_updatedKrill_10052022.csv	Pre	0.000166647366073812	5.71184255609925e-57	2.74168442692764e-55	*	Predators	sooty shearwaters
1657	68	shearwater	Footprint	post_MHW_Web/NCC2_NCC1Matched_10042022.csv	Post	8.94120087901474e-05	5.71184255609925e-57	2.74168442692764e-55	*	Predators	sooty shearwaters
1658	68	shearwater	Footprint	pre_MHW_Web/NCC_11242020_JimsOld_updatedKrill_10052022.csv	Pre	0.00020383784553692	5.71184255609925e-57	2.74168442692764e-55	*	Predators	sooty shearwaters
1659	68	shearwater	Footprint	post_MHW_Web/NCC2_NCC1Matched_10042022.csv	Post	1.88577156441462e-05	5.71184255609925e-57	2.74168442692764e-55	*	Predators	sooty shearwaters
1660	68	shearwater	Footprint	pre_MHW_Web/NCC_11242020_JimsOld_updatedKrill_10052022.csv	Pre	0.000523978234391983	5.71184255609925e-57	2.74168442692764e-55	*	Predators	sooty shearwaters
1661	68	shearwater	Footprint	post_MHW_Web/NCC2_NCC1Matched_10042022.csv	Post	9.07672054742251e-05	5.71184255609925e-57	2.74168442692764e-55	*	Predators	sooty shearwaters
1662	68	shearwater	Footprint	pre_MHW_Web/NCC_11242020_JimsOld_updatedKrill_10052022.csv	Pre	9.75222893611416e-05	5.71184255609925e-57	2.74168442692764e-55	*	Predators	sooty shearwaters
1663	68	shearwater	Footprint	post_MHW_Web/NCC2_NCC1Matched_10042022.csv	Post	6.43824495920347e-05	5.71184255609925e-57	2.74168442692764e-55	*	Predators	sooty shearwaters
1664	68	shearwater	Footprint	pre_MHW_Web/NCC_11242020_JimsOld_updatedKrill_10052022.csv	Pre	0.00018865720104652	5.71184255609925e-57	2.74168442692764e-55	*	Predators	sooty shearwaters
1665	68	shearwater	Footprint	post_MHW_Web/NCC2_NCC1Matched_10042022.csv	Post	2.49958531848949e-05	5.71184255609925e-57	2.74168442692764e-55	*	Predators	sooty shearwaters
1666	68	shearwater	Footprint	pre_MHW_Web/NCC_11242020_JimsOld_updatedKrill_10052022.csv	Pre	0.000125019287756086	5.71184255609925e-57	2.74168442692764e-55	*	Predators	sooty shearwaters
1667	68	shearwater	Footprint	post_MHW_Web/NCC2_NCC1Matched_10042022.csv	Post	9.08537115597173e-05	5.71184255609925e-57	2.74168442692764e-55	*	Predators	sooty shearwaters
1668	68	shearwater	Footprint	pre_MHW_Web/NCC_11242020_JimsOld_updatedKrill_10052022.csv	Pre	2.48414644876407e-05	5.71184255609925e-57	2.74168442692764e-55	*	Predators	sooty shearwaters
1669	68	shearwater	Footprint	post_MHW_Web/NCC2_NCC1Matched_10042022.csv	Post	6.10574860534877e-05	5.71184255609925e-57	2.74168442692764e-55	*	Predators	sooty shearwaters
1670	68	shearwater	Footprint	pre_MHW_Web/NCC_11242020_JimsOld_updatedKrill_10052022.csv	Pre	9.90568563144123e-05	5.71184255609925e-57	2.74168442692764e-55	*	Predators	sooty shearwaters
1671	68	shearwater	Footprint	post_MHW_Web/NCC2_NCC1Matched_10042022.csv	Post	1.98820646660661e-05	5.71184255609925e-57	2.74168442692764e-55	*	Predators	sooty shearwaters
1672	68	shearwater	Footprint	pre_MHW_Web/NCC_11242020_JimsOld_updatedKrill_10052022.csv	Pre	0.00012759166852973	5.71184255609925e-57	2.74168442692764e-55	*	Predators	sooty shearwaters
1673	68	shearwater	Footprint	post_MHW_Web/NCC2_NCC1Matched_10042022.csv	Post	6.17801415544398e-05	5.71184255609925e-57	2.74168442692764e-55	*	Predators	sooty shearwaters
1674	68	shearwater	Footprint	pre_MHW_Web/NCC_11242020_JimsOld_updatedKrill_10052022.csv	Pre	0.00122562052992237	5.71184255609925e-57	2.74168442692764e-55	*	Predators	sooty shearwaters
1675	68	shearwater	Footprint	post_MHW_Web/NCC2_NCC1Matched_10042022.csv	Post	1.32612756698819e-05	5.71184255609925e-57	2.74168442692764e-55	*	Predators	sooty shearwaters
1676	68	shearwater	Footprint	pre_MHW_Web/NCC_11242020_JimsOld_updatedKrill_10052022.csv	Pre	0.000190311924889139	5.71184255609925e-57	2.74168442692764e-55	*	Predators	sooty shearwaters
1677	68	shearwater	Footprint	post_MHW_Web/NCC2_NCC1Matched_10042022.csv	Post	5.62832722814786e-05	5.71184255609925e-57	2.74168442692764e-55	*	Predators	sooty shearwaters
1678	68	shearwater	Footprint	pre_MHW_Web/NCC_11242020_JimsOld_updatedKrill_10052022.csv	Pre	0.000178755246485111	5.71184255609925e-57	2.74168442692764e-55	*	Predators	sooty shearwaters
1679	68	shearwater	Footprint	post_MHW_Web/NCC2_NCC1Matched_10042022.csv	Post	4.80495217402412e-05	5.71184255609925e-57	2.74168442692764e-55	*	Predators	sooty shearwaters
1680	68	shearwater	Footprint	pre_MHW_Web/NCC_11242020_JimsOld_updatedKrill_10052022.csv	Pre	4.08829368714611e-05	5.71184255609925e-57	2.74168442692764e-55	*	Predators	sooty shearwaters
1681	68	shearwater	Footprint	post_MHW_Web/NCC2_NCC1Matched_10042022.csv	Post	2.99021439470033e-06	5.71184255609925e-57	2.74168442692764e-55	*	Predators	sooty shearwaters
1682	68	shearwater	Footprint	pre_MHW_Web/NCC_11242020_JimsOld_updatedKrill_10052022.csv	Pre	0.00037623266418652	5.71184255609925e-57	2.74168442692764e-55	*	Predators	sooty shearwaters
1683	68	shearwater	Footprint	post_MHW_Web/NCC2_NCC1Matched_10042022.csv	Post	6.18786195582351e-05	5.71184255609925e-57	2.74168442692764e-55	*	Predators	sooty shearwaters
1684	68	shearwater	Footprint	pre_MHW_Web/NCC_11242020_JimsOld_updatedKrill_10052022.csv	Pre	6.02165014600716e-05	5.71184255609925e-57	2.74168442692764e-55	*	Predators	sooty shearwaters
1685	68	shearwater	Footprint	post_MHW_Web/NCC2_NCC1Matched_10042022.csv	Post	0.000464981758011049	5.71184255609925e-57	2.74168442692764e-55	*	Predators	sooty shearwaters
1686	68	shearwater	Footprint	pre_MHW_Web/NCC_11242020_JimsOld_updatedKrill_10052022.csv	Pre	0.000222370277612735	5.71184255609925e-57	2.74168442692764e-55	*	Predators	sooty shearwaters
1687	68	shearwater	Footprint	post_MHW_Web/NCC2_NCC1Matched_10042022.csv	Post	4.74936029593827e-05	5.71184255609925e-57	2.74168442692764e-55	*	Predators	sooty shearwaters
1688	68	shearwater	Footprint	pre_MHW_Web/NCC_11242020_JimsOld_updatedKrill_10052022.csv	Pre	0.000782598830643655	5.71184255609925e-57	2.74168442692764e-55	*	Predators	sooty shearwaters
1689	68	shearwater	Footprint	post_MHW_Web/NCC2_NCC1Matched_10042022.csv	Post	5.88752934225482e-06	5.71184255609925e-57	2.74168442692764e-55	*	Predators	sooty shearwaters
1690	68	shearwater	Footprint	pre_MHW_Web/NCC_11242020_JimsOld_updatedKrill_10052022.csv	Pre	0.000113429821786034	5.71184255609925e-57	2.74168442692764e-55	*	Predators	sooty shearwaters
1691	68	shearwater	Footprint	post_MHW_Web/NCC2_NCC1Matched_10042022.csv	Post	4.64348642577815e-05	5.71184255609925e-57	2.74168442692764e-55	*	Predators	sooty shearwaters
1692	68	shearwater	Footprint	pre_MHW_Web/NCC_11242020_JimsOld_updatedKrill_10052022.csv	Pre	0.00011732050078636	5.71184255609925e-57	2.74168442692764e-55	*	Predators	sooty shearwaters
1693	68	shearwater	Footprint	post_MHW_Web/NCC2_NCC1Matched_10042022.csv	Post	7.7723384425484e-05	5.71184255609925e-57	2.74168442692764e-55	*	Predators	sooty shearwaters
1694	68	shearwater	Footprint	pre_MHW_Web/NCC_11242020_JimsOld_updatedKrill_10052022.csv	Pre	0.000354431127443535	5.71184255609925e-57	2.74168442692764e-55	*	Predators	sooty shearwaters
1695	68	shearwater	Footprint	post_MHW_Web/NCC2_NCC1Matched_10042022.csv	Post	2.5747059541478e-05	5.71184255609925e-57	2.74168442692764e-55	*	Predators	sooty shearwaters
1696	68	shearwater	Footprint	pre_MHW_Web/NCC_11242020_JimsOld_updatedKrill_10052022.csv	Pre	0.000556039942099499	5.71184255609925e-57	2.74168442692764e-55	*	Predators	sooty shearwaters
1697	68	shearwater	Footprint	post_MHW_Web/NCC2_NCC1Matched_10042022.csv	Post	3.17769890543097e-05	5.71184255609925e-57	2.74168442692764e-55	*	Predators	sooty shearwaters
1698	68	shearwater	Footprint	pre_MHW_Web/NCC_11242020_JimsOld_updatedKrill_10052022.csv	Pre	8.61715204392599e-05	5.71184255609925e-57	2.74168442692764e-55	*	Predators	sooty shearwaters
1699	68	shearwater	Footprint	post_MHW_Web/NCC2_NCC1Matched_10042022.csv	Post	7.92180537307007e-05	5.71184255609925e-57	2.74168442692764e-55	*	Predators	sooty shearwaters
1700	68	shearwater	Footprint	pre_MHW_Web/NCC_11242020_JimsOld_updatedKrill_10052022.csv	Pre	8.64699663890852e-05	5.71184255609925e-57	2.74168442692764e-55	*	Predators	sooty shearwaters
1701	68	shearwater	Footprint	post_MHW_Web/NCC2_NCC1Matched_10042022.csv	Post	6.26563557045314e-06	5.71184255609925e-57	2.74168442692764e-55	*	Predators	sooty shearwaters
1702	68	shearwater	Footprint	pre_MHW_Web/NCC_11242020_JimsOld_updatedKrill_10052022.csv	Pre	0.000361204023461981	5.71184255609925e-57	2.74168442692764e-55	*	Predators	sooty shearwaters
1703	68	shearwater	Footprint	post_MHW_Web/NCC2_NCC1Matched_10042022.csv	Post	0.000169424816801721	5.71184255609925e-57	2.74168442692764e-55	*	Predators	sooty shearwaters
1704	68	shearwater	Footprint	pre_MHW_Web/NCC_11242020_JimsOld_updatedKrill_10052022.csv	Pre	0.000957787963575586	5.71184255609925e-57	2.74168442692764e-55	*	Predators	sooty shearwaters
1705	68	shearwater	Footprint	post_MHW_Web/NCC2_NCC1Matched_10042022.csv	Post	2.39765911739005e-05	5.71184255609925e-57	2.74168442692764e-55	*	Predators	sooty shearwaters
1706	68	shearwater	Footprint	pre_MHW_Web/NCC_11242020_JimsOld_updatedKrill_10052022.csv	Pre	0.000150839526673137	5.71184255609925e-57	2.74168442692764e-55	*	Predators	sooty shearwaters
1707	68	shearwater	Footprint	post_MHW_Web/NCC2_NCC1Matched_10042022.csv	Post	1.27849177639537e-05	5.71184255609925e-57	2.74168442692764e-55	*	Predators	sooty shearwaters
1708	68	shearwater	Footprint	pre_MHW_Web/NCC_11242020_JimsOld_updatedKrill_10052022.csv	Pre	0.000124572335946035	5.71184255609925e-57	2.74168442692764e-55	*	Predators	sooty shearwaters
1709	68	shearwater	Footprint	post_MHW_Web/NCC2_NCC1Matched_10042022.csv	Post	8.09292899375638e-06	5.71184255609925e-57	2.74168442692764e-55	*	Predators	sooty shearwaters
1710	68	shearwater	Footprint	pre_MHW_Web/NCC_11242020_JimsOld_updatedKrill_10052022.csv	Pre	0.000136397418951596	5.71184255609925e-57	2.74168442692764e-55	*	Predators	sooty shearwaters
1711	68	shearwater	Footprint	post_MHW_Web/NCC2_NCC1Matched_10042022.csv	Post	1.6891030895391e-05	5.71184255609925e-57	2.74168442692764e-55	*	Predators	sooty shearwaters
1712	68	shearwater	Footprint	pre_MHW_Web/NCC_11242020_JimsOld_updatedKrill_10052022.csv	Pre	3.4518428194082e-05	5.71184255609925e-57	2.74168442692764e-55	*	Predators	sooty shearwaters
1713	68	shearwater	Footprint	post_MHW_Web/NCC2_NCC1Matched_10042022.csv	Post	4.43253772966364e-05	5.71184255609925e-57	2.74168442692764e-55	*	Predators	sooty shearwaters
1714	68	shearwater	Footprint	pre_MHW_Web/NCC_11242020_JimsOld_updatedKrill_10052022.csv	Pre	0.000104533613119101	5.71184255609925e-57	2.74168442692764e-55	*	Predators	sooty shearwaters
1715	68	shearwater	Footprint	post_MHW_Web/NCC2_NCC1Matched_10042022.csv	Post	6.96889835817518e-05	5.71184255609925e-57	2.74168442692764e-55	*	Predators	sooty shearwaters
1716	68	shearwater	Footprint	pre_MHW_Web/NCC_11242020_JimsOld_updatedKrill_10052022.csv	Pre	5.60509855908297e-05	5.71184255609925e-57	2.74168442692764e-55	*	Predators	sooty shearwaters
1717	68	shearwater	Footprint	post_MHW_Web/NCC2_NCC1Matched_10042022.csv	Post	0.000137742762967528	5.71184255609925e-57	2.74168442692764e-55	*	Predators	sooty shearwaters
1718	68	shearwater	Footprint	pre_MHW_Web/NCC_11242020_JimsOld_updatedKrill_10052022.csv	Pre	0.000530058453220757	5.71184255609925e-57	2.74168442692764e-55	*	Predators	sooty shearwaters
1719	68	shearwater	Footprint	post_MHW_Web/NCC2_NCC1Matched_10042022.csv	Post	1.67077531295746e-05	5.71184255609925e-57	2.74168442692764e-55	*	Predators	sooty shearwaters
1720	68	shearwater	Footprint	pre_MHW_Web/NCC_11242020_JimsOld_updatedKrill_10052022.csv	Pre	0.000542628485352252	5.71184255609925e-57	2.74168442692764e-55	*	Predators	sooty shearwaters
1721	68	shearwater	Footprint	post_MHW_Web/NCC2_NCC1Matched_10042022.csv	Post	4.09829764209609e-05	5.71184255609925e-57	2.74168442692764e-55	*	Predators	sooty shearwaters
1722	68	shearwater	Footprint	pre_MHW_Web/NCC_11242020_JimsOld_updatedKrill_10052022.csv	Pre	0.00031393518514673	5.71184255609925e-57	2.74168442692764e-55	*	Predators	sooty shearwaters
1723	68	shearwater	Footprint	post_MHW_Web/NCC2_NCC1Matched_10042022.csv	Post	0.000260456504323559	5.71184255609925e-57	2.74168442692764e-55	*	Predators	sooty shearwaters
1724	68	shearwater	Footprint	pre_MHW_Web/NCC_11242020_JimsOld_updatedKrill_10052022.csv	Pre	0.000163018468669916	5.71184255609925e-57	2.74168442692764e-55	*	Predators	sooty shearwaters
1725	68	shearwater	Footprint	post_MHW_Web/NCC2_NCC1Matched_10042022.csv	Post	0.000161454192568731	5.71184255609925e-57	2.74168442692764e-55	*	Predators	sooty shearwaters
1726	68	shearwater	Footprint	pre_MHW_Web/NCC_11242020_JimsOld_updatedKrill_10052022.csv	Pre	0.00034184700361057	5.71184255609925e-57	2.74168442692764e-55	*	Predators	sooty shearwaters
1727	68	shearwater	Footprint	post_MHW_Web/NCC2_NCC1Matched_10042022.csv	Post	5.37698040512563e-05	5.71184255609925e-57	2.74168442692764e-55	*	Predators	sooty shearwaters
1728	68	shearwater	Footprint	pre_MHW_Web/NCC_11242020_JimsOld_updatedKrill_10052022.csv	Pre	0.00031163237998879	5.71184255609925e-57	2.74168442692764e-55	*	Predators	sooty shearwaters
1729	68	shearwater	Footprint	post_MHW_Web/NCC2_NCC1Matched_10042022.csv	Post	2.04995782480341e-05	5.71184255609925e-57	2.74168442692764e-55	*	Predators	sooty shearwaters
1730	68	shearwater	Footprint	pre_MHW_Web/NCC_11242020_JimsOld_updatedKrill_10052022.csv	Pre	5.4121950774576e-05	5.71184255609925e-57	2.74168442692764e-55	*	Predators	sooty shearwaters
1731	68	shearwater	Footprint	post_MHW_Web/NCC2_NCC1Matched_10042022.csv	Post	1.66567094003739e-05	5.71184255609925e-57	2.74168442692764e-55	*	Predators	sooty shearwaters
1732	68	shearwater	Footprint	pre_MHW_Web/NCC_11242020_JimsOld_updatedKrill_10052022.csv	Pre	0.000740705931489993	5.71184255609925e-57	2.74168442692764e-55	*	Predators	sooty shearwaters
1733	68	shearwater	Footprint	post_MHW_Web/NCC2_NCC1Matched_10042022.csv	Post	0.000143469097741017	5.71184255609925e-57	2.74168442692764e-55	*	Predators	sooty shearwaters
1734	68	shearwater	Footprint	pre_MHW_Web/NCC_11242020_JimsOld_updatedKrill_10052022.csv	Pre	0.000238773541110535	5.71184255609925e-57	2.74168442692764e-55	*	Predators	sooty shearwaters
1735	68	shearwater	Footprint	post_MHW_Web/NCC2_NCC1Matched_10042022.csv	Post	2.34066452407202e-05	5.71184255609925e-57	2.74168442692764e-55	*	Predators	sooty shearwaters
1736	68	shearwater	Footprint	pre_MHW_Web/NCC_11242020_JimsOld_updatedKrill_10052022.csv	Pre	0.000771492158290477	5.71184255609925e-57	2.74168442692764e-55	*	Predators	sooty shearwaters
1737	68	shearwater	Footprint	post_MHW_Web/NCC2_NCC1Matched_10042022.csv	Post	3.37801716915553e-05	5.71184255609925e-57	2.74168442692764e-55	*	Predators	sooty shearwaters
1738	68	shearwater	Footprint	pre_MHW_Web/NCC_11242020_JimsOld_updatedKrill_10052022.csv	Pre	0.000538875218678349	5.71184255609925e-57	2.74168442692764e-55	*	Predators	sooty shearwaters
1739	68	shearwater	Footprint	post_MHW_Web/NCC2_NCC1Matched_10042022.csv	Post	0.000104124696409041	5.71184255609925e-57	2.74168442692764e-55	*	Predators	sooty shearwaters
1740	68	shearwater	Footprint	pre_MHW_Web/NCC_11242020_JimsOld_updatedKrill_10052022.csv	Pre	2.32535621076544e-05	5.71184255609925e-57	2.74168442692764e-55	*	Predators	sooty shearwaters
1741	68	shearwater	Footprint	post_MHW_Web/NCC2_NCC1Matched_10042022.csv	Post	2.72599428500561e-05	5.71184255609925e-57	2.74168442692764e-55	*	Predators	sooty shearwaters
1742	68	shearwater	Footprint	pre_MHW_Web/NCC_11242020_JimsOld_updatedKrill_10052022.csv	Pre	9.3579925121465e-05	5.71184255609925e-57	2.74168442692764e-55	*	Predators	sooty shearwaters
1743	68	shearwater	Footprint	post_MHW_Web/NCC2_NCC1Matched_10042022.csv	Post	2.88400125608507e-05	5.71184255609925e-57	2.74168442692764e-55	*	Predators	sooty shearwaters
1744	68	shearwater	Footprint	pre_MHW_Web/NCC_11242020_JimsOld_updatedKrill_10052022.csv	Pre	8.24894426672344e-05	5.71184255609925e-57	2.74168442692764e-55	*	Predators	sooty shearwaters
1745	68	shearwater	Footprint	post_MHW_Web/NCC2_NCC1Matched_10042022.csv	Post	2.44229203653422e-05	5.71184255609925e-57	2.74168442692764e-55	*	Predators	sooty shearwaters
1746	68	shearwater	Footprint	pre_MHW_Web/NCC_11242020_JimsOld_updatedKrill_10052022.csv	Pre	0.000154911519494592	5.71184255609925e-57	2.74168442692764e-55	*	Predators	sooty shearwaters
1747	68	shearwater	Footprint	post_MHW_Web/NCC2_NCC1Matched_10042022.csv	Post	5.40930932358899e-05	5.71184255609925e-57	2.74168442692764e-55	*	Predators	sooty shearwaters
1748	68	shearwater	Footprint	pre_MHW_Web/NCC_11242020_JimsOld_updatedKrill_10052022.csv	Pre	0.000218994726505408	5.71184255609925e-57	2.74168442692764e-55	*	Predators	sooty shearwaters
1749	68	shearwater	Footprint	post_MHW_Web/NCC2_NCC1Matched_10042022.csv	Post	1.91261619341573e-05	5.71184255609925e-57	2.74168442692764e-55	*	Predators	sooty shearwaters
1750	68	shearwater	Footprint	pre_MHW_Web/NCC_11242020_JimsOld_updatedKrill_10052022.csv	Pre	0.00023933242934474	5.71184255609925e-57	2.74168442692764e-55	*	Predators	sooty shearwaters
1751	68	shearwater	Footprint	post_MHW_Web/NCC2_NCC1Matched_10042022.csv	Post	2.77921931132624e-05	5.71184255609925e-57	2.74168442692764e-55	*	Predators	sooty shearwaters
1752	68	shearwater	Footprint	pre_MHW_Web/NCC_11242020_JimsOld_updatedKrill_10052022.csv	Pre	7.91639939587339e-05	5.71184255609925e-57	2.74168442692764e-55	*	Predators	sooty shearwaters
1753	68	shearwater	Footprint	post_MHW_Web/NCC2_NCC1Matched_10042022.csv	Post	2.58856967893074e-06	5.71184255609925e-57	2.74168442692764e-55	*	Predators	sooty shearwaters
1754	68	shearwater	Footprint	pre_MHW_Web/NCC_11242020_JimsOld_updatedKrill_10052022.csv	Pre	0.000168414663166615	5.71184255609925e-57	2.74168442692764e-55	*	Predators	sooty shearwaters
1755	68	shearwater	Footprint	post_MHW_Web/NCC2_NCC1Matched_10042022.csv	Post	1.22180542672011e-05	5.71184255609925e-57	2.74168442692764e-55	*	Predators	sooty shearwaters
1756	68	shearwater	Footprint	pre_MHW_Web/NCC_11242020_JimsOld_updatedKrill_10052022.csv	Pre	0.00016268895403929	5.71184255609925e-57	2.74168442692764e-55	*	Predators	sooty shearwaters
1757	68	shearwater	Footprint	post_MHW_Web/NCC2_NCC1Matched_10042022.csv	Post	1.28926409789351e-05	5.71184255609925e-57	2.74168442692764e-55	*	Predators	sooty shearwaters
1758	68	shearwater	Footprint	pre_MHW_Web/NCC_11242020_JimsOld_updatedKrill_10052022.csv	Pre	0.000375145205603058	5.71184255609925e-57	2.74168442692764e-55	*	Predators	sooty shearwaters
1759	68	shearwater	Footprint	post_MHW_Web/NCC2_NCC1Matched_10042022.csv	Post	6.13821936146464e-05	5.71184255609925e-57	2.74168442692764e-55	*	Predators	sooty shearwaters
1760	68	shearwater	Footprint	pre_MHW_Web/NCC_11242020_JimsOld_updatedKrill_10052022.csv	Pre	9.76425959495526e-05	5.71184255609925e-57	2.74168442692764e-55	*	Predators	sooty shearwaters
1761	68	shearwater	Footprint	post_MHW_Web/NCC2_NCC1Matched_10042022.csv	Post	3.82288561946821e-05	5.71184255609925e-57	2.74168442692764e-55	*	Predators	sooty shearwaters
1762	68	shearwater	Footprint	pre_MHW_Web/NCC_11242020_JimsOld_updatedKrill_10052022.csv	Pre	1.89427578354937e-05	5.71184255609925e-57	2.74168442692764e-55	*	Predators	sooty shearwaters
1763	68	shearwater	Footprint	post_MHW_Web/NCC2_NCC1Matched_10042022.csv	Post	0.000303837502190053	5.71184255609925e-57	2.74168442692764e-55	*	Predators	sooty shearwaters
1764	68	shearwater	Footprint	pre_MHW_Web/NCC_11242020_JimsOld_updatedKrill_10052022.csv	Pre	0.000212683113703326	5.71184255609925e-57	2.74168442692764e-55	*	Predators	sooty shearwaters
1765	68	shearwater	Footprint	post_MHW_Web/NCC2_NCC1Matched_10042022.csv	Post	0.000120156510236844	5.71184255609925e-57	2.74168442692764e-55	*	Predators	sooty shearwaters
1766	68	shearwater	Footprint	pre_MHW_Web/NCC_11242020_JimsOld_updatedKrill_10052022.csv	Pre	0.000962341044520754	5.71184255609925e-57	2.74168442692764e-55	*	Predators	sooty shearwaters
1767	68	shearwater	Footprint	post_MHW_Web/NCC2_NCC1Matched_10042022.csv	Post	3.67414928088114e-05	5.71184255609925e-57	2.74168442692764e-55	*	Predators	sooty shearwaters
1768	68	shearwater	Footprint	pre_MHW_Web/NCC_11242020_JimsOld_updatedKrill_10052022.csv	Pre	6.21057215702581e-05	5.71184255609925e-57	2.74168442692764e-55	*	Predators	sooty shearwaters
1769	68	shearwater	Footprint	post_MHW_Web/NCC2_NCC1Matched_10042022.csv	Post	7.34667046819765e-05	5.71184255609925e-57	2.74168442692764e-55	*	Predators	sooty shearwaters
1770	68	shearwater	Footprint	pre_MHW_Web/NCC_11242020_JimsOld_updatedKrill_10052022.csv	Pre	6.80253181129698e-05	5.71184255609925e-57	2.74168442692764e-55	*	Predators	sooty shearwaters
1771	68	shearwater	Footprint	post_MHW_Web/NCC2_NCC1Matched_10042022.csv	Post	1.53764236475097e-05	5.71184255609925e-57	2.74168442692764e-55	*	Predators	sooty shearwaters
1772	68	shearwater	Footprint	pre_MHW_Web/NCC_11242020_JimsOld_updatedKrill_10052022.csv	Pre	0.000380213871011721	5.71184255609925e-57	2.74168442692764e-55	*	Predators	sooty shearwaters
1773	68	shearwater	Footprint	post_MHW_Web/NCC2_NCC1Matched_10042022.csv	Post	1.45764851573767e-05	5.71184255609925e-57	2.74168442692764e-55	*	Predators	sooty shearwaters
1774	68	shearwater	Footprint	pre_MHW_Web/NCC_11242020_JimsOld_updatedKrill_10052022.csv	Pre	0.000560239049718479	5.71184255609925e-57	2.74168442692764e-55	*	Predators	sooty shearwaters
1775	68	shearwater	Footprint	post_MHW_Web/NCC2_NCC1Matched_10042022.csv	Post	2.36374361069094e-05	5.71184255609925e-57	2.74168442692764e-55	*	Predators	sooty shearwaters
1776	68	shearwater	Footprint	pre_MHW_Web/NCC_11242020_JimsOld_updatedKrill_10052022.csv	Pre	1.8932936597956e-05	5.71184255609925e-57	2.74168442692764e-55	*	Predators	sooty shearwaters
1777	68	shearwater	Footprint	post_MHW_Web/NCC2_NCC1Matched_10042022.csv	Post	1.8247485166667e-05	5.71184255609925e-57	2.74168442692764e-55	*	Predators	sooty shearwaters
1778	68	shearwater	Footprint	pre_MHW_Web/NCC_11242020_JimsOld_updatedKrill_10052022.csv	Pre	0.000234462588196151	5.71184255609925e-57	2.74168442692764e-55	*	Predators	sooty shearwaters
1779	68	shearwater	Footprint	post_MHW_Web/NCC2_NCC1Matched_10042022.csv	Post	0.000255820384574333	5.71184255609925e-57	2.74168442692764e-55	*	Predators	sooty shearwaters
1780	68	shearwater	Footprint	pre_MHW_Web/NCC_11242020_JimsOld_updatedKrill_10052022.csv	Pre	0.000481015399605766	5.71184255609925e-57	2.74168442692764e-55	*	Predators	sooty shearwaters
1781	68	shearwater	Footprint	post_MHW_Web/NCC2_NCC1Matched_10042022.csv	Post	0.000178808739633052	5.71184255609925e-57	2.74168442692764e-55	*	Predators	sooty shearwaters
1782	68	shearwater	Footprint	pre_MHW_Web/NCC_11242020_JimsOld_updatedKrill_10052022.csv	Pre	0.00168806908743825	5.71184255609925e-57	2.74168442692764e-55	*	Predators	sooty shearwaters
1783	68	shearwater	Footprint	post_MHW_Web/NCC2_NCC1Matched_10042022.csv	Post	9.06382254495672e-05	5.71184255609925e-57	2.74168442692764e-55	*	Predators	sooty shearwaters
1784	68	shearwater	Footprint	pre_MHW_Web/NCC_11242020_JimsOld_updatedKrill_10052022.csv	Pre	0.000104683652550409	5.71184255609925e-57	2.74168442692764e-55	*	Predators	sooty shearwaters
1785	68	shearwater	Footprint	post_MHW_Web/NCC2_NCC1Matched_10042022.csv	Post	8.90007092406069e-06	5.71184255609925e-57	2.74168442692764e-55	*	Predators	sooty shearwaters
1786	68	shearwater	Footprint	pre_MHW_Web/NCC_11242020_JimsOld_updatedKrill_10052022.csv	Pre	0.000259608283927156	5.71184255609925e-57	2.74168442692764e-55	*	Predators	sooty shearwaters
1787	68	shearwater	Footprint	post_MHW_Web/NCC2_NCC1Matched_10042022.csv	Post	3.36422844949567e-05	5.71184255609925e-57	2.74168442692764e-55	*	Predators	sooty shearwaters
1788	68	shearwater	Footprint	pre_MHW_Web/NCC_11242020_JimsOld_updatedKrill_10052022.csv	Pre	0.000419604209384009	5.71184255609925e-57	2.74168442692764e-55	*	Predators	sooty shearwaters
1789	68	shearwater	Footprint	post_MHW_Web/NCC2_NCC1Matched_10042022.csv	Post	2.43069615531207e-05	5.71184255609925e-57	2.74168442692764e-55	*	Predators	sooty shearwaters
1790	68	shearwater	Footprint	pre_MHW_Web/NCC_11242020_JimsOld_updatedKrill_10052022.csv	Pre	0.000209929718656195	5.71184255609925e-57	2.74168442692764e-55	*	Predators	sooty shearwaters
1791	68	shearwater	Footprint	post_MHW_Web/NCC2_NCC1Matched_10042022.csv	Post	0.000119096182381267	5.71184255609925e-57	2.74168442692764e-55	*	Predators	sooty shearwaters
1792	68	shearwater	Footprint	pre_MHW_Web/NCC_11242020_JimsOld_updatedKrill_10052022.csv	Pre	0.000298231842979932	5.71184255609925e-57	2.74168442692764e-55	*	Predators	sooty shearwaters
1793	68	shearwater	Footprint	post_MHW_Web/NCC2_NCC1Matched_10042022.csv	Post	9.07557334063949e-05	5.71184255609925e-57	2.74168442692764e-55	*	Predators	sooty shearwaters
1794	68	shearwater	Footprint	pre_MHW_Web/NCC_11242020_JimsOld_updatedKrill_10052022.csv	Pre	7.57308908912916e-05	5.71184255609925e-57	2.74168442692764e-55	*	Predators	sooty shearwaters
1795	68	shearwater	Footprint	post_MHW_Web/NCC2_NCC1Matched_10042022.csv	Post	6.35404484603067e-05	5.71184255609925e-57	2.74168442692764e-55	*	Predators	sooty shearwaters
1796	68	shearwater	Footprint	pre_MHW_Web/NCC_11242020_JimsOld_updatedKrill_10052022.csv	Pre	0.000716321723786995	5.71184255609925e-57	2.74168442692764e-55	*	Predators	sooty shearwaters
1797	68	shearwater	Footprint	post_MHW_Web/NCC2_NCC1Matched_10042022.csv	Post	0.000117938640159614	5.71184255609925e-57	2.74168442692764e-55	*	Predators	sooty shearwaters
1798	68	shearwater	Footprint	pre_MHW_Web/NCC_11242020_JimsOld_updatedKrill_10052022.csv	Pre	0.000449774283814922	5.71184255609925e-57	2.74168442692764e-55	*	Predators	sooty shearwaters
1799	68	shearwater	Footprint	post_MHW_Web/NCC2_NCC1Matched_10042022.csv	Post	0.000304689836329265	5.71184255609925e-57	2.74168442692764e-55	*	Predators	sooty shearwaters
1800	68	shearwater	Footprint	pre_MHW_Web/NCC_11242020_JimsOld_updatedKrill_10052022.csv	Pre	0.000234915811285611	5.71184255609925e-57	2.74168442692764e-55	*	Predators	sooty shearwaters
1801	68	shearwater	Footprint	post_MHW_Web/NCC2_NCC1Matched_10042022.csv	Post	5.08455228304739e-05	5.71184255609925e-57	2.74168442692764e-55	*	Predators	sooty shearwaters
1802	68	shearwater	Footprint	pre_MHW_Web/NCC_11242020_JimsOld_updatedKrill_10052022.csv	Pre	0.000400475311232486	5.71184255609925e-57	2.74168442692764e-55	*	Predators	sooty shearwaters
1803	68	shearwater	Footprint	post_MHW_Web/NCC2_NCC1Matched_10042022.csv	Post	9.5507467133111e-05	5.71184255609925e-57	2.74168442692764e-55	*	Predators	sooty shearwaters
1804	68	shearwater	Footprint	pre_MHW_Web/NCC_11242020_JimsOld_updatedKrill_10052022.csv	Pre	1.143232328598e-05	5.71184255609925e-57	2.74168442692764e-55	*	Predators	sooty shearwaters
1805	68	shearwater	Footprint	post_MHW_Web/NCC2_NCC1Matched_10042022.csv	Post	1.08259292684213e-05	5.71184255609925e-57	2.74168442692764e-55	*	Predators	sooty shearwaters
1806	68	shearwater	Footprint	pre_MHW_Web/NCC_11242020_JimsOld_updatedKrill_10052022.csv	Pre	0.000467344909742197	5.71184255609925e-57	2.74168442692764e-55	*	Predators	sooty shearwaters
1807	68	shearwater	Footprint	post_MHW_Web/NCC2_NCC1Matched_10042022.csv	Post	3.67492725916966e-05	5.71184255609925e-57	2.74168442692764e-55	*	Predators	sooty shearwaters
1808	68	shearwater	Footprint	pre_MHW_Web/NCC_11242020_JimsOld_updatedKrill_10052022.csv	Pre	0.000274338028228896	5.71184255609925e-57	2.74168442692764e-55	*	Predators	sooty shearwaters
1809	68	shearwater	Footprint	post_MHW_Web/NCC2_NCC1Matched_10042022.csv	Post	4.54862507344817e-05	5.71184255609925e-57	2.74168442692764e-55	*	Predators	sooty shearwaters
1810	68	shearwater	Footprint	pre_MHW_Web/NCC_11242020_JimsOld_updatedKrill_10052022.csv	Pre	3.23054945542028e-05	5.71184255609925e-57	2.74168442692764e-55	*	Predators	sooty shearwaters
1811	68	shearwater	Footprint	post_MHW_Web/NCC2_NCC1Matched_10042022.csv	Post	2.03021790257787e-05	5.71184255609925e-57	2.74168442692764e-55	*	Predators	sooty shearwaters
1812	68	shearwater	Footprint	pre_MHW_Web/NCC_11242020_JimsOld_updatedKrill_10052022.csv	Pre	6.25684070096777e-05	5.71184255609925e-57	2.74168442692764e-55	*	Predators	sooty shearwaters
1813	68	shearwater	Footprint	post_MHW_Web/NCC2_NCC1Matched_10042022.csv	Post	3.88181012704578e-05	5.71184255609925e-57	2.74168442692764e-55	*	Predators	sooty shearwaters
1814	68	shearwater	Footprint	post_MHW_Web/NCC2_NCC1Matched_10042022.csv	Post	6.83123067007873e-05	5.71184255609925e-57	2.74168442692764e-55	*	Predators	sooty shearwaters
1815	68	shearwater	Footprint	post_MHW_Web/NCC2_NCC1Matched_10042022.csv	Post	1.159144264647e-05	5.71184255609925e-57	2.74168442692764e-55	*	Predators	sooty shearwaters
1816	68	shearwater	Footprint	post_MHW_Web/NCC2_NCC1Matched_10042022.csv	Post	5.24508548018807e-05	5.71184255609925e-57	2.74168442692764e-55	*	Predators	sooty shearwaters
1817	68	shearwater	Footprint	post_MHW_Web/NCC2_NCC1Matched_10042022.csv	Post	4.90644912983576e-05	5.71184255609925e-57	2.74168442692764e-55	*	Predators	sooty shearwaters
1818	68	shearwater	Footprint	post_MHW_Web/NCC2_NCC1Matched_10042022.csv	Post	7.3245696329988e-05	5.71184255609925e-57	2.74168442692764e-55	*	Predators	sooty shearwaters
1819	68	shearwater	Footprint	post_MHW_Web/NCC2_NCC1Matched_10042022.csv	Post	5.62258556961332e-05	5.71184255609925e-57	2.74168442692764e-55	*	Predators	sooty shearwaters
1820	68	shearwater	Footprint	post_MHW_Web/NCC2_NCC1Matched_10042022.csv	Post	3.57192238340516e-05	5.71184255609925e-57	2.74168442692764e-55	*	Predators	sooty shearwaters
1821	68	shearwater	Footprint	post_MHW_Web/NCC2_NCC1Matched_10042022.csv	Post	0.000210958391582113	5.71184255609925e-57	2.74168442692764e-55	*	Predators	sooty shearwaters
1822	68	shearwater	Footprint	post_MHW_Web/NCC2_NCC1Matched_10042022.csv	Post	4.34708305067084e-05	5.71184255609925e-57	2.74168442692764e-55	*	Predators	sooty shearwaters
1823	68	shearwater	Footprint	post_MHW_Web/NCC2_NCC1Matched_10042022.csv	Post	2.80097401001153e-05	5.71184255609925e-57	2.74168442692764e-55	*	Predators	sooty shearwaters
1824	68	shearwater	Footprint	post_MHW_Web/NCC2_NCC1Matched_10042022.csv	Post	0.000195121193684087	5.71184255609925e-57	2.74168442692764e-55	*	Predators	sooty shearwaters
1825	68	shearwater	Footprint	post_MHW_Web/NCC2_NCC1Matched_10042022.csv	Post	1.33699342712976e-05	5.71184255609925e-57	2.74168442692764e-55	*	Predators	sooty shearwaters
1826	68	shearwater	Footprint	post_MHW_Web/NCC2_NCC1Matched_10042022.csv	Post	6.23217391638916e-05	5.71184255609925e-57	2.74168442692764e-55	*	Predators	sooty shearwaters
1827	68	shearwater	Footprint	post_MHW_Web/NCC2_NCC1Matched_10042022.csv	Post	1.92293986491663e-05	5.71184255609925e-57	2.74168442692764e-55	*	Predators	sooty shearwaters
1828	68	shearwater	Footprint	post_MHW_Web/NCC2_NCC1Matched_10042022.csv	Post	1.14895097240242e-05	5.71184255609925e-57	2.74168442692764e-55	*	Predators	sooty shearwaters
1829	68	shearwater	Footprint	post_MHW_Web/NCC2_NCC1Matched_10042022.csv	Post	1.20319077140075e-05	5.71184255609925e-57	2.74168442692764e-55	*	Predators	sooty shearwaters
1830	68	shearwater	Footprint	post_MHW_Web/NCC2_NCC1Matched_10042022.csv	Post	1.07036999477065e-05	5.71184255609925e-57	2.74168442692764e-55	*	Predators	sooty shearwaters
1831	68	shearwater	Footprint	post_MHW_Web/NCC2_NCC1Matched_10042022.csv	Post	0.000142512343674422	5.71184255609925e-57	2.74168442692764e-55	*	Predators	sooty shearwaters
1832	68	shearwater	Footprint	post_MHW_Web/NCC2_NCC1Matched_10042022.csv	Post	8.28570335326648e-05	5.71184255609925e-57	2.74168442692764e-55	*	Predators	sooty shearwaters
1833	68	shearwater	Footprint	post_MHW_Web/NCC2_NCC1Matched_10042022.csv	Post	3.02304711476404e-05	5.71184255609925e-57	2.74168442692764e-55	*	Predators	sooty shearwaters
1834	68	shearwater	Footprint	post_MHW_Web/NCC2_NCC1Matched_10042022.csv	Post	0.000125942287513863	5.71184255609925e-57	2.74168442692764e-55	*	Predators	sooty shearwaters
1835	68	shearwater	Footprint	post_MHW_Web/NCC2_NCC1Matched_10042022.csv	Post	4.30757723294563e-05	5.71184255609925e-57	2.74168442692764e-55	*	Predators	sooty shearwaters
1836	68	shearwater	Footprint	post_MHW_Web/NCC2_NCC1Matched_10042022.csv	Post	2.2528033100097e-05	5.71184255609925e-57	2.74168442692764e-55	*	Predators	sooty shearwaters
1837	68	shearwater	Footprint	post_MHW_Web/NCC2_NCC1Matched_10042022.csv	Post	5.14732696214141e-05	5.71184255609925e-57	2.74168442692764e-55	*	Predators	sooty shearwaters
1838	68	shearwater	Footprint	post_MHW_Web/NCC2_NCC1Matched_10042022.csv	Post	4.92919528109599e-05	5.71184255609925e-57	2.74168442692764e-55	*	Predators	sooty shearwaters
1839	68	shearwater	Footprint	post_MHW_Web/NCC2_NCC1Matched_10042022.csv	Post	0.00013283585493473	5.71184255609925e-57	2.74168442692764e-55	*	Predators	sooty shearwaters
1840	68	shearwater	Footprint	post_MHW_Web/NCC2_NCC1Matched_10042022.csv	Post	3.27947365426958e-05	5.71184255609925e-57	2.74168442692764e-55	*	Predators	sooty shearwaters
1841	68	shearwater	Footprint	post_MHW_Web/NCC2_NCC1Matched_10042022.csv	Post	3.19523591008265e-05	5.71184255609925e-57	2.74168442692764e-55	*	Predators	sooty shearwaters
1842	68	shearwater	Footprint	post_MHW_Web/NCC2_NCC1Matched_10042022.csv	Post	4.52033308061531e-05	5.71184255609925e-57	2.74168442692764e-55	*	Predators	sooty shearwaters
1843	68	shearwater	Footprint	post_MHW_Web/NCC2_NCC1Matched_10042022.csv	Post	9.53371462175431e-05	5.71184255609925e-57	2.74168442692764e-55	*	Predators	sooty shearwaters
1844	68	shearwater	Footprint	post_MHW_Web/NCC2_NCC1Matched_10042022.csv	Post	9.88384284394126e-06	5.71184255609925e-57	2.74168442692764e-55	*	Predators	sooty shearwaters
1845	68	shearwater	Footprint	post_MHW_Web/NCC2_NCC1Matched_10042022.csv	Post	2.71929494420313e-06	5.71184255609925e-57	2.74168442692764e-55	*	Predators	sooty shearwaters
1846	68	shearwater	Footprint	post_MHW_Web/NCC2_NCC1Matched_10042022.csv	Post	9.01653779734926e-05	5.71184255609925e-57	2.74168442692764e-55	*	Predators	sooty shearwaters
1847	68	shearwater	Footprint	post_MHW_Web/NCC2_NCC1Matched_10042022.csv	Post	3.29144963571877e-05	5.71184255609925e-57	2.74168442692764e-55	*	Predators	sooty shearwaters
1848	68	shearwater	Footprint	post_MHW_Web/NCC2_NCC1Matched_10042022.csv	Post	4.28070086127098e-05	5.71184255609925e-57	2.74168442692764e-55	*	Predators	sooty shearwaters
1849	68	shearwater	Footprint	post_MHW_Web/NCC2_NCC1Matched_10042022.csv	Post	8.98376211694313e-05	5.71184255609925e-57	2.74168442692764e-55	*	Predators	sooty shearwaters
1850	68	shearwater	Footprint	post_MHW_Web/NCC2_NCC1Matched_10042022.csv	Post	6.10904147152082e-05	5.71184255609925e-57	2.74168442692764e-55	*	Predators	sooty shearwaters
1851	68	shearwater	Footprint	post_MHW_Web/NCC2_NCC1Matched_10042022.csv	Post	1.47832607202755e-05	5.71184255609925e-57	2.74168442692764e-55	*	Predators	sooty shearwaters
1852	68	shearwater	Footprint	post_MHW_Web/NCC2_NCC1Matched_10042022.csv	Post	2.16628492829401e-05	5.71184255609925e-57	2.74168442692764e-55	*	Predators	sooty shearwaters
1853	68	shearwater	Footprint	post_MHW_Web/NCC2_NCC1Matched_10042022.csv	Post	1.01257213920608e-05	5.71184255609925e-57	2.74168442692764e-55	*	Predators	sooty shearwaters
1854	68	shearwater	Footprint	post_MHW_Web/NCC2_NCC1Matched_10042022.csv	Post	3.32570083594173e-05	5.71184255609925e-57	2.74168442692764e-55	*	Predators	sooty shearwaters
1855	68	shearwater	Footprint	post_MHW_Web/NCC2_NCC1Matched_10042022.csv	Post	1.89852626905681e-05	5.71184255609925e-57	2.74168442692764e-55	*	Predators	sooty shearwaters
1856	68	shearwater	Footprint	post_MHW_Web/NCC2_NCC1Matched_10042022.csv	Post	7.49742750243241e-06	5.71184255609925e-57	2.74168442692764e-55	*	Predators	sooty shearwaters
1857	68	shearwater	Footprint	post_MHW_Web/NCC2_NCC1Matched_10042022.csv	Post	9.92586478336767e-05	5.71184255609925e-57	2.74168442692764e-55	*	Predators	sooty shearwaters
1858	68	shearwater	Footprint	post_MHW_Web/NCC2_NCC1Matched_10042022.csv	Post	6.13084156165131e-05	5.71184255609925e-57	2.74168442692764e-55	*	Predators	sooty shearwaters
1859	68	shearwater	Footprint	post_MHW_Web/NCC2_NCC1Matched_10042022.csv	Post	1.61395808732519e-05	5.71184255609925e-57	2.74168442692764e-55	*	Predators	sooty shearwaters
1860	68	shearwater	Footprint	post_MHW_Web/NCC2_NCC1Matched_10042022.csv	Post	2.92286934925586e-05	5.71184255609925e-57	2.74168442692764e-55	*	Predators	sooty shearwaters
1861	68	shearwater	Footprint	post_MHW_Web/NCC2_NCC1Matched_10042022.csv	Post	0.00021646347023903	5.71184255609925e-57	2.74168442692764e-55	*	Predators	sooty shearwaters
1862	68	shearwater	Footprint	post_MHW_Web/NCC2_NCC1Matched_10042022.csv	Post	7.42159653523394e-05	5.71184255609925e-57	2.74168442692764e-55	*	Predators	sooty shearwaters
1863	68	shearwater	Footprint	post_MHW_Web/NCC2_NCC1Matched_10042022.csv	Post	0.000128292550662919	5.71184255609925e-57	2.74168442692764e-55	*	Predators	sooty shearwaters
1864	68	shearwater	Footprint	post_MHW_Web/NCC2_NCC1Matched_10042022.csv	Post	0.000135548307109953	5.71184255609925e-57	2.74168442692764e-55	*	Predators	sooty shearwaters
1865	68	shearwater	Footprint	post_MHW_Web/NCC2_NCC1Matched_10042022.csv	Post	0.000113165205022759	5.71184255609925e-57	2.74168442692764e-55	*	Predators	sooty shearwaters
1866	68	shearwater	Footprint	post_MHW_Web/NCC2_NCC1Matched_10042022.csv	Post	0.00016976243220501	5.71184255609925e-57	2.74168442692764e-55	*	Predators	sooty shearwaters
1867	68	shearwater	Footprint	post_MHW_Web/NCC2_NCC1Matched_10042022.csv	Post	2.65122871063961e-05	5.71184255609925e-57	2.74168442692764e-55	*	Predators	sooty shearwaters
1868	68	shearwater	Footprint	post_MHW_Web/NCC2_NCC1Matched_10042022.csv	Post	7.48074261145853e-05	5.71184255609925e-57	2.74168442692764e-55	*	Predators	sooty shearwaters
1869	68	shearwater	Footprint	post_MHW_Web/NCC2_NCC1Matched_10042022.csv	Post	1.19024213613105e-05	5.71184255609925e-57	2.74168442692764e-55	*	Predators	sooty shearwaters
1870	68	shearwater	Footprint	post_MHW_Web/NCC2_NCC1Matched_10042022.csv	Post	0.000173878181992985	5.71184255609925e-57	2.74168442692764e-55	*	Predators	sooty shearwaters
1871	68	shearwater	Footprint	post_MHW_Web/NCC2_NCC1Matched_10042022.csv	Post	1.01695720681408e-05	5.71184255609925e-57	2.74168442692764e-55	*	Predators	sooty shearwaters
1872	68	shearwater	Footprint	post_MHW_Web/NCC2_NCC1Matched_10042022.csv	Post	2.44359224366119e-05	5.71184255609925e-57	2.74168442692764e-55	*	Predators	sooty shearwaters
1873	68	shearwater	Footprint	post_MHW_Web/NCC2_NCC1Matched_10042022.csv	Post	2.85910737923778e-05	5.71184255609925e-57	2.74168442692764e-55	*	Predators	sooty shearwaters
1874	68	shearwater	Footprint	post_MHW_Web/NCC2_NCC1Matched_10042022.csv	Post	2.81889600665721e-05	5.71184255609925e-57	2.74168442692764e-55	*	Predators	sooty shearwaters
1875	68	shearwater	Footprint	post_MHW_Web/NCC2_NCC1Matched_10042022.csv	Post	1.31949356383978e-05	5.71184255609925e-57	2.74168442692764e-55	*	Predators	sooty shearwaters
1876	68	shearwater	Footprint	post_MHW_Web/NCC2_NCC1Matched_10042022.csv	Post	3.77901647675895e-05	5.71184255609925e-57	2.74168442692764e-55	*	Predators	sooty shearwaters
1877	68	shearwater	Footprint	post_MHW_Web/NCC2_NCC1Matched_10042022.csv	Post	6.41536380674155e-05	5.71184255609925e-57	2.74168442692764e-55	*	Predators	sooty shearwaters
1878	68	shearwater	Footprint	post_MHW_Web/NCC2_NCC1Matched_10042022.csv	Post	5.67094901311889e-05	5.71184255609925e-57	2.74168442692764e-55	*	Predators	sooty shearwaters
1879	68	shearwater	Footprint	post_MHW_Web/NCC2_NCC1Matched_10042022.csv	Post	8.5556326236961e-05	5.71184255609925e-57	2.74168442692764e-55	*	Predators	sooty shearwaters
1880	68	shearwater	Footprint	post_MHW_Web/NCC2_NCC1Matched_10042022.csv	Post	7.62035385425063e-05	5.71184255609925e-57	2.74168442692764e-55	*	Predators	sooty shearwaters
1881	68	shearwater	Footprint	post_MHW_Web/NCC2_NCC1Matched_10042022.csv	Post	4.97869612568206e-05	5.71184255609925e-57	2.74168442692764e-55	*	Predators	sooty shearwaters
1882	68	shearwater	Footprint	post_MHW_Web/NCC2_NCC1Matched_10042022.csv	Post	1.69631220599978e-05	5.71184255609925e-57	2.74168442692764e-55	*	Predators	sooty shearwaters
1883	68	shearwater	Footprint	post_MHW_Web/NCC2_NCC1Matched_10042022.csv	Post	8.55403058286998e-05	5.71184255609925e-57	2.74168442692764e-55	*	Predators	sooty shearwaters
1884	68	shearwater	Footprint	post_MHW_Web/NCC2_NCC1Matched_10042022.csv	Post	6.98393986002395e-05	5.71184255609925e-57	2.74168442692764e-55	*	Predators	sooty shearwaters
1885	68	shearwater	Footprint	post_MHW_Web/NCC2_NCC1Matched_10042022.csv	Post	0.000151009899385463	5.71184255609925e-57	2.74168442692764e-55	*	Predators	sooty shearwaters
1886	68	shearwater	Footprint	post_MHW_Web/NCC2_NCC1Matched_10042022.csv	Post	2.75060286301794e-05	5.71184255609925e-57	2.74168442692764e-55	*	Predators	sooty shearwaters
1887	68	shearwater	Footprint	post_MHW_Web/NCC2_NCC1Matched_10042022.csv	Post	4.45942635299176e-05	5.71184255609925e-57	2.74168442692764e-55	*	Predators	sooty shearwaters
1888	68	shearwater	Footprint	post_MHW_Web/NCC2_NCC1Matched_10042022.csv	Post	1.66483010195695e-05	5.71184255609925e-57	2.74168442692764e-55	*	Predators	sooty shearwaters
1889	68	shearwater	Footprint	post_MHW_Web/NCC2_NCC1Matched_10042022.csv	Post	2.59027448645727e-05	5.71184255609925e-57	2.74168442692764e-55	*	Predators	sooty shearwaters
1890	68	shearwater	Footprint	post_MHW_Web/NCC2_NCC1Matched_10042022.csv	Post	6.73818781635472e-05	5.71184255609925e-57	2.74168442692764e-55	*	Predators	sooty shearwaters
1891	68	shearwater	Footprint	post_MHW_Web/NCC2_NCC1Matched_10042022.csv	Post	1.14270878417341e-05	5.71184255609925e-57	2.74168442692764e-55	*	Predators	sooty shearwaters
1892	68	shearwater	Footprint	post_MHW_Web/NCC2_NCC1Matched_10042022.csv	Post	2.13536828855882e-05	5.71184255609925e-57	2.74168442692764e-55	*	Predators	sooty shearwaters
1893	68	shearwater	Footprint	post_MHW_Web/NCC2_NCC1Matched_10042022.csv	Post	0.000210195158208972	5.71184255609925e-57	2.74168442692764e-55	*	Predators	sooty shearwaters
1894	68	shearwater	Footprint	post_MHW_Web/NCC2_NCC1Matched_10042022.csv	Post	6.73156318810662e-05	5.71184255609925e-57	2.74168442692764e-55	*	Predators	sooty shearwaters
1895	68	shearwater	Footprint	post_MHW_Web/NCC2_NCC1Matched_10042022.csv	Post	3.96916041044461e-05	5.71184255609925e-57	2.74168442692764e-55	*	Predators	sooty shearwaters
1896	68	shearwater	Footprint	post_MHW_Web/NCC2_NCC1Matched_10042022.csv	Post	5.55383979217424e-06	5.71184255609925e-57	2.74168442692764e-55	*	Predators	sooty shearwaters
1897	68	shearwater	Footprint	post_MHW_Web/NCC2_NCC1Matched_10042022.csv	Post	4.57463092753062e-05	5.71184255609925e-57	2.74168442692764e-55	*	Predators	sooty shearwaters
1898	68	shearwater	Footprint	post_MHW_Web/NCC2_NCC1Matched_10042022.csv	Post	6.52891257644419e-05	5.71184255609925e-57	2.74168442692764e-55	*	Predators	sooty shearwaters
1899	68	shearwater	Footprint	post_MHW_Web/NCC2_NCC1Matched_10042022.csv	Post	0.000132322626639813	5.71184255609925e-57	2.74168442692764e-55	*	Predators	sooty shearwaters
1900	68	shearwater	Footprint	post_MHW_Web/NCC2_NCC1Matched_10042022.csv	Post	6.19575890168453e-05	5.71184255609925e-57	2.74168442692764e-55	*	Predators	sooty shearwaters
1901	68	shearwater	Footprint	post_MHW_Web/NCC2_NCC1Matched_10042022.csv	Post	1.69338721361884e-05	5.71184255609925e-57	2.74168442692764e-55	*	Predators	sooty shearwaters
1902	68	shearwater	Footprint	post_MHW_Web/NCC2_NCC1Matched_10042022.csv	Post	2.17799778481267e-05	5.71184255609925e-57	2.74168442692764e-55	*	Predators	sooty shearwaters
1903	68	shearwater	Footprint	post_MHW_Web/NCC2_NCC1Matched_10042022.csv	Post	1.06576801878313e-05	5.71184255609925e-57	2.74168442692764e-55	*	Predators	sooty shearwaters
1904	68	shearwater	Footprint	post_MHW_Web/NCC2_NCC1Matched_10042022.csv	Post	8.98740662699849e-05	5.71184255609925e-57	2.74168442692764e-55	*	Predators	sooty shearwaters
1905	68	shearwater	Footprint	post_MHW_Web/NCC2_NCC1Matched_10042022.csv	Post	7.29619086120058e-05	5.71184255609925e-57	2.74168442692764e-55	*	Predators	sooty shearwaters
1906	68	shearwater	Footprint	post_MHW_Web/NCC2_NCC1Matched_10042022.csv	Post	1.17674391171535e-05	5.71184255609925e-57	2.74168442692764e-55	*	Predators	sooty shearwaters
1907	68	shearwater	Footprint	post_MHW_Web/NCC2_NCC1Matched_10042022.csv	Post	9.18522779399654e-05	5.71184255609925e-57	2.74168442692764e-55	*	Predators	sooty shearwaters
1908	68	shearwater	Footprint	post_MHW_Web/NCC2_NCC1Matched_10042022.csv	Post	0.000310966189679165	5.71184255609925e-57	2.74168442692764e-55	*	Predators	sooty shearwaters
1909	68	shearwater	Footprint	post_MHW_Web/NCC2_NCC1Matched_10042022.csv	Post	9.88058227632802e-05	5.71184255609925e-57	2.74168442692764e-55	*	Predators	sooty shearwaters
1910	68	shearwater	Footprint	post_MHW_Web/NCC2_NCC1Matched_10042022.csv	Post	5.07792665811844e-05	5.71184255609925e-57	2.74168442692764e-55	*	Predators	sooty shearwaters
1911	68	shearwater	Footprint	post_MHW_Web/NCC2_NCC1Matched_10042022.csv	Post	2.30741963696002e-05	5.71184255609925e-57	2.74168442692764e-55	*	Predators	sooty shearwaters
1912	68	shearwater	Footprint	post_MHW_Web/NCC2_NCC1Matched_10042022.csv	Post	4.77752541133063e-05	5.71184255609925e-57	2.74168442692764e-55	*	Predators	sooty shearwaters
1913	68	shearwater	Footprint	post_MHW_Web/NCC2_NCC1Matched_10042022.csv	Post	2.5233931607706e-05	5.71184255609925e-57	2.74168442692764e-55	*	Predators	sooty shearwaters
1914	68	shearwater	Footprint	post_MHW_Web/NCC2_NCC1Matched_10042022.csv	Post	5.23095219952656e-05	5.71184255609925e-57	2.74168442692764e-55	*	Predators	sooty shearwaters
1915	68	shearwater	Footprint	post_MHW_Web/NCC2_NCC1Matched_10042022.csv	Post	2.70849256272179e-05	5.71184255609925e-57	2.74168442692764e-55	*	Predators	sooty shearwaters
1916	68	shearwater	Footprint	post_MHW_Web/NCC2_NCC1Matched_10042022.csv	Post	1.33299475435577e-05	5.71184255609925e-57	2.74168442692764e-55	*	Predators	sooty shearwaters
1917	68	shearwater	Footprint	post_MHW_Web/NCC2_NCC1Matched_10042022.csv	Post	1.35013066757723e-05	5.71184255609925e-57	2.74168442692764e-55	*	Predators	sooty shearwaters
1918	68	shearwater	Footprint	post_MHW_Web/NCC2_NCC1Matched_10042022.csv	Post	0.000165804490362523	5.71184255609925e-57	2.74168442692764e-55	*	Predators	sooty shearwaters
1919	68	shearwater	Footprint	post_MHW_Web/NCC2_NCC1Matched_10042022.csv	Post	2.18141966223706e-05	5.71184255609925e-57	2.74168442692764e-55	*	Predators	sooty shearwaters
1920	68	shearwater	Footprint	post_MHW_Web/NCC2_NCC1Matched_10042022.csv	Post	5.99762785096445e-05	5.71184255609925e-57	2.74168442692764e-55	*	Predators	sooty shearwaters
1921	68	shearwater	Footprint	post_MHW_Web/NCC2_NCC1Matched_10042022.csv	Post	4.57770477453956e-05	5.71184255609925e-57	2.74168442692764e-55	*	Predators	sooty shearwaters
1922	68	shearwater	Footprint	post_MHW_Web/NCC2_NCC1Matched_10042022.csv	Post	6.69219456556532e-05	5.71184255609925e-57	2.74168442692764e-55	*	Predators	sooty shearwaters
1923	68	shearwater	Footprint	post_MHW_Web/NCC2_NCC1Matched_10042022.csv	Post	7.37044625298933e-05	5.71184255609925e-57	2.74168442692764e-55	*	Predators	sooty shearwaters
1924	68	shearwater	Footprint	post_MHW_Web/NCC2_NCC1Matched_10042022.csv	Post	6.14356218196596e-05	5.71184255609925e-57	2.74168442692764e-55	*	Predators	sooty shearwaters
1925	68	shearwater	Footprint	post_MHW_Web/NCC2_NCC1Matched_10042022.csv	Post	0.000189808700495262	5.71184255609925e-57	2.74168442692764e-55	*	Predators	sooty shearwaters
1926	68	shearwater	Footprint	post_MHW_Web/NCC2_NCC1Matched_10042022.csv	Post	0.000294847715180507	5.71184255609925e-57	2.74168442692764e-55	*	Predators	sooty shearwaters
1927	68	shearwater	Footprint	post_MHW_Web/NCC2_NCC1Matched_10042022.csv	Post	8.11159515589001e-06	5.71184255609925e-57	2.74168442692764e-55	*	Predators	sooty shearwaters
1928	68	shearwater	Footprint	post_MHW_Web/NCC2_NCC1Matched_10042022.csv	Post	0.000149181619732629	5.71184255609925e-57	2.74168442692764e-55	*	Predators	sooty shearwaters
1929	68	shearwater	Footprint	post_MHW_Web/NCC2_NCC1Matched_10042022.csv	Post	6.60764899324959e-05	5.71184255609925e-57	2.74168442692764e-55	*	Predators	sooty shearwaters
1930	68	shearwater	Footprint	post_MHW_Web/NCC2_NCC1Matched_10042022.csv	Post	0.00010653401386151	5.71184255609925e-57	2.74168442692764e-55	*	Predators	sooty shearwaters
1931	68	shearwater	Footprint	post_MHW_Web/NCC2_NCC1Matched_10042022.csv	Post	1.16939779371058e-05	5.71184255609925e-57	2.74168442692764e-55	*	Predators	sooty shearwaters
1932	68	shearwater	Footprint	post_MHW_Web/NCC2_NCC1Matched_10042022.csv	Post	1.53105615125933e-05	5.71184255609925e-57	2.74168442692764e-55	*	Predators	sooty shearwaters
1933	68	shearwater	Footprint	post_MHW_Web/NCC2_NCC1Matched_10042022.csv	Post	3.35081172924783e-05	5.71184255609925e-57	2.74168442692764e-55	*	Predators	sooty shearwaters
1934	68	shearwater	Footprint	post_MHW_Web/NCC2_NCC1Matched_10042022.csv	Post	5.28039626172991e-05	5.71184255609925e-57	2.74168442692764e-55	*	Predators	sooty shearwaters
1935	68	shearwater	Footprint	post_MHW_Web/NCC2_NCC1Matched_10042022.csv	Post	4.26519816596175e-05	5.71184255609925e-57	2.74168442692764e-55	*	Predators	sooty shearwaters
1936	68	shearwater	Footprint	post_MHW_Web/NCC2_NCC1Matched_10042022.csv	Post	1.84740838785351e-05	5.71184255609925e-57	2.74168442692764e-55	*	Predators	sooty shearwaters
1937	68	shearwater	Footprint	post_MHW_Web/NCC2_NCC1Matched_10042022.csv	Post	0.000108904410136732	5.71184255609925e-57	2.74168442692764e-55	*	Predators	sooty shearwaters
1938	68	shearwater	Footprint	post_MHW_Web/NCC2_NCC1Matched_10042022.csv	Post	8.3074624910289e-05	5.71184255609925e-57	2.74168442692764e-55	*	Predators	sooty shearwaters
1939	68	shearwater	Footprint	post_MHW_Web/NCC2_NCC1Matched_10042022.csv	Post	5.28878181696122e-05	5.71184255609925e-57	2.74168442692764e-55	*	Predators	sooty shearwaters
1940	68	shearwater	Footprint	post_MHW_Web/NCC2_NCC1Matched_10042022.csv	Post	1.08844877868607e-05	5.71184255609925e-57	2.74168442692764e-55	*	Predators	sooty shearwaters
1941	68	shearwater	Footprint	post_MHW_Web/NCC2_NCC1Matched_10042022.csv	Post	9.13106251225836e-05	5.71184255609925e-57	2.74168442692764e-55	*	Predators	sooty shearwaters
1942	68	shearwater	Footprint	post_MHW_Web/NCC2_NCC1Matched_10042022.csv	Post	3.99456380454285e-05	5.71184255609925e-57	2.74168442692764e-55	*	Predators	sooty shearwaters
1943	68	shearwater	Footprint	post_MHW_Web/NCC2_NCC1Matched_10042022.csv	Post	3.09105281853908e-06	5.71184255609925e-57	2.74168442692764e-55	*	Predators	sooty shearwaters
1944	68	shearwater	Footprint	post_MHW_Web/NCC2_NCC1Matched_10042022.csv	Post	2.90824983644495e-05	5.71184255609925e-57	2.74168442692764e-55	*	Predators	sooty shearwaters
1945	68	shearwater	Footprint	post_MHW_Web/NCC2_NCC1Matched_10042022.csv	Post	5.43560734897723e-05	5.71184255609925e-57	2.74168442692764e-55	*	Predators	sooty shearwaters
1946	68	shearwater	Footprint	post_MHW_Web/NCC2_NCC1Matched_10042022.csv	Post	1.93491718048403e-05	5.71184255609925e-57	2.74168442692764e-55	*	Predators	sooty shearwaters
1947	68	shearwater	Footprint	post_MHW_Web/NCC2_NCC1Matched_10042022.csv	Post	5.15317135593017e-05	5.71184255609925e-57	2.74168442692764e-55	*	Predators	sooty shearwaters
1948	68	shearwater	Footprint	post_MHW_Web/NCC2_NCC1Matched_10042022.csv	Post	6.3787418822072e-05	5.71184255609925e-57	2.74168442692764e-55	*	Predators	sooty shearwaters
1949	68	shearwater	Footprint	post_MHW_Web/NCC2_NCC1Matched_10042022.csv	Post	6.24265920609155e-05	5.71184255609925e-57	2.74168442692764e-55	*	Predators	sooty shearwaters
1950	68	shearwater	Footprint	post_MHW_Web/NCC2_NCC1Matched_10042022.csv	Post	1.45008091010425e-05	5.71184255609925e-57	2.74168442692764e-55	*	Predators	sooty shearwaters
1951	68	shearwater	Footprint	post_MHW_Web/NCC2_NCC1Matched_10042022.csv	Post	0.000183932694504216	5.71184255609925e-57	2.74168442692764e-55	*	Predators	sooty shearwaters
1952	68	shearwater	Footprint	post_MHW_Web/NCC2_NCC1Matched_10042022.csv	Post	3.41785249385367e-05	5.71184255609925e-57	2.74168442692764e-55	*	Predators	sooty shearwaters
1953	68	shearwater	Footprint	post_MHW_Web/NCC2_NCC1Matched_10042022.csv	Post	6.51468982685438e-05	5.71184255609925e-57	2.74168442692764e-55	*	Predators	sooty shearwaters
1954	68	shearwater	Footprint	post_MHW_Web/NCC2_NCC1Matched_10042022.csv	Post	1.88845041666608e-05	5.71184255609925e-57	2.74168442692764e-55	*	Predators	sooty shearwaters
1955	68	shearwater	Footprint	post_MHW_Web/NCC2_NCC1Matched_10042022.csv	Post	4.80139462097906e-06	5.71184255609925e-57	2.74168442692764e-55	*	Predators	sooty shearwaters
1956	68	shearwater	Footprint	post_MHW_Web/NCC2_NCC1Matched_10042022.csv	Post	2.23539651214984e-05	5.71184255609925e-57	2.74168442692764e-55	*	Predators	sooty shearwaters
1957	68	shearwater	Footprint	post_MHW_Web/NCC2_NCC1Matched_10042022.csv	Post	2.1140489074786e-05	5.71184255609925e-57	2.74168442692764e-55	*	Predators	sooty shearwaters
1958	68	shearwater	Footprint	post_MHW_Web/NCC2_NCC1Matched_10042022.csv	Post	6.87995326196617e-05	5.71184255609925e-57	2.74168442692764e-55	*	Predators	sooty shearwaters
1959	68	shearwater	Footprint	post_MHW_Web/NCC2_NCC1Matched_10042022.csv	Post	8.5660535332322e-05	5.71184255609925e-57	2.74168442692764e-55	*	Predators	sooty shearwaters
1960	68	shearwater	Footprint	post_MHW_Web/NCC2_NCC1Matched_10042022.csv	Post	2.22920881261797e-05	5.71184255609925e-57	2.74168442692764e-55	*	Predators	sooty shearwaters
1961	68	shearwater	Footprint	post_MHW_Web/NCC2_NCC1Matched_10042022.csv	Post	1.77621910822671e-05	5.71184255609925e-57	2.74168442692764e-55	*	Predators	sooty shearwaters
1962	68	shearwater	Footprint	post_MHW_Web/NCC2_NCC1Matched_10042022.csv	Post	1.92282456996745e-05	5.71184255609925e-57	2.74168442692764e-55	*	Predators	sooty shearwaters
1963	68	shearwater	Footprint	post_MHW_Web/NCC2_NCC1Matched_10042022.csv	Post	3.17240206861066e-05	5.71184255609925e-57	2.74168442692764e-55	*	Predators	sooty shearwaters
1964	68	shearwater	Footprint	post_MHW_Web/NCC2_NCC1Matched_10042022.csv	Post	6.04969863323007e-05	5.71184255609925e-57	2.74168442692764e-55	*	Predators	sooty shearwaters
1965	68	shearwater	Footprint	post_MHW_Web/NCC2_NCC1Matched_10042022.csv	Post	2.84937388095934e-05	5.71184255609925e-57	2.74168442692764e-55	*	Predators	sooty shearwaters
1966	68	shearwater	Footprint	post_MHW_Web/NCC2_NCC1Matched_10042022.csv	Post	4.54433068593271e-05	5.71184255609925e-57	2.74168442692764e-55	*	Predators	sooty shearwaters
1967	68	shearwater	Footprint	post_MHW_Web/NCC2_NCC1Matched_10042022.csv	Post	5.10057059726373e-05	5.71184255609925e-57	2.74168442692764e-55	*	Predators	sooty shearwaters
1968	68	shearwater	Footprint	post_MHW_Web/NCC2_NCC1Matched_10042022.csv	Post	3.35115836456021e-05	5.71184255609925e-57	2.74168442692764e-55	*	Predators	sooty shearwaters
1969	68	shearwater	Footprint	post_MHW_Web/NCC2_NCC1Matched_10042022.csv	Post	5.55256034374479e-05	5.71184255609925e-57	2.74168442692764e-55	*	Predators	sooty shearwaters
1970	68	shearwater	Footprint	post_MHW_Web/NCC2_NCC1Matched_10042022.csv	Post	2.62633587700041e-05	5.71184255609925e-57	2.74168442692764e-55	*	Predators	sooty shearwaters
1971	68	shearwater	Footprint	post_MHW_Web/NCC2_NCC1Matched_10042022.csv	Post	7.25708039745313e-05	5.71184255609925e-57	2.74168442692764e-55	*	Predators	sooty shearwaters
1972	68	shearwater	Footprint	post_MHW_Web/NCC2_NCC1Matched_10042022.csv	Post	7.23387865034324e-05	5.71184255609925e-57	2.74168442692764e-55	*	Predators	sooty shearwaters
1973	68	shearwater	Footprint	post_MHW_Web/NCC2_NCC1Matched_10042022.csv	Post	2.73485374225814e-05	5.71184255609925e-57	2.74168442692764e-55	*	Predators	sooty shearwaters
1974	68	shearwater	Footprint	post_MHW_Web/NCC2_NCC1Matched_10042022.csv	Post	3.40455397391328e-06	5.71184255609925e-57	2.74168442692764e-55	*	Predators	sooty shearwaters
1975	68	shearwater	Footprint	post_MHW_Web/NCC2_NCC1Matched_10042022.csv	Post	1.36845696026508e-05	5.71184255609925e-57	2.74168442692764e-55	*	Predators	sooty shearwaters
1976	68	shearwater	Footprint	post_MHW_Web/NCC2_NCC1Matched_10042022.csv	Post	0.000148935975279106	5.71184255609925e-57	2.74168442692764e-55	*	Predators	sooty shearwaters
1977	68	shearwater	Footprint	post_MHW_Web/NCC2_NCC1Matched_10042022.csv	Post	4.2987647935141e-05	5.71184255609925e-57	2.74168442692764e-55	*	Predators	sooty shearwaters
1978	68	shearwater	Footprint	post_MHW_Web/NCC2_NCC1Matched_10042022.csv	Post	1.21541031481215e-05	5.71184255609925e-57	2.74168442692764e-55	*	Predators	sooty shearwaters
1979	68	shearwater	Footprint	post_MHW_Web/NCC2_NCC1Matched_10042022.csv	Post	0.000202008272879532	5.71184255609925e-57	2.74168442692764e-55	*	Predators	sooty shearwaters
1980	68	shearwater	Footprint	post_MHW_Web/NCC2_NCC1Matched_10042022.csv	Post	0.000109928774327457	5.71184255609925e-57	2.74168442692764e-55	*	Predators	sooty shearwaters
1981	68	shearwater	Footprint	post_MHW_Web/NCC2_NCC1Matched_10042022.csv	Post	0.000101333784979601	5.71184255609925e-57	2.74168442692764e-55	*	Predators	sooty shearwaters
1982	68	shearwater	Footprint	post_MHW_Web/NCC2_NCC1Matched_10042022.csv	Post	2.35412905218288e-05	5.71184255609925e-57	2.74168442692764e-55	*	Predators	sooty shearwaters
1983	68	shearwater	Footprint	post_MHW_Web/NCC2_NCC1Matched_10042022.csv	Post	2.48886461990684e-05	5.71184255609925e-57	2.74168442692764e-55	*	Predators	sooty shearwaters
1984	68	shearwater	Footprint	post_MHW_Web/NCC2_NCC1Matched_10042022.csv	Post	1.97935935152609e-05	5.71184255609925e-57	2.74168442692764e-55	*	Predators	sooty shearwaters
1985	68	shearwater	Footprint	post_MHW_Web/NCC2_NCC1Matched_10042022.csv	Post	4.44899650742907e-05	5.71184255609925e-57	2.74168442692764e-55	*	Predators	sooty shearwaters
1986	68	shearwater	Footprint	post_MHW_Web/NCC2_NCC1Matched_10042022.csv	Post	2.93173710449281e-05	5.71184255609925e-57	2.74168442692764e-55	*	Predators	sooty shearwaters
1987	68	shearwater	Footprint	post_MHW_Web/NCC2_NCC1Matched_10042022.csv	Post	6.09828911344584e-05	5.71184255609925e-57	2.74168442692764e-55	*	Predators	sooty shearwaters
1988	68	shearwater	Footprint	post_MHW_Web/NCC2_NCC1Matched_10042022.csv	Post	0.000178395849753928	5.71184255609925e-57	2.74168442692764e-55	*	Predators	sooty shearwaters
1989	68	shearwater	Footprint	post_MHW_Web/NCC2_NCC1Matched_10042022.csv	Post	4.62358984977468e-05	5.71184255609925e-57	2.74168442692764e-55	*	Predators	sooty shearwaters
1990	68	shearwater	Footprint	post_MHW_Web/NCC2_NCC1Matched_10042022.csv	Post	6.4987779327308e-06	5.71184255609925e-57	2.74168442692764e-55	*	Predators	sooty shearwaters
1991	68	shearwater	Footprint	post_MHW_Web/NCC2_NCC1Matched_10042022.csv	Post	3.2081493834705e-05	5.71184255609925e-57	2.74168442692764e-55	*	Predators	sooty shearwaters
1992	68	shearwater	Footprint	post_MHW_Web/NCC2_NCC1Matched_10042022.csv	Post	3.63719733906186e-05	5.71184255609925e-57	2.74168442692764e-55	*	Predators	sooty shearwaters
1993	68	shearwater	Footprint	post_MHW_Web/NCC2_NCC1Matched_10042022.csv	Post	3.73602167557833e-05	5.71184255609925e-57	2.74168442692764e-55	*	Predators	sooty shearwaters
1994	68	shearwater	Footprint	post_MHW_Web/NCC2_NCC1Matched_10042022.csv	Post	3.6413721740355e-05	5.71184255609925e-57	2.74168442692764e-55	*	Predators	sooty shearwaters
1995	68	shearwater	Footprint	post_MHW_Web/NCC2_NCC1Matched_10042022.csv	Post	5.29281423973662e-05	5.71184255609925e-57	2.74168442692764e-55	*	Predators	sooty shearwaters
1996	68	shearwater	Footprint	post_MHW_Web/NCC2_NCC1Matched_10042022.csv	Post	2.63811156411509e-05	5.71184255609925e-57	2.74168442692764e-55	*	Predators	sooty shearwaters
1997	68	shearwater	Footprint	post_MHW_Web/NCC2_NCC1Matched_10042022.csv	Post	0.000127023105632303	5.71184255609925e-57	2.74168442692764e-55	*	Predators	sooty shearwaters
1998	68	shearwater	Footprint	post_MHW_Web/NCC2_NCC1Matched_10042022.csv	Post	0.000119235446821444	5.71184255609925e-57	2.74168442692764e-55	*	Predators	sooty shearwaters
1999	68	shearwater	Footprint	post_MHW_Web/NCC2_NCC1Matched_10042022.csv	Post	0.00014165965080344	5.71184255609925e-57	2.74168442692764e-55	*	Predators	sooty shearwaters
[truncated: 14,001 more rows]
